# Supplementary material for: Deep Soil Layers of Drought-Exposed Forests Harbor Poorly Known Bacterial and Fungal Communities
Source: Front Microbiol. 2021 May 7;12:674160. doi: 10.3389/fmicb.2021.674160 (PMC8137989; doi:10.3389/fmicb.2021.674160)
Supplement: Supplementary Data Sheet 3 — Bacterial OTU, Tax table. [file Data_Sheet_3.XLSX]

## Sheet: Without_singletons
OTU_ID	Kingdom	Phylum	Class	Order	Family	Genus	Abundance	C_L1_B_S	C_L1_B_S	C_L1_B_S	C_L1_B_R	C_L1_B_R	C_L1_B_R	C_L1_O_S	C_L1_O_S	C_L1_O_S	C_L1_O_R	C_L1_O_R	C_L1_O_R	C_L2_B_S	C_L2_B_S	C_L2_B_S	C_L2_B_R	C_L2_B_R	C_L2_B_R	C_L2_O_S	C_L2_O_S	C_L2_O_S	C_L2_O_R	C_L2_O_R	C_L2_O_R	C_L3_B_S	C_L3_B_S	C_L3_B_S	C_L3_B_R	C_L3_B_R	C_L3_B_R	C_L3_O_S	C_L3_O_S	C_L3_O_S	C_L3_O_R	C_L3_O_R	C_L3_O_R	C_L4_B_S	C_L4_B_S	C_L4_B_S	C_L4_B_R	C_L4_B_R	C_L4_B_R
5	Bacteria(100)	Proteobacteria(100)	Alphaproteobacteria(100)	Rhizobiales(100)	Xanthobacteraceae(100)	uncultured(97)	100044	639	546	404	486	300	393	204	140	214	144	198	226	454	438	582	686	1352	724	179	207	309	362	385	295	424	268	297	1432	1258	1330	192	285	401	454	919	714	247	117	136	1489	736	1112.5
4	Bacteria(100)	Verrucomicrobia(100)	Verrucomicrobiae(100)	Chthoniobacterales(100)	Xiphinematobacteraceae(92)	Candidatus_Xiphinematobacter(92)	96026.5	1030	795	655	369	287	328	727	325	916	624	400	700	770	837	1130	218	140	204	412	442	474	335	403	213	379	260	419	82	52	20	236	340	348	111	142	135	682	466	397	42	66	54
3	Bacteria(100)	Proteobacteria(100)	Alphaproteobacteria(100)	Rhizobiales(100)	Xanthobacteraceae(100)	Bradyrhizobium(89)	79661.5	1179	869	589	1692	1714	1703	965	446	872	456	495	473	542	640	884	1533	2075	1710	562	718	782	397	698	267	230	124	220	567	436	287	136	189	387	402	596	705	112	34	63	102	736	419
18	Bacteria(100)	Verrucomicrobia(100)	Verrucomicrobiae(100)	Chthoniobacterales(100)	Chthoniobacteraceae(100)	Candidatus_Udaeobacter(100)	64214	2131	1542	1143	3812	4075	3943.5	35	30	54	23	21	17	1296	1338	1881	2304	1883	1610	10	25	28	9	23	0	334	182	475	763	208	183	1	1	7	0	0	0	23	18	0	54	472	263
6	Bacteria(100)	Verrucomicrobia(100)	Verrucomicrobiae(100)	Chthoniobacterales(100)	Chthoniobacteraceae(100)	Candidatus_Udaeobacter(100)	63051	88	101	52	95	56	75.5	294	181	361	109	70	98	487	503	816	196	117	184	305	664	222	101	173	47	1114	746	1481	427	316	298	120	135	222	28	47	47	195	76	33	12	108	60
2	Archaea(100)	Euryarchaeota(100)	Thermoplasmata(100)	Methanomassiliicoccales(99)	uncultured(99)	uncultured_ge(99)	46527.5	0	0	0	0	0	0	0	0	0	0	0	0	0	0	0	0	0	0	0	0	0	0	0	0	0	0	0	0	0	0	0	0	0	0	0	0	38	114	221	0	0	0
13	Bacteria(100)	Chloroflexi(100)	Dehalococcoidia(100)	S085(100)	S085_fa(100)	S085_ge(100)	44661.2	4	1	0	0	0	0	1	0	2	0	0	0	21	36	25	0	0	2	42	0	78	2	1	10	392	368	269	3	6	3	796	496	706	10	20	9	817	787	901	4	0	2
32	Bacteria(100)	Actinobacteria(100)	Actinobacteria(100)	Streptomycetales(100)	Streptomycetaceae(100)	Streptomyces(98)	42988.5	30	37	26	78	152	115	110	46	81	270	289	333	18	12	26	114	58	368	49	49	70	388	104	144	37	28	22	56	845	261	31	68	88	68	75	87	39	30	50	242	292	267
162	Bacteria(100)	Rokubacteria(100)	NC10(100)	Rokubacteriales(100)	Rokubacteriales_fa(100)	Rokubacteriales_ge(100)	35556.8	93	85	68	9	0	4.5	5	1	2	0	0	0	722	588	834	8	8	11	162	56	212	3	0	3	1713	1422	1495	4	9	4	267	416	492	3	5	5	1338	1123	1029	12	4	8
9	Bacteria(100)	Proteobacteria(100)	Alphaproteobacteria(100)	Rhizobiales(100)	Rhodomicrobiaceae(100)	Rhodomicrobium(100)	33197.8	6	1	10	43	37	40	25	6	18	104	114	255	10	9	12	32	83	109	60	66	62	335	516	479	9	6	5	138	227	147	45	69	84	955	896	1377	18	0	0	272	102	187
21	Bacteria(100)	Actinobacteria(100)	Actinobacteria(100)	Micromonosporales(100)	Micromonosporaceae(100)	Phytohabitans(88)	29304.2	23	24	26	33	65	49	157	100	159	72	100	118	32	19	41	37	70	69	79	90	108	246	127	204	109	95	80	67	87	175	13	24	49	147	136	119	85	62	41	103	165	134
55	Bacteria(100)	Proteobacteria(100)	Gammaproteobacteria(100)	Pseudomonadales(100)	Pseudomonadaceae(100)	Pseudomonas(100)	28429.5	17	88	21	14	16	15	5	21	17	4	9	6	26	17	24	9	0	12	3	33	3	41	7	6	5	1	10	1	5	2	1	0	1	9	4	0	2	1	0	0	3	1.5
23	Bacteria(100)	Acidobacteria(100)	Blastocatellia_(Subgroup_4)(100)	Pyrinomonadales(100)	Pyrinomonadaceae(100)	RB41(100)	27645	7	12	9	9	13	11	195	204	258	7	15	11	121	90	132	15	34	23	671	545	495	45	39	31	311	208	532	103	163	116	680	501	407	107	138	81	151	115	152	24	64	44
29	Bacteria(100)	Acidobacteria(100)	Subgroup_6(100)	Subgroup_6_or(100)	Subgroup_6_fa(100)	Subgroup_6_ge(100)	25738.5	162	118	90	3	2	2.5	58	72	71	3	11	2	195	232	192	14	12	11	151	98	190	3	4	5	255	209	329	32	90	89	353	277	323	9	13	8	199	154	191	64	40	52
19	Bacteria(100)	Chloroflexi(100)	KD4-96(100)	KD4-96_or(100)	KD4-96_fa(100)	KD4-96_ge(100)	24241.8	46	41	42	8	2	5	104	60	127	118	69	107	98	120	136	8	12	23	131	130	233	241	196	160	375	264	307	124	122	207	195	258	260	226	264	282	389	275	367	90	54	72
25	Bacteria(100)	Acidobacteria(100)	Blastocatellia_(Subgroup_4)(100)	11-24(100)	11-24_fa(100)	11-24_ge(100)	22898.5	3	4	3	9	3	6	5	1	2	3	1	12	7	22	19	80	158	60	2	2	7	22	15	24	29	24	32	597	542	105	16	13	11	46	42	47	21	13	14	313	322	317.5
7	Bacteria(100)	Planctomycetes(100)	Planctomycetacia(100)	Gemmatales(100)	Gemmataceae(100)	Gemmata(92)	22507.8	0	0	0	0	0	0	0	0	0	3	0	0	0	0	0	0	0	0	0	0	0	0	1	0	0	0	0	0	0	0	0	0	0	0	0	0	0	0	0	0	0	0
20	Bacteria(100)	Proteobacteria(100)	Alphaproteobacteria(100)	Dongiales(100)	Dongiaceae(100)	Dongia(100)	21767.2	28	39	30	4	6	5	77	67	127	9	7	18	120	146	180	6	6	7	206	134	204	19	14	12	218	232	250	5	9	11	225	198	222	18	12	39	268	178	146	67	7	37
75	Bacteria(100)	Chloroflexi(100)	Dehalococcoidia(100)	S085(100)	S085_fa(100)	S085_ge(100)	21719.8	0	0	0	0	0	0	0	0	2	0	0	0	1	3	1	0	0	0	30	1	42	3	0	0	144	167	123	0	1	0	258	206	287	5	1	7	651	958	1337	2	0	1
11	Bacteria(100)	Proteobacteria(100)	Gammaproteobacteria(100)	Betaproteobacteriales(100)	TRA3-20(100)	TRA3-20_ge(100)	21301.2	7	4	4	0	0	0	72	20	39	0	1	1	31	68	51	0	0	1	288	120	344	5	5	7	127	110	137	0	1	0	627	673	863	7	29	4	177	106	131	24	0	12
9089	Bacteria(100)	Cyanobacteria(100)	Oxyphotobacteria(100)	Chloroplast(100)	Chloroplast_fa(100)	Chloroplast_ge(100)	21196.8	0	1	0	0	0	0	0	0	0	0	0	0	0	0	0	0	0	0	0	0	0	0	0	0	0	0	0	0	0	0	0	4	0	0	0	0	0	0	0	0	0	0
42	Bacteria(100)	Proteobacteria(100)	Alphaproteobacteria(100)	Rhizobiales(100)	Hyphomicrobiaceae(100)	Pedomicrobium(100)	20204	5	6	4	5	0	2.5	32	13	34	14	11	25	28	23	24	16	17	37	35	38	68	27	34	25	106	113	111	65	113	98	36	77	94	45	55	72	130	80	60	560	43	301.5
15	Bacteria(100)	Gemmatimonadetes(100)	Gemmatimonadetes(100)	Gemmatimonadales(100)	Gemmatimonadaceae(100)	uncultured(100)	19744.2	0	1	0	0	0	0	24	25	26	2	0	2	18	12	12	0	0	1	97	70	181	5	6	4	134	123	94	2	2	3	506	583	654	12	15	25	212	278	349	3	0	1.5
1756	Bacteria(100)	Verrucomicrobia(100)	Verrucomicrobiae(100)	Chthoniobacterales(100)	Chthoniobacteraceae(100)	Candidatus_Udaeobacter(100)	19615	247	164	157	506	817	661.5	0	0	0	1	0	0	223	147	217	499	560	313	0	1	0	0	2	0	21	5	23	292	65	48	0	1	0	0	0	0	6	2	0	19	36	27.5
10	Bacteria(100)	Planctomycetes(100)	Planctomycetacia(100)	Gemmatales(100)	Gemmataceae(100)	Gemmata(80)	19420	0	0	0	0	0	0	3	1	4	4	5	9	0	0	0	3	0	1	3	6	8	6	8	4	5	9	9	0	1	0	0	2	1	1	0	1	2	0	0	0	0	0
33	Bacteria(100)	Planctomycetes(100)	Planctomycetacia(100)	Gemmatales(100)	Gemmataceae(100)	Gemmata(100)	19377	71	58	50	21	31	26	153	127	169	67	114	100	41	38	35	18	33	20	143	132	150	126	89	335	27	20	35	89	180	65	54	51	44	181	213	129	21	5	6	74	23	48.5
12	Bacteria(100)	Rokubacteria(100)	NC10(100)	Rokubacteriales(100)	Rokubacteriales_fa(100)	Rokubacteriales_ge(100)	19310.2	180	174	116	4	8	6	22	23	31	2	5	5	316	319	398	20	17	18	115	95	148	45	21	28	327	283	335	19	41	67	172	156	160	54	43	44	210	154	158	261	24	142.5
48	Bacteria(100)	Planctomycetes(100)	Planctomycetacia(100)	Pirellulales(100)	Pirellulaceae(100)	Pir4_lineage(100)	18669.5	26	13	24	18	7	12.5	64	42	68	67	60	92	8	6	9	7	25	36	73	63	87	199	82	109	5	8	8	127	102	109	55	57	62	157	247	235	22	6	7	397	109	253
14	Bacteria(100)	Gemmatimonadetes(100)	Gemmatimonadetes(100)	Gemmatimonadales(100)	Gemmatimonadaceae(100)	uncultured(100)	18535.2	1	0	0	0	0	0	0	1	0	0	0	0	3	8	5	0	0	0	3	7	25	0	0	0	210	215	238	0	1	0	469	151	114	1	2	0	238	241	202	0	0	0
24	Archaea(100)	Thaumarchaeota(100)	Nitrososphaeria(100)	Nitrososphaerales(100)	Nitrososphaeraceae(100)	Nitrososphaeraceae_ge(100)	17465.5	0	0	1	0	0	0	0	0	0	0	0	0	6	10	3	1	0	0	0	0	0	0	0	0	45	29	34	0	0	0	0	0	0	0	0	0	230	339	350	0	0	0
43	Bacteria(100)	Planctomycetes(100)	Phycisphaerae(100)	Tepidisphaerales(100)	WD2101_soil_group(100)	WD2101_soil_group_ge(100)	16134	78	185	110	13	3	8	38	37	38	0	0	2	813	760	856	26	16	23	206	65	230	16	7	13	596	290	738	3	5	4	262	251	282	11	11	1	66	30	25	2	0	1
99	Bacteria(100)	Chloroflexi(100)	KD4-96(100)	KD4-96_or(100)	KD4-96_fa(100)	KD4-96_ge(100)	15808.8	6	11	7	3	1	2	88	41	79	54	32	58	15	15	15	3	0	2	94	63	117	95	57	65	248	210	105	12	22	18	219	321	348	73	162	135	278	295	323	27	4	15.5
66	Bacteria(100)	Actinobacteria(100)	Actinobacteria(100)	Corynebacteriales(100)	Mycobacteriaceae(100)	Mycobacterium(100)	15640	157	105	84	50	86	68	155	79	209	43	42	56	59	66	83	18	16	17	99	133	176	57	47	36	34	30	24	23	12	37	50	83	114	41	19	51	42	32	16	15	15	15
81	Bacteria(100)	Acidobacteria(100)	Subgroup_6(100)	Subgroup_6_or(100)	Subgroup_6_fa(100)	Subgroup_6_ge(100)	15366.5	12	16	15	1	0	0.5	214	178	206	9	5	5	25	26	31	1	1	0	256	179	232	10	8	6	101	75	90	0	0	0	229	272	216	10	11	6	99	62	74	6	0	3
59	Bacteria(100)	Actinobacteria(100)	Actinobacteria(100)	Micrococcales(100)	Promicromonosporaceae(100)	Promicromonospora(100)	14952.8	0	0	0	0	0	0	7	0	7	27	14	28	0	0	1	1	0	14	6	0	5	46	23	166	0	0	0	0	0	0	11	17	15	514	43	306	0	0	0	9	0	4.5
64	Bacteria(100)	Planctomycetes(100)	Planctomycetacia(100)	Pirellulales(100)	Pirellulaceae(100)	Pir4_lineage(100)	14519.8	2	1	2	0	0	0	182	67	174	89	69	92	0	2	2	1	0	1	152	112	173	92	136	108	7	11	6	1	1	4	70	69	57	46	73	89	15	9	1	11	0	5.5
70	Bacteria(100)	Planctomycetes(100)	Planctomycetacia(100)	Gemmatales(100)	Gemmataceae(100)	Gemmata(100)	14498.5	22	28	30	10	1	5.5	101	44	73	56	34	43	105	110	79	14	9	18	529	314	279	82	57	48	150	153	204	40	53	17	408	256	324	92	114	124	309	215	180	18	11	14.5
17	Bacteria(100)	Rokubacteria(100)	NC10(100)	Rokubacteriales(100)	Rokubacteriales_fa(100)	Rokubacteriales_ge(100)	14166.8	1	0	0	0	0	0	2	1	2	0	0	0	20	14	11	0	0	1	28	4	74	3	0	11	180	206	206	1	12	21	293	262	183	24	37	17	220	252	206	61	7	34
140	Bacteria(100)	Acidobacteria(100)	Subgroup_6(100)	Subgroup_6_or(100)	Subgroup_6_fa(100)	Subgroup_6_ge(100)	13637.8	4	9	7	1	0	0.5	234	106	204	13	21	16	30	19	35	0	1	1	292	232	223	49	38	25	246	145	163	8	30	17	67	66	70	25	14	23	121	63	68	136	7	71.5
16	Bacteria(100)	Proteobacteria(100)	Alphaproteobacteria(100)	Sphingomonadales(100)	Sphingomonadaceae(100)	Sphingomonas(100)	13502.5	24	34	22	2	1	1.5	456	340	688	51	66	59	20	26	22	0	0	6	468	548	446	48	61	34	42	18	45	7	7	11	127	86	134	12	16	20	30	16	12	1	5	3
46	Bacteria(100)	Actinobacteria(100)	Actinobacteria(100)	Propionibacteriales(100)	Nocardioidaceae(100)	Kribbella(100)	13469.5	19	28	13	2	4	3	389	198	540	91	104	104	24	33	31	4	0	18	196	238	307	85	56	58	85	47	68	15	11	30	57	70	107	21	30	38	58	39	26	2	11	6.5
36	Bacteria(100)	Patescibacteria(100)	Saccharimonadia(100)	Saccharimonadales(100)	Saccharimonadales_fa(100)	Saccharimonadales_ge(100)	13291	0	1	0	16	0	8	65	21	67	596	144	352	3	0	0	5	10	7	16	34	10	139	288	310	4	0	24	50	105	51	9	2	5	95	103	269	0	0	0	0	538	269
69	Bacteria(100)	Planctomycetes(100)	Planctomycetacia(100)	Gemmatales(100)	Gemmataceae(100)	uncultured(100)	12869.2	2	1	2	0	0	0	4	5	4	0	0	0	31	16	27	0	0	0	54	15	34	3	1	3	186	156	212	1	3	0	205	112	125	18	18	7	135	109	123	3	0	1.5
54	Bacteria(100)	Planctomycetes(100)	Planctomycetacia(100)	Pirellulales(100)	Pirellulaceae(100)	Pir4_lineage(100)	12617.2	4	0	0	0	0	0	0	0	1	2	1	3	5	1	2	4	14	4	3	3	5	22	5	31	6	12	9	189	102	152	12	9	3	52	64	54	28	20	21	321	117	219
49	Bacteria(100)	Rokubacteria(100)	NC10(100)	Methylomirabilales(100)	Methylomirabilaceae(100)	MIZ17(100)	12477.2	0	1	0	0	0	0	0	0	0	0	0	0	0	0	0	0	0	0	0	0	0	0	0	0	0	5	0	0	0	0	0	0	0	0	0	0	589	627	738	0	0	0
94	Bacteria(100)	Acidobacteria(100)	Holophagae(100)	Subgroup_7(100)	Subgroup_7_fa(100)	Subgroup_7_ge(100)	12381.2	1	0	0	0	0	0	0	0	0	0	0	0	1	0	1	0	0	0	2	0	9	0	0	0	120	94	51	0	1	0	62	76	40	1	2	0	471	413	560	6	0	3
122	Bacteria(100)	Planctomycetes(100)	Planctomycetacia(100)	Gemmatales(100)	Gemmataceae(100)	unclassified	12334	70	55	42	37	19	28	112	68	91	42	32	25	117	125	98	40	31	32	261	141	129	38	24	19	430	382	325	34	25	18	330	284	394	17	35	36	282	105	55	19	8	13.5
73	Bacteria(100)	Planctomycetes(100)	Phycisphaerae(100)	Tepidisphaerales(100)	WD2101_soil_group(100)	WD2101_soil_group_ge(100)	12266.2	17	12	8	1	1	1	105	84	110	20	16	20	4	8	4	1	0	1	57	94	81	20	12	11	9	3	8	8	4	2	36	38	32	55	11	32	10	1	6	28	0	14
125	Bacteria(100)	Verrucomicrobia(100)	Verrucomicrobiae(100)	Pedosphaerales(100)	Pedosphaeraceae(100)	Pedosphaeraceae_ge(100)	12165.8	159	147	135	4	5	4.5	28	13	27	3	1	2	45	55	51	1	1	3	68	18	53	12	5	7	91	37	98	0	11	4	18	27	46	0	10	5	35	17	8	7	3	5
22	Bacteria(100)	Actinobacteria(100)	Thermoleophilia(100)	Gaiellales(100)	uncultured(99)	uncultured_ge(99)	12106	19	6	8	5	0	2.5	10	8	18	3	5	3	8	6	3	2	0	1	12	10	48	17	6	12	26	46	16	0	0	3	80	123	152	9	30	18	62	43	40	1	0	0.5
80	Bacteria(100)	Planctomycetes(100)	Planctomycetacia(100)	Gemmatales(100)	Gemmataceae(100)	Gemmata(100)	12104.2	1	2	2	6	2	4	74	29	31	99	77	142	18	11	25	11	51	17	83	99	61	60	96	44	38	28	23	708	545	385	21	10	15	29	24	15	60	38	29	110	173	141.5
215	Bacteria(100)	Bacteroidetes(100)	Bacteroidia(100)	Flavobacteriales(100)	Flavobacteriaceae(100)	Flavobacterium(100)	11767.2	14	108	9	4	4	4	443	129	29	5	49	15	2	13	35	0	6	32	5	62	2	14	14	0	0	2	1	1	1	2	4	5	4	0	1	2	0	1	0	0	0	0
197	Bacteria(100)	Acidobacteria(100)	Subgroup_6(100)	Subgroup_6_or(100)	Subgroup_6_fa(100)	Subgroup_6_ge(100)	11503.8	43	41	56	5	0	2.5	89	68	95	4	3	1	122	136	171	3	5	4	58	63	71	13	8	14	169	51	222	12	30	25	90	86	90	53	71	62	45	31	31	53	20	36.5
87	Bacteria(100)	Chloroflexi(100)	Gitt-GS-136(100)	Gitt-GS-136_or(100)	Gitt-GS-136_fa(100)	Gitt-GS-136_ge(100)	11303.2	0	0	0	0	0	0	0	0	1	0	0	0	0	1	2	0	0	0	3	0	0	0	0	1	48	69	25	0	0	1	26	65	69	2	4	2	436	443	700	1	0	0.5
5198	Bacteria(100)	Rokubacteria(100)	NC10(100)	Rokubacteriales(100)	Rokubacteriales_fa(100)	Rokubacteriales_ge(100)	11209.2	0	0	0	0	0	0	0	0	0	0	0	0	1	0	4	0	0	0	0	0	0	0	0	0	26	26	25	0	0	0	2	0	1	0	0	0	213	77	48	0	0	0
136	Bacteria(100)	Verrucomicrobia(100)	Verrucomicrobiae(100)	Chthoniobacterales(100)	Chthoniobacteraceae(100)	Chthoniobacter(100)	11091.2	74	64	52	21	35	28	255	227	282	42	34	45	53	55	63	18	14	36	213	155	151	48	45	56	24	6	44	11	14	4	41	52	62	52	35	70	8	2	0	12	2	7
107	Bacteria(100)	Planctomycetes(100)	Planctomycetacia(100)	Pirellulales(100)	Pirellulaceae(100)	Pir4_lineage(100)	10675.2	56	44	48	38	39	38.5	201	105	191	99	82	77	160	167	246	47	49	48	253	268	187	74	90	50	31	23	51	161	35	31	58	86	115	54	67	38	25	7	5	42	51	46.5
126	Bacteria(100)	Proteobacteria(100)	Gammaproteobacteria(100)	Steroidobacterales(100)	Steroidobacteraceae(100)	Steroidobacter(89)	10612.8	5	5	10	1	1	1	368	127	358	14	8	19	12	11	21	0	1	3	426	378	293	24	17	18	7	13	48	11	16	12	43	58	75	21	11	23	13	2	6	12	6	9
51	Bacteria(100)	Chloroflexi(100)	Anaerolineae(100)	Anaerolineales(99)	Anaerolineaceae(99)	uncultured(99)	10399.2	0	0	0	0	0	0	0	0	0	0	0	0	0	0	0	0	0	0	0	0	0	0	0	0	4	32	0	0	0	0	0	0	0	0	0	0	685	864	1102	0	0	0
581	Bacteria(100)	Chloroflexi(100)	KD4-96(100)	KD4-96_or(100)	KD4-96_fa(100)	KD4-96_ge(100)	10314.5	3	0	1	0	0	0	16	3	9	14	8	14	7	8	11	0	0	1	21	21	54	19	13	24	72	53	45	2	4	19	141	185	134	27	62	40	127	140	190	26	9	17.5
30	Bacteria(100)	Proteobacteria(100)	Alphaproteobacteria(100)	Rhizobiales(100)	Xanthobacteraceae(100)	uncultured(98)	10278.2	7	7	2	23	20	21.5	26	20	24	12	17	27	2	4	8	26	27	24	20	17	31	34	30	21	24	17	15	47	58	38	24	26	34	43	97	81	12	5	6	27	38	32.5
141	Bacteria(100)	Verrucomicrobia(100)	Verrucomicrobiae(100)	Chthoniobacterales(100)	Chthoniobacteraceae(100)	Candidatus_Udaeobacter(100)	10270.2	0	0	0	0	0	0	6	5	11	2	3	4	1	2	7	7	3	1	12	26	16	15	16	7	14	6	16	15	9	1	2	5	6	0	1	1	3	3	0	6	4	5
68	Bacteria(100)	Planctomycetes(100)	Planctomycetacia(100)	Pirellulales(100)	Pirellulaceae(100)	Pirellula(100)	10248.8	1	0	0	0	0	0	104	46	97	14	21	30	35	30	30	1	0	4	303	299	112	31	43	17	67	89	79	6	7	1	54	60	95	3	11	2	158	65	58	6	5	5.5
62	Bacteria(100)	Proteobacteria(100)	Alphaproteobacteria(100)	Rhizobiales(100)	Hyphomicrobiaceae(100)	Pedomicrobium(98)	10242	29	42	33	39	18	28.5	14	12	13	25	9	11	40	35	33	39	17	24	13	20	30	14	9	12	40	33	41	59	80	71	15	34	34	11	37	12	36	20	11	408	34	221
84	Bacteria(100)	Chloroflexi(100)	Anaerolineae(100)	SBR1031(100)	A4b(100)	A4b_ge(100)	10201.5	1	1	3	3	1	2	54	27	32	31	17	30	20	29	33	6	0	10	76	62	130	35	10	50	42	18	38	1	2	4	68	53	81	261	149	182	33	55	70	13	0	6.5
279	Bacteria(100)	Proteobacteria(100)	Alphaproteobacteria(100)	Sphingomonadales(100)	Sphingomonadaceae(100)	Sphingomonas(96)	10183.8	56	43	37	20	19	19.5	136	113	147	40	44	38	33	16	28	8	13	27	115	80	90	42	36	17	21	10	28	43	67	79	69	53	82	21	13	23	21	12	5	64	27	45.5
53	Bacteria(100)	Proteobacteria(100)	Alphaproteobacteria(100)	Rhizobiales(100)	Rhizobiaceae(100)	Phyllobacterium(100)	10072.8	19	16	9	16	4	10	159	104	213	88	123	110	5	7	20	9	7	19	126	143	106	75	82	64	11	7	10	26	49	26	20	27	37	28	41	51	9	5	5	15	1	8
8	Bacteria(100)	Proteobacteria(100)	Alphaproteobacteria(100)	Rickettsiales(100)	Mitochondria(100)	Mitochondria_ge(100)	10038.8	0	1	0	140	109	124.5	1	0	0	34	43	43	0	0	2	207	79	274	1	0	0	92	63	66	0	3	1	73	71	79	1	0	0	114	63	83	0	1	1	71	192	131.5
93	Bacteria(100)	Acidobacteria(100)	Subgroup_6(100)	Subgroup_6_or(100)	Subgroup_6_fa(100)	Subgroup_6_ge(100)	9995.5	3	3	0	0	0	0	85	62	83	0	1	1	8	10	15	0	0	0	120	84	126	0	2	2	57	60	72	0	0	0	162	192	167	2	4	3	159	155	199	0	0	0
40	Bacteria(100)	Proteobacteria(100)	Alphaproteobacteria(100)	Rhizobiales(100)	Rhizobiaceae(100)	Mesorhizobium(92)	9932.5	66	51	45	26	14	20	74	42	113	31	22	25	50	39	81	28	31	54	50	95	105	29	31	21	59	37	67	79	50	51	27	43	51	9	26	22	43	19	28	42	33	37.5
26	Bacteria(100)	Proteobacteria(100)	Alphaproteobacteria(100)	Rhizobiales(100)	Rhizobiales_Incertae_Sedis(100)	uncultured(100)	9808.25	7	3	5	9	0	4.5	54	28	35	16	9	7	14	8	16	3	3	11	105	60	132	23	12	23	33	14	23	12	26	30	115	141	163	41	59	48	59	25	50	41	5	23
142	Bacteria(100)	Verrucomicrobia(100)	Verrucomicrobiae(100)	Chthoniobacterales(100)	Chthoniobacteraceae(100)	Candidatus_Udaeobacter(100)	9758.75	121	111	113	104	110	107	29	32	28	9	11	6	119	107	115	82	139	79	32	64	30	4	26	2	70	28	93	206	141	73	1	2	1	1	0	0	11	1	2	19	151	85
92	Bacteria(100)	Proteobacteria(100)	Alphaproteobacteria(100)	Rhizobiales(100)	Rhizobiaceae(100)	Allorhizobium-Neorhizobium-Pararhizobium-Rhizobium(100)	9741.25	41	42	16	51	34	42.5	45	35	53	5	10	8	20	9	49	64	46	92	38	32	29	17	3	3	0	1	1	11	10	17	6	8	9	0	5	9	3	2	0	6	63	34.5
34	Bacteria(100)	Actinobacteria(100)	MB-A2-108(100)	MB-A2-108_or(100)	MB-A2-108_fa(100)	MB-A2-108_ge(100)	9620.25	1	3	6	0	0	0	0	0	0	0	0	0	5	9	10	0	0	0	6	1	7	1	0	0	319	185	99	1	0	5	25	42	21	0	1	1	223	145	104	0	0	0
27	Bacteria(100)	Actinobacteria(100)	Actinobacteria(100)	Pseudonocardiales(100)	Pseudonocardiaceae(100)	Actinophytocola(99)	9531.5	1	1	2	5	1	3	5	4	4	44	12	24	0	0	2	7	6	36	9	9	6	139	93	88	1	3	1	15	23	73	9	7	5	130	166	275	1	2	0	15	12	13.5
102	Bacteria(100)	Proteobacteria(100)	Alphaproteobacteria(100)	Rhizobiales(100)	KF-JG30-B3(100)	KF-JG30-B3_ge(100)	9111	76	72	39	2	1	1.5	122	61	97	4	4	3	108	161	158	1	10	3	124	134	106	6	12	5	67	70	118	5	11	1	107	106	155	13	11	11	124	51	53	29	3	16
169	Bacteria(100)	Proteobacteria(100)	Gammaproteobacteria(100)	Betaproteobacteriales(100)	Burkholderiaceae(100)	Massilia(74)	8913	30	33	24	3	2	2.5	31	30	12	5	17	6	15	16	24	0	1	1	17	40	20	7	29	4	10	1	12	2	0	3	12	24	15	2	4	2	16	18	14	2	5	3.5
620	Bacteria(100)	Proteobacteria(100)	Alphaproteobacteria(100)	Rhizobiales(100)	Xanthobacteraceae(100)	Pseudorhodoplanes(84)	8876.25	29	15	29	10	4	7	38	22	50	38	23	41	11	10	19	11	13	28	52	59	76	19	31	17	12	10	14	57	28	21	31	47	37	66	60	87	17	14	12	54	1	27.5
103	Bacteria(100)	Proteobacteria(100)	Deltaproteobacteria(100)	NB1-j(100)	NB1-j_fa(100)	NB1-j_ge(100)	8841.25	5	18	10	0	0	0	0	0	0	0	0	0	84	48	87	0	2	0	51	5	54	1	0	0	118	131	167	0	6	0	111	126	122	0	1	3	136	110	113	5	1	3
50	Bacteria(100)	Nitrospirae(100)	Nitrospira(100)	Nitrospirales(100)	Nitrospiraceae(100)	Nitrospira(100)	8732.5	0	1	1	0	0	0	0	0	0	0	0	0	66	65	86	0	0	0	0	0	0	0	0	0	283	180	271	0	0	0	20	17	8	0	0	0	351	261	330	0	0	0
130	Bacteria(100)	Proteobacteria(100)	Gammaproteobacteria(100)	Betaproteobacteriales(100)	Nitrosomonadaceae(100)	MND1(100)	8730	0	1	2	0	0	0	10	3	6	1	0	0	2	2	1	0	0	0	20	15	21	0	4	0	24	30	26	0	0	0	77	78	69	0	1	0	58	122	190	0	2	1
74	Bacteria(100)	Planctomycetes(100)	Phycisphaerae(100)	Tepidisphaerales(100)	WD2101_soil_group(100)	WD2101_soil_group_ge(100)	8698.5	32	28	23	1	3	2	248	174	309	40	16	27	43	42	59	1	0	3	253	307	328	50	47	21	49	34	106	0	2	1	129	192	236	14	17	16	21	10	5	0	0	0
98	Bacteria(100)	Verrucomicrobia(100)	Verrucomicrobiae(100)	Chthoniobacterales(100)	Chthoniobacteraceae(100)	Candidatus_Udaeobacter(100)	8582.25	146	119	129	95	120	107.5	184	150	147	80	80	57	117	104	111	104	82	91	234	232	182	45	90	29	11	2	46	148	44	30	64	56	56	9	13	9	0	0	0	15	69	42
217	Bacteria(100)	Proteobacteria(100)	Gammaproteobacteria(100)	Gammaproteobacteria_Incertae_Sedis(100)	Unknown_Family(100)	Acidibacter(100)	8438.75	221	132	221	6	6	6	236	131	185	4	4	15	22	44	37	14	10	14	177	109	115	28	11	12	20	5	30	9	16	21	33	25	32	17	24	23	5	0	1	9	17	13
1	Bacteria(100)	Cyanobacteria(100)	Oxyphotobacteria(100)	Chloroplast(100)	Chloroplast_fa(100)	Chloroplast_ge(100)	8358.5	1	3	2	25	21	23	23	1	1	24	47	41	0	1	0	43	16	75	6	8	13	81	32	62	9	4	0	8	9	36	1	5	2	105	59	65	8	10	6	52	70	61
76	Bacteria(100)	Planctomycetes(100)	Planctomycetacia(100)	Pirellulales(100)	Pirellulaceae(100)	Pir4_lineage(98)	8270.75	2	1	2	0	0	0	59	16	55	31	25	34	0	0	2	1	0	17	79	66	40	61	31	24	0	1	1	11	16	6	9	14	17	93	81	157	7	0	0	54	16	35
133	Bacteria(100)	Proteobacteria(100)	Alphaproteobacteria(100)	Rhizobiales(100)	Xanthobacteraceae(99)	Rhodoplanes(99)	8146.25	69	71	71	68	63	65.5	163	88	185	58	32	39	34	51	60	77	86	81	64	112	156	43	65	54	33	15	32	36	51	52	21	27	57	44	50	52	13	4	7	49	20	34.5
115	Bacteria(100)	Gemmatimonadetes(100)	Gemmatimonadetes(100)	Gemmatimonadales(100)	Gemmatimonadaceae(100)	uncultured(100)	8077	2	15	3	0	0	0	264	113	155	6	2	3	137	138	172	0	0	0	148	219	113	2	4	0	55	40	75	0	0	0	79	129	82	1	2	1	11	32	34	0	0	0
61	Bacteria(100)	Chloroflexi(100)	Anaerolineae(100)	Anaerolineales(100)	Anaerolineaceae(100)	UTCFX1(100)	8075.5	1	0	0	0	0	0	0	1	3	0	0	0	4	5	2	0	0	0	12	1	46	0	0	3	24	45	12	0	0	0	121	129	148	2	1	0	147	152	115	0	0	0
39	Bacteria(100)	GAL15(100)	GAL15_cl(100)	GAL15_or(100)	GAL15_fa(100)	GAL15_ge(100)	7971	0	0	0	0	0	0	0	0	0	0	0	0	0	2	0	0	0	0	0	0	0	0	0	0	0	0	0	0	0	0	0	0	0	0	0	0	185	388	498	0	0	0
28	Bacteria(100)	Chloroflexi(100)	Gitt-GS-136(100)	Gitt-GS-136_or(100)	Gitt-GS-136_fa(100)	Gitt-GS-136_ge(100)	7887.75	0	0	1	0	0	0	11	2	12	21	13	24	0	2	0	0	0	0	35	17	55	66	17	32	2	2	1	0	0	2	83	81	94	57	65	69	42	46	61	1	2	1.5
226	Bacteria(100)	Planctomycetes(100)	Phycisphaerae(100)	Tepidisphaerales(100)	WD2101_soil_group(100)	WD2101_soil_group_ge(100)	7856.75	62	51	42	8	8	8	265	204	326	92	78	62	33	18	42	5	5	12	120	124	208	45	49	30	14	10	19	23	8	20	57	51	66	26	17	32	2	2	0	0	0	0
105	Bacteria(100)	Acidobacteria(100)	Blastocatellia_(Subgroup_4)(100)	Blastocatellales(100)	Blastocatellaceae(100)	uncultured(96)	7769.5	16	26	35	3	5	4	147	141	198	7	14	13	17	33	29	2	2	7	250	118	149	26	11	11	13	10	50	2	5	0	56	42	133	8	15	15	5	3	5	3	1	2
660	Bacteria(100)	Proteobacteria(100)	Gammaproteobacteria(100)	Betaproteobacteriales(100)	Nitrosomonadaceae(100)	MND1(100)	7726.75	39	26	11	1	2	1.5	6	5	6	2	0	0	10	12	5	1	0	0	28	7	51	0	0	0	155	177	102	0	0	5	141	118	155	2	1	0	167	128	149	0	0	0
31	Bacteria(100)	Proteobacteria(100)	Gammaproteobacteria(100)	Betaproteobacteriales(100)	Nitrosomonadaceae(100)	IS-44(100)	7723	0	0	0	0	0	0	2	3	7	0	0	0	0	3	2	0	0	0	85	14	84	0	0	1	78	43	69	0	0	0	132	165	213	1	2	3	190	212	209	4	0	2
109	Bacteria(100)	Gemmatimonadetes(100)	Gemmatimonadetes(100)	Gemmatimonadales(100)	Gemmatimonadaceae(100)	uncultured(100)	7641.75	11	28	14	0	0	0	2	2	2	0	0	0	204	175	188	1	0	0	72	6	39	0	0	0	828	701	558	0	1	2	141	82	205	0	2	1	310	144	40	0	0	0
138	Bacteria(100)	Actinobacteria(100)	Thermoleophilia(100)	Gaiellales(100)	Gaiellaceae(100)	Gaiella(100)	7529.5	12	9	10	0	0	0	2	5	5	2	3	0	11	15	21	0	0	1	20	9	44	10	1	6	129	131	64	3	1	8	69	111	181	10	7	2	258	231	239	8	1	4.5
67	Bacteria(100)	Rokubacteria(100)	NC10(100)	Rokubacteriales(100)	Rokubacteriales_fa(100)	Rokubacteriales_ge(100)	7284.5	14	33	13	2	0	1	7	11	14	0	1	0	114	110	116	0	3	3	138	78	201	15	4	6	152	123	299	1	1	0	136	198	206	4	5	7	53	30	28	0	0	0
44	Bacteria(100)	Verrucomicrobia(100)	Verrucomicrobiae(100)	Chthoniobacterales(95)	Xiphinematobacteraceae(90)	Candidatus_Xiphinematobacter(90)	7280	6	17	8	5	5	5	18	9	8	625	732	566	13	5	11	9	11	7	2	14	10	15	4	9	0	0	1	3	0	0	0	0	0	0	0	0	0	0	0	0	3	1.5
89	Bacteria(100)	Planctomycetes(100)	Planctomycetacia(100)	Isosphaerales(100)	Isosphaeraceae(100)	Singulisphaera(100)	7269.5	90	62	59	22	22	22	368	137	348	200	75	83	49	65	70	23	14	18	153	205	182	54	102	30	22	19	24	5	3	2	14	30	51	4	11	11	11	3	4	2	0	1
118	Bacteria(100)	Planctomycetes(100)	Planctomycetacia(100)	Planctomycetales(100)	Rubinisphaeraceae(100)	SH-PL14(100)	7233.75	0	1	2	4	2	3	23	1	8	33	10	26	0	0	1	4	3	26	9	14	4	30	23	19	3	0	2	34	65	35	1	5	7	18	45	58	0	0	0	3	1	2
86	Bacteria(100)	Actinobacteria(100)	Actinobacteria(100)	Pseudonocardiales(100)	Pseudonocardiaceae(100)	Pseudonocardia(100)	7073.5	1	0	5	0	0	0	9	16	25	9	8	9	0	0	0	1	0	2	8	6	17	37	15	28	0	0	1	1	0	5	6	14	18	48	43	71	2	1	0	5	0	2.5
113	Bacteria(100)	Planctomycetes(100)	Planctomycetacia(100)	Gemmatales(100)	Gemmataceae(100)	Fimbriiglobus(76)	6944	8	8	10	7	4	5.5	82	28	26	107	96	113	3	2	1	3	8	13	65	62	40	72	83	123	0	0	2	9	32	21	6	8	13	246	90	149	0	0	0	1	0	0.5
3644	Bacteria(100)	Planctomycetes(100)	Planctomycetacia(100)	Pirellulales(100)	Pirellulaceae(100)	Pir4_lineage(100)	6901.5	2	3	3	3	3	3	35	12	45	43	23	47	0	0	0	0	0	1	37	26	25	57	48	31	0	0	0	1	26	0	14	14	10	19	34	47	1	1	0	5	0	2.5
63	Bacteria(100)	Planctomycetes(100)	Phycisphaerae(100)	Tepidisphaerales(100)	WD2101_soil_group(100)	WD2101_soil_group_ge(100)	6864.25	15	23	20	3	1	2	209	142	290	39	34	25	48	36	59	3	1	3	200	205	268	37	34	31	99	73	93	2	4	0	113	137	183	24	20	32	9	0	6	7	0	3.5
329	Bacteria(100)	Verrucomicrobia(100)	Verrucomicrobiae(100)	Opitutales(100)	Opitutaceae(100)	Opitutus(100)	6768.25	34	34	32	3	4	3.5	89	82	52	40	25	41	13	20	12	2	5	9	58	52	78	34	33	36	8	2	19	2	24	2	46	37	46	76	34	46	3	0	0	1	2	1.5
38	Bacteria(100)	Proteobacteria(100)	Alphaproteobacteria(100)	Reyranellales(100)	Reyranellaceae(100)	Reyranella(100)	6730.25	138	96	86	21	35	28	143	99	177	18	35	40	107	98	133	19	38	30	109	123	94	23	23	28	21	7	37	36	26	50	18	24	25	13	15	19	6	1	2	12	18	15
984	Bacteria(100)	Acidobacteria(100)	Subgroup_6(100)	Subgroup_6_or(100)	Subgroup_6_fa(100)	Subgroup_6_ge(100)	6723	1	0	0	0	0	0	11	3	5	0	0	0	2	1	0	0	0	0	25	8	19	1	2	3	1	2	0	1	0	0	27	24	22	0	0	0	92	121	176	0	0	0
72	Bacteria(100)	Proteobacteria(100)	Deltaproteobacteria(100)	RCP2-54(72)	RCP2-54_fa(72)	RCP2-54_ge(72)	6675.25	45	40	43	0	0	0	0	0	0	0	0	0	206	209	251	2	2	5	2	0	3	0	0	0	167	102	255	2	1	0	0	0	1	0	0	0	40	7	6	1	0	0.5
37	Bacteria(100)	unclassified	unclassified	unclassified	unclassified	unclassified	6663.75	8	5	5	0	0	0	79	32	75	1	3	5	39	41	44	0	0	0	130	92	130	7	4	9	68	48	55	0	0	0	18	31	65	2	2	0	30	16	5	0	0	0
499	Bacteria(100)	Proteobacteria(100)	Gammaproteobacteria(100)	Betaproteobacteriales(100)	TRA3-20(100)	TRA3-20_ge(100)	6408.5	4	21	7	1	0	0.5	21	8	14	1	0	0	6	16	4	0	1	0	47	12	25	1	0	0	25	17	18	0	1	0	34	22	57	2	1	4	110	96	131	4	0	2
236	Bacteria(100)	Proteobacteria(100)	Deltaproteobacteria(100)	unclassified	unclassified	unclassified	6346	66	88	69	1	1	1	164	87	138	7	2	4	107	133	154	1	0	1	211	199	164	4	5	6	13	6	41	2	1	0	51	57	72	1	4	3	27	10	13	3	0	1.5
41	Archaea(100)	Euryarchaeota(100)	Thermoplasmata(100)	uncultured(90)	uncultured_fa(90)	uncultured_ge(90)	6317.5	0	1	0	0	0	0	0	0	0	0	0	0	1	0	1	0	0	0	1	0	2	0	0	0	9	4	14	0	0	0	0	0	0	0	0	0	31	14	21	0	0	0
402	Bacteria(100)	Chloroflexi(100)	Dehalococcoidia(100)	S085(100)	S085_fa(100)	S085_ge(100)	6180.5	0	0	0	0	0	0	0	0	0	0	0	0	7	21	11	0	0	0	0	0	0	0	0	0	451	437	274	4	3	9	4	3	1	0	0	0	588	294	224	6	3	4.5
7246	Bacteria(100)	Acidobacteria(100)	Subgroup_6(100)	Subgroup_6_or(99)	Subgroup_6_fa(99)	Subgroup_6_ge(99)	6148.75	0	0	0	0	0	0	4	5	5	0	0	0	0	0	0	0	0	0	35	9	31	0	0	1	1	10	5	0	0	0	36	35	30	1	0	0	44	62	117	4	0	2
143	Bacteria(100)	Planctomycetes(100)	Planctomycetacia(100)	Gemmatales(100)	Gemmataceae(100)	uncultured(100)	6108.5	1	0	0	0	0	0	0	0	0	0	0	0	1	0	0	0	0	0	2	0	3	1	0	1	29	32	8	0	2	0	78	59	66	11	7	19	102	64	61	13	0	6.5
58	Bacteria(100)	Actinobacteria(100)	Acidimicrobiia(100)	Microtrichales(100)	uncultured(100)	uncultured_ge(100)	6103.25	0	0	0	0	0	0	1	1	1	1	0	0	0	0	0	0	1	10	2	3	9	48	0	15	0	0	0	1	3	0	7	15	4	42	39	43	0	0	0	26	0	13
112	Bacteria(100)	Verrucomicrobia(100)	Verrucomicrobiae(100)	Chthoniobacterales(100)	Chthoniobacteraceae(100)	Candidatus_Udaeobacter(99)	6101.5	122	102	116	26	15	20.5	673	361	826	219	139	139	36	33	18	3	1	3	309	475	316	59	140	38	1	0	6	1	0	0	10	12	44	2	8	1	2	2	0	0	0	0
35	Bacteria(100)	Proteobacteria(100)	Alphaproteobacteria(100)	uncultured(61)	uncultured_fa(61)	uncultured_ge(61)	6060.5	0	0	0	0	0	0	41	21	34	10	6	20	1	4	0	0	0	0	80	78	82	44	32	36	2	1	11	4	12	1	49	49	73	57	48	49	11	24	30	16	8	12
1655	Bacteria(100)	Actinobacteria(100)	Actinobacteria(100)	Streptomycetales(100)	Streptomycetaceae(100)	unclassified	5925.5	12	4	11	6	12	9	12	5	4	7	2	6	2	2	6	13	4	7	6	11	11	8	2	6	8	4	4	4	3	1	13	8	17	4	6	17	24	8	15	0	21	10.5
95	Bacteria(100)	Proteobacteria(100)	Alphaproteobacteria(100)	Rhizobiales(100)	Xanthobacteraceae(100)	uncultured(86)	5919	24	14	10	2	4	3	18	11	12	5	3	9	24	42	27	1	5	5	34	23	47	12	16	10	66	39	47	10	26	21	29	59	103	21	11	9	14	5	18	24	7	15.5
97	Bacteria(100)	Gemmatimonadetes(100)	Gemmatimonadetes(100)	Gemmatimonadales(100)	Gemmatimonadaceae(100)	uncultured(87)	5858.5	0	0	0	0	0	0	0	1	0	0	0	0	0	1	0	0	0	0	0	0	3	0	0	0	0	0	0	0	0	0	101	126	125	1	0	0	0	6	1	0	0	0
60	Bacteria(100)	Proteobacteria(100)	Gammaproteobacteria(100)	Betaproteobacteriales(100)	Burkholderiaceae(100)	uncultured(100)	5848.75	17	15	6	1	0	0.5	45	27	45	0	0	1	1	1	4	0	0	0	23	14	28	2	0	0	1	5	1	0	0	0	11	14	18	0	0	1	5	1	0	0	0	0
77	Bacteria(100)	Actinobacteria(100)	Actinobacteria(100)	Micrococcales(100)	Micrococcaceae(100)	Pseudarthrobacter(100)	5838.25	3	0	2	0	0	0	3	7	3	4	0	2	3	0	4	1	0	5	0	6	7	3	5	1	4	0	3	2	1	7	16	13	15	5	3	8	25	20	12	1	1	1
332	Bacteria(100)	Planctomycetes(100)	Planctomycetacia(100)	Gemmatales(100)	Gemmataceae(100)	uncultured(100)	5762	62	57	51	7	9	8	53	21	26	5	4	4	162	119	123	8	10	10	62	33	67	9	6	2	35	21	50	13	23	19	77	43	41	4	10	1	28	10	12	20	2	11
259	Bacteria(100)	Acidobacteria(100)	Subgroup_6(100)	Subgroup_6_or(100)	Subgroup_6_fa(100)	Subgroup_6_ge(100)	5712	1	0	0	0	0	0	0	0	0	0	0	0	0	2	1	0	0	0	0	0	0	0	0	0	9	19	5	0	0	0	33	42	34	0	0	0	77	84	88	0	0	0
4580	Bacteria(100)	Proteobacteria(100)	Alphaproteobacteria(100)	Rhizobiales(100)	Rhodomicrobiaceae(98)	Rhodomicrobium(98)	5689.75	1	3	2	3	11	7	3	1	1	24	17	38	0	0	0	3	3	22	4	0	7	33	33	62	1	0	1	24	32	35	1	1	1	28	26	51	2	0	0	54	6	30
560	Bacteria(100)	Acidobacteria(100)	Subgroup_6(100)	Subgroup_6_or(99)	Subgroup_6_fa(99)	Subgroup_6_ge(99)	5681	3	0	0	0	0	0	2	4	6	0	0	0	6	9	8	0	0	0	16	6	12	0	0	1	234	184	172	0	4	0	28	47	47	0	0	1	70	31	43	0	0	0
203	Bacteria(100)	Acidobacteria(100)	Blastocatellia_(Subgroup_4)(100)	Pyrinomonadales(100)	Pyrinomonadaceae(100)	RB41(100)	5678.25	0	2	0	0	0	0	13	21	37	1	0	3	24	17	23	1	0	0	152	103	92	5	2	3	37	18	72	0	3	3	84	60	42	4	0	5	25	35	81	0	0	0
83	Bacteria(100)	Proteobacteria(100)	Deltaproteobacteria(100)	RCP2-54(63)	RCP2-54_fa(63)	RCP2-54_ge(63)	5677	1	1	0	0	0	0	10	7	15	0	0	0	27	31	33	0	0	1	47	34	37	0	0	0	103	90	171	0	0	0	39	62	71	1	0	2	72	54	54	0	0	0
252	Bacteria(100)	Verrucomicrobia(100)	Verrucomicrobiae(100)	Chthoniobacterales(99)	Chthoniobacteraceae(99)	Candidatus_Udaeobacter(64)	5595.75	8	12	14	6	2	4	25	8	15	1	3	2	8	3	1	3	1	0	29	22	12	6	0	1	6	4	4	0	0	0	0	3	3	0	1	0	0	0	0	0	0	0
209	Bacteria(100)	Acidobacteria(100)	Subgroup_6(100)	Unknown_Order(100)	Unknown_Family(100)	Vicinamibacter(100)	5590.75	0	0	0	0	0	0	19	12	38	8	28	36	0	0	0	1	0	0	21	29	15	22	28	28	0	0	0	2	4	8	10	24	12	22	37	21	1	3	2	19	3	11
379	Bacteria(100)	Bacteroidetes(100)	Bacteroidia(100)	Flavobacteriales(100)	Flavobacteriaceae(100)	Flavobacterium(100)	5535.75	26	251	35	2	7	4.5	14	25	0	0	3	0	6	20	51	2	3	6	0	18	8	1	0	1	14	16	21	2	8	1	0	1	0	0	0	0	17	9	33	2	2	2
234	Bacteria(100)	Planctomycetes(100)	Planctomycetacia(100)	Gemmatales(100)	Gemmataceae(100)	Gemmata(100)	5470.75	9	11	11	3	5	4	7	8	9	2	12	14	6	6	1	5	4	7	18	12	10	22	22	1	0	0	0	1	14	0	2	5	6	23	34	28	2	0	0	61	1	31
117	Bacteria(100)	Planctomycetes(100)	Planctomycetacia(100)	Planctomycetales(100)	uncultured(100)	uncultured_ge(100)	5467	0	0	0	0	0	0	0	0	0	0	0	0	5	0	1	0	0	0	0	0	0	0	0	0	17	7	5	0	0	0	0	0	1	0	1	0	41	27	20	0	0	0
412	Bacteria(100)	Acidobacteria(100)	Holophagae(100)	Subgroup_7(100)	Subgroup_7_fa(100)	Subgroup_7_ge(100)	5466	93	57	36	4	2	3	10	9	11	2	1	0	62	71	102	11	3	6	7	5	19	0	0	0	34	27	70	0	0	0	12	15	13	0	1	0	66	26	44	4	2	3
96	Bacteria(100)	Planctomycetes(100)	Planctomycetacia(100)	Pirellulales(100)	Pirellulaceae(100)	Pirellula(100)	5392	32	32	46	2	0	1	60	42	55	5	5	4	43	45	22	1	2	4	105	86	111	8	9	10	21	10	31	7	18	6	57	51	70	12	13	13	14	5	8	0	6	3
116	Bacteria(100)	Planctomycetes(100)	Planctomycetacia(100)	Gemmatales(100)	Gemmataceae(100)	unclassified	5374.75	12	11	8	11	4	7.5	65	40	31	30	36	30	3	13	6	3	2	9	30	38	31	19	18	21	12	0	9	40	47	58	1	3	6	8	20	9	0	1	1	24	2	13
247	Bacteria(100)	Planctomycetes(100)	Planctomycetacia(100)	Pirellulales(100)	Pirellulaceae(100)	Pirellula(100)	5334.75	0	0	0	0	0	0	31	15	40	6	1	18	2	1	3	0	0	0	138	80	97	21	22	24	29	48	42	2	3	0	99	97	138	34	71	21	37	17	15	52	0	26
139	Bacteria(100)	Actinobacteria(100)	Thermoleophilia(100)	Solirubrobacterales(100)	67-14(100)	67-14_ge(100)	5301.5	3	9	4	0	2	1	87	38	142	28	18	32	3	7	4	3	4	1	50	52	123	39	22	39	18	27	10	7	8	36	62	90	111	18	27	32	48	45	51	27	4	15.5
157	Bacteria(100)	Proteobacteria(100)	Gammaproteobacteria(100)	Steroidobacterales(100)	Steroidobacteraceae(100)	Steroidobacter(100)	5278	0	3	4	1	1	1	9	11	13	6	5	4	3	0	3	0	8	6	15	14	17	2	2	6	1	1	3	59	56	56	16	15	12	2	5	12	7	0	0	115	84	99.5
186	Bacteria(100)	Acidobacteria(100)	Subgroup_6(100)	Subgroup_6_or(100)	Subgroup_6_fa(100)	Subgroup_6_ge(100)	5276.75	0	0	0	0	0	0	2	0	0	0	2	4	0	0	0	0	0	0	6	5	1	2	8	1	0	0	0	0	4	4	2	3	1	0	3	4	0	0	1	138	1	69.5
9062	Bacteria(100)	Acidobacteria(100)	Holophagae(100)	Subgroup_7(100)	Subgroup_7_fa(100)	Subgroup_7_ge(100)	5100.75	0	0	0	0	0	0	0	0	0	0	0	0	14	16	15	0	0	0	0	0	0	0	0	0	275	280	294	2	3	0	0	0	0	0	0	0	101	37	28	0	0	0
381	Bacteria(100)	Acidobacteria(100)	Blastocatellia_(Subgroup_4)(100)	Blastocatellales(100)	Blastocatellaceae(100)	JGI_0001001-H03(73)	5082.75	63	70	65	9	1	5	61	68	58	11	8	17	21	19	22	3	0	6	49	71	50	15	17	12	25	8	49	5	10	2	41	12	18	14	13	20	3	1	4	4	1	2.5
57	Bacteria(100)	Proteobacteria(100)	Gammaproteobacteria(100)	Betaproteobacteriales(100)	Nitrosomonadaceae(100)	MND1(100)	5002	2	0	0	0	0	0	0	0	0	0	0	0	0	0	1	0	0	0	10	3	13	0	0	1	12	41	6	0	0	0	27	22	34	0	0	0	195	143	109	0	0	0
666	Bacteria(100)	Actinobacteria(100)	Thermoleophilia(100)	Gaiellales(100)	uncultured(100)	uncultured_ge(100)	4988.5	8	11	6	1	1	1	5	1	5	1	2	0	15	12	16	2	0	2	8	7	10	8	6	5	74	57	32	2	1	4	24	28	42	4	18	1	48	38	50	0	4	2
106	Bacteria(100)	Chloroflexi(100)	Anaerolineae(100)	SBR1031(100)	A4b(100)	A4b_ge(100)	4963.5	2	0	1	0	0	0	27	7	19	12	8	17	0	1	1	0	3	5	29	25	23	32	13	36	0	3	0	9	16	0	46	24	35	181	139	184	1	0	0	61	3	32
979	Bacteria(100)	Acidobacteria(100)	Subgroup_6(100)	Subgroup_6_or(100)	Subgroup_6_fa(100)	Subgroup_6_ge(100)	4944.25	3	11	17	1	0	0.5	205	75	123	9	3	4	3	3	5	0	1	1	106	117	103	8	11	8	14	19	15	3	16	15	42	50	49	2	5	2	23	19	49	43	1	22
104	Bacteria(100)	Acidobacteria(100)	Subgroup_6(100)	Subgroup_6_or(100)	Subgroup_6_fa(100)	Subgroup_6_ge(100)	4933.75	1	0	0	0	0	0	0	1	0	0	0	1	0	0	0	0	0	0	18	3	11	7	0	4	0	2	4	0	0	0	6	8	12	2	13	2	71	103	152	0	0	0
518	Bacteria(100)	Proteobacteria(100)	Alphaproteobacteria(100)	Sphingomonadales(100)	Sphingomonadaceae(100)	Sphingomonas(98)	4929.25	19	30	33	12	3	7.5	104	107	139	24	27	28	58	93	112	9	5	13	74	155	93	14	19	9	60	17	76	18	3	14	38	22	28	2	7	5	31	11	31	2	5	3.5
312	Bacteria(100)	Proteobacteria(100)	Alphaproteobacteria(100)	Rhizobiales(100)	Devosiaceae(100)	Arsenicitalea(65)	4907	3	3	7	5	4	4.5	45	26	61	14	18	15	2	3	3	3	3	22	33	30	32	5	13	6	4	1	4	9	13	7	9	22	16	10	14	23	8	11	5	11	3	7
82	Bacteria(100)	Acidobacteria(100)	Holophagae(100)	Subgroup_7(100)	Subgroup_7_fa(100)	Subgroup_7_ge(100)	4906.5	0	0	0	0	0	0	0	0	0	0	0	0	0	0	0	0	0	0	0	0	0	0	0	0	0	0	0	0	0	0	0	0	1	0	0	0	0	0	0	0	0	0
156	Bacteria(100)	Planctomycetes(100)	Planctomycetacia(100)	Gemmatales(100)	Gemmataceae(100)	Gemmata(99)	4887.5	17	12	17	66	109	87.5	61	34	27	74	63	52	3	10	7	63	72	99	11	16	19	26	48	29	5	0	3	38	49	51	0	8	2	109	55	60	0	0	0	24	0	12
168	Bacteria(100)	Actinobacteria(100)	Acidimicrobiia(100)	IMCC26256(100)	IMCC26256_fa(100)	IMCC26256_ge(100)	4839.25	0	0	0	0	0	0	0	3	4	0	0	0	0	0	1	0	1	0	7	9	5	0	0	0	17	4	5	0	0	3	40	35	41	1	0	0	45	59	69	1	0	0.5
394	Bacteria(100)	Proteobacteria(100)	Alphaproteobacteria(100)	Reyranellales(100)	Reyranellaceae(100)	Reyranella(100)	4804.5	126	79	53	12	11	11.5	57	29	57	10	5	6	46	45	76	8	12	7	18	30	40	4	9	8	9	5	22	3	7	2	5	10	13	11	6	11	21	3	10	19	5	12
224	Bacteria(100)	Proteobacteria(100)	Gammaproteobacteria(100)	Steroidobacterales(100)	Steroidobacteraceae(100)	Steroidobacter(100)	4770.5	0	0	0	0	0	0	19	10	35	15	6	12	0	0	0	0	1	2	28	8	21	29	11	17	0	0	3	1	5	0	8	14	9	42	23	58	6	0	0	1	2	1.5
232	Bacteria(100)	Chloroflexi(100)	Anaerolineae(100)	Anaerolineales(100)	Anaerolineaceae(100)	UTCFX1(100)	4756	0	0	0	0	0	0	20	12	31	3	6	1	7	22	28	0	0	1	71	25	128	7	3	4	181	142	146	0	3	0	71	69	123	4	8	5	172	115	103	3	1	2
407	Bacteria(100)	Rokubacteria(100)	NC10(100)	Rokubacteriales(100)	Rokubacteriales_fa(100)	Rokubacteriales_ge(100)	4746.75	0	0	0	0	0	0	0	0	0	0	0	0	6	4	4	0	0	0	0	0	0	0	0	0	234	170	143	3	1	1	3	6	9	0	0	0	293	268	228	2	2	2
200	Bacteria(100)	Acidobacteria(100)	Subgroup_6(100)	Subgroup_6_or(100)	Subgroup_6_fa(100)	Subgroup_6_ge(100)	4730	23	41	19	1	1	1	10	11	16	3	0	2	58	26	42	21	21	14	17	13	32	7	3	6	6	14	37	65	120	116	35	22	28	13	21	16	16	9	8	108	31	69.5
9040	Bacteria(100)	Planctomycetes(100)	Planctomycetacia(100)	Pirellulales(100)	Pirellulaceae(100)	Pir4_lineage(100)	4721.5	0	0	0	0	0	0	2	9	4	1	0	0	0	0	1	0	0	0	27	8	37	4	1	3	0	2	0	0	0	0	172	153	146	4	5	7	1	2	6	0	0	0
278	Bacteria(100)	Actinobacteria(100)	Acidimicrobiia(100)	Microtrichales(100)	Ilumatobacteraceae(100)	uncultured(91)	4666	18	19	20	0	0	0	41	21	39	28	22	18	2	0	0	0	0	2	22	9	25	23	14	17	12	8	4	3	5	2	11	18	19	14	31	35	16	9	7	23	2	12.5
231	Bacteria(100)	Planctomycetes(100)	Planctomycetacia(100)	Pirellulales(100)	Pirellulaceae(100)	Pir4_lineage(100)	4660.25	0	0	0	0	0	0	21	3	21	7	9	17	0	0	0	0	0	0	44	39	44	38	11	29	0	0	0	0	0	0	7	14	10	27	15	40	0	0	0	4	0	2
1422	Bacteria(100)	Actinobacteria(100)	Actinobacteria(100)	Pseudonocardiales(100)	Pseudonocardiaceae(100)	Kibdelosporangium(99)	4651.5	1	3	3	0	1	0.5	7	6	20	5	14	11	2	0	0	2	0	0	3	17	10	3	24	15	9	2	6	1	2	8	0	1	2	2	12	2	0	2	1	0	0	0
164	Bacteria(100)	Acidobacteria(100)	Subgroup_6(100)	Subgroup_6_or(100)	Subgroup_6_fa(100)	Subgroup_6_ge(100)	4643	7	13	19	0	0	0	216	145	162	6	3	4	0	2	2	0	0	1	184	154	146	6	6	11	2	0	6	1	2	4	29	21	45	1	10	0	3	0	1	6	0	3
134	Bacteria(100)	Planctomycetes(100)	Planctomycetacia(100)	Gemmatales(100)	Gemmataceae(100)	uncultured(100)	4626.75	91	101	76	8	11	9.5	15	8	10	1	2	1	150	183	141	12	41	9	47	27	55	5	1	7	27	25	63	2	8	7	72	101	87	7	10	8	9	6	7	24	0	12
401	Bacteria(100)	Planctomycetes(100)	Planctomycetacia(100)	Isosphaerales(100)	Isosphaeraceae(100)	Singulisphaera(63)	4623.25	42	19	22	12	6	9	32	20	35	53	81	72	18	17	22	11	16	12	12	28	28	39	73	41	1	0	7	6	4	4	5	2	7	35	16	36	0	1	0	1	0	0.5
195	Bacteria(100)	Latescibacteria(100)	Latescibacteria_cl(100)	Latescibacteria_or(100)	Latescibacteria_fa(100)	Latescibacteria_ge(100)	4599.75	1	0	2	0	0	0	0	0	0	0	0	0	15	24	25	0	0	0	13	1	2	0	0	0	197	126	110	0	0	0	16	44	498	0	11	0	156	188	249	0	0	0
334	Bacteria(100)	Verrucomicrobia(100)	Verrucomicrobiae(100)	Pedosphaerales(100)	Pedosphaeraceae(100)	Pedosphaeraceae_ge(99)	4526.75	0	0	0	0	0	0	0	0	0	0	0	0	2	0	0	0	0	0	0	0	0	0	0	0	63	72	47	0	0	0	8	3	5	0	0	0	101	21	6	0	0	0
254	Bacteria(100)	Actinobacteria(100)	Acidimicrobiia(100)	Actinomarinales(100)	uncultured(100)	uncultured_ge(100)	4514.75	1	0	0	0	0	0	7	2	8	1	0	0	0	0	0	0	0	0	21	8	20	1	0	1	8	8	2	0	0	0	53	64	87	1	0	1	140	193	222	8	0	4
193	Bacteria(100)	Planctomycetes(100)	Phycisphaerae(100)	Tepidisphaerales(100)	WD2101_soil_group(100)	WD2101_soil_group_ge(100)	4503	535	282	344	130	151	140.5	15	62	4	3	1	0	303	391	402	97	98	60	3	20	0	0	1	0	3	0	10	19	14	67	0	0	0	0	0	0	0	1	0	1	0	0.5
88	Bacteria(100)	Patescibacteria(100)	Saccharimonadia(100)	Saccharimonadales(100)	Saccharimonadales_fa(100)	Saccharimonadales_ge(100)	4433.5	0	0	0	0	0	0	0	0	1	0	54	3	0	0	0	0	0	0	8	11	3	288	307	24	0	0	0	0	0	0	5	5	19	134	263	82	0	0	0	0	0	0
271	Bacteria(100)	Chloroflexi(100)	Anaerolineae(100)	Ardenticatenales(100)	uncultured(100)	uncultured_ge(100)	4419	0	0	0	0	0	0	0	0	0	0	0	0	1	1	0	0	0	0	0	0	2	0	0	0	31	28	11	2	3	0	49	46	77	9	17	6	165	160	151	16	2	9
210	Bacteria(100)	Proteobacteria(100)	Gammaproteobacteria(100)	Betaproteobacteriales(100)	Burkholderiaceae(100)	Piscinibacter(92)	4409	36	16	24	1	2	1.5	11	12	12	0	0	0	19	12	32	0	3	4	8	3	12	1	0	0	25	25	13	0	0	1	36	30	45	3	0	0	103	95	117	1	0	0.5
534	Bacteria(100)	Verrucomicrobia(100)	Verrucomicrobiae(100)	Chthoniobacterales(100)	Chthoniobacteraceae(100)	Candidatus_Udaeobacter(100)	4329.5	106	94	86	2	4	3	206	145	175	69	40	28	63	79	67	2	2	0	214	224	153	40	46	22	8	3	29	5	1	1	11	15	27	3	11	1	0	1	0	0	0	0
152	Bacteria(100)	Planctomycetes(100)	Planctomycetacia(100)	Pirellulales(100)	Pirellulaceae(100)	Pir4_lineage(100)	4300.75	175	130	110	27	25	26	197	136	220	27	24	14	75	80	103	16	8	18	136	135	157	14	18	6	24	6	6	27	23	9	61	87	91	6	1	6	0	3	0	5	8	6.5
1398	Bacteria(100)	Proteobacteria(100)	Gammaproteobacteria(100)	Betaproteobacteriales(100)	Nitrosomonadaceae(100)	MND1(100)	4298.5	1	0	0	0	0	0	81	29	117	1	1	2	12	26	27	0	0	0	208	132	238	9	2	5	107	77	123	0	0	0	171	172	220	12	7	3	16	10	3	0	0	0
364	Bacteria(100)	Planctomycetes(100)	Planctomycetacia(100)	Pirellulales(100)	Pirellulaceae(100)	Pir4_lineage(100)	4292.5	0	0	0	0	0	0	23	20	24	22	11	13	1	0	0	2	0	0	42	40	66	23	18	32	1	1	3	6	2	0	44	50	48	55	48	52	6	7	3	13	12	12.5
79	Bacteria(100)	Planctomycetes(100)	Phycisphaerae(100)	Tepidisphaerales(100)	WD2101_soil_group(100)	WD2101_soil_group_ge(100)	4171.5	4	8	1	1	0	0.5	140	79	116	24	55	62	24	31	50	4	2	3	66	102	72	39	74	41	3	0	7	0	0	0	3	7	12	17	18	5	0	0	0	0	0	0
8842	Bacteria(100)	Acidobacteria(100)	Subgroup_6(100)	Subgroup_6_or(100)	Subgroup_6_fa(100)	Subgroup_6_ge(100)	4077	1	3	5	0	0	0	25	13	31	6	7	6	6	7	4	0	0	2	52	31	57	7	5	10	160	87	126	0	4	5	47	56	63	16	24	16	30	17	16	27	3	15
219	Bacteria(100)	Acidobacteria(100)	Holophagae(100)	Subgroup_7(100)	Subgroup_7_fa(100)	Subgroup_7_ge(100)	4055.75	0	0	0	0	0	0	1	5	0	0	0	0	6	4	2	0	0	0	10	1	8	0	0	0	106	113	79	0	0	1	87	57	35	0	0	0	122	68	109	0	0	0
45	Bacteria(100)	Verrucomicrobia(100)	Verrucomicrobiae(100)	Chthoniobacterales(100)	Chthoniobacteraceae(100)	Candidatus_Udaeobacter(100)	4055.5	8	9	6	0	2	1	88	77	88	4	4	4	9	6	9	0	0	0	274	128	166	14	14	6	2	4	5	0	0	1	82	107	130	2	4	4	0	0	0	0	0	0
624	Bacteria(100)	Planctomycetes(100)	Planctomycetacia(100)	Pirellulales(100)	Pirellulaceae(100)	Pirellula(100)	4039.5	0	0	0	0	0	0	5	0	5	1	1	0	0	0	0	2	0	2	15	9	11	3	1	2	0	1	3	0	0	0	28	27	22	3	3	1	12	10	18	1	0	0.5
90	Bacteria(100)	Acidobacteria(100)	Subgroup_17(100)	Subgroup_17_or(100)	Subgroup_17_fa(100)	Subgroup_17_ge(100)	4030.75	0	1	0	0	0	0	23	13	32	0	0	2	0	1	1	0	0	0	44	49	42	6	8	6	7	14	6	1	0	0	50	73	70	4	8	5	61	57	62	2	0	1
841	Bacteria(100)	Acidobacteria(100)	Subgroup_6(100)	Subgroup_6_or(100)	Subgroup_6_fa(100)	Subgroup_6_ge(100)	4018.25	44	46	33	1	0	0.5	46	32	46	3	6	6	59	61	46	10	57	21	28	22	42	5	3	2	101	42	87	20	30	26	56	34	43	2	4	2	44	47	49	15	18	16.5
110	Bacteria(100)	Actinobacteria(100)	Thermoleophilia(100)	Gaiellales(100)	uncultured(92)	uncultured_ge(92)	3992.75	10	2	14	0	4	2	0	0	0	0	0	0	10	9	14	1	0	0	0	0	0	0	0	0	1	0	3	0	0	0	0	0	0	0	0	0	0	1	0	0	1	0.5
121	Bacteria(100)	Actinobacteria(100)	Thermoleophilia(100)	Gaiellales(100)	Gaiellaceae(100)	Gaiella(100)	3980.5	2	8	1	0	0	0	40	23	41	12	17	13	19	12	18	0	3	0	32	42	55	29	18	18	91	61	55	5	2	13	26	59	48	11	40	22	70	65	84	6	5	5.5
268	Bacteria(100)	Proteobacteria(100)	Gammaproteobacteria(100)	Steroidobacterales(100)	Steroidobacteraceae(100)	uncultured(100)	3945.25	12	11	10	0	0	0	7	6	5	0	0	0	14	18	19	0	1	1	15	3	15	0	2	1	24	13	20	1	0	1	6	10	14	0	1	0	63	36	15	5	0	2.5
8906	Bacteria(100)	Proteobacteria(100)	Gammaproteobacteria(100)	Pseudomonadales(100)	Pseudomonadaceae(100)	Pseudomonas(100)	3886	0	0	0	0	0	0	0	0	0	0	0	0	0	0	0	0	0	0	0	0	0	0	0	0	0	0	0	0	0	0	0	0	0	0	0	0	4	12	6	0	0	0
285	Bacteria(100)	Proteobacteria(100)	Alphaproteobacteria(100)	Rhizobiales(100)	Rhizobiaceae(100)	Shinella(68)	3861.75	5	3	10	1	6	3.5	8	10	8	7	8	9	2	3	5	4	0	9	10	9	0	9	3	7	0	1	2	4	3	6	5	3	3	3	1	3	11	2	0	8	1	4.5
587	Bacteria(100)	Acidobacteria(100)	Subgroup_6(100)	Subgroup_6_or(100)	Subgroup_6_fa(100)	Subgroup_6_ge(100)	3851	5	4	7	0	0	0	27	24	17	1	0	0	18	10	4	2	0	0	43	12	57	1	1	0	41	28	45	0	1	0	69	52	43	0	0	0	12	8	11	0	0	0
65	Bacteria(100)	Actinobacteria(100)	Thermoleophilia(100)	Gaiellales(100)	uncultured(99)	uncultured_ge(99)	3815	1	0	0	0	0	0	7	6	10	2	1	5	0	0	3	0	0	0	19	14	26	8	3	8	32	36	16	0	1	0	45	71	84	15	11	12	55	43	46	2	0	1
6738	Bacteria(100)	Proteobacteria(100)	Alphaproteobacteria(100)	Rhizobiales(100)	Xanthobacteraceae(100)	Rhodoplanes(60)	3809.75	46	49	37	88	77	82.5	40	14	23	46	53	30	50	52	81	74	71	52	13	29	31	13	65	9	41	28	23	28	35	20	0	3	9	5	3	6	13	7	7	14	23	18.5
119	Bacteria(100)	Chloroflexi(92)	Anaerolineae(92)	Anaerolineales(64)	Anaerolineaceae(64)	unclassified	3786.75	0	0	0	0	0	0	0	0	0	0	0	0	0	0	0	0	0	0	0	0	1	0	0	0	1	2	0	0	0	0	5	8	5	0	0	0	67	156	168	0	0	0
320	Bacteria(100)	Bacteroidetes(100)	Bacteroidia(100)	Chitinophagales(100)	Chitinophagaceae(100)	uncultured(84)	3771.25	60	38	88	0	0	0	26	22	34	0	0	0	29	40	71	0	0	0	17	11	13	0	0	0	36	21	57	0	2	0	2	2	2	0	0	0	3	1	5	0	0	0
199	Bacteria(100)	Planctomycetes(100)	Planctomycetacia(100)	Gemmatales(100)	Gemmataceae(100)	Fimbriiglobus(99)	3732.25	25	17	45	4	6	5	125	73	65	88	64	31	3	1	1	0	2	9	67	83	56	34	79	31	1	1	1	9	23	11	8	19	12	37	72	49	0	0	0	29	0	14.5
147	Bacteria(100)	Chloroflexi(100)	Chloroflexia(100)	Chloroflexales(100)	Roseiflexaceae(100)	uncultured(100)	3700.25	0	0	0	0	0	0	0	0	0	0	0	0	0	0	0	0	0	0	2	0	11	2	0	6	2	1	1	8	3	10	46	37	38	39	46	26	0	0	0	6	0	3
8847	Bacteria(100)	Rokubacteria(100)	NC10(100)	Rokubacteriales(100)	Rokubacteriales_fa(100)	Rokubacteriales_ge(100)	3688.75	43	56	41	1	1	1	1	1	4	0	0	0	259	205	340	4	4	0	10	9	12	1	0	3	67	29	133	2	5	4	17	14	22	4	1	1	38	14	15	7	2	4.5
239	Bacteria(100)	Planctomycetes(100)	Planctomycetacia(100)	Pirellulales(100)	Pirellulaceae(100)	Pirellula(100)	3667.25	0	0	0	0	0	0	16	12	10	2	3	1	0	1	3	0	1	2	39	20	42	18	30	8	0	1	2	1	3	6	46	28	19	48	52	44	12	6	2	13	0	6.5
188	Bacteria(100)	Proteobacteria(100)	Alphaproteobacteria(100)	Rhizobiales(100)	Methyloligellaceae(100)	uncultured(100)	3578.5	102	71	76	18	5	11.5	4	1	7	0	1	0	84	88	118	11	5	10	4	5	7	2	0	1	88	68	76	15	1	8	3	7	5	0	1	1	53	39	30	11	0	5.5
922	Bacteria(100)	Acidobacteria(100)	Subgroup_6(100)	Subgroup_6_or(100)	Subgroup_6_fa(100)	Subgroup_6_ge(100)	3541	0	0	0	0	0	0	13	7	14	6	6	8	1	0	0	0	0	1	22	24	26	38	27	24	3	1	0	1	20	7	25	22	11	30	24	56	0	0	0	35	1	18
996	Bacteria(100)	Proteobacteria(100)	Alphaproteobacteria(100)	Rhizobiales(100)	Rhizobiaceae(100)	unclassified	3519	37	21	18	18	17	17.5	81	50	121	9	4	9	8	8	20	20	13	57	85	96	117	2	4	4	8	3	15	2	7	3	23	37	52	5	7	12	5	1	0	0	4	2
1927	Bacteria(100)	Acidobacteria(100)	Subgroup_6(100)	Subgroup_6_or(100)	Subgroup_6_fa(100)	Subgroup_6_ge(100)	3508.5	28	36	39	2	0	1	9	11	15	1	1	10	62	41	80	4	2	4	15	18	15	1	2	2	97	63	98	6	18	10	14	16	28	0	3	1	21	31	25	15	2	8.5
264	Bacteria(100)	Proteobacteria(100)	Alphaproteobacteria(100)	Sphingomonadales(100)	Sphingomonadaceae(100)	Novosphingobium(95)	3498.5	10	8	4	8	8	8	9	16	16	4	4	10	1	0	2	3	0	12	16	17	9	6	7	1	1	1	0	3	20	1	0	5	5	1	5	6	7	0	0	4	6	5
358	Bacteria(100)	Proteobacteria(100)	Gammaproteobacteria(100)	Gammaproteobacteria_Incertae_Sedis(100)	Unknown_Family(100)	Acidibacter(100)	3484.25	9	5	12	4	9	6.5	9	6	7	0	5	4	5	3	3	4	7	16	22	23	23	10	9	6	5	4	3	29	25	13	31	17	31	37	34	36	3	0	0	10	1	5.5
178	Bacteria(100)	Planctomycetes(100)	Phycisphaerae(100)	Tepidisphaerales(100)	WD2101_soil_group(100)	WD2101_soil_group_ge(100)	3483.5	76	40	63	32	24	28	104	73	86	24	38	19	46	41	70	12	9	6	76	49	80	37	25	54	14	2	28	4	23	0	26	37	45	20	12	13	4	0	0	23	21	22
1695	Bacteria(100)	Proteobacteria(100)	Alphaproteobacteria(100)	Rhizobiales(100)	Xanthobacteraceae(100)	Rhodoplanes(100)	3474	14	5	9	5	4	4.5	60	40	66	11	5	9	14	12	21	12	12	12	63	67	53	14	15	7	20	25	13	4	14	0	13	31	39	4	4	7	6	2	4	4	4	4
5301	Bacteria(100)	Acidobacteria(100)	Subgroup_6(100)	Subgroup_6_or(100)	Subgroup_6_fa(100)	Subgroup_6_ge(100)	3465.25	0	1	0	0	0	0	73	33	58	0	3	2	19	21	24	1	0	0	54	67	35	4	6	0	94	64	116	0	1	0	10	18	15	0	0	1	20	10	0	3	0	1.5
339	Bacteria(100)	Actinobacteria(100)	MB-A2-108(100)	MB-A2-108_or(100)	MB-A2-108_fa(100)	MB-A2-108_ge(100)	3437.25	2	0	0	0	0	0	2	2	6	0	0	0	0	4	2	0	0	0	11	12	24	2	1	1	10	9	3	0	2	0	49	90	127	2	2	4	26	42	44	1	0	0.5
1282	Bacteria(100)	Rokubacteria(100)	NC10(100)	Rokubacteriales(100)	Rokubacteriales_fa(100)	Rokubacteriales_ge(100)	3416.25	5	3	0	0	0	0	1	0	0	0	0	0	17	11	25	1	0	0	3	0	5	1	0	0	11	11	20	0	0	1	1	1	2	1	0	1	42	98	124	0	0	0
183	Bacteria(100)	Actinobacteria(100)	Acidimicrobiia(100)	Microtrichales(100)	uncultured(100)	uncultured_ge(100)	3406.25	0	0	0	0	0	0	0	0	0	1	0	1	0	0	0	0	1	0	0	1	4	2	4	8	7	4	4	8	10	34	6	8	9	42	43	54	7	1	10	40	3	21.5
242	Bacteria(100)	Verrucomicrobia(100)	Verrucomicrobiae(100)	Pedosphaerales(100)	Pedosphaeraceae(100)	Pedosphaeraceae_ge(100)	3400.5	9	24	11	0	0	0	22	7	5	1	0	0	43	47	44	0	1	1	31	8	26	2	10	3	14	0	7	0	4	0	43	34	11	5	1	1	4	0	0	0	0	0
187	Bacteria(100)	Planctomycetes(100)	Planctomycetacia(100)	Pirellulales(100)	Pirellulaceae(100)	Pirellula(100)	3363.25	0	0	0	0	0	0	12	3	10	2	2	0	7	8	3	0	0	1	24	9	21	6	3	0	57	24	31	0	2	0	65	104	121	1	13	12	6	2	2	2	0	1
286	Bacteria(100)	Actinobacteria(100)	Actinobacteria(100)	Micrococcales(100)	Microbacteriaceae(100)	Agromyces(99)	3330	0	0	1	0	0	0	190	100	356	132	135	111	0	0	0	0	0	0	38	64	97	53	43	69	8	16	5	2	4	2	11	20	18	23	11	13	11	4	0	2	4	3
296	Bacteria(100)	Chloroflexi(100)	Dehalococcoidia(100)	S085(100)	S085_fa(100)	S085_ge(100)	3320.5	1	1	4	0	0	0	15	6	14	0	1	0	1	1	6	0	0	0	23	5	11	2	2	1	24	20	18	0	0	0	43	42	45	6	0	1	42	60	63	5	0	2.5
12112	Bacteria(100)	Acidobacteria(100)	Subgroup_6(100)	Subgroup_6_or(95)	Subgroup_6_fa(95)	Subgroup_6_ge(95)	3301.25	13	9	15	1	0	0.5	120	64	91	2	6	0	19	13	22	0	0	1	120	90	76	3	0	2	25	8	33	0	0	0	24	26	44	5	0	5	8	9	9	5	0	2.5
114	Bacteria(100)	Planctomycetes(100)	Planctomycetacia(100)	Pirellulales(100)	Pirellulaceae(100)	Pir4_lineage(84)	3283	0	0	0	0	0	0	0	2	0	3	2	0	0	0	0	0	0	0	5	0	3	0	0	0	0	0	0	0	0	0	2	4	5	3	0	1	0	0	0	0	0	0
293	Bacteria(100)	Acidobacteria(100)	Subgroup_17(100)	Subgroup_17_or(100)	Subgroup_17_fa(100)	Subgroup_17_ge(100)	3262.5	0	1	0	0	0	0	0	0	0	0	0	0	0	1	1	0	0	0	1	0	3	0	0	2	35	26	20	0	0	0	12	21	28	0	2	0	69	83	88	0	0	0
100	Bacteria(100)	GAL15(100)	GAL15_cl(100)	GAL15_or(100)	GAL15_fa(100)	GAL15_ge(100)	3249	0	0	0	0	0	0	0	0	0	0	0	0	0	0	0	0	0	0	0	0	0	0	0	0	0	0	0	0	0	0	0	0	0	0	0	0	0	0	0	0	0	0
1375	Bacteria(100)	Acidobacteria(100)	Subgroup_6(100)	Subgroup_6_or(100)	Subgroup_6_fa(100)	Subgroup_6_ge(100)	3244.75	37	24	29	3	1	2	43	50	43	2	5	5	45	47	69	4	1	3	51	49	53	2	2	1	29	15	40	5	14	13	32	34	32	0	0	0	9	9	6	42	1	21.5
174	Bacteria(100)	Acidobacteria(100)	Subgroup_6(100)	Subgroup_6_or(100)	Subgroup_6_fa(100)	Subgroup_6_ge(100)	3233	0	0	0	0	0	0	0	0	0	0	0	0	0	0	0	0	0	0	0	0	1	0	0	0	10	8	5	0	0	0	7	7	10	0	0	0	16	14	22	0	0	0
135	Bacteria(100)	Proteobacteria(100)	Gammaproteobacteria(100)	Betaproteobacteriales(100)	Burkholderiaceae(100)	Polaromonas(100)	3232	2	5	1	0	4	2	7	3	1	1	1	2	0	0	2	0	0	0	0	0	0	2	0	0	1	2	5	0	4	0	5	0	0	1	0	1	12	29	33	2	1	1.5
131	Bacteria(100)	Rokubacteria(100)	NC10(100)	Rokubacteriales(100)	Rokubacteriales_fa(100)	Rokubacteriales_ge(100)	3231.5	0	0	0	0	0	0	1	1	3	0	1	0	0	0	0	0	0	0	2	2	2	0	0	0	0	2	0	0	0	0	33	32	24	0	0	0	35	91	105	0	0	0
258	Bacteria(100)	Acidobacteria(100)	Subgroup_6(100)	Subgroup_6_or(100)	Subgroup_6_fa(100)	Subgroup_6_ge(100)	3183.25	0	0	0	0	0	0	0	0	1	0	0	0	1	1	1	0	0	0	0	0	0	0	0	0	1	1	3	0	0	0	0	0	0	0	1	1	5	2	2	10	0	5
304	Bacteria(100)	Planctomycetes(100)	Planctomycetacia(100)	Gemmatales(100)	Gemmataceae(100)	Gemmata(100)	3149.5	1	1	0	0	0	0	26	8	21	95	80	70	0	0	0	0	0	4	12	9	23	61	59	105	0	0	0	2	11	13	4	8	4	220	146	195	1	0	0	4	0	2
175	Bacteria(100)	Chloroflexi(100)	Anaerolineae(100)	Anaerolineales(100)	Anaerolineaceae(100)	uncultured(100)	3145.25	1	0	2	1	0	0.5	14	10	25	4	2	3	11	10	18	0	0	1	11	10	13	4	3	6	64	33	80	4	0	3	42	47	36	3	7	3	81	41	71	2	0	1
52	Bacteria(100)	Proteobacteria(100)	Gammaproteobacteria(100)	PLTA13(100)	PLTA13_fa(100)	PLTA13_ge(100)	3144.75	0	0	1	0	0	0	0	0	3	0	0	0	0	0	1	0	0	0	36	16	63	3	0	1	10	30	5	0	0	0	26	63	43	4	3	1	204	171	99	5	0	2.5
222	Bacteria(100)	Proteobacteria(100)	Gammaproteobacteria(100)	PLTA13(100)	PLTA13_fa(100)	PLTA13_ge(100)	3140.25	4	1	3	0	0	0	3	0	8	0	0	0	9	7	17	0	0	2	8	2	16	0	0	7	4	2	13	3	0	3	20	39	38	11	6	15	19	6	3	4	0	2
205	Bacteria(100)	Planctomycetes(100)	Phycisphaerae(100)	Tepidisphaerales(100)	WD2101_soil_group(100)	WD2101_soil_group_ge(100)	3125.75	18	28	24	12	2	7	11	10	12	14	5	8	164	233	258	15	22	21	20	42	5	7	14	6	250	183	440	52	48	34	2	3	6	0	0	0	35	2	8	3	7	5
6909	Bacteria(100)	Gemmatimonadetes(100)	Gemmatimonadetes(100)	Gemmatimonadales(100)	Gemmatimonadaceae(100)	uncultured(100)	3118.75	0	0	0	0	0	0	17	6	21	0	0	0	19	23	39	0	0	0	75	28	40	2	6	4	137	75	138	1	1	0	122	74	151	1	8	2	35	41	49	0	0	0
277	Bacteria(100)	Acidobacteria(100)	Subgroup_18(100)	Subgroup_18_or(100)	Subgroup_18_fa(100)	Subgroup_18_ge(100)	3111	0	1	1	0	0	0	5	1	5	1	0	0	4	7	7	0	0	0	5	9	4	0	0	0	38	14	18	0	0	0	6	2	10	0	1	0	28	7	6	0	0	0
5464	Bacteria(100)	Acidobacteria(100)	Subgroup_6(100)	Subgroup_6_or(100)	Subgroup_6_fa(100)	Subgroup_6_ge(100)	3096.75	368	262	212	47	37	42	26	20	15	2	6	2	160	230	173	42	41	36	31	45	19	2	16	1	4	2	23	13	14	25	10	9	14	0	0	2	0	0	0	5	31	18
398	Bacteria(100)	Planctomycetes(100)	Planctomycetacia(100)	Gemmatales(100)	Gemmataceae(100)	uncultured(100)	3092.5	152	116	143	49	47	48	102	53	66	36	18	20	72	95	74	24	39	24	46	43	50	11	15	12	10	6	32	6	8	1	10	13	15	6	7	7	1	0	0	3	7	5
160	Bacteria(100)	Nitrospirae(100)	Nitrospira(100)	Nitrospirales(100)	Nitrospiraceae(100)	Nitrospira(100)	3083.75	0	0	0	0	0	0	0	0	0	0	0	0	0	1	0	0	0	0	0	0	0	0	0	0	0	0	0	0	0	0	0	0	0	0	0	0	74	186	428	0	0	0
127	Bacteria(100)	Chloroflexi(100)	Gitt-GS-136(100)	Gitt-GS-136_or(100)	Gitt-GS-136_fa(100)	Gitt-GS-136_ge(100)	3049	0	0	0	0	0	0	0	0	0	0	0	0	0	0	0	0	0	0	0	0	1	0	0	0	0	0	0	0	0	0	1	0	1	0	0	1	0	0	0	0	0	0
7949	Bacteria(100)	Actinobacteria(100)	Thermoleophilia(100)	Gaiellales(100)	Gaiellaceae(100)	Gaiella(100)	3033.5	0	0	0	0	0	0	0	0	0	0	0	0	0	0	0	0	0	0	0	0	0	0	0	0	2	0	0	0	0	0	8	2	9	0	0	0	4	16	18	0	0	0
163	Bacteria(100)	Planctomycetes(100)	Phycisphaerae(100)	Tepidisphaerales(100)	WD2101_soil_group(100)	WD2101_soil_group_ge(100)	3027.75	560	353	290	29	24	26.5	3	3	0	0	0	0	314	305	360	32	34	12	6	3	1	0	1	0	0	2	5	7	13	6	0	0	0	0	1	0	0	0	0	0	14	7
182	Bacteria(100)	Planctomycetes(100)	Phycisphaerae(100)	Tepidisphaerales(100)	WD2101_soil_group(100)	WD2101_soil_group_ge(100)	3027.5	0	0	0	0	0	0	25	28	31	2	5	6	0	0	0	0	0	0	46	64	32	7	15	4	0	0	0	0	0	0	52	56	43	10	8	9	1	0	0	0	0	0
173	Bacteria(100)	Acidobacteria(100)	Blastocatellia_(Subgroup_4)(100)	Pyrinomonadales(100)	Pyrinomonadaceae(100)	RB41(100)	3018.25	33	19	22	0	0	0	7	14	21	1	0	0	29	69	39	1	1	1	28	9	32	0	0	2	60	14	80	1	5	4	75	56	47	1	2	4	3	2	3	0	4	2
463	Bacteria(100)	Planctomycetes(100)	Planctomycetacia(100)	Gemmatales(98)	Gemmataceae(98)	uncultured(98)	3014.5	0	0	0	0	0	0	0	0	0	0	0	0	1	2	7	0	0	1	0	0	0	0	0	0	21	24	15	0	0	0	17	15	8	0	0	0	275	233	150	0	0	0
596	Bacteria(100)	Chloroflexi(100)	Chloroflexia(100)	Chloroflexales(100)	Roseiflexaceae(100)	uncultured(100)	2977.75	1	1	4	2	3	2.5	24	13	18	14	6	10	5	3	3	3	1	3	22	34	40	10	9	5	3	3	3	12	5	12	29	31	45	6	11	13	19	17	12	20	3	11.5
4405	Bacteria(100)	Planctomycetes(100)	Planctomycetacia(100)	Pirellulales(100)	Pirellulaceae(100)	Pir4_lineage(100)	2954	8	5	7	2	2	2	27	21	20	16	11	18	0	1	2	1	3	3	31	32	30	27	14	4	15	1	2	93	16	29	2	12	7	3	3	6	2	0	5	4	12	8
462	Bacteria(100)	Actinobacteria(100)	Thermoleophilia(100)	Gaiellales(100)	Gaiellaceae(100)	Gaiella(100)	2951	26	26	9	0	0	0	0	2	1	0	0	0	51	55	40	0	0	1	1	0	8	0	0	0	112	76	48	0	1	3	33	17	11	0	0	0	34	49	77	1	0	0.5
421	Bacteria(100)	Actinobacteria(100)	MB-A2-108(100)	MB-A2-108_or(100)	MB-A2-108_fa(100)	MB-A2-108_ge(100)	2937	0	0	0	0	0	0	0	0	0	0	0	0	0	0	0	0	0	0	0	0	0	0	0	0	0	0	0	0	0	0	0	0	0	0	0	0	30	49	83	0	0	0
1134	Bacteria(100)	Proteobacteria(100)	Gammaproteobacteria(100)	Pseudomonadales(100)	Pseudomonadaceae(100)	Pseudomonas(100)	2935.75	6	17	3	0	3	1.5	7	11	21	6	5	12	0	2	2	1	0	1	2	18	1	2	4	3	0	0	1	0	0	0	0	0	0	0	0	0	0	0	8	1	0	0.5
546	Bacteria(100)	Actinobacteria(100)	Thermoleophilia(100)	Solirubrobacterales(100)	Solirubrobacteraceae(100)	Solirubrobacter(100)	2917.5	5	4	10	0	0	0	40	22	44	12	17	17	0	2	5	0	0	0	17	22	37	19	18	9	20	14	4	1	0	3	14	19	29	9	7	11	6	5	3	11	3	7
47	Bacteria(100)	Gemmatimonadetes(100)	Gemmatimonadetes(100)	Gemmatimonadales(100)	Gemmatimonadaceae(100)	uncultured(100)	2910.25	0	0	0	0	0	0	0	0	0	0	0	0	0	1	0	0	0	0	0	0	0	0	0	0	0	0	0	0	0	0	0	0	0	0	0	0	19	19	41	0	0	0
244	Bacteria(100)	Latescibacteria(100)	Latescibacteria_cl(100)	Latescibacteria_or(100)	Latescibacteria_fa(100)	Latescibacteria_ge(100)	2906.5	0	0	0	0	0	0	0	0	0	0	0	0	5	9	8	0	0	0	4	3	13	0	0	0	44	83	68	0	4	0	23	28	28	0	0	2	127	92	121	0	0	0
255	Bacteria(100)	Actinobacteria(100)	Actinobacteria(100)	Kineosporiales(100)	Kineosporiaceae(100)	Kineosporia(100)	2857	3	8	18	9	15	12	14	5	4	24	17	44	0	1	1	4	5	19	4	4	7	18	12	35	0	0	0	10	31	19	5	2	11	86	15	61	0	2	0	0	2	1
773	Bacteria(100)	Planctomycetes(100)	Planctomycetacia(100)	Gemmatales(100)	Gemmataceae(100)	Gemmata(100)	2845.5	4	8	3	52	68	60	22	9	7	9	13	9	0	0	1	15	4	5	10	4	4	0	5	3	0	0	1	5	4	0	0	0	1	1	1	0	0	0	0	9	0	4.5
630	Bacteria(100)	Proteobacteria(100)	Deltaproteobacteria(100)	Myxococcales(67)	bacteriap25(67)	bacteriap25_ge(67)	2812.5	0	0	1	0	0	0	0	0	0	0	0	0	1	0	7	0	0	0	0	0	0	0	0	0	39	28	38	0	0	0	18	12	18	0	0	1	77	46	72	0	0	0
128	Bacteria(100)	Nitrospirae(100)	Nitrospira(100)	Nitrospirales(100)	Nitrospiraceae(100)	Nitrospira(100)	2804.25	0	0	0	0	0	0	0	0	0	0	0	0	0	0	0	0	0	0	0	0	0	0	0	0	0	0	0	0	0	0	0	0	0	0	0	0	58	22	13	0	0	0
921	Bacteria(100)	Proteobacteria(100)	Alphaproteobacteria(100)	Rhizobiales(100)	Xanthobacteraceae(100)	Pseudolabrys(100)	2749.25	73	42	55	24	33	28.5	40	38	45	15	20	11	15	27	13	25	26	26	12	25	16	12	15	8	3	1	5	26	35	60	6	11	12	3	7	7	0	0	1	15	9	12
289	Bacteria(100)	Proteobacteria(100)	Gammaproteobacteria(100)	Betaproteobacteriales(100)	TRA3-20(100)	TRA3-20_ge(100)	2747.25	59	33	53	3	1	2	104	54	64	3	2	0	16	28	20	1	2	2	68	42	70	2	1	1	5	5	6	0	0	0	54	36	70	1	5	4	7	8	15	0	0	0
539	Bacteria(100)	Planctomycetes(100)	Planctomycetacia(100)	Gemmatales(100)	Gemmataceae(100)	uncultured(100)	2745.5	24	28	40	7	5	6	2	4	9	2	4	5	22	16	22	5	2	3	12	11	7	19	13	23	1	1	2	0	9	13	20	13	18	57	105	55	0	2	0	0	0	0
764	Bacteria(100)	Verrucomicrobia(100)	Verrucomicrobiae(100)	Chthoniobacterales(100)	Chthoniobacteraceae(100)	Chthoniobacter(100)	2719.25	14	27	31	0	0	0	16	11	23	1	0	0	70	65	69	2	0	0	26	26	23	2	1	0	45	62	60	0	3	0	39	36	29	3	2	1	29	4	2	0	0	0
111	Bacteria(100)	Planctomycetes(100)	Phycisphaerae(100)	Tepidisphaerales(100)	WD2101_soil_group(100)	WD2101_soil_group_ge(100)	2712.25	0	0	0	0	0	0	2	7	7	0	0	0	0	0	0	0	0	0	21	1	47	2	0	0	0	3	0	0	0	0	87	112	139	1	4	4	12	1	0	0	0	0
494	Bacteria(100)	GAL15(92)	GAL15_cl(92)	GAL15_or(92)	GAL15_fa(92)	GAL15_ge(92)	2712.25	0	0	0	0	0	0	0	0	0	0	0	0	0	0	0	0	0	0	0	0	0	0	0	0	0	0	0	0	0	0	0	0	0	0	0	0	118	158	248	0	0	0
91	Bacteria(100)	Acidobacteria(100)	Acidobacteriia(100)	Subgroup_2(100)	Subgroup_2_fa(100)	Subgroup_2_ge(100)	2708	442	224	275	12	46	29	0	0	0	0	0	0	399	538	591	38	35	17	0	0	0	0	0	0	0	1	9	0	0	0	0	0	0	0	0	0	0	1	0	0	0	0
177	Bacteria(100)	Gemmatimonadetes(100)	Gemmatimonadetes(100)	Gemmatimonadales(100)	Gemmatimonadaceae(100)	uncultured(83)	2701	0	0	0	0	0	0	0	0	0	0	0	0	0	0	0	0	0	0	0	0	0	0	0	0	0	0	0	0	0	0	0	0	0	0	0	0	0	0	0	0	0	0
435	Bacteria(100)	Planctomycetes(100)	Planctomycetacia(100)	Pirellulales(100)	Pirellulaceae(100)	Pirellula(100)	2688.5	1	2	1	0	0	0	28	8	25	2	4	2	1	0	4	0	3	2	49	51	55	7	8	8	4	10	7	1	6	14	26	43	51	8	20	10	36	22	6	3	2	2.5
978	Bacteria(100)	Actinobacteria(100)	Thermoleophilia(100)	Solirubrobacterales(100)	67-14(100)	67-14_ge(100)	2685.5	32	19	19	8	2	5	23	18	43	9	10	9	29	34	33	9	1	10	14	19	42	17	11	18	43	42	23	7	3	20	18	32	37	11	25	17	35	30	43	31	14	22.5
12640	Bacteria(100)	Planctomycetes(100)	Planctomycetacia(100)	Pirellulales(100)	Pirellulaceae(100)	Pirellula(100)	2684.75	1	4	4	0	0	0	26	14	31	5	0	13	2	2	3	0	1	0	43	31	18	6	6	6	4	0	7	5	6	6	26	26	35	6	9	4	1	1	0	27	6	16.5
299	Bacteria(100)	Planctomycetes(100)	Phycisphaerae(100)	Tepidisphaerales(100)	WD2101_soil_group(100)	WD2101_soil_group_ge(100)	2656.25	0	0	0	0	0	0	3	6	3	0	3	4	0	0	0	0	0	0	5	4	5	4	2	5	9	5	2	0	11	0	9	15	12	39	22	38	12	6	9	99	3	51
3147	Bacteria(100)	Planctomycetes(100)	Planctomycetacia(100)	Pirellulales(100)	Pirellulaceae(100)	Pir4_lineage(100)	2634.75	10	10	11	4	2	3	22	11	7	8	2	5	3	0	1	0	1	0	12	10	8	4	4	1	3	0	2	0	1	0	2	1	1	0	2	5	0	2	0	1	0	0.5
691	Bacteria(100)	Actinobacteria(100)	Actinobacteria(100)	Micrococcales(100)	Microbacteriaceae(100)	Lysinimonas(85)	2633.25	14	13	16	2	3	2.5	28	33	50	27	9	43	1	0	3	1	0	5	35	42	44	32	34	15	1	0	4	0	0	0	7	8	10	12	3	9	1	4	0	0	0	0
14996	Bacteria(100)	Proteobacteria(100)	Alphaproteobacteria(100)	Rhizobiales(100)	Rhizobiaceae(90)	unclassified	2624.75	76	62	46	32	16	24	33	13	41	12	11	10	27	22	49	14	12	29	30	30	12	10	12	8	6	3	9	18	19	11	18	4	8	7	0	7	2	1	0	1	5	3
132	Bacteria(100)	Proteobacteria(100)	Alphaproteobacteria(100)	Rhizobiales(100)	Rhizobiales_Incertae_Sedis(100)	Nordella(100)	2619.25	0	0	0	0	0	0	0	0	0	0	0	0	0	0	0	0	0	0	1	0	3	1	0	0	0	1	0	0	0	0	12	31	43	1	2	1	15	20	18	0	0	0
151	Bacteria(100)	Verrucomicrobia(100)	Verrucomicrobiae(100)	Chthoniobacterales(100)	Chthoniobacteraceae(100)	Chthoniobacter(100)	2616.75	0	2	0	0	0	0	4	11	10	1	0	0	10	9	11	1	0	0	6	2	18	0	0	0	16	8	19	1	0	0	7	16	20	0	0	1	2	1	0	0	0	0
318	Bacteria(100)	Proteobacteria(100)	Deltaproteobacteria(100)	NB1-j(100)	NB1-j_fa(100)	NB1-j_ge(100)	2575.5	0	0	0	0	0	0	0	0	0	0	0	0	0	1	2	0	0	0	0	0	0	0	0	0	12	23	22	0	4	2	2	3	0	0	0	1	134	90	65	32	2	17
146	Bacteria(100)	Proteobacteria(100)	Alphaproteobacteria(100)	Rhizobiales(100)	uncultured(100)	uncultured_ge(100)	2573.5	2	0	0	0	0	0	9	4	6	1	2	3	0	1	2	0	0	3	40	28	37	17	16	12	0	0	1	1	12	0	58	61	64	34	21	28	2	0	0	24	0	12
2020	Bacteria(100)	Planctomycetes(100)	Planctomycetacia(100)	Pirellulales(100)	Pirellulaceae(100)	Pirellula(100)	2566.75	3	0	0	0	0	0	30	23	32	4	5	3	65	41	33	0	0	3	67	53	51	14	5	9	72	31	79	4	3	1	31	53	53	8	15	10	12	1	0	0	0	0
366	Bacteria(100)	Planctomycetes(100)	Planctomycetacia(100)	Pirellulales(100)	Pirellulaceae(100)	uncultured(96)	2541	0	0	0	0	0	0	0	2	1	0	0	0	0	0	0	0	0	0	10	1	6	0	0	0	0	13	0	0	0	0	78	49	52	0	0	0	123	134	142	0	0	0
145	Bacteria(100)	Actinobacteria(100)	MB-A2-108(99)	MB-A2-108_or(99)	MB-A2-108_fa(99)	MB-A2-108_ge(99)	2537.75	0	0	0	0	0	0	0	0	0	0	0	0	0	0	0	0	0	0	0	0	0	0	0	0	0	0	0	0	0	0	0	0	0	0	0	0	0	0	0	0	0	0
481	Bacteria(100)	Planctomycetes(100)	Planctomycetacia(100)	Gemmatales(100)	Gemmataceae(100)	uncultured(99)	2534.25	13	5	10	5	5	5	9	8	15	5	0	1	28	19	18	3	8	5	31	11	30	2	2	0	14	19	7	0	1	0	37	34	76	6	3	5	88	37	70	0	0	0
180	Bacteria(100)	Chloroflexi(100)	Chloroflexia(100)	Thermomicrobiales(100)	JG30-KF-CM45(100)	JG30-KF-CM45_ge(100)	2525.5	0	0	0	0	0	0	0	0	0	0	0	0	1	1	0	0	0	0	0	0	0	0	0	0	1	1	6	2	0	0	0	0	0	0	0	0	0	0	0	0	0	0
345	Bacteria(100)	Proteobacteria(100)	Alphaproteobacteria(100)	Rhizobiales(100)	Hyphomicrobiaceae(100)	Hyphomicrobium(82)	2525	3	2	7	3	1	2	11	4	4	3	6	14	1	3	2	1	0	0	4	10	18	8	5	6	10	5	2	4	39	1	11	25	19	47	23	35	16	20	32	14	3	8.5
165	Bacteria(100)	Actinobacteria(100)	Thermoleophilia(100)	Gaiellales(100)	uncultured(98)	uncultured_ge(98)	2521.75	1	0	0	0	0	0	0	0	0	0	0	0	0	0	0	0	0	0	0	0	2	0	0	1	0	0	0	0	0	0	5	5	2	1	0	0	0	5	3	0	0	0
194	Bacteria(100)	Planctomycetes(100)	Phycisphaerae(100)	Phycisphaerales(100)	Phycisphaeraceae(100)	AKYG587(99)	2520	0	0	0	0	0	0	2	0	1	0	1	0	0	0	0	1	0	0	3	3	10	1	2	1	1	2	0	0	0	0	1	2	6	2	0	0	14	7	13	1	0	0.5
374	Bacteria(100)	Planctomycetes(100)	Planctomycetacia(100)	Gemmatales(73)	Gemmataceae(73)	uncultured(73)	2519	1	0	0	0	0	0	0	0	0	0	0	0	0	0	0	0	0	0	0	0	0	0	0	0	1	4	9	0	0	0	85	35	32	0	1	0	47	71	59	0	0	0
372	Bacteria(100)	Actinobacteria(100)	Acidimicrobiia(100)	IMCC26256(100)	IMCC26256_fa(100)	IMCC26256_ge(100)	2516.25	0	0	0	0	0	0	0	0	0	1	0	0	2	1	0	0	0	0	3	0	5	4	0	4	18	25	3	0	0	0	21	19	25	5	4	3	19	16	15	2	0	1
207	Bacteria(100)	Gemmatimonadetes(100)	Gemmatimonadetes(100)	Gemmatimonadales(100)	Gemmatimonadaceae(100)	unclassified	2509.75	0	0	0	0	0	0	0	0	2	0	0	0	0	0	0	0	0	0	17	8	14	0	0	0	4	12	12	0	0	0	56	52	37	1	1	3	94	85	73	0	0	0
240	Bacteria(100)	Planctomycetes(100)	Planctomycetacia(100)	Pirellulales(100)	Pirellulaceae(100)	Pirellula(100)	2508.75	0	0	0	0	0	0	1	4	2	0	0	0	0	1	0	0	0	0	26	3	20	1	0	0	1	1	0	0	2	0	97	42	68	2	0	0	14	15	6	0	0	0
297	Bacteria(100)	Acidobacteria(100)	Subgroup_17(100)	Subgroup_17_or(100)	Subgroup_17_fa(100)	Subgroup_17_ge(100)	2494.5	1	0	0	0	0	0	2	0	2	0	0	0	0	0	0	0	0	0	9	10	21	1	1	0	3	5	1	0	0	0	46	56	40	1	6	4	20	17	19	0	0	0
510	Bacteria(100)	Actinobacteria(100)	Thermoleophilia(100)	Gaiellales(100)	uncultured(100)	uncultured_ge(100)	2488	0	0	0	0	0	0	3	0	1	0	0	0	0	1	1	0	0	0	3	0	4	1	0	2	19	39	11	0	0	0	11	17	22	3	7	7	44	34	7	1	0	0.5
10060	Bacteria(100)	Chloroflexi(100)	Gitt-GS-136(100)	Gitt-GS-136_or(100)	Gitt-GS-136_fa(100)	Gitt-GS-136_ge(100)	2477.25	0	0	0	0	0	0	0	0	1	0	0	1	6	4	18	0	0	0	6	0	20	6	0	5	142	103	77	1	7	4	35	48	53	9	6	6	68	36	47	11	2	6.5
270	Bacteria(100)	Chloroflexi(100)	Chloroflexia(100)	Thermomicrobiales(100)	JG30-KF-CM45(100)	JG30-KF-CM45_ge(100)	2463	0	0	0	0	0	0	0	0	0	0	0	0	0	0	0	1	0	0	0	0	1	1	0	0	0	0	0	0	0	0	4	1	1	8	3	2	0	0	0	3	0	1.5
350	Bacteria(100)	Proteobacteria(100)	Alphaproteobacteria(100)	Rhizobiales(100)	Rhizobiales_Incertae_Sedis(100)	Bauldia(100)	2446.75	1	0	3	0	0	0	3	1	8	2	1	1	1	0	1	1	0	4	3	5	3	1	1	1	4	2	6	5	5	16	2	5	5	5	4	12	1	0	0	17	2	9.5
409	Bacteria(100)	Planctomycetes(100)	Planctomycetacia(100)	Gemmatales(100)	Gemmataceae(100)	uncultured(99)	2436.75	1	0	0	0	0	0	2	2	0	0	0	0	2	2	0	0	0	0	50	8	27	3	0	5	7	5	6	0	1	0	49	50	44	4	3	1	1	1	1	0	0	0
915	Bacteria(100)	Rokubacteria(100)	NC10(100)	Rokubacteriales(100)	Rokubacteriales_fa(100)	Rokubacteriales_ge(100)	2428.75	0	3	1	0	0	0	0	0	0	0	0	0	2	7	4	0	1	0	0	1	0	0	0	0	36	38	25	0	0	0	0	1	2	0	0	0	61	54	41	3	0	1.5
179	Bacteria(100)	Proteobacteria(100)	Alphaproteobacteria(100)	uncultured(95)	uncultured_fa(95)	uncultured_ge(95)	2406.5	47	60	41	5	5	5	0	0	0	0	0	0	58	81	113	3	6	6	0	0	0	0	0	0	75	86	87	4	6	15	0	0	0	0	0	0	66	37	30	39	1	20
265	Bacteria(100)	Acidobacteria(100)	Acidobacteriia(100)	Solibacterales(100)	Solibacteraceae_(Subgroup_3)(100)	Candidatus_Solibacter(100)	2397	303	199	148	15	14	14.5	23	5	16	2	1	0	194	210	209	8	25	15	6	16	4	0	0	0	14	3	15	2	4	14	0	0	1	0	0	0	1	0	0	1	5	3
377	Bacteria(100)	Planctomycetes(100)	Planctomycetacia(100)	Pirellulales(100)	Pirellulaceae(100)	uncultured(100)	2391	0	0	0	0	0	0	25	17	39	10	9	10	2	1	0	0	0	1	55	40	48	9	9	8	27	12	10	2	4	0	24	25	45	1	3	4	18	2	0	0	0	0
323	Bacteria(100)	Proteobacteria(100)	Gammaproteobacteria(100)	CCD24(100)	CCD24_fa(100)	CCD24_ge(100)	2373.75	6	8	12	1	0	0.5	69	16	18	1	0	3	4	6	7	0	0	0	75	45	45	4	4	6	3	7	7	0	1	0	32	46	40	8	17	13	5	3	1	1	0	0.5
158	Bacteria(100)	Proteobacteria(100)	Gammaproteobacteria(100)	Betaproteobacteriales(100)	Burkholderiaceae(100)	Ramlibacter(99)	2373	48	37	32	0	2	1	23	16	20	2	1	5	22	15	29	0	0	1	8	22	18	0	1	1	8	8	6	0	0	0	10	18	17	0	0	2	11	8	9	0	0	0
362	Bacteria(100)	Patescibacteria(100)	Saccharimonadia(100)	Saccharimonadales(100)	Saccharimonadaceae(95)	Saccharimonadaceae_ge(95)	2371.25	0	0	0	1	3	2	12	18	28	87	93	171	0	0	0	1	0	4	29	6	5	55	58	22	17	0	0	2	1	0	14	4	35	19	47	60	0	0	0	0	25	12.5
1108	Bacteria(100)	Acidobacteria(100)	Subgroup_6(100)	Subgroup_6_or(97)	Subgroup_6_fa(97)	Subgroup_6_ge(97)	2356.25	4	13	15	3	0	1.5	25	20	21	3	4	0	3	0	1	0	2	3	9	9	14	0	0	3	3	3	3	23	25	45	3	3	5	1	1	1	2	0	0	38	35	36.5
108	Bacteria(100)	Actinobacteria(99)	MB-A2-108(99)	MB-A2-108_or(99)	MB-A2-108_fa(99)	MB-A2-108_ge(99)	2346	0	0	0	0	0	0	0	0	0	0	0	0	0	0	0	0	0	0	0	0	0	0	0	0	0	0	0	0	0	0	4	4	1	0	0	0	3	7	5	0	0	0
159	Bacteria(100)	Planctomycetes(100)	Planctomycetacia(100)	Gemmatales(100)	Gemmataceae(100)	uncultured(97)	2339	28	26	19	17	22	19.5	73	35	79	48	45	49	21	27	18	8	19	13	131	121	122	47	46	45	4	0	3	0	3	10	7	26	37	25	43	33	1	2	0	2	0	1
172	Bacteria(100)	Actinobacteria(93)	MB-A2-108(86)	MB-A2-108_or(86)	MB-A2-108_fa(86)	MB-A2-108_ge(86)	2337	0	0	0	0	0	0	0	0	0	0	0	0	0	0	0	0	0	0	0	0	0	0	0	0	0	0	0	0	0	0	0	0	0	0	0	0	9	6	14	0	0	0
321	Bacteria(100)	Proteobacteria(100)	Alphaproteobacteria(100)	Micropepsales(100)	Micropepsaceae(100)	uncultured(100)	2329	193	128	138	26	29	27.5	89	40	61	6	6	10	54	74	83	11	10	24	38	34	22	4	4	2	6	1	8	7	0	4	2	0	2	0	6	1	1	1	0	4	4	4
610	Bacteria(100)	Planctomycetes(100)	Planctomycetacia(100)	Pirellulales(100)	Pirellulaceae(100)	Pirellula(100)	2321	6	7	8	3	4	3.5	11	6	9	0	2	0	68	71	65	7	1	4	32	16	19	5	7	5	24	51	42	6	22	10	51	41	48	9	25	7	44	19	16	0	4	2
269	Bacteria(100)	Chloroflexi(100)	KD4-96(100)	KD4-96_or(100)	KD4-96_fa(100)	KD4-96_ge(100)	2318	4	2	4	0	0	0	8	8	15	17	14	12	0	4	3	1	0	0	19	10	7	9	5	5	2	4	6	2	0	2	18	38	27	8	7	2	19	13	17	0	1	0.5
456	Bacteria(100)	Bacteroidetes(100)	Bacteroidia(100)	Chitinophagales(100)	Chitinophagaceae(100)	Terrimonas(100)	2318	4	1	2	0	0	0	52	34	55	0	0	4	1	1	11	0	0	0	59	59	48	1	1	2	22	15	12	2	0	0	18	15	25	2	1	1	29	13	11	0	0	0
551	Bacteria(100)	Actinobacteria(100)	Actinobacteria(100)	Propionibacteriales(88)	Propionibacteriaceae(88)	unclassified	2315.25	0	0	0	0	0	0	0	0	0	0	0	0	0	0	0	0	0	0	0	0	0	0	0	0	4	8	3	0	0	0	0	0	0	0	0	0	26	7	1	0	0	0
257	Bacteria(100)	Acidobacteria(100)	Subgroup_6(100)	Subgroup_6_or(100)	Subgroup_6_fa(100)	Subgroup_6_ge(100)	2314.25	0	0	0	0	0	0	17	13	8	1	0	1	1	0	0	0	0	0	16	12	19	2	1	2	4	7	3	0	0	0	21	12	13	0	1	0	21	4	10	3	1	2
1057	Bacteria(100)	Acidobacteria(100)	Subgroup_6(100)	Subgroup_6_or(100)	Subgroup_6_fa(100)	Subgroup_6_ge(100)	2309.75	15	20	14	2	0	1	2	2	4	0	1	0	10	12	14	1	1	0	11	4	8	0	1	1	43	51	36	0	0	0	5	6	11	1	1	1	34	16	25	4	0	2
5647	Bacteria(100)	Acidobacteria(100)	Subgroup_6(100)	Subgroup_6_or(100)	Subgroup_6_fa(100)	Subgroup_6_ge(100)	2308.25	0	0	0	0	0	0	0	0	0	0	0	0	0	0	0	0	0	0	3	0	4	0	0	0	1	3	1	0	0	0	12	27	30	0	2	2	10	3	1	0	0	0
597	Bacteria(100)	Chloroflexi(100)	TK10(100)	TK10_or(100)	TK10_fa(100)	TK10_ge(100)	2305.5	0	0	0	0	0	0	0	1	0	0	0	0	1	4	3	0	0	0	3	2	4	0	0	0	39	37	33	0	0	0	26	9	18	1	0	0	69	67	84	0	0	0
4583	Bacteria(100)	Planctomycetes(100)	Phycisphaerae(100)	Tepidisphaerales(100)	WD2101_soil_group(100)	WD2101_soil_group_ge(100)	2299.75	0	0	0	0	0	0	0	0	0	0	0	0	0	0	0	0	0	0	0	0	1	0	0	0	0	0	0	0	0	0	65	17	17	2	1	3	3	1	0	5	0	2.5
422	Bacteria(100)	Acidobacteria(100)	Blastocatellia_(Subgroup_4)(100)	11-24(100)	11-24_fa(100)	11-24_ge(100)	2298.5	0	0	0	0	0	0	0	0	0	0	0	0	2	1	0	0	0	0	2	2	3	0	0	0	3	2	8	1	0	3	18	14	19	3	5	1	5	4	10	4	0	2
230	Bacteria(100)	Bacteroidetes(100)	Bacteroidia(100)	Cytophagales(100)	Microscillaceae(100)	uncultured(99)	2285.75	13	11	8	0	0	0	31	30	22	0	1	0	0	1	0	0	0	0	33	20	30	3	1	2	0	0	0	0	0	0	1	4	7	1	1	5	1	1	0	0	0	0
4104	Bacteria(100)	Acidobacteria(100)	Subgroup_6(100)	Subgroup_6_or(100)	Subgroup_6_fa(100)	Subgroup_6_ge(100)	2284.25	0	0	1	0	0	0	11	17	12	2	1	4	1	0	1	0	0	0	37	26	24	1	3	4	4	1	1	0	2	1	16	15	15	2	1	1	4	4	5	2	0	1
137	Bacteria(100)	Acidobacteria(100)	Subgroup_17(100)	Subgroup_17_or(100)	Subgroup_17_fa(100)	Subgroup_17_ge(100)	2272.75	36	27	39	1	0	0.5	45	29	35	0	2	2	42	63	46	2	1	1	41	44	35	3	14	9	92	55	64	2	5	7	16	25	20	2	9	2	12	5	4	0	3	1.5
502	Bacteria(100)	Planctomycetes(100)	Phycisphaerae(100)	Phycisphaerales(100)	Phycisphaeraceae(100)	AKYG587(100)	2271.75	0	0	0	0	0	0	15	7	3	5	0	0	2	0	0	0	0	1	10	13	11	1	2	1	0	0	0	0	1	0	19	10	5	28	6	2	2	0	0	0	0	0
201	Bacteria(100)	Acidobacteria(100)	Subgroup_6(100)	Subgroup_6_or(100)	Subgroup_6_fa(100)	Subgroup_6_ge(100)	2266	0	0	1	0	0	0	2	0	0	0	0	0	2	0	3	0	0	0	11	4	27	0	1	1	59	117	53	0	0	0	48	70	55	1	3	3	276	142	67	2	1	1.5
404	Bacteria(100)	Verrucomicrobia(100)	Verrucomicrobiae(100)	Pedosphaerales(100)	Pedosphaeraceae(100)	Pedosphaeraceae_ge(99)	2264.5	3	22	7	0	0	0	0	0	0	0	0	0	197	174	215	2	0	3	5	0	8	0	0	0	250	115	278	0	4	2	7	5	8	0	0	0	80	40	18	1	2	1.5
378	Bacteria(100)	Planctomycetes(100)	Planctomycetacia(100)	Gemmatales(100)	Gemmataceae(100)	uncultured(87)	2255.5	0	0	0	0	0	0	4	4	8	2	2	1	9	3	9	3	0	0	8	9	12	12	5	5	44	24	13	0	2	0	2	17	13	12	4	4	12	9	1	8	0	4
466	Bacteria(100)	Actinobacteria(100)	Acidimicrobiia(100)	Microtrichales(100)	uncultured(100)	uncultured_ge(100)	2251	0	0	1	0	0	0	5	6	16	9	1	4	0	3	1	0	1	0	4	0	3	6	6	2	6	5	2	0	0	0	0	3	2	1	2	3	1	0	0	0	0	0
487	Bacteria(100)	Chloroflexi(100)	Gitt-GS-136(100)	Gitt-GS-136_or(100)	Gitt-GS-136_fa(100)	Gitt-GS-136_ge(100)	2227	0	0	0	0	0	0	0	0	0	0	0	0	1	0	0	0	0	0	0	1	5	5	0	2	5	7	2	1	1	6	27	32	30	6	23	12	8	27	21	13	0	6.5
453	Bacteria(100)	Acidobacteria(100)	Holophagae(100)	Subgroup_7(100)	Subgroup_7_fa(100)	Subgroup_7_ge(100)	2220.75	0	0	0	0	0	0	0	0	0	0	0	0	0	0	0	0	0	0	0	0	0	0	0	0	0	0	0	0	0	0	0	0	0	0	0	0	89	142	185	0	0	0
4396	Bacteria(100)	Acidobacteria(100)	Acidobacteriia(100)	Solibacterales(100)	Solibacteraceae_(Subgroup_3)(100)	Candidatus_Solibacter(100)	2201.25	4	11	8	0	3	1.5	56	24	42	5	2	4	20	20	26	7	7	4	45	35	34	7	6	8	21	10	12	2	2	3	21	15	22	12	2	13	6	1	1	5	0	2.5
196	Bacteria(100)	Chloroflexi(100)	Anaerolineae(100)	Anaerolineales(100)	Anaerolineaceae(100)	uncultured(95)	2191	0	0	0	0	0	0	0	0	0	0	0	0	0	0	0	0	0	0	0	0	0	0	0	0	2	4	2	0	0	0	0	0	0	0	0	0	8	3	1	0	0	0
290	Bacteria(100)	Planctomycetes(100)	Planctomycetacia(100)	Pirellulales(100)	Pirellulaceae(100)	Pirellula(98)	2189.25	1	1	0	3	0	1.5	41	18	16	36	15	43	0	0	0	0	0	0	22	19	18	29	49	27	0	0	0	0	2	0	7	6	5	62	82	99	0	0	0	83	0	41.5
643	Bacteria(100)	Acidobacteria(100)	Subgroup_6(100)	Unknown_Order(100)	Unknown_Family(100)	Vicinamibacter(100)	2188	0	0	0	0	0	0	0	0	0	1	0	0	0	0	0	0	0	0	0	0	0	0	0	0	0	0	0	0	2	0	0	0	4	11	5	10	1	0	0	4	0	2
161	Bacteria(100)	Planctomycetes(100)	Planctomycetacia(100)	Gemmatales(95)	Gemmataceae(95)	uncultured(91)	2187.25	0	0	0	0	0	0	0	0	0	0	0	0	0	0	0	0	0	0	0	0	0	0	0	0	0	0	0	0	0	0	14	4	0	0	0	0	16	23	27	0	0	0
225	Bacteria(100)	Acidobacteria(100)	Blastocatellia_(Subgroup_4)(100)	11-24(100)	11-24_fa(100)	11-24_ge(100)	2185.5	0	0	0	0	0	0	1	1	2	0	0	4	0	0	0	0	0	0	20	10	25	46	10	18	0	0	0	0	0	0	25	23	28	29	21	72	0	0	0	0	0	0
8074	Bacteria(100)	Actinobacteria(100)	Thermoleophilia(100)	Gaiellales(100)	Gaiellaceae(100)	Gaiella(100)	2176.75	5	7	3	0	0	0	14	10	31	13	7	11	7	3	10	1	1	1	24	21	34	27	10	11	119	65	44	16	39	71	18	20	34	6	18	10	33	11	23	21	17	19
218	Bacteria(100)	Planctomycetes(100)	Phycisphaerae(100)	Phycisphaerales(100)	Phycisphaeraceae(100)	AKYG587(100)	2167.25	0	0	0	0	0	0	8	7	4	2	2	2	0	2	5	0	0	0	35	14	56	32	5	42	1	0	1	0	0	0	59	54	56	19	29	11	2	1	6	0	0	0
246	Bacteria(100)	Planctomycetes(100)	Planctomycetacia(100)	Gemmatales(100)	Gemmataceae(100)	uncultured(86)	2140.5	0	1	0	0	0	0	0	0	0	0	0	0	0	0	0	0	0	0	0	0	0	0	0	0	0	0	0	0	0	0	0	0	0	0	0	0	7	4	31	0	0	0
167	Bacteria(100)	Planctomycetes(100)	Phycisphaerae(100)	Tepidisphaerales(100)	WD2101_soil_group(99)	WD2101_soil_group_ge(99)	2139.75	0	0	0	0	0	0	185	95	235	17	19	20	5	0	5	0	0	1	84	115	128	20	18	13	89	86	99	0	2	0	1	11	30	3	0	3	7	0	2	0	0	0
579	Bacteria(100)	Planctomycetes(100)	Planctomycetacia(100)	Pirellulales(100)	Pirellulaceae(100)	uncultured(100)	2138	29	17	33	9	11	10	37	20	18	16	8	12	11	18	19	26	8	10	26	17	18	10	18	6	16	14	13	17	23	24	1	0	7	5	1	4	34	22	32	12	14	13
390	Bacteria(100)	Verrucomicrobia(100)	Verrucomicrobiae(100)	Chthoniobacterales(100)	Chthoniobacteraceae(100)	Candidatus_Udaeobacter(100)	2131	66	57	69	50	69	59.5	0	0	1	0	0	0	98	87	130	89	62	51	0	0	0	0	0	0	6	0	17	16	3	0	0	0	0	0	0	0	0	2	1	0	23	11.5
123	Bacteria(100)	Proteobacteria(100)	Gammaproteobacteria(100)	WD260(100)	WD260_fa(100)	WD260_ge(100)	2126.25	373	290	188	14	26	20	39	27	23	1	4	0	146	220	239	36	54	30	0	19	0	0	2	0	0	0	2	2	0	1	0	0	0	0	0	0	0	1	0	0	14	7
184	Bacteria(100)	Patescibacteria(100)	Parcubacteria(100)	Candidatus_Adlerbacteria(100)	Candidatus_Adlerbacteria_fa(100)	Candidatus_Adlerbacteria_ge(100)	2124.25	0	0	2	0	1	0.5	2	8	1	5	16	6	0	0	0	0	0	1	1	0	2	4	1	1	0	0	0	0	1950	0	0	0	0	1	6	3	0	0	0	0	0	0
4284	Bacteria(100)	Actinobacteria(100)	Actinobacteria(100)	Corynebacteriales(99)	Mycobacteriaceae(98)	Mycobacterium(98)	2121.75	8	3	4	4	7	5.5	52	21	46	24	5	18	2	1	3	2	0	5	30	36	35	13	19	11	1	0	4	2	0	6	0	7	13	3	7	7	1	0	0	1	5	3
149	Bacteria(100)	unclassified	unclassified	unclassified	unclassified	unclassified	2110.5	0	0	0	0	0	0	0	0	0	0	0	0	0	0	0	0	0	0	0	0	0	0	0	0	0	0	0	0	0	0	9	9	4	0	0	0	3	13	8	0	0	0
754	Bacteria(100)	Planctomycetes(100)	Phycisphaerae(100)	Tepidisphaerales(100)	WD2101_soil_group(100)	WD2101_soil_group_ge(100)	2088.75	169	126	97	17	11	14	26	6	16	6	0	0	115	113	97	24	8	14	32	30	11	2	0	2	34	21	40	5	4	4	5	7	7	0	1	1	9	1	1	0	1	0.5
648	Bacteria(99)	Chloroflexi(96)	Anaerolineae(93)	Anaerolineales(73)	Anaerolineaceae(73)	uncultured(68)	2085	0	0	0	0	0	0	0	0	0	0	0	0	0	0	0	0	0	0	0	0	0	0	0	0	0	0	0	0	0	0	0	0	0	0	0	0	78	168	156	0	0	0
221	Bacteria(100)	Acidobacteria(100)	Acidobacteriia(100)	Solibacterales(100)	Solibacteraceae_(Subgroup_3)(100)	Candidatus_Solibacter(100)	2073	15	30	21	1	1	1	9	8	22	0	3	7	39	47	56	1	4	0	30	14	26	3	1	1	54	31	66	1	1	0	26	20	30	11	4	5	15	24	21	1	0	0.5
150	Bacteria(100)	Gemmatimonadetes(100)	Gemmatimonadetes(100)	Gemmatimonadales(100)	Gemmatimonadaceae(100)	uncultured(75)	2068.75	1	0	0	0	0	0	0	0	0	0	0	0	0	1	0	0	0	0	0	0	0	0	0	0	0	0	0	0	0	0	0	0	0	0	0	0	0	0	0	0	0	0
689	Bacteria(100)	Planctomycetes(100)	Phycisphaerae(100)	Tepidisphaerales(100)	WD2101_soil_group(100)	WD2101_soil_group_ge(100)	2067.75	5	3	3	8	10	9	1	4	0	2	4	1	0	0	4	0	1	6	0	1	0	6	1	1	1	0	3	3	8	0	2	6	5	3	1	8	0	0	0	4	4	4
442	Bacteria(100)	Acidobacteria(100)	Subgroup_6(100)	Subgroup_6_or(100)	Subgroup_6_fa(100)	Subgroup_6_ge(100)	2067.25	0	4	3	0	0	0	20	16	24	0	0	1	0	2	0	0	0	0	38	22	38	1	2	4	5	6	12	0	0	0	17	20	19	3	0	0	8	11	12	0	0	0
852	Bacteria(100)	Planctomycetes(100)	Planctomycetacia(100)	Planctomycetales(100)	Rubinisphaeraceae(100)	SH-PL14(100)	2062.5	0	0	0	0	0	0	4	1	4	4	3	7	0	0	0	0	0	6	5	9	0	6	8	10	0	0	0	0	0	0	1	0	5	21	20	21	0	0	0	8	0	4
403	Bacteria(100)	Planctomycetes(100)	Planctomycetacia(100)	Gemmatales(100)	Gemmataceae(100)	uncultured(100)	2054.5	2	5	4	2	0	1	2	5	3	0	11	4	53	50	58	3	7	6	25	10	16	2	6	5	162	92	216	5	9	2	23	32	47	0	2	3	45	7	16	0	9	4.5
661	Bacteria(100)	Bacteroidetes(100)	Bacteroidia(100)	Sphingobacteriales(100)	Sphingobacteriaceae(100)	Pedobacter(100)	2043.25	1	65	3	0	0	0	21	34	27	0	0	2	0	5	1	0	0	0	4	33	2	0	2	0	1	1	1	0	0	0	1	0	0	0	0	0	0	0	0	0	0	0
857	Bacteria(100)	Proteobacteria(100)	Gammaproteobacteria(100)	Gammaproteobacteria_Incertae_Sedis(90)	Unknown_Family(90)	Acidibacter(90)	2041.25	0	2	5	1	0	0.5	10	2	26	16	13	9	0	0	2	2	0	3	6	5	10	21	31	20	0	1	1	1	0	1	9	5	8	31	12	44	1	0	0	5	0	2.5
399	Bacteria(100)	Proteobacteria(100)	Gammaproteobacteria(100)	Pseudomonadales(100)	Pseudomonadaceae(100)	Pseudomonas(100)	2039.25	2	19	2	0	1	0.5	13	13	9	4	6	32	0	0	0	4	0	2	3	7	1	1	4	2	0	0	0	0	0	0	0	0	0	0	0	0	0	0	0	0	0	0
6889	Bacteria(100)	Proteobacteria(100)	Gammaproteobacteria(100)	Steroidobacterales(99)	Steroidobacteraceae(99)	Steroidobacter(98)	2037.25	10	8	4	13	15	14	26	7	23	0	3	0	5	21	12	6	11	24	22	34	8	2	3	1	14	8	70	30	18	27	10	10	4	1	0	0	1	5	5	6	16	11
324	Bacteria(100)	Bacteroidetes(100)	Bacteroidia(100)	Cytophagales(100)	Microscillaceae(100)	Chryseolinea(100)	2036.5	13	13	16	1	0	0.5	51	25	40	5	8	7	0	0	2	0	0	1	42	20	20	6	5	3	0	0	0	0	0	0	2	14	16	0	1	0	0	0	0	0	0	0
434	Bacteria(100)	Acidobacteria(100)	Subgroup_6(100)	Subgroup_6_or(98)	Subgroup_6_fa(98)	Subgroup_6_ge(98)	2034	5	8	6	0	0	0	45	31	33	1	1	2	0	0	2	0	0	0	35	30	22	0	1	1	0	0	0	0	0	0	18	13	20	0	0	1	2	0	0	0	0	0
309	Bacteria(100)	Acidobacteria(100)	Acidobacteriia(100)	Subgroup_2(100)	Subgroup_2_fa(100)	Subgroup_2_ge(100)	2024.5	316	249	146	50	45	47.5	0	0	0	0	0	0	188	181	197	34	26	14	0	12	0	0	2	0	0	0	1	4	0	0	0	0	0	0	0	0	2	1	0	0	1	0.5
192	Bacteria(100)	Proteobacteria(100)	Deltaproteobacteria(100)	Myxococcales(100)	Haliangiaceae(99)	Haliangium(99)	2021.5	0	0	0	0	0	0	5	2	3	2	1	0	0	1	0	0	0	1	33	12	24	3	2	4	5	0	4	11	13	27	41	32	47	17	4	5	0	0	1	6	25	15.5
317	Bacteria(100)	Proteobacteria(100)	Gammaproteobacteria(100)	Xanthomonadales(100)	Xanthomonadaceae(100)	Lysobacter(100)	2015.25	0	0	0	0	0	0	2	3	0	0	0	0	0	0	0	0	0	0	2	1	1	0	0	0	0	0	0	0	0	0	17	13	6	0	0	0	12	12	6	0	0	0
311	Bacteria(100)	Planctomycetes(100)	Planctomycetacia(100)	Pirellulales(100)	Pirellulaceae(100)	uncultured(100)	2014.75	0	0	2	2	0	1	0	0	0	1	0	0	1	0	0	2	0	3	0	2	0	0	0	0	1	3	0	0	0	0	17	7	3	0	1	0	109	89	129	0	0	0
415	Bacteria(100)	Actinobacteria(100)	Actinobacteria(100)	Micromonosporales(100)	Micromonosporaceae(100)	Dactylosporangium(100)	2013.5	9	8	14	20	25	22.5	20	18	19	7	13	8	2	2	9	17	12	16	10	20	17	17	22	27	3	4	4	6	10	32	0	5	3	1	1	3	1	0	0	1	23	12
15841	Bacteria(100)	Proteobacteria(100)	Gammaproteobacteria(100)	Pseudomonadales(100)	Pseudomonadaceae(100)	Pseudomonas(100)	2007	0	0	0	0	0	0	0	0	0	0	0	0	0	0	0	0	0	0	0	0	0	0	0	0	0	0	0	0	0	0	0	0	0	0	0	0	0	0	0	0	0	0
14608	Bacteria(100)	Chloroflexi(100)	Dehalococcoidia(100)	S085(100)	S085_fa(100)	S085_ge(100)	1999.25	0	0	0	0	0	0	0	0	0	0	0	0	0	0	0	0	0	0	0	0	0	0	0	0	6	24	4	0	0	0	0	0	1	0	0	0	93	94	116	0	0	0
519	Bacteria(100)	Proteobacteria(100)	Alphaproteobacteria(100)	uncultured(62)	uncultured_fa(62)	uncultured_ge(62)	1997.75	0	0	0	0	0	0	0	0	0	0	0	0	0	0	0	0	0	0	0	0	0	0	0	0	8	18	7	1	11	0	0	0	0	0	0	0	72	45	40	43	8	25.5
428	Bacteria(100)	Actinobacteria(100)	MB-A2-108(100)	MB-A2-108_or(100)	MB-A2-108_fa(100)	MB-A2-108_ge(100)	1996	0	0	0	0	0	0	0	0	0	0	0	0	0	0	0	0	0	0	0	0	1	0	0	0	0	0	0	0	0	0	9	10	4	0	0	0	6	16	10	0	0	0
515	Bacteria(100)	Actinobacteria(100)	Thermoleophilia(100)	Solirubrobacterales(100)	67-14(100)	67-14_ge(100)	1979.75	0	0	0	0	0	0	0	3	1	1	0	0	0	1	0	0	0	0	4	3	4	4	1	1	4	0	4	0	0	1	3	6	7	5	6	4	8	32	27	1	2	1.5
8284	Bacteria(100)	Planctomycetes(100)	Phycisphaerae(100)	Tepidisphaerales(100)	WD2101_soil_group(100)	WD2101_soil_group_ge(100)	1979.5	0	0	0	0	0	0	0	0	0	0	0	0	2	0	1	0	0	0	0	0	4	0	0	0	17	26	10	0	0	0	10	26	24	1	1	0	42	12	7	0	0	0
367	Bacteria(100)	Bacteroidetes(100)	Bacteroidia(100)	Flavobacteriales(100)	Flavobacteriaceae(100)	Flavobacterium(100)	1978	41	89	11	0	0	0	23	19	1	0	1	1	2	5	21	1	0	1	0	39	1	1	3	0	0	0	3	0	0	0	0	2	0	0	0	0	0	1	0	0	0	0
237	Bacteria(100)	Planctomycetes(100)	Phycisphaerae(100)	Tepidisphaerales(100)	WD2101_soil_group(100)	WD2101_soil_group_ge(100)	1948.25	20	18	17	5	0	2.5	5	1	9	0	0	0	28	12	26	0	0	1	3	2	6	2	1	1	12	2	22	0	0	0	10	6	9	1	0	0	0	4	1	0	0	0
436	Bacteria(100)	Planctomycetes(100)	Planctomycetacia(100)	Gemmatales(100)	Gemmataceae(100)	uncultured(99)	1945.5	87	60	74	71	86	78.5	17	7	12	6	3	1	221	120	110	95	59	62	19	10	21	9	5	0	25	17	36	20	4	1	7	12	22	0	2	4	9	1	0	4	16	10
472	Bacteria(100)	Planctomycetes(100)	Planctomycetacia(100)	uncultured(100)	uncultured_fa(100)	uncultured_ge(100)	1943.5	2	4	9	1	4	2.5	29	12	37	25	21	24	0	3	3	1	3	9	39	20	43	36	27	36	0	0	1	10	21	20	14	11	12	41	47	30	2	0	0	23	28	25.5
544	Bacteria(100)	Planctomycetes(100)	Planctomycetacia(100)	Gemmatales(100)	Gemmataceae(100)	Fimbriiglobus(92)	1933.75	17	18	11	9	8	8.5	22	12	13	18	10	7	6	13	1	6	5	2	35	47	5	23	36	26	1	1	4	2	22	7	0	0	16	26	62	23	1	0	0	0	2	1
307	Bacteria(100)	Actinobacteria(100)	Acidimicrobiia(100)	IMCC26256(100)	IMCC26256_fa(100)	IMCC26256_ge(100)	1930.25	2	1	0	0	0	0	26	26	47	2	1	4	5	3	6	0	0	0	23	29	43	6	1	4	51	34	26	2	0	0	8	24	8	1	0	0	20	19	50	0	0	0
653	Bacteria(100)	Planctomycetes(100)	Planctomycetacia(100)	Isosphaerales(100)	Isosphaeraceae(100)	uncultured(98)	1930	6	0	3	2	4	3	95	54	81	89	85	67	0	1	1	0	0	0	33	54	54	40	79	42	0	0	0	0	0	0	1	6	15	11	17	9	2	0	0	0	0	0
439	Bacteria(100)	Acidobacteria(100)	Blastocatellia_(Subgroup_4)(100)	Pyrinomonadales(100)	Pyrinomonadaceae(100)	RB41(100)	1921.5	0	0	0	0	0	0	0	0	0	0	0	0	2	0	0	0	0	0	1	0	2	0	0	0	0	2	1	1	0	0	71	79	73	2	1	0	40	56	72	0	0	0
275	Bacteria(100)	Chloroflexi(100)	KD4-96(100)	KD4-96_or(100)	KD4-96_fa(100)	KD4-96_ge(100)	1921	0	0	0	0	0	0	0	0	0	1	0	0	0	1	0	0	0	0	0	0	0	0	0	0	2	0	0	0	0	0	21	34	32	0	2	3	10	3	6	0	0	0
211	Bacteria(100)	Proteobacteria(100)	Alphaproteobacteria(100)	Caulobacterales(100)	Caulobacteraceae(100)	Caulobacter(100)	1919	9	7	7	1	2	1.5	30	29	30	3	8	4	0	0	1	0	0	3	9	8	4	3	1	0	1	2	2	1	11	0	2	0	3	1	0	0	0	2	1	0	0	0
452	Bacteria(100)	Planctomycetes(100)	Planctomycetacia(100)	Pirellulales(100)	Pirellulaceae(100)	uncultured(99)	1918.25	0	0	0	0	0	0	11	11	24	0	0	4	0	0	0	0	0	0	28	29	46	1	0	0	1	0	0	0	0	0	33	29	20	6	6	13	3	0	0	13	0	6.5
496	Bacteria(100)	Acidobacteria(100)	Subgroup_6(100)	Subgroup_6_or(100)	Subgroup_6_fa(100)	Subgroup_6_ge(100)	1904.75	0	0	0	0	0	0	1	1	5	0	0	0	0	0	0	0	0	0	12	2	18	0	0	1	12	18	16	1	0	0	41	47	49	2	1	0	20	20	18	0	0	0
327	Bacteria(100)	Latescibacteria(97)	Latescibacteria_cl(97)	Latescibacteria_or(97)	Latescibacteria_fa(97)	Latescibacteria_ge(97)	1901.75	0	0	0	0	0	0	4	2	0	0	0	0	12	6	20	0	0	0	60	15	59	0	0	0	38	26	32	0	1	0	18	21	25	0	2	1	62	29	30	0	0	0
71	Bacteria(100)	Actinobacteria(100)	MB-A2-108(100)	MB-A2-108_or(100)	MB-A2-108_fa(100)	MB-A2-108_ge(100)	1898	0	0	0	0	0	0	0	0	0	0	0	0	0	1	0	0	0	0	3	0	8	1	0	0	0	3	1	0	0	0	34	44	44	0	1	2	12	32	41	0	0	0
698	Bacteria(100)	Planctomycetes(100)	Planctomycetacia(100)	Gemmatales(100)	Gemmataceae(100)	Gemmata(100)	1896.25	39	33	44	12	9	10.5	29	17	14	16	27	18	27	16	27	7	10	12	15	19	21	2	9	8	7	6	15	8	3	1	5	5	6	3	5	1	3	0	0	0	5	2.5
5608	Bacteria(100)	Actinobacteria(100)	Actinobacteria(100)	Pseudonocardiales(99)	Pseudonocardiaceae(99)	unclassified	1892.25	0	0	0	0	0	0	12	3	4	88	40	52	0	0	0	1	0	2	3	9	3	35	39	26	0	0	0	0	3	3	3	0	2	8	7	9	0	0	0	3	4	3.5
319	Bacteria(100)	Proteobacteria(100)	Gammaproteobacteria(100)	Steroidobacterales(100)	Steroidobacteraceae(100)	Steroidobacter(91)	1890	2	0	1	0	0	0	2	1	2	4	3	3	0	0	0	0	0	2	4	8	2	4	13	8	0	0	1	1	4	1	3	3	5	23	17	22	0	0	0	1	3	2
745	Bacteria(100)	Firmicutes(100)	Bacilli(100)	Bacillales(100)	Bacillaceae(97)	Bacillus(92)	1887.75	28	8	32	0	4	2	4	1	0	0	0	0	35	25	72	3	1	23	1	0	8	1	0	1	97	95	68	2	0	0	3	4	9	0	0	0	90	39	55	0	4	2
676	Bacteria(100)	Actinobacteria(100)	Thermoleophilia(100)	Gaiellales(100)	uncultured(100)	uncultured_ge(100)	1885	0	1	1	0	0	0	0	0	0	0	0	0	0	1	0	0	0	0	0	0	3	0	0	0	1	2	0	0	0	0	5	14	16	0	1	0	3	6	12	0	0	0
365	Bacteria(100)	Planctomycetes(100)	Planctomycetacia(100)	Gemmatales(100)	Gemmataceae(100)	uncultured(73)	1880.5	9	7	5	4	8	6	21	8	17	21	24	26	14	7	3	3	3	2	11	24	24	28	18	23	0	1	1	4	2	0	3	2	3	18	13	15	0	0	0	7	0	3.5
1204	Bacteria(100)	Planctomycetes(100)	Phycisphaerae(100)	Tepidisphaerales(100)	WD2101_soil_group(100)	WD2101_soil_group_ge(100)	1877	58	47	30	19	18	18.5	49	42	29	12	19	15	11	15	18	13	4	19	20	29	24	10	15	13	3	0	0	22	6	3	4	3	11	10	10	15	0	1	0	12	4	8
5086	Bacteria(100)	Acidobacteria(100)	Subgroup_6(100)	Subgroup_6_or(100)	Subgroup_6_fa(100)	Subgroup_6_ge(100)	1874	54	37	38	1	0	0.5	53	28	35	0	2	0	7	11	5	0	0	0	26	31	19	2	2	0	6	3	13	1	2	3	4	3	11	0	1	0	3	1	0	0	1	0.5
1123	Bacteria(100)	Rokubacteria(100)	NC10(100)	Rokubacteriales(100)	Rokubacteriales_fa(100)	Rokubacteriales_ge(100)	1870.5	4	3	2	0	0	0	0	0	0	0	0	0	9	10	19	0	0	0	0	0	0	0	0	0	4	3	11	1	0	0	0	0	0	0	0	0	2	2	1	0	0	0
1010	Bacteria(100)	Actinobacteria(100)	Acidimicrobiia(100)	Microtrichales(100)	uncultured(100)	uncultured_ge(100)	1864	0	0	0	0	0	0	1	2	0	0	0	0	2	1	5	1	1	0	1	1	3	1	1	0	12	3	11	7	13	19	13	9	11	5	13	7	11	9	15	42	6	24
553	Bacteria(100)	Acidobacteria(100)	Subgroup_17(100)	Subgroup_17_or(100)	Subgroup_17_fa(100)	Subgroup_17_ge(100)	1859	0	0	0	0	0	0	0	1	2	0	1	0	0	0	0	0	0	0	12	12	12	1	0	1	1	2	0	0	0	0	13	23	10	0	1	0	138	136	148	3	0	1.5
492	Bacteria(100)	Proteobacteria(100)	Gammaproteobacteria(100)	Betaproteobacteriales(100)	Burkholderiaceae(100)	Rubrivivax(69)	1852.25	13	11	4	0	0	0	4	1	4	1	0	0	6	5	1	0	0	0	15	11	20	3	3	0	3	0	3	5	9	8	17	32	20	2	11	19	5	0	1	20	11	15.5
770	Bacteria(100)	Latescibacteria(100)	Latescibacteria_cl(100)	Latescibacteria_or(100)	Latescibacteria_fa(100)	Latescibacteria_ge(100)	1843.5	0	0	0	0	0	0	0	0	0	0	0	0	7	4	9	0	0	0	0	0	0	0	0	0	36	16	27	0	0	0	2	0	0	0	0	0	24	103	157	0	0	0
616	Bacteria(100)	Planctomycetes(100)	Planctomycetacia(100)	Gemmatales(100)	Gemmataceae(100)	Fimbriiglobus(63)	1834	1	2	1	0	0	0	19	15	27	11	18	29	0	1	1	0	0	0	51	36	35	11	17	17	5	5	3	0	0	0	13	17	24	17	14	41	0	0	0	5	0	2.5
844	Bacteria(100)	Acidobacteria(100)	Blastocatellia_(Subgroup_4)(100)	11-24(100)	11-24_fa(100)	11-24_ge(100)	1823.5	0	0	0	0	0	0	2	0	7	0	0	0	0	1	0	0	0	0	3	1	4	0	1	0	1	4	5	0	0	0	0	0	0	0	0	0	9	3	1	0	0	0
189	Bacteria(100)	Planctomycetes(100)	Planctomycetacia(100)	Planctomycetales(100)	uncultured(100)	uncultured_ge(100)	1821.5	176	185	184	24	31	27.5	1	1	4	0	0	0	195	188	130	16	33	20	1	1	0	1	0	0	1	2	8	0	0	0	0	0	0	0	1	0	1	0	0	0	0	0
651	Bacteria(100)	Planctomycetes(100)	Planctomycetacia(100)	Pirellulales(100)	Pirellulaceae(100)	Pir4_lineage(63)	1813.25	3	1	3	0	0	0	5	9	3	9	1	5	0	1	0	0	0	0	10	2	7	37	3	26	0	1	0	0	2	0	14	18	53	33	283	95	0	0	0	5	0	2.5
153	Bacteria(100)	Acidobacteria(100)	Acidobacteriia(100)	Solibacterales(100)	Solibacteraceae_(Subgroup_3)(100)	Bryobacter(100)	1807.75	28	24	18	13	33	23	75	48	68	4	2	0	33	55	26	6	7	12	75	83	57	3	13	8	11	11	23	1	1	1	10	11	26	12	7	12	6	0	0	0	1	0.5
595	Bacteria(100)	Planctomycetes(100)	Phycisphaerae(100)	Tepidisphaerales(100)	WD2101_soil_group(100)	WD2101_soil_group_ge(100)	1803.5	0	0	0	0	0	0	2	0	5	3	1	0	0	0	0	0	0	23	8	3	11	3	5	0	0	0	0	0	3	2	5	6	8	4	2	5	1	0	0	20	0	10
477	Bacteria(100)	Proteobacteria(100)	Alphaproteobacteria(100)	Sphingomonadales(100)	Sphingomonadaceae(100)	Sphingorhabdus(100)	1803	3	3	1	0	1	0.5	8	18	18	4	5	2	5	0	3	3	2	6	6	4	9	0	0	0	2	0	2	6	6	14	5	9	5	0	0	0	0	6	2	0	6	3
227	Bacteria(100)	Acidobacteria(100)	Blastocatellia_(Subgroup_4)(100)	11-24(100)	11-24_fa(100)	11-24_ge(100)	1802.5	0	0	0	0	0	0	0	1	2	0	26	4	0	1	1	0	0	0	12	14	15	78	258	116	1	1	3	0	0	0	8	10	11	524	261	177	0	0	0	0	0	0
344	Bacteria(100)	Acidobacteria(100)	Subgroup_6(100)	Subgroup_6_or(98)	Subgroup_6_fa(98)	Subgroup_6_ge(98)	1794	0	0	0	0	0	0	0	0	0	0	0	0	0	0	0	0	0	0	0	0	0	0	0	0	0	0	0	0	0	0	87	64	21	0	0	1	0	0	1	0	0	0
300	Bacteria(100)	Chloroflexi(100)	Anaerolineae(100)	Anaerolineales(100)	Anaerolineaceae(100)	uncultured(98)	1790.5	10	22	10	2	2	2	47	19	39	1	2	1	4	4	7	3	0	0	68	62	48	1	3	3	86	47	37	0	3	0	7	10	11	5	4	5	73	39	8	0	0	0
446	Bacteria(100)	Acidobacteria(100)	Subgroup_17(100)	Subgroup_17_or(100)	Subgroup_17_fa(100)	Subgroup_17_ge(100)	1786.75	0	0	0	0	0	0	0	0	0	0	0	0	1	4	0	0	0	0	1	0	1	0	0	0	22	16	6	0	0	3	4	6	6	0	1	0	103	97	177	0	1	0.5
6911	Bacteria(100)	Acidobacteria(100)	Subgroup_6(100)	Unknown_Order(100)	Unknown_Family(100)	Vicinamibacter(100)	1782.5	0	0	0	0	0	0	0	0	0	0	0	0	0	0	0	0	0	0	0	0	0	0	0	1	0	0	0	0	0	0	1	1	3	7	4	11	0	0	0	0	0	0
498	Bacteria(100)	Chloroflexi(100)	Anaerolineae(100)	Anaerolineales(100)	Anaerolineaceae(100)	uncultured(96)	1782.25	0	0	0	0	0	0	1	0	1	0	0	0	2	1	2	0	0	0	5	2	3	2	0	0	1	4	1	0	0	0	1	2	1	0	0	0	57	33	52	0	0	0
206	Bacteria(100)	Verrucomicrobia(100)	Verrucomicrobiae(100)	Chthoniobacterales(99)	Chthoniobacteraceae(99)	Chthoniobacter(99)	1769.75	0	1	3	0	0	0	12	26	28	0	0	0	20	9	10	0	0	0	24	16	40	0	0	0	19	6	30	0	0	0	21	44	33	2	0	1	0	0	0	0	0	0
414	Bacteria(100)	Verrucomicrobia(100)	Verrucomicrobiae(100)	Chthoniobacterales(100)	Chthoniobacteraceae(100)	Chthoniobacter(100)	1766.25	46	56	53	5	2	3.5	52	59	71	7	3	3	6	4	7	0	0	0	20	19	41	3	1	0	2	2	6	0	0	0	5	1	1	0	0	0	0	3	0	1	0	0.5
2083	Bacteria(100)	Proteobacteria(100)	Gammaproteobacteria(100)	Betaproteobacteriales(100)	TRA3-20(100)	TRA3-20_ge(100)	1762.75	3	2	4	0	0	0	22	6	14	1	0	1	2	3	2	0	0	0	18	17	15	4	0	3	0	0	1	0	1	0	15	14	10	0	1	1	1	1	0	0	0	0
4927	Bacteria(100)	Planctomycetes(100)	Planctomycetacia(100)	Pirellulales(100)	Pirellulaceae(100)	uncultured(96)	1751.25	0	0	0	0	0	0	0	0	0	0	0	0	0	0	0	0	0	0	6	2	17	0	0	0	0	1	1	0	0	0	36	20	26	2	6	1	3	0	1	0	0	0
202	Bacteria(100)	Planctomycetes(100)	Planctomycetacia(100)	Gemmatales(100)	Gemmataceae(100)	uncultured(100)	1750	0	2	3	0	0	0	5	3	10	3	1	0	4	9	1	0	0	0	27	5	22	0	1	0	12	20	28	0	2	0	19	34	67	2	5	1	11	4	3	0	0	0
361	Bacteria(100)	Verrucomicrobia(100)	Verrucomicrobiae(100)	Opitutales(100)	Opitutaceae(100)	Alterococcus(100)	1749.5	0	0	0	0	0	0	0	0	0	0	0	0	0	0	0	0	0	0	5	1	5	7	0	8	0	0	0	0	0	0	6	5	3	10	7	4	0	0	0	0	0	0
336	Bacteria(100)	Verrucomicrobia(100)	Verrucomicrobiae(100)	Chthoniobacterales(100)	Chthoniobacteraceae(100)	Chthoniobacter(100)	1748.5	0	0	0	0	0	0	43	34	29	2	2	1	0	0	0	0	0	0	33	16	27	1	3	1	0	0	1	0	0	0	43	35	59	2	6	3	0	0	0	0	0	0
256	Bacteria(97)	unclassified	unclassified	unclassified	unclassified	unclassified	1746.75	0	0	0	0	0	0	0	0	0	0	0	0	0	1	0	0	0	0	3	0	10	0	0	0	9	1	6	0	0	0	49	42	75	2	0	1	8	8	25	0	0	0
738	Bacteria(100)	Verrucomicrobia(100)	Verrucomicrobiae(100)	Opitutales(100)	Opitutaceae(100)	Lacunisphaera(100)	1741.5	123	105	70	2	0	1	40	59	15	5	5	5	20	7	15	1	0	0	43	9	16	2	2	6	0	1	0	0	3	0	0	4	6	4	5	1	1	1	1	0	0	0
7405	Bacteria(100)	Verrucomicrobia(100)	Verrucomicrobiae(100)	Chthoniobacterales(100)	Chthoniobacteraceae(100)	Chthoniobacter(100)	1740	13	5	18	1	3	2	44	22	29	4	7	5	7	12	7	0	2	1	40	9	15	11	2	7	7	3	6	3	1	3	4	6	14	8	14	1	5	1	0	0	0	0
437	Bacteria(100)	Planctomycetes(100)	Phycisphaerae(100)	Tepidisphaerales(100)	WD2101_soil_group(100)	WD2101_soil_group_ge(100)	1737.75	0	0	0	0	0	0	27	12	19	3	0	0	2	0	3	0	0	0	60	44	41	6	1	3	12	18	28	0	0	0	9	13	27	0	0	0	12	0	1	0	0	0
282	Bacteria(100)	Verrucomicrobia(100)	Verrucomicrobiae(100)	Chthoniobacterales(100)	Chthoniobacteraceae(100)	Chthoniobacter(100)	1730.5	0	0	0	0	0	0	0	0	2	0	0	0	0	0	0	0	0	0	3	0	3	0	1	1	0	0	0	0	0	0	0	3	1	0	2	0	0	0	0	5	0	2.5
333	Bacteria(100)	Proteobacteria(100)	Gammaproteobacteria(100)	Betaproteobacteriales(100)	SC-I-84(100)	SC-I-84_ge(100)	1726.5	0	0	0	0	0	0	14	7	12	0	0	0	0	2	0	0	0	0	21	17	29	0	0	0	7	23	4	0	0	0	10	12	12	0	0	1	13	4	0	0	0	0
5968	Bacteria(100)	Verrucomicrobia(100)	Verrucomicrobiae(100)	Chthoniobacterales(100)	Chthoniobacteraceae(100)	Chthoniobacter(100)	1724.25	30	18	22	3	1	2	68	38	47	13	5	4	9	19	9	3	0	3	44	37	26	6	4	1	16	6	24	0	2	0	4	3	22	9	10	11	0	0	0	1	0	0.5
2324	Bacteria(100)	Acidobacteria(100)	Blastocatellia_(Subgroup_4)(100)	Pyrinomonadales(100)	Pyrinomonadaceae(100)	RB41(100)	1723.5	7	5	3	0	0	0	52	25	44	3	2	1	29	24	23	0	0	0	29	39	37	0	4	0	16	15	53	0	3	0	9	10	14	0	0	0	12	3	3	0	1	0.5
636	Bacteria(100)	Chloroflexi(100)	Anaerolineae(100)	SBR1031(100)	A4b(100)	A4b_ge(100)	1709.5	2	0	0	0	0	0	50	24	54	0	0	2	3	1	7	0	0	0	100	86	109	2	4	3	7	16	10	0	0	0	58	59	61	4	2	8	8	3	0	0	0	0
250	Bacteria(100)	Planctomycetes(100)	Planctomycetacia(100)	Gemmatales(100)	Gemmataceae(100)	uncultured(100)	1700.5	0	0	0	0	0	0	0	0	0	0	0	0	5	5	1	0	0	0	0	0	0	0	0	0	154	173	190	0	1	0	0	0	0	0	0	0	106	96	65	0	0	0
5281	Bacteria(100)	Gemmatimonadetes(100)	Gemmatimonadetes(100)	Gemmatimonadales(100)	Gemmatimonadaceae(100)	uncultured(100)	1699.75	2	0	0	0	0	0	0	1	0	0	0	0	0	0	0	0	0	0	0	0	0	0	0	0	1	2	2	0	0	0	34	29	77	0	1	0	12	5	4	0	0	0
530	Bacteria(100)	Planctomycetes(100)	Planctomycetacia(100)	Pirellulales(100)	Pirellulaceae(100)	uncultured(98)	1699.5	22	12	13	20	9	14.5	39	26	53	15	23	22	1	14	3	13	18	8	26	32	28	9	19	10	0	1	4	5	2	9	6	2	6	27	12	22	0	0	0	0	0	0
325	Bacteria(100)	Patescibacteria(100)	Saccharimonadia(100)	Saccharimonadales(100)	Saccharimonadales_fa(100)	Saccharimonadales_ge(100)	1696.5	0	0	0	0	0	0	0	0	0	0	0	0	1	8	7	22	177	29	0	0	0	0	0	0	22	0	6	287	207	119	0	0	0	0	0	0	1	0	0	1	528	264.5
8128	Bacteria(100)	Planctomycetes(100)	Phycisphaerae(100)	Tepidisphaerales(100)	WD2101_soil_group(100)	WD2101_soil_group_ge(100)	1688.75	26	14	24	2	8	5	72	43	59	21	22	11	5	6	1	3	7	5	34	39	29	9	12	4	1	1	1	7	3	2	6	9	10	8	5	3	0	0	0	0	14	7
413	Bacteria(100)	Actinobacteria(100)	Actinobacteria(100)	Frankiales(100)	Frankiaceae(73)	Frankia(72)	1684.25	0	0	0	1	1	1	0	1	4	0	3	1	0	1	1	0	0	1	8	0	6	14	2	23	2	4	0	1	3	3	2	3	3	21	19	3	3	0	0	4	0	2
679	Bacteria(100)	Acidobacteria(100)	Subgroup_17(100)	Subgroup_17_or(100)	Subgroup_17_fa(100)	Subgroup_17_ge(100)	1682.25	3	3	1	0	0	0	0	0	0	0	0	0	2	1	0	1	0	1	0	1	0	6	1	5	4	6	1	1	18	19	20	15	16	18	44	29	4	0	0	37	7	22
385	Bacteria(100)	Verrucomicrobia(100)	Verrucomicrobiae(100)	Chthoniobacterales(92)	Chthoniobacteraceae(92)	Chthoniobacter(89)	1679.5	159	192	126	69	79	74	0	0	0	0	0	0	165	126	150	28	27	14	0	0	0	0	0	0	3	0	11	0	2	0	0	0	0	0	0	0	0	0	0	11	11	11
1175	Bacteria(100)	Proteobacteria(100)	Gammaproteobacteria(100)	Betaproteobacteriales(100)	Burkholderiaceae(100)	unclassified	1678.5	27	29	17	5	8	6.5	35	16	29	2	1	2	11	13	15	1	4	10	10	16	15	0	2	2	4	0	11	3	4	1	2	9	3	2	4	11	3	2	0	3	1	2
739	Bacteria(100)	Planctomycetes(100)	Planctomycetacia(100)	Pirellulales(100)	Pirellulaceae(100)	Pirellula(100)	1675.5	1	0	0	0	0	0	0	1	0	0	0	0	0	0	0	0	0	0	10	2	9	0	0	0	2	4	0	0	0	0	18	17	9	1	0	0	39	33	19	4	0	2
1022	Bacteria(100)	Acidobacteria(100)	Subgroup_6(100)	Subgroup_6_or(100)	Subgroup_6_fa(100)	Subgroup_6_ge(100)	1667.75	3	3	2	0	0	0	18	11	30	4	2	1	10	19	5	1	0	0	14	20	20	12	5	7	24	11	44	0	1	3	14	7	11	6	8	11	1	2	0	52	1	26.5
11071	Bacteria(100)	Planctomycetes(100)	Planctomycetacia(100)	Pirellulales(100)	Pirellulaceae(100)	Pir4_lineage(99)	1662.75	0	0	0	0	0	0	20	16	23	1	1	2	2	0	3	0	0	0	73	68	125	9	8	5	0	2	1	0	1	0	3	15	31	0	2	2	10	3	2	0	4	2
467	Bacteria(100)	Planctomycetes(100)	Phycisphaerae(100)	Tepidisphaerales(100)	WD2101_soil_group(100)	WD2101_soil_group_ge(100)	1656.75	0	0	0	0	0	0	104	54	128	22	19	17	0	0	0	0	0	0	126	151	215	36	24	13	0	0	1	0	0	0	48	65	74	9	10	8	0	0	0	0	0	0
291	Bacteria(100)	Patescibacteria(100)	Saccharimonadia(100)	Saccharimonadales(100)	Saccharimonadales_fa(100)	Saccharimonadales_ge(100)	1652	0	0	0	0	0	0	0	0	0	1	0	0	0	0	0	0	0	0	0	0	0	0	0	0	0	0	0	0	0	0	0	0	0	0	0	0	0	0	0	0	0	0
1033	Bacteria(100)	Planctomycetes(100)	Phycisphaerae(100)	Tepidisphaerales(100)	WD2101_soil_group(100)	WD2101_soil_group_ge(100)	1614.25	26	19	5	0	1	0.5	1	2	2	0	0	0	9	16	10	1	0	0	10	4	17	2	0	3	4	8	6	0	3	1	38	24	26	7	4	8	3	4	1	0	4	2
214	Bacteria(100)	Chloroflexi(98)	Anaerolineae(95)	SBR1031(95)	SBR1031_fa(91)	SBR1031_ge(91)	1609.5	0	0	0	0	0	0	0	0	0	0	0	0	0	0	0	0	0	0	0	0	0	0	0	0	78	94	24	0	0	0	0	0	0	0	0	0	189	171	176	1	0	0.5
6019	Bacteria(100)	Chloroflexi(100)	Chloroflexia(100)	Chloroflexales(100)	Roseiflexaceae(100)	uncultured(100)	1608.5	0	1	1	0	0	0	3	1	1	2	3	2	14	25	19	1	0	11	3	0	6	2	1	5	28	8	26	10	15	36	11	19	31	22	25	22	3	1	0	10	0	5
433	Bacteria(100)	Verrucomicrobia(100)	Verrucomicrobiae(100)	Pedosphaerales(100)	Pedosphaeraceae(100)	Pedosphaeraceae_ge(100)	1606.25	21	56	41	0	0	0	1	0	0	0	0	0	134	115	124	1	0	0	2	3	3	0	0	0	138	113	129	2	0	0	7	6	5	0	1	0	19	13	7	0	0	0
489	Bacteria(100)	Actinobacteria(100)	Actinobacteria(100)	Corynebacteriales(100)	Mycobacteriaceae(98)	Mycobacterium(97)	1604.5	2	4	1	0	0	0	33	24	38	15	5	6	1	1	0	2	0	0	23	16	32	10	1	7	1	0	0	0	0	3	12	22	25	10	8	14	0	0	0	3	0	1.5
292	Bacteria(100)	Rokubacteria(100)	NC10(100)	Methylomirabilales(100)	Methylomirabilaceae(100)	Candidatus_Methylomirabilis(100)	1601.25	0	0	0	0	0	0	0	0	0	0	0	0	0	0	0	0	0	0	0	0	0	0	0	0	0	0	0	0	0	0	0	0	0	0	0	0	6	7	6	0	0	0
204	Bacteria(100)	Acidobacteria(100)	Acidobacteriia(100)	Solibacterales(100)	Solibacteraceae_(Subgroup_3)(100)	Paludibaculum(100)	1597.25	16	20	11	0	0	0	21	17	14	1	2	0	1	0	1	0	0	0	28	12	25	0	8	1	2	0	10	0	0	0	3	11	15	1	4	3	3	0	0	0	0	0
1441	Bacteria(100)	Rokubacteria(100)	NC10(100)	Rokubacteriales(100)	Rokubacteriales_fa(100)	Rokubacteriales_ge(100)	1591	0	1	0	0	0	0	0	0	0	0	0	0	4	4	8	0	0	0	0	1	1	0	0	0	5	1	12	0	0	0	1	5	6	0	0	0	2	3	0	0	0	0
455	Bacteria(100)	Planctomycetes(100)	OM190(93)	OM190_or(93)	OM190_fa(93)	OM190_ge(93)	1590.25	0	0	0	0	0	0	2	0	2	0	0	2	8	1	2	2	0	0	7	5	16	3	4	0	8	10	8	2	2	1	32	31	42	2	2	3	12	12	5	4	0	2
550	Bacteria(100)	Actinobacteria(100)	MB-A2-108(100)	MB-A2-108_or(100)	MB-A2-108_fa(100)	MB-A2-108_ge(100)	1585.75	0	0	0	0	0	0	0	0	0	0	0	0	0	0	0	0	0	0	0	0	0	0	0	0	0	0	0	0	0	0	1	6	8	0	0	0	23	23	40	0	0	0
649	Bacteria(100)	Proteobacteria(100)	Gammaproteobacteria(100)	Betaproteobacteriales(100)	Nitrosomonadaceae(100)	Ellin6067(100)	1583.75	62	40	49	0	0	0	95	40	87	1	1	1	23	29	36	2	0	1	38	30	26	0	1	0	24	6	29	0	2	0	4	3	9	0	0	0	9	4	10	2	1	1.5
935	Bacteria(100)	Planctomycetes(100)	Planctomycetacia(100)	Pirellulales(100)	Pirellulaceae(100)	Pir4_lineage(100)	1580.25	0	0	0	3	0	1.5	2	1	3	1	1	1	1	0	1	0	0	0	4	2	2	0	1	0	7	5	1	0	4	0	1	0	0	0	1	1	2	0	0	0	0	0
504	Bacteria(100)	Planctomycetes(100)	Phycisphaerae(100)	Phycisphaerales(100)	Phycisphaeraceae(100)	AKYG587(100)	1579.5	0	0	0	0	0	0	0	0	0	0	0	0	30	26	24	0	0	3	4	2	3	0	0	0	222	190	206	8	14	0	22	24	12	0	0	0	49	20	8	0	0	0
382	Bacteria(100)	Planctomycetes(100)	Planctomycetacia(100)	Pirellulales(100)	Pirellulaceae(100)	Pirellula(96)	1577.75	0	0	1	0	0	0	2	1	0	5	21	7	0	0	1	2	0	22	0	0	2	4	3	13	0	1	1	12	14	2	1	1	0	11	2	21	0	0	0	2	11	6.5
1728	Bacteria(100)	Planctomycetes(100)	Planctomycetacia(100)	Planctomycetales(100)	uncultured(100)	uncultured_ge(100)	1577	90	25	25	9	5	7	16	10	22	6	6	7	31	30	15	8	25	2	40	44	32	12	8	3	13	2	8	13	47	8	3	4	12	0	3	4	2	0	0	9	12	10.5
373	Bacteria(100)	Actinobacteria(100)	Thermoleophilia(100)	Gaiellales(100)	Gaiellaceae(100)	Gaiella(100)	1576.75	0	1	0	0	0	0	0	0	0	0	0	0	0	1	0	0	0	0	0	1	3	0	1	0	3	7	3	0	0	0	5	6	4	1	4	0	24	14	15	1	0	0.5
558	Bacteria(100)	Planctomycetes(100)	Planctomycetacia(100)	Gemmatales(100)	Gemmataceae(100)	uncultured(100)	1575.25	0	0	0	0	0	0	0	0	0	0	0	0	0	0	0	0	0	0	0	0	2	0	0	0	40	100	17	0	0	0	1	5	6	0	0	0	42	108	24	0	0	0
1001	Bacteria(100)	Planctomycetes(100)	Phycisphaerae(100)	Tepidisphaerales(100)	WD2101_soil_group(100)	WD2101_soil_group_ge(100)	1574.5	83	92	44	30	28	29	161	88	112	36	24	9	49	31	27	20	15	9	56	109	44	9	24	5	0	0	0	7	3	10	5	0	4	0	0	0	0	0	0	3	0	1.5
301	Bacteria(100)	Planctomycetes(100)	Planctomycetacia(100)	Pirellulales(100)	Pirellulaceae(100)	uncultured(91)	1569.5	0	0	0	0	0	0	6	1	5	0	0	0	0	4	0	0	0	0	23	19	17	4	3	1	4	3	2	0	2	7	76	49	50	0	0	2	2	0	0	0	0	0
306	Bacteria(100)	Firmicutes(100)	Bacilli(100)	Bacillales(100)	Bacillaceae(99)	Bacillus(99)	1564.75	21	9	35	0	6	3	20	9	43	7	10	21	19	17	47	7	3	25	7	17	11	5	1	3	29	33	10	1	5	2	17	14	13	8	8	3	54	27	22	0	5	2.5
295	Bacteria(100)	Proteobacteria(100)	Gammaproteobacteria(100)	Xanthomonadales(100)	Xanthomonadaceae(100)	Pseudoxanthomonas(100)	1564.25	0	1	1	0	0	0	13	6	14	1	0	0	0	0	0	0	0	0	15	11	3	1	0	2	0	0	0	0	0	0	1	5	1	1	0	1	0	0	0	0	0	0
485	Bacteria(100)	Actinobacteria(100)	0319-7L14(100)	0319-7L14_or(100)	0319-7L14_fa(100)	0319-7L14_ge(100)	1560.75	0	0	0	0	0	0	0	0	0	0	0	0	0	0	0	0	0	0	0	0	0	0	0	0	0	0	0	0	0	0	3	1	1	0	0	0	2	8	9	0	0	0
569	Bacteria(100)	Verrucomicrobia(100)	Verrucomicrobiae(100)	Verrucomicrobiales(100)	Verrucomicrobiaceae(100)	uncultured(100)	1559.75	4	9	12	0	0	0	29	15	21	2	5	1	1	1	2	0	0	0	38	10	26	3	3	2	2	0	2	1	1	1	31	20	15	0	5	0	0	1	0	0	0	0
208	Bacteria(100)	Planctomycetes(100)	Phycisphaerae(100)	Phycisphaerales(100)	Phycisphaeraceae(100)	AKYG587(100)	1554.75	0	0	0	0	0	0	0	0	0	0	0	0	0	0	0	0	0	0	1	0	0	0	0	0	0	0	0	0	4	0	1	0	1	4	0	0	2	0	0	0	0	0
335	Bacteria(100)	unclassified	unclassified	unclassified	unclassified	unclassified	1551.5	1	0	0	0	0	0	0	0	0	0	0	0	0	0	1	0	0	0	0	0	0	0	0	0	1	1	1	0	0	1	3	5	18	0	0	0	1	2	1	0	0	0
155	Bacteria(100)	Acidobacteria(99)	Subgroup_20(97)	Subgroup_20_or(97)	Subgroup_20_fa(97)	Subgroup_20_ge(97)	1546.25	1	0	0	0	0	0	0	0	0	0	0	0	0	0	0	0	0	0	0	0	1	0	0	0	0	0	0	0	0	0	9	4	3	0	0	0	16	12	32	0	0	0
375	Bacteria(100)	Planctomycetes(100)	Pla3_lineage(100)	Pla3_lineage_or(100)	Pla3_lineage_fa(100)	Pla3_lineage_ge(100)	1540	0	0	0	0	0	0	0	0	0	0	0	0	0	0	0	0	0	0	0	0	0	0	0	0	43	31	14	0	0	0	1	0	0	0	0	0	69	14	9	0	0	0
555	Bacteria(100)	Acidobacteria(100)	Blastocatellia_(Subgroup_4)(100)	Pyrinomonadales(100)	Pyrinomonadaceae(100)	RB41(100)	1537.25	0	0	1	0	0	0	1	5	8	0	1	0	2	0	1	0	1	0	6	4	15	0	0	0	1	0	5	0	0	0	25	24	16	0	0	0	14	17	28	0	0	0
1307	Bacteria(100)	Acidobacteria(100)	Subgroup_6(100)	Subgroup_6_or(100)	Subgroup_6_fa(100)	Subgroup_6_ge(100)	1537	160	93	100	4	1	2.5	27	12	21	0	1	0	52	57	34	0	3	1	8	20	21	0	0	0	2	0	5	0	0	2	0	1	0	0	0	0	0	0	0	3	1	2
562	Bacteria(100)	Chloroflexi(100)	Ktedonobacteria(100)	Ktedonobacterales(100)	Ktedonobacteraceae(100)	1959-1(89)	1534.75	0	0	3	0	0	0	15	1	9	0	1	1	17	10	13	0	0	0	18	23	31	0	3	2	12	9	12	0	1	0	16	28	17	1	0	1	42	25	44	0	0	0
471	Bacteria(100)	Planctomycetes(100)	Planctomycetacia(100)	Gemmatales(100)	Gemmataceae(100)	uncultured(100)	1534.5	0	0	0	0	0	0	0	0	0	0	0	0	0	0	0	0	0	0	5	2	1	0	0	0	65	53	17	1	0	0	5	4	18	0	0	0	31	22	22	0	0	0
782	Bacteria(100)	Chloroflexi(100)	Dehalococcoidia(100)	S085(100)	S085_fa(100)	S085_ge(100)	1534.25	0	0	0	0	0	0	9	1	4	0	0	0	2	2	3	0	0	0	8	3	8	0	1	0	52	43	33	0	0	0	9	5	9	0	0	0	33	32	9	0	0	0
389	Bacteria(100)	Planctomycetes(100)	Planctomycetacia(100)	Pirellulales(100)	Pirellulaceae(100)	Pirellula(100)	1533.75	1	4	2	4	4	4	7	6	0	2	7	10	9	4	1	9	8	14	13	9	13	14	9	10	3	0	1	19	15	6	6	4	6	20	12	14	0	0	0	18	1	9.5
11719	Bacteria(100)	Acidobacteria(100)	Subgroup_18(100)	Subgroup_18_or(100)	Subgroup_18_fa(100)	Subgroup_18_ge(100)	1532.5	0	0	0	0	0	0	0	0	2	0	0	0	0	1	0	0	0	0	6	0	28	0	0	0	4	3	7	0	0	0	46	40	36	1	1	0	15	21	31	0	0	0
662	Bacteria(100)	Acidobacteria(100)	Subgroup_6(100)	Subgroup_6_or(100)	Subgroup_6_fa(100)	Subgroup_6_ge(100)	1532	4	5	7	4	4	4	50	24	59	5	6	8	24	13	35	3	7	7	48	78	56	9	17	4	20	23	63	28	72	97	6	2	8	1	1	0	3	0	0	6	22	14
1142	Bacteria(100)	Verrucomicrobia(100)	Verrucomicrobiae(100)	Chthoniobacterales(100)	Chthoniobacteraceae(100)	Candidatus_Udaeobacter(100)	1528.25	7	7	6	0	0	0	64	53	82	8	7	5	3	0	0	0	0	1	43	26	51	2	7	2	1	3	13	0	1	1	19	22	8	0	2	3	3	0	0	0	0	0
13237	Bacteria(100)	Nitrospirae(100)	Nitrospira(100)	Nitrospirales(100)	Nitrospiraceae(100)	Nitrospira(100)	1520.5	0	0	0	0	0	0	0	0	0	0	0	0	0	1	0	0	0	0	0	0	1	0	0	0	18	23	3	0	0	0	0	0	0	0	0	0	56	37	20	0	0	0
517	Bacteria(100)	Planctomycetes(100)	Phycisphaerae(100)	Tepidisphaerales(100)	WD2101_soil_group(100)	WD2101_soil_group_ge(100)	1518.75	0	2	1	0	0	0	14	3	4	6	1	5	0	0	0	1	0	1	6	5	7	13	3	11	0	1	0	5	1	0	5	9	10	9	11	25	0	0	0	0	1	0.5
986	Bacteria(100)	Bacteroidetes(100)	Bacteroidia(100)	Flavobacteriales(100)	Flavobacteriaceae(100)	Flavobacterium(100)	1518.5	12	0	4	0	0	0	0	0	0	0	0	0	1	0	6	0	0	0	0	0	0	0	0	0	0	0	0	0	0	0	0	0	0	0	0	0	0	1	0	0	0	0
542	Bacteria(100)	Actinobacteria(100)	Thermoleophilia(100)	Solirubrobacterales(100)	67-14(100)	67-14_ge(100)	1518	2	5	2	1	3	2	1	1	4	0	1	0	0	0	1	1	0	2	4	3	15	3	0	2	18	24	9	0	0	2	33	32	65	4	4	5	34	45	23	1	5	3
644	Bacteria(100)	Acidobacteria(100)	Subgroup_22(100)	Subgroup_22_or(100)	Subgroup_22_fa(100)	Subgroup_22_ge(100)	1512.5	1	0	0	0	0	0	0	1	0	0	0	0	3	3	13	0	0	0	0	0	0	0	0	0	86	70	80	0	0	0	9	11	6	0	0	0	35	39	41	0	0	0
251	Bacteria(100)	Actinobacteria(100)	Thermoleophilia(100)	Gaiellales(100)	uncultured(100)	uncultured_ge(100)	1508.25	0	0	0	0	0	0	0	0	2	0	0	0	0	0	0	0	0	0	0	1	0	0	0	0	0	1	0	0	0	0	6	10	14	0	0	0	0	0	0	0	0	0
1417	Bacteria(100)	Acidobacteria(100)	Subgroup_6(100)	Subgroup_6_or(100)	Subgroup_6_fa(100)	Subgroup_6_ge(100)	1506	43	32	41	0	0	0	28	57	30	1	1	1	11	17	8	0	0	3	10	7	15	1	4	0	3	2	5	0	6	1	1	3	9	1	1	2	1	0	0	0	2	1
626	Bacteria(100)	Actinobacteria(100)	Actinobacteria(100)	Propionibacteriales(100)	Nocardioidaceae(100)	Nocardioides(100)	1502.75	0	0	0	0	0	0	0	1	1	0	1	2	0	0	1	0	0	5	1	0	1	3	3	2	0	0	0	0	0	5	0	0	2	0	10	6	0	2	1	1	0	0.5
808	Bacteria(100)	Planctomycetes(100)	Planctomycetacia(100)	Pirellulales(100)	Pirellulaceae(100)	uncultured(82)	1500.25	0	0	0	0	0	0	5	1	2	0	1	3	0	0	0	0	0	0	9	5	4	4	2	6	0	0	0	2	0	0	9	14	18	6	8	7	10	4	3	6	4	5
235	Bacteria(100)	Actinobacteria(100)	MB-A2-108(100)	MB-A2-108_or(100)	MB-A2-108_fa(100)	MB-A2-108_ge(100)	1498.75	0	0	0	0	0	0	0	0	0	0	0	0	0	0	0	0	0	0	0	0	0	0	0	0	1	0	0	0	0	0	9	8	12	0	0	0	3	4	9	0	0	0
733	Bacteria(100)	Acidobacteria(100)	Subgroup_6(100)	Subgroup_6_or(100)	Subgroup_6_fa(100)	Subgroup_6_ge(100)	1498.5	1	4	4	0	0	0	13	22	14	1	1	0	1	0	1	0	0	0	18	6	15	3	3	1	1	0	0	0	0	0	53	47	37	0	1	0	1	3	0	0	0	0
303	Bacteria(100)	Planctomycetes(100)	Planctomycetacia(100)	Gemmatales(100)	Gemmataceae(100)	Gemmata(100)	1493	1	0	0	0	0	0	0	5	0	0	2	0	0	0	0	0	0	0	183	45	158	241	37	240	0	0	0	0	0	0	1	6	17	93	53	36	0	0	0	0	0	0
568	Bacteria(100)	Planctomycetes(100)	Planctomycetacia(100)	Isosphaerales(100)	Isosphaeraceae(100)	Singulisphaera(100)	1490.75	17	14	14	4	6	5	57	25	48	40	20	22	31	38	37	10	8	5	14	31	16	9	19	8	10	4	26	0	0	0	0	0	3	0	0	0	0	0	0	0	0	0
10724	Bacteria(100)	Proteobacteria(100)	Gammaproteobacteria(100)	Pseudomonadales(100)	Pseudomonadaceae(100)	Pseudomonas(99)	1490	0	0	0	0	0	0	0	0	0	0	0	0	0	0	0	0	0	0	0	0	0	0	0	0	0	0	0	0	0	0	0	0	0	0	0	0	0	0	0	0	0	0
405	Bacteria(100)	Proteobacteria(100)	Gammaproteobacteria(100)	Betaproteobacteriales(100)	Nitrosomonadaceae(100)	mle1-7(98)	1484.75	108	90	80	0	1	0.5	1	0	0	0	0	0	128	188	168	2	5	1	0	0	0	0	0	0	84	43	99	0	0	0	0	0	0	0	0	0	5	3	0	0	0	0
677	Bacteria(100)	Planctomycetes(100)	Planctomycetacia(100)	Gemmatales(100)	Gemmataceae(100)	uncultured(95)	1481	0	0	0	0	0	0	0	1	0	0	2	0	3	0	2	0	0	0	19	8	16	9	1	6	8	10	7	1	1	0	26	15	19	2	8	4	33	39	37	0	0	0
1381	Bacteria(100)	Planctomycetes(100)	Planctomycetacia(100)	Planctomycetales(100)	uncultured(100)	uncultured_ge(100)	1472.25	14	5	6	1	1	1	42	41	36	8	4	7	2	5	5	0	0	6	32	36	29	7	5	5	6	0	7	1	8	3	2	4	3	0	1	5	5	1	1	3	0	1.5
248	Bacteria(100)	Proteobacteria(100)	Gammaproteobacteria(100)	Betaproteobacteriales(100)	Nitrosomonadaceae(100)	MND1(100)	1467	0	1	2	0	0	0	2	0	1	0	0	0	1	2	0	0	1	0	2	1	9	0	0	0	2	1	2	0	1	0	14	11	23	0	0	0	1	2	1	0	0	0
1125	Bacteria(100)	Planctomycetes(100)	Planctomycetacia(100)	Gemmatales(100)	Gemmataceae(100)	Gemmata(97)	1461.75	40	51	36	11	23	17	4	1	0	2	5	0	122	109	103	54	60	36	1	20	4	2	30	2	48	27	80	3	3	20	0	1	1	0	0	0	35	19	20	4	14	9
13353	Bacteria(100)	Planctomycetes(100)	Planctomycetacia(100)	Gemmatales(100)	Gemmataceae(100)	uncultured(97)	1456.25	0	0	0	0	0	0	0	0	0	0	0	0	0	0	0	0	0	0	0	0	0	0	0	0	0	0	0	0	0	0	0	0	0	0	0	0	232	249	310	0	0	0
8992	Bacteria(100)	Chloroflexi(100)	Chloroflexia(100)	Thermomicrobiales(100)	JG30-KF-CM45(100)	JG30-KF-CM45_ge(100)	1451	0	0	0	0	0	0	0	0	0	0	0	0	0	0	0	0	0	0	0	0	0	0	0	0	0	0	0	0	0	0	0	1	1	4	0	2	0	0	0	0	0	0
1342	Bacteria(100)	Proteobacteria(100)	Gammaproteobacteria(100)	Betaproteobacteriales(100)	Nitrosomonadaceae(100)	Ellin6067(100)	1432	46	24	26	1	2	1.5	12	18	9	0	2	0	22	31	26	0	0	1	12	4	21	1	0	1	99	38	62	0	0	0	29	12	11	1	1	0	17	5	10	0	0	0
865	Bacteria(100)	Proteobacteria(100)	Gammaproteobacteria(100)	Betaproteobacteriales(100)	SC-I-84(100)	SC-I-84_ge(100)	1428	24	17	19	0	0	0	4	1	3	1	0	0	28	70	64	0	1	1	8	7	16	1	0	0	25	5	29	0	1	2	2	5	9	0	0	0	1	0	0	0	2	1
574	Bacteria(98)	unclassified	unclassified	unclassified	unclassified	unclassified	1425	0	0	0	0	0	0	0	0	0	0	0	0	0	0	0	0	0	0	0	0	0	0	0	0	13	16	15	0	0	0	0	0	0	0	0	0	186	184	266	0	0	0
357	Bacteria(100)	Actinobacteria(95)	MB-A2-108(94)	MB-A2-108_or(94)	MB-A2-108_fa(94)	MB-A2-108_ge(94)	1421	0	0	0	0	0	0	0	0	0	0	0	0	1	0	0	0	0	0	0	0	0	0	0	0	4	2	5	0	0	0	0	0	0	0	0	0	5	11	16	0	0	0
10016	Bacteria(100)	Planctomycetes(100)	Planctomycetacia(100)	Pirellulales(100)	Pirellulaceae(100)	Pir4_lineage(100)	1417	9	6	10	3	1	2	10	13	10	2	1	1	3	11	7	3	14	5	10	2	7	1	1	3	7	4	5	77	64	60	0	0	0	0	0	1	8	3	1	49	34	41.5
354	Bacteria(100)	Acidobacteria(100)	Blastocatellia_(Subgroup_4)(100)	Pyrinomonadales(100)	Pyrinomonadaceae(100)	RB41(100)	1410.75	0	1	0	0	0	0	104	109	175	0	5	7	13	6	23	0	0	0	124	164	55	3	2	2	9	4	7	0	0	0	5	1	8	1	1	0	0	0	0	0	0	0
621	Bacteria(100)	Acidobacteria(100)	Subgroup_6(100)	Subgroup_6_or(100)	Subgroup_6_fa(100)	Subgroup_6_ge(100)	1409.5	1	0	0	0	0	0	0	0	0	0	0	1	0	0	0	0	0	0	1	0	0	0	0	0	0	0	0	0	0	0	2	5	5	0	0	0	3	3	6	0	0	0
263	Bacteria(100)	Proteobacteria(100)	Alphaproteobacteria(100)	Rhizobiales(100)	Rhizobiales_Incertae_Sedis(100)	Nordella(100)	1408.75	3	6	2	0	3	1.5	16	13	25	4	1	7	8	6	13	0	2	0	62	57	51	7	9	5	15	14	11	1	8	1	32	18	60	7	0	4	5	1	5	3	0	1.5
2474	Bacteria(100)	Proteobacteria(100)	Alphaproteobacteria(100)	Rhizobiales(100)	uncultured(100)	uncultured_ge(100)	1408.25	0	0	0	0	0	0	18	12	15	1	1	0	0	0	1	0	0	0	12	16	26	1	2	2	10	13	1	0	0	0	18	8	23	3	2	0	13	14	12	1	0	0.5
522	Bacteria(100)	Acidobacteria(100)	Subgroup_6(100)	Subgroup_6_or(100)	Subgroup_6_fa(100)	Subgroup_6_ge(100)	1407.5	1	0	0	0	0	0	15	16	14	1	2	2	0	0	1	0	0	0	40	16	40	2	1	4	0	0	0	0	0	0	24	10	23	18	15	26	0	0	0	0	0	0
1147	Bacteria(100)	Planctomycetes(100)	Planctomycetacia(100)	Isosphaerales(100)	Isosphaeraceae(100)	Singulisphaera(100)	1406.25	12	8	4	22	28	25	23	14	12	27	32	18	5	7	2	37	9	24	8	15	9	6	17	5	1	0	0	1	2	8	0	2	1	2	8	5	0	1	0	6	3	4.5
1235	Bacteria(100)	Entotheonellaeota(100)	Entotheonellia(100)	Entotheonellales(100)	Entotheonellaceae(100)	Entotheonellaceae_ge(100)	1396	0	1	1	0	0	0	8	6	8	1	0	0	3	2	7	0	0	0	4	6	7	0	0	0	10	10	12	0	0	0	3	4	11	0	0	0	6	1	0	0	0	0
1407	Bacteria(100)	Planctomycetes(100)	Planctomycetacia(100)	Pirellulales(100)	Pirellulaceae(100)	Pirellula(100)	1393	52	43	93	16	16	16	40	30	29	5	14	8	26	73	31	7	10	12	22	12	19	10	11	3	4	0	3	16	6	16	0	2	2	0	0	2	0	0	0	0	3	1.5
737	Bacteria(100)	Proteobacteria(100)	Deltaproteobacteria(100)	Myxococcales(100)	Phaselicystidaceae(100)	Phaselicystis(100)	1391.5	54	37	48	5	6	5.5	22	16	19	1	0	1	39	36	65	8	9	5	14	15	13	0	1	0	55	59	56	3	4	8	3	8	6	0	0	0	16	11	7	9	2	5.5
380	Bacteria(100)	Acidobacteria(100)	Subgroup_11(100)	Subgroup_11_or(100)	Subgroup_11_fa(100)	Subgroup_11_ge(100)	1389.25	4	8	5	0	0	0	1	3	5	0	0	0	19	16	20	0	0	0	5	8	4	0	0	0	56	54	65	0	0	2	12	12	16	0	1	0	50	29	35	0	0	0
322	Bacteria(100)	Planctomycetes(100)	Planctomycetacia(100)	Gemmatales(100)	Gemmataceae(100)	uncultured(98)	1388	1	0	0	0	0	0	0	0	0	0	0	0	15	22	16	3	0	2	8	0	8	0	0	4	82	61	60	1	7	0	50	23	26	3	5	3	114	39	35	0	2	1
602	Bacteria(100)	Planctomycetes(100)	Phycisphaerae(100)	Phycisphaerales(100)	Phycisphaeraceae(100)	AKYG587(100)	1386	0	0	0	0	0	0	3	2	5	0	0	1	2	2	9	0	1	0	13	8	15	1	8	6	7	5	16	0	0	0	28	6	16	5	4	1	2	1	2	0	0	0
431	Bacteria(100)	Chloroflexi(100)	TK10(100)	TK10_or(100)	TK10_fa(100)	TK10_ge(100)	1381.75	7	3	6	0	0	0	8	12	17	1	3	5	1	0	4	0	1	0	3	1	9	1	1	1	0	0	4	0	0	0	8	9	7	7	9	5	6	1	1	5	0	2.5
896	Bacteria(100)	Actinobacteria(100)	Thermoleophilia(100)	Gaiellales(100)	uncultured(100)	uncultured_ge(100)	1380.75	0	0	0	0	0	0	0	0	0	0	0	0	2	0	2	0	0	0	1	0	2	0	0	0	17	22	7	1	1	0	4	10	4	0	0	0	17	22	20	0	0	0
2230	Bacteria(100)	Acidobacteria(100)	Subgroup_6(100)	Subgroup_6_or(100)	Subgroup_6_fa(100)	Subgroup_6_ge(100)	1374.75	0	1	0	0	0	0	9	18	19	1	0	0	2	5	10	0	0	0	25	10	25	0	0	0	14	11	20	0	1	2	18	30	19	1	0	0	5	3	5	1	0	0.5
482	Bacteria(100)	Actinobacteria(100)	Actinobacteria(100)	Micromonosporales(100)	Micromonosporaceae(100)	Virgisporangium(100)	1374.25	4	1	2	1	0	0.5	9	2	5	11	0	11	0	0	0	0	0	0	4	3	6	14	6	12	0	0	0	0	0	0	0	4	3	35	43	59	0	0	0	1	0	0.5
13722	Bacteria(100)	Planctomycetes(100)	Planctomycetacia(100)	Pirellulales(100)	Pirellulaceae(100)	Pir4_lineage(90)	1373.75	0	0	0	0	0	0	0	0	0	0	0	0	0	0	0	0	0	2	0	0	0	0	0	0	0	0	0	0	0	0	1	1	0	2	1	2	0	0	0	48	1	24.5
302	Bacteria(100)	Acidobacteria(100)	Blastocatellia_(Subgroup_4)(100)	Pyrinomonadales(100)	Pyrinomonadaceae(100)	RB41(100)	1372.75	10	10	7	0	0	0	2	2	3	0	0	0	68	58	124	1	0	0	8	7	11	0	0	0	33	28	90	5	4	10	1	2	6	0	0	2	10	1	0	3	3	3
1214	Bacteria(100)	Planctomycetes(100)	Planctomycetacia(100)	Gemmatales(100)	Gemmataceae(100)	uncultured(100)	1363	2	5	2	2	1	1.5	7	4	7	2	1	0	4	4	5	2	1	1	14	3	8	6	3	2	4	2	1	0	0	0	18	11	10	1	1	1	5	4	2	0	0	0
16030	Bacteria(100)	Proteobacteria(100)	Alphaproteobacteria(100)	Rhizobiales(100)	Xanthobacteraceae(96)	uncultured(80)	1360.25	30	12	15	10	21	15.5	4	9	8	1	13	8	2	5	2	10	14	21	5	3	6	5	17	6	0	0	0	13	10	4	1	0	3	6	8	7	0	0	0	4	14	9
1187	Bacteria(100)	Acidobacteria(100)	Acidobacteriia(100)	Solibacterales(100)	Solibacteraceae_(Subgroup_3)(100)	Candidatus_Solibacter(100)	1354	68	63	57	2	2	2	3	4	2	0	0	0	92	102	111	2	2	3	1	6	0	0	0	0	52	30	51	0	1	0	5	6	8	0	0	0	18	10	14	0	0	0
786	Bacteria(100)	Bacteroidetes(100)	Bacteroidia(100)	Chitinophagales(100)	Saprospiraceae(100)	uncultured(100)	1351	27	28	30	0	0	0	5	15	15	0	1	0	0	3	8	0	0	0	6	5	13	0	0	1	6	0	7	0	0	0	1	4	1	0	0	0	0	1	0	0	0	0
8547	Bacteria(100)	Planctomycetes(100)	Planctomycetacia(100)	Gemmatales(100)	Gemmataceae(100)	Gemmata(100)	1349.75	0	0	0	0	0	0	5	3	12	2	3	5	2	0	2	0	0	1	19	17	19	7	17	10	6	3	14	3	1	0	8	8	27	2	3	7	12	3	6	2	0	1
444	Bacteria(100)	Actinobacteria(100)	Actinobacteria(100)	Streptosporangiales(100)	Thermomonosporaceae(100)	Actinocorallia(100)	1346.5	0	0	0	0	0	0	2	0	1	0	2	8	0	1	0	4	0	3	0	1	0	2	0	3	0	0	0	0	4	2	0	0	0	0	1	0	0	0	0	0	0	0
212	Bacteria(100)	Planctomycetes(100)	Planctomycetacia(100)	Isosphaerales(100)	Isosphaeraceae(100)	Aquisphaera(100)	1345.5	61	34	21	35	29	32	6	3	1	2	8	0	38	43	44	30	20	14	1	9	1	0	14	0	7	4	11	0	0	1	0	1	0	0	0	0	1	1	0	0	2	1
15251	Bacteria(100)	Chloroflexi(100)	Gitt-GS-136(100)	Gitt-GS-136_or(100)	Gitt-GS-136_fa(100)	Gitt-GS-136_ge(100)	1334	0	0	0	0	0	0	0	0	0	0	0	0	0	0	0	0	0	0	0	0	0	0	0	0	0	0	0	0	0	0	0	0	0	0	0	0	0	0	0	0	0	0
384	Bacteria(100)	Chloroflexi(100)	KD4-96(100)	KD4-96_or(100)	KD4-96_fa(100)	KD4-96_ge(100)	1333.25	0	0	0	0	0	0	0	0	0	0	0	0	4	2	2	0	0	0	0	0	0	0	0	0	68	37	55	0	2	7	4	7	3	0	0	0	62	61	68	1	3	2
1094	Bacteria(100)	Planctomycetes(100)	Planctomycetacia(100)	Pirellulales(100)	Pirellulaceae(100)	uncultured(100)	1331	2	3	3	1	0	0.5	18	18	13	8	6	7	2	0	0	0	0	1	15	17	12	19	10	6	2	0	2	3	8	1	7	11	9	13	7	17	0	0	0	16	0	8
469	Bacteria(100)	Acidobacteria(100)	Subgroup_6(100)	Subgroup_6_or(100)	Subgroup_6_fa(100)	Subgroup_6_ge(100)	1329.5	0	0	0	0	0	0	2	8	5	1	0	0	0	2	1	0	0	0	15	22	13	2	0	2	17	17	21	0	0	0	59	42	43	0	0	1	32	9	28	1	0	0.5
933	Bacteria(100)	Actinobacteria(100)	Thermoleophilia(100)	Solirubrobacterales(100)	67-14(100)	67-14_ge(100)	1327.75	0	0	0	0	0	0	0	0	3	1	0	1	0	0	0	0	0	0	0	1	2	6	1	5	0	1	1	0	1	0	3	4	3	4	11	6	2	1	1	23	1	12
7383	Bacteria(100)	Proteobacteria(100)	Gammaproteobacteria(100)	Betaproteobacteriales(100)	Burkholderiaceae(100)	Variovorax(88)	1326.75	6	10	6	0	0	0	15	22	12	0	1	0	0	2	1	0	0	0	6	4	5	0	1	0	0	0	0	0	0	0	11	5	5	1	3	1	1	0	0	0	0	0
305	Bacteria(100)	Patescibacteria(100)	Saccharimonadia(100)	Saccharimonadales(100)	Saccharimonadales_fa(100)	Saccharimonadales_ge(100)	1323	0	0	0	0	0	0	0	0	0	0	0	0	0	0	0	0	0	0	0	0	0	0	0	0	0	0	0	0	0	0	0	0	0	0	0	0	0	0	0	0	0	0
10081	Bacteria(100)	Acidobacteria(100)	Holophagae(100)	Subgroup_7(100)	Subgroup_7_fa(100)	Subgroup_7_ge(100)	1320.75	0	0	0	0	0	0	0	0	0	0	0	0	0	0	0	0	0	0	0	0	0	0	0	0	1	0	0	0	0	0	0	0	0	0	0	0	0	2	0	0	0	0
963	Bacteria(100)	Cyanobacteria(100)	Oxyphotobacteria(100)	Chloroplast(100)	Chloroplast_fa(100)	Chloroplast_ge(100)	1315	0	0	0	0	0	0	0	0	0	0	0	0	0	0	0	0	0	0	0	0	0	0	0	0	0	0	0	0	0	0	0	0	0	0	0	0	0	0	0	0	0	0
1255	Bacteria(100)	Acidobacteria(100)	Blastocatellia_(Subgroup_4)(100)	11-24(100)	11-24_fa(100)	11-24_ge(100)	1307.5	0	2	0	0	0	0	0	0	0	0	0	0	12	9	16	0	0	0	0	0	1	1	0	0	71	3	26	0	0	0	1	3	21	0	1	0	13	4	16	0	0	0
809	Bacteria(100)	Rokubacteria(100)	NC10(100)	Rokubacteriales(100)	Rokubacteriales_fa(100)	Rokubacteriales_ge(100)	1305	0	0	0	0	0	0	0	0	0	0	0	0	0	0	0	0	0	0	0	0	0	0	0	0	0	0	1	0	0	0	0	0	0	0	0	0	1	0	0	0	0	0
2154	Bacteria(100)	Planctomycetes(100)	Planctomycetacia(100)	Pirellulales(100)	Pirellulaceae(100)	Pir4_lineage(100)	1299.25	1	0	1	1	0	0.5	11	5	5	4	4	2	0	1	0	1	0	1	10	6	6	3	7	9	3	0	1	6	12	1	4	4	3	20	7	9	1	0	0	18	0	9
855	Bacteria(100)	Proteobacteria(100)	Gammaproteobacteria(100)	Betaproteobacteriales(100)	Nitrosomonadaceae(100)	Ellin6067(100)	1294.25	61	41	43	3	3	3	23	14	27	7	2	4	7	8	8	1	0	2	12	11	23	2	6	7	4	3	8	7	5	3	2	12	4	1	1	3	1	3	4	1	6	3.5
14116	Bacteria(100)	Planctomycetes(100)	Phycisphaerae(100)	Tepidisphaerales(100)	WD2101_soil_group(100)	WD2101_soil_group_ge(100)	1294	12	7	4	2	3	2.5	17	12	9	14	2	8	3	2	1	0	2	3	10	4	3	14	2	3	1	0	0	5	1	9	2	2	3	7	7	8	0	0	0	21	0	10.5
1758	Bacteria(100)	Acidobacteria(100)	Subgroup_6(100)	Subgroup_6_or(100)	Subgroup_6_fa(100)	Subgroup_6_ge(100)	1289.75	0	0	0	0	0	0	0	0	0	0	0	0	0	0	0	0	0	0	1	1	3	0	0	0	0	2	0	0	0	0	16	4	3	0	0	0	1	0	2	1	0	0.5
10868	Bacteria(100)	Acidobacteria(100)	Blastocatellia_(Subgroup_4)(100)	11-24(100)	11-24_fa(100)	11-24_ge(100)	1289	0	0	0	0	0	0	0	0	0	0	0	0	0	0	0	0	0	0	0	0	0	0	0	0	2	0	0	0	0	0	0	0	0	0	0	0	6	3	11	0	0	0
288	Bacteria(100)	Verrucomicrobia(100)	Verrucomicrobiae(100)	Chthoniobacterales(100)	Chthoniobacteraceae(100)	Chthoniobacter(100)	1287	0	3	0	2	0	1	38	12	17	2	3	3	0	0	2	0	0	2	19	15	9	6	4	7	0	0	0	2	5	9	7	0	4	12	11	6	0	0	0	6	0	3
708	Bacteria(100)	Gemmatimonadetes(100)	Gemmatimonadetes(100)	Gemmatimonadales(100)	Gemmatimonadaceae(100)	uncultured(100)	1285.5	1	0	0	0	0	0	3	3	3	0	0	0	4	4	5	0	0	0	2	7	5	0	1	1	24	18	17	0	0	1	11	12	9	0	4	0	53	34	33	5	0	2.5
1160	Bacteria(100)	Planctomycetes(100)	Pla3_lineage(100)	Pla3_lineage_or(100)	Pla3_lineage_fa(100)	Pla3_lineage_ge(100)	1276.5	0	1	0	0	0	0	0	0	0	0	0	0	1	0	0	0	0	0	1	3	2	0	0	0	0	11	3	0	0	0	5	6	10	0	0	0	41	46	36	0	0	0
6377	Bacteria(100)	Acidobacteria(100)	Blastocatellia_(Subgroup_4)(100)	Pyrinomonadales(100)	Pyrinomonadaceae(100)	RB41(100)	1270	0	0	0	1	1	1	4	5	1	2	5	0	63	49	66	4	5	4	0	11	0	2	6	0	98	50	96	6	10	13	0	0	0	0	0	0	5	0	3	1	3	2
1093	Bacteria(100)	Actinobacteria(100)	Thermoleophilia(100)	Solirubrobacterales(100)	67-14(100)	67-14_ge(100)	1269	32	14	20	4	5	4.5	15	8	14	5	2	7	9	6	4	4	2	5	27	13	32	18	6	7	3	3	1	2	1	2	7	36	12	2	7	5	3	0	1	1	6	3.5
1548	Bacteria(100)	Acidobacteria(100)	Subgroup_6(100)	Subgroup_6_or(100)	Subgroup_6_fa(100)	Subgroup_6_ge(100)	1266.75	30	40	29	7	1	4	4	3	4	1	1	3	50	25	54	2	5	8	0	2	4	2	1	2	7	2	9	20	13	15	10	3	8	2	4	3	10	10	2	0	7	3.5
253	Bacteria(100)	Verrucomicrobia(100)	Verrucomicrobiae(100)	Pedosphaerales(100)	Pedosphaeraceae(100)	ADurb.Bin063-1(100)	1266	272	157	122	20	8	14	0	0	2	0	0	0	174	172	210	6	15	4	0	0	0	0	0	0	1	0	5	2	0	0	0	0	0	0	0	0	0	2	0	0	2	1
331	Bacteria(100)	Firmicutes(100)	Bacilli(100)	Bacillales(100)	Paenibacillaceae(100)	Paenibacillus(100)	1264.5	0	0	0	0	0	0	4	1	2	0	0	0	1	1	1	0	0	0	2	2	3	0	0	0	1	1	0	0	0	0	2	1	4	0	0	2	9	9	7	0	0	0
525	Bacteria(100)	Chloroflexi(99)	Anaerolineae(99)	Anaerolineales(88)	Anaerolineaceae(88)	uncultured(78)	1261.25	0	0	0	0	0	0	0	0	0	0	0	0	0	0	0	0	0	0	0	0	0	0	0	0	1	8	3	0	0	0	0	0	0	0	0	0	104	141	277	0	0	0
8761	Bacteria(100)	Planctomycetes(100)	Planctomycetacia(100)	Gemmatales(100)	Gemmataceae(100)	Gemmata(100)	1260.75	0	0	0	0	0	0	0	0	0	0	0	2	0	2	0	0	0	0	7	1	7	2	6	5	1	9	8	1	14	1	40	36	52	8	15	4	4	0	2	7	1	4
864	Bacteria(100)	Planctomycetes(100)	Planctomycetacia(100)	Pirellulales(100)	Pirellulaceae(100)	Pirellula(100)	1260.5	1	7	6	0	1	0.5	41	35	40	11	5	5	0	7	1	0	1	2	23	38	32	7	16	3	3	3	6	7	15	16	5	7	10	0	2	8	3	3	0	6	3	4.5
785	Bacteria(100)	Bacteroidetes(100)	Bacteroidia(100)	Chitinophagales(100)	Chitinophagaceae(100)	Terrimonas(98)	1258	10	5	17	0	1	0.5	15	18	21	1	0	1	7	4	15	0	4	2	42	21	24	5	4	2	13	4	12	1	1	1	7	5	9	2	0	1	4	0	1	1	2	1.5
1792	Bacteria(100)	Acidobacteria(100)	Subgroup_22(100)	Subgroup_22_or(100)	Subgroup_22_fa(100)	Subgroup_22_ge(100)	1250.5	27	16	28	0	0	0	0	0	0	0	0	0	27	65	48	0	0	0	3	3	2	0	0	0	13	7	27	0	0	2	0	0	0	0	0	0	2	0	1	0	0	0
352	Bacteria(100)	Verrucomicrobia(100)	Verrucomicrobiae(100)	Chthoniobacterales(100)	Xiphinematobacteraceae(100)	Candidatus_Xiphinematobacter(100)	1249.75	3	12	15	6	3	4.5	30	10	27	9	2	4	11	0	4	5	0	14	3	6	7	0	2	4	5	7	7	40	56	6	0	1	0	4	0	0	2	0	0	2	0	1
654	Bacteria(100)	Proteobacteria(100)	Gammaproteobacteria(100)	Betaproteobacteriales(100)	Nitrosomonadaceae(100)	IS-44(100)	1249.5	0	0	0	0	0	0	0	0	0	0	0	0	0	0	0	0	0	0	1	0	2	0	0	0	0	0	0	0	0	0	40	11	7	0	0	0	0	0	0	0	0	0
408	Bacteria(100)	Proteobacteria(100)	Gammaproteobacteria(100)	Betaproteobacteriales(100)	A21b(100)	A21b_ge(100)	1248.25	0	0	0	0	0	0	0	0	0	0	0	0	24	35	33	0	1	0	0	0	0	0	0	0	162	104	162	0	0	0	1	4	0	0	0	0	52	40	93	0	0	0
6228	Bacteria(100)	Planctomycetes(100)	Phycisphaerae(100)	Tepidisphaerales(100)	WD2101_soil_group(100)	WD2101_soil_group_ge(100)	1247.75	0	0	0	0	0	0	27	24	16	7	4	6	1	0	0	0	0	0	18	15	35	6	1	0	18	20	25	0	2	0	7	27	31	8	3	5	4	2	0	0	0	0
349	Bacteria(100)	Acidobacteria(100)	Subgroup_18(100)	Subgroup_18_or(100)	Subgroup_18_fa(100)	Subgroup_18_ge(100)	1245	0	0	0	0	0	0	0	0	0	0	0	0	0	0	0	0	0	0	0	0	1	0	0	0	0	0	0	0	0	0	15	9	1	0	0	0	0	0	0	0	0	0
10511	Bacteria(100)	Actinobacteria(100)	Thermoleophilia(100)	Gaiellales(100)	uncultured(100)	uncultured_ge(100)	1244.5	0	0	1	0	0	0	0	0	0	0	0	0	0	0	0	0	0	0	0	0	1	2	0	1	1	3	2	0	0	0	4	11	12	0	0	0	9	16	4	0	0	0
1126	Bacteria(100)	Proteobacteria(100)	Deltaproteobacteria(100)	Myxococcales(100)	Haliangiaceae(100)	Haliangium(100)	1238.75	6	3	7	0	0	0	19	9	15	1	1	2	6	14	18	2	4	0	21	18	17	0	1	2	10	22	21	2	0	0	7	18	18	0	2	1	10	6	3	4	2	3
3303	Bacteria(100)	Proteobacteria(100)	Gammaproteobacteria(100)	Betaproteobacteriales(100)	SC-I-84(100)	SC-I-84_ge(100)	1233.5	1	0	0	0	0	0	2	0	1	0	0	0	0	0	0	0	0	0	7	1	15	0	0	0	1	0	1	0	0	0	33	24	28	0	0	0	27	14	33	0	0	0
9401	Archaea(100)	Euryarchaeota(91)	Thermoplasmata(85)	uncultured(71)	uncultured_fa(71)	uncultured_ge(71)	1230.5	0	0	0	0	0	0	0	0	0	0	0	0	3	6	3	0	0	0	0	0	0	0	0	0	81	140	75	0	1	0	9	27	11	0	0	0	175	117	85	0	0	0
685	Bacteria(100)	Actinobacteria(100)	Thermoleophilia(100)	uncultured(100)	uncultured_fa(100)	uncultured_ge(100)	1227.5	0	0	0	0	0	0	0	0	2	0	1	0	1	0	0	0	0	0	0	0	9	0	0	2	3	8	4	0	1	0	19	20	32	0	1	2	15	19	29	0	0	0
176	Bacteria(100)	Proteobacteria(100)	Gammaproteobacteria(100)	Gammaproteobacteria_Incertae_Sedis(93)	Unknown_Family(93)	Acidibacter(93)	1219.75	34	60	14	43	35	39	6	7	4	3	8	0	45	55	85	100	67	89	6	13	10	2	1	0	0	2	4	4	4	0	0	0	3	0	1	2	1	0	0	1	30	15.5
8275	Bacteria(100)	Actinobacteria(100)	Acidimicrobiia(100)	Microtrichales(100)	uncultured(100)	uncultured_ge(100)	1212	0	0	0	0	0	0	0	0	1	0	0	1	0	1	1	0	0	0	0	1	0	0	0	0	6	22	4	0	0	0	0	2	0	0	0	0	9	3	1	0	0	0
10125	Bacteria(100)	Proteobacteria(100)	Alphaproteobacteria(100)	Rhizobiales(100)	Rhizobiales_Incertae_Sedis(100)	Nordella(100)	1208.5	0	3	1	3	2	2.5	3	2	8	3	0	0	5	5	9	4	1	1	10	4	4	2	4	1	5	13	8	5	2	14	2	4	4	2	7	6	5	4	2	4	2	3
10590	Bacteria(100)	Planctomycetes(100)	Phycisphaerae(100)	Tepidisphaerales(100)	WD2101_soil_group(100)	WD2101_soil_group_ge(100)	1208	0	0	0	0	0	0	164	133	231	31	16	24	0	0	0	0	0	0	90	239	92	11	20	5	0	0	0	0	0	0	0	3	1	0	0	0	0	0	0	0	0	0
4880	Bacteria(100)	Acidobacteria(100)	Subgroup_6(100)	Subgroup_6_or(100)	Subgroup_6_fa(100)	Subgroup_6_ge(100)	1207.75	8	9	17	0	0	0	78	45	72	3	1	2	9	7	8	0	0	1	20	24	28	0	0	2	3	0	5	0	0	0	0	0	2	0	0	1	0	0	0	0	0	0
341	Bacteria(100)	Proteobacteria(100)	Alphaproteobacteria(100)	Rhizobiales(100)	Methyloligellaceae(100)	uncultured(79)	1207	0	0	0	0	0	0	0	0	0	0	0	0	0	0	0	0	0	0	1	0	8	0	0	1	1	1	0	1	0	1	17	22	32	1	4	0	6	1	0	1	0	0.5
719	Bacteria(100)	Proteobacteria(100)	Deltaproteobacteria(100)	NB1-j(100)	NB1-j_fa(100)	NB1-j_ge(100)	1204	0	0	0	0	0	0	0	0	0	0	0	0	10	16	26	0	1	0	0	0	0	0	0	0	73	71	83	0	1	0	0	0	0	0	0	0	127	132	80	2	1	1.5
1050	Bacteria(100)	Verrucomicrobia(100)	Verrucomicrobiae(100)	Pedosphaerales(100)	Pedosphaeraceae(100)	Pedosphaeraceae_ge(63)	1203.75	0	0	0	0	0	0	0	0	0	0	0	0	0	0	0	0	0	0	0	0	0	0	0	0	28	32	11	0	0	0	1	0	0	0	0	0	51	38	45	0	0	0
330	Bacteria(100)	Planctomycetes(100)	Planctomycetacia(100)	Pirellulales(100)	Pirellulaceae(100)	Pir4_lineage(100)	1201.5	43	27	28	126	136	131	1	0	1	0	0	0	23	20	24	67	105	54	1	1	3	1	0	0	0	0	0	20	6	0	0	0	0	0	0	0	2	0	0	19	52	35.5
701	Bacteria(100)	Verrucomicrobia(100)	Verrucomicrobiae(100)	Verrucomicrobiales(100)	Rubritaleaceae(100)	Luteolibacter(100)	1200.25	1	4	1	1	1	1	3	11	5	7	2	5	2	1	0	0	0	2	3	2	7	3	4	1	1	0	0	2	1	0	1	2	1	2	1	6	2	0	0	0	0	0
565	Bacteria(100)	Planctomycetes(100)	Planctomycetacia(100)	Pirellulales(100)	Pirellulaceae(100)	Pir4_lineage(100)	1195.5	0	1	0	0	0	0	0	2	2	0	0	0	0	1	0	0	0	0	4	7	0	6	0	0	0	0	0	0	4	0	3	3	0	7	3	13	6	0	1	18	0	9
500	Bacteria(100)	Planctomycetes(100)	Planctomycetacia(100)	Gemmatales(100)	Gemmataceae(100)	uncultured(90)	1193.75	5	2	1	0	1	0.5	22	10	11	6	8	17	15	18	15	5	8	7	25	18	18	9	17	12	13	7	14	10	21	6	2	6	4	3	8	3	7	1	0	0	17	8.5
925	Bacteria(100)	Proteobacteria(100)	Deltaproteobacteria(100)	Myxococcales(100)	Sandaracinaceae(100)	uncultured(100)	1191.5	4	1	6	1	0	0.5	4	8	7	0	0	1	2	0	0	1	4	1	8	3	8	0	0	0	2	0	2	15	34	43	10	5	3	0	0	0	2	0	0	74	30	52
238	Bacteria(100)	Firmicutes(100)	Bacilli(100)	Bacillales(100)	Planococcaceae(100)	Paenisporosarcina(100)	1190.25	9	0	6	1	1	1	9	10	12	1	7	0	4	2	13	4	0	1	8	32	6	3	0	0	17	15	8	0	0	0	2	7	4	0	3	0	37	37	19	0	0	0
287	Bacteria(100)	Planctomycetes(100)	Planctomycetacia(100)	Pirellulales(100)	Pirellulaceae(100)	uncultured(100)	1187.25	0	0	0	0	0	0	2	0	2	0	1	0	1	1	0	0	0	0	14	3	17	0	0	2	0	1	0	0	0	0	34	29	32	0	0	2	27	12	24	0	0	0
347	Bacteria(100)	Planctomycetes(100)	Phycisphaerae(100)	Tepidisphaerales(100)	WD2101_soil_group(97)	WD2101_soil_group_ge(97)	1176	38	28	22	2	9	5.5	43	23	48	7	1	6	24	16	23	0	3	1	11	12	13	9	3	2	1	0	1	4	0	0	2	3	3	1	0	0	0	0	0	0	0	0
283	Bacteria(100)	Actinobacteria(100)	Thermoleophilia(100)	Gaiellales(100)	Gaiellaceae(75)	Gaiella(75)	1175	0	0	1	1	0	0.5	0	0	0	0	1	0	1	1	0	0	0	0	0	0	0	0	0	0	0	1	0	0	0	0	5	6	0	0	0	0	1	2	0	0	0	0
7105	Bacteria(100)	Rokubacteria(100)	NC10(100)	Methylomirabilales(100)	Methylomirabilaceae(100)	MIZ17(100)	1171	0	0	0	0	0	0	0	0	0	0	0	0	0	0	0	0	0	0	0	0	0	0	0	0	0	0	0	0	0	0	0	0	0	0	0	0	0	0	0	0	0	0
228	Bacteria(100)	Chloroflexi(100)	Anaerolineae(100)	Anaerolineales(100)	Anaerolineaceae(100)	uncultured(100)	1162.5	0	0	0	0	0	0	0	0	0	0	0	0	0	0	0	0	0	0	0	0	0	0	0	0	0	0	0	0	0	0	0	0	0	0	0	0	0	0	0	0	0	0
386	Bacteria(100)	Planctomycetes(100)	Phycisphaerae(100)	Phycisphaerales(100)	Phycisphaeraceae(100)	SM1A02(100)	1159.5	4	2	5	1	1	1	20	8	23	0	1	0	2	3	3	0	0	0	30	22	37	2	2	4	5	2	7	0	0	0	6	14	11	1	3	2	0	0	0	0	0	0
191	Bacteria(100)	Acidobacteria(100)	Blastocatellia_(Subgroup_4)(100)	Blastocatellales(100)	Blastocatellaceae(100)	JGI_0001001-H03(99)	1158.75	8	1	3	5	2	3.5	13	18	13	1	6	4	12	6	18	4	5	3	12	10	10	1	8	1	3	1	4	5	3	8	2	6	5	1	2	6	5	2	11	2	1	1.5
124	Bacteria(100)	Proteobacteria(100)	Gammaproteobacteria(100)	Gammaproteobacteria_Incertae_Sedis(99)	Unknown_Family(99)	Acidibacter(99)	1156.5	0	1	0	0	0	0	0	0	1	0	0	0	0	0	0	0	0	0	1	1	0	0	0	0	1	0	0	0	1	0	18	16	10	1	0	0	5	8	8	0	0	0
249	Bacteria(100)	Acidobacteria(100)	Holophagae(100)	Subgroup_7(100)	Subgroup_7_fa(100)	Subgroup_7_ge(100)	1155.5	0	1	1	0	0	0	4	10	2	0	0	0	0	1	1	0	0	0	0	0	2	0	0	0	12	25	1	0	0	6	26	21	37	0	0	0	38	32	39	0	0	0
1002	Bacteria(100)	Chloroflexi(100)	Anaerolineae(100)	Caldilineales(100)	Caldilineaceae(100)	uncultured(100)	1155.25	0	0	0	0	0	0	5	6	8	6	3	1	0	0	0	0	0	0	6	9	17	2	5	7	7	2	5	2	1	0	17	5	10	2	0	3	15	11	8	7	0	3.5
1512	Bacteria(100)	Proteobacteria(100)	Gammaproteobacteria(100)	Betaproteobacteriales(100)	B1-7BS(98)	B1-7BS_ge(98)	1151.25	0	0	0	0	0	0	0	0	0	0	0	0	0	2	5	0	0	0	0	0	0	0	0	0	46	39	33	0	0	0	0	0	0	0	0	0	19	5	5	0	0	0
769	Bacteria(100)	Latescibacteria(100)	Latescibacteria_cl(100)	Latescibacteria_or(100)	Latescibacteria_fa(100)	Latescibacteria_ge(100)	1151	0	0	0	0	0	0	0	0	0	0	0	0	13	18	17	0	0	0	2	1	1	0	0	0	191	117	113	0	0	0	4	9	6	0	0	0	36	23	19	1	1	1
1884	Bacteria(100)	Planctomycetes(100)	Planctomycetacia(100)	Pirellulales(100)	Pirellulaceae(100)	uncultured(100)	1149	1	0	0	0	0	0	2	1	2	0	0	0	0	1	1	0	0	0	20	2	19	2	0	2	8	23	4	0	0	0	62	63	57	0	1	5	32	23	9	0	0	0
233	Bacteria(100)	Bacteroidetes(100)	Bacteroidia(100)	Chitinophagales(100)	Chitinophagaceae(100)	Niastella(92)	1148	0	0	0	0	0	0	11	3	2	0	1	0	0	0	0	0	0	0	6	1	1	1	0	0	0	0	1	0	0	0	3	1	0	0	1	1	1	0	0	2	0	1
535	Bacteria(100)	Proteobacteria(100)	Gammaproteobacteria(100)	Betaproteobacteriales(100)	Nitrosomonadaceae(99)	mle1-7(99)	1147.75	0	0	0	0	0	0	0	0	0	0	0	0	4	8	13	0	1	0	0	0	0	0	0	0	20	16	27	0	0	0	0	0	0	0	0	0	15	5	2	0	0	0
10424	Bacteria(100)	Planctomycetes(100)	Planctomycetacia(100)	Pirellulales(100)	Pirellulaceae(100)	Pir4_lineage(99)	1138.25	0	0	0	0	0	0	1	2	4	2	2	8	0	0	0	0	0	0	10	1	6	35	6	5	1	1	0	1	3	0	0	1	3	0	1	0	1	0	0	3	0	1.5
267	Bacteria(100)	Planctomycetes(100)	Planctomycetacia(100)	Gemmatales(100)	Gemmataceae(100)	Fimbriiglobus(96)	1138	0	0	0	0	0	0	13	7	3	7	4	8	0	0	0	0	0	0	23	21	14	13	4	5	0	0	1	0	14	0	2	3	2	1	0	1	0	0	0	0	0	0
629	Bacteria(100)	Planctomycetes(100)	OM190(100)	OM190_or(100)	OM190_fa(100)	OM190_ge(100)	1135.5	32	41	17	0	0	0	1	3	0	0	0	1	30	49	30	0	1	0	6	2	11	0	0	0	41	6	36	0	0	1	47	44	13	0	3	1	11	7	5	0	0	0
10076	Bacteria(100)	Actinobacteria(100)	Thermoleophilia(100)	Gaiellales(100)	Gaiellaceae(77)	Gaiella(77)	1131.5	1	0	1	0	0	0	0	2	2	0	0	0	0	0	0	0	0	0	0	0	0	1	0	1	0	0	1	0	0	0	6	1	3	2	0	0	17	12	26	0	0	0
600	Bacteria(100)	Proteobacteria(100)	Gammaproteobacteria(100)	Xanthomonadales(100)	Xanthomonadaceae(100)	Lysobacter(74)	1130.5	3	2	1	0	0	0	0	0	1	0	0	0	1	0	0	0	0	0	1	2	3	0	0	0	0	0	0	0	0	0	0	2	0	0	0	0	0	0	1	0	0	0
260	Bacteria(100)	Proteobacteria(100)	Gammaproteobacteria(100)	Betaproteobacteriales(100)	Nitrosomonadaceae(100)	MND1(100)	1125.75	0	0	0	0	0	0	8	7	11	0	0	0	0	0	0	0	0	0	43	32	19	0	0	1	0	0	0	0	0	0	97	50	47	0	0	0	0	1	0	0	0	0
576	Bacteria(100)	Rokubacteria(92)	NC10(92)	Rokubacteriales(92)	Rokubacteriales_fa(92)	Rokubacteriales_ge(92)	1124	0	0	0	0	0	0	0	0	0	0	0	0	0	0	0	0	0	0	0	0	0	0	0	0	0	0	0	0	0	0	0	0	0	0	0	0	62	83	83	0	0	0
528	Bacteria(100)	Proteobacteria(100)	Alphaproteobacteria(100)	Elsterales(100)	uncultured(100)	uncultured_ge(100)	1114.25	10	15	2	0	0	0	2	1	2	0	0	0	20	21	32	0	0	2	7	7	14	0	0	0	25	19	29	0	0	10	12	6	19	0	3	0	10	2	6	0	0	0
1435	Bacteria(100)	Actinobacteria(100)	Actinobacteria(100)	Micromonosporales(100)	Micromonosporaceae(100)	Luedemannella(99)	1113.75	0	0	0	0	0	0	5	1	1	0	0	0	6	1	2	4	4	0	3	6	12	3	0	2	21	18	8	16	15	34	4	5	7	5	9	7	12	9	3	33	16	24.5
554	Bacteria(100)	Planctomycetes(100)	Planctomycetacia(100)	Gemmatales(100)	Gemmataceae(100)	Gemmata(99)	1108.75	0	0	0	0	0	0	10	12	13	4	4	9	0	0	0	0	1	0	26	16	25	7	10	7	0	0	7	2	3	0	2	0	8	8	3	2	0	0	0	0	0	0
294	Bacteria(100)	Planctomycetes(100)	Planctomycetacia(100)	Gemmatales(100)	Gemmataceae(100)	uncultured(95)	1107.75	0	0	0	0	0	0	0	0	0	0	0	0	0	0	1	0	0	2	0	0	0	2	0	1	6	9	2	1	0	0	5	6	6	0	1	1	89	24	53	5	0	2.5
1003	Bacteria(100)	Planctomycetes(100)	Planctomycetacia(100)	Pirellulales(100)	Pirellulaceae(100)	Pir4_lineage(73)	1106.5	8	4	2	3	0	1.5	8	6	5	7	3	6	0	0	0	0	0	3	1	1	5	1	3	7	0	1	4	11	5	11	0	5	3	17	47	73	0	0	0	24	18	21
2444	Bacteria(100)	Verrucomicrobia(100)	Verrucomicrobiae(100)	Verrucomicrobiales(100)	Verrucomicrobiaceae(100)	Roseimicrobium(100)	1105.75	2	0	0	0	0	0	3	1	4	0	1	3	0	0	0	0	0	0	0	3	1	0	0	0	0	0	0	0	11	0	0	0	0	0	3	2	3	0	0	5	0	2.5
7335	Bacteria(100)	Acidobacteria(100)	Subgroup_6(100)	Subgroup_6_or(100)	Subgroup_6_fa(100)	Subgroup_6_ge(100)	1104.5	0	0	0	0	0	0	121	38	100	7	9	9	0	0	4	0	0	0	90	113	75	10	10	10	3	2	1	0	0	0	17	19	22	2	0	2	0	0	1	2	1	1.5
664	Bacteria(100)	Planctomycetes(100)	Planctomycetacia(100)	Planctomycetales(100)	Rubinisphaeraceae(100)	SH-PL14(100)	1103.5	2	1	1	0	0	0	15	11	9	4	2	5	0	0	0	0	0	1	22	20	25	6	4	4	0	0	0	2	3	0	10	19	21	2	1	6	3	0	0	5	0	2.5
1648	Bacteria(100)	Acidobacteria(100)	Subgroup_22(100)	Subgroup_22_or(100)	Subgroup_22_fa(100)	Subgroup_22_ge(100)	1103.25	0	0	0	0	0	0	0	0	0	0	0	0	4	6	4	0	0	0	16	1	32	0	0	2	37	27	54	0	0	0	74	105	56	0	0	0	33	24	22	0	0	0
722	Bacteria(100)	Proteobacteria(100)	Gammaproteobacteria(100)	Xanthomonadales(100)	Rhodanobacteraceae(94)	Rhodanobacter(87)	1101.75	262	133	104	11	14	12.5	1	3	0	0	0	0	61	74	74	5	8	10	0	0	0	0	0	0	0	0	1	0	1	0	0	0	0	0	0	0	0	1	1	0	0	0
148	Bacteria(100)	Actinobacteria(100)	MB-A2-108(99)	MB-A2-108_or(99)	MB-A2-108_fa(99)	MB-A2-108_ge(99)	1100	0	0	0	0	0	0	0	0	0	0	0	0	0	0	0	0	0	0	0	0	0	0	0	0	0	0	0	0	0	0	1	5	0	0	0	0	0	2	4	0	0	0
672	Bacteria(100)	Planctomycetes(100)	Planctomycetacia(100)	Planctomycetales(100)	Rubinisphaeraceae(100)	SH-PL14(100)	1099	0	0	0	0	0	0	2	0	1	0	0	3	0	0	0	0	0	0	6	1	6	2	5	1	0	0	0	0	0	2	0	1	0	3	2	3	0	0	0	160	0	80
652	Bacteria(100)	Actinobacteria(100)	0319-7L14(99)	0319-7L14_or(99)	0319-7L14_fa(99)	0319-7L14_ge(99)	1098.25	0	0	0	0	0	0	0	0	0	0	0	0	0	0	0	0	0	0	0	0	0	0	0	0	0	0	0	0	0	0	0	0	2	0	0	0	1	0	0	0	0	0
2869	Bacteria(100)	Verrucomicrobia(100)	Verrucomicrobiae(100)	Chthoniobacterales(100)	Chthoniobacteraceae(100)	Candidatus_Udaeobacter(99)	1096.5	28	27	30	3	5	4	37	36	83	4	20	13	83	81	79	12	1	11	60	78	20	5	29	8	1	0	19	1	0	0	0	0	0	0	2	0	1	0	0	0	0	0
274	Archaea(100)	Euryarchaeota(99)	Thermoplasmata(99)	unclassified	unclassified	unclassified	1095	0	0	0	0	0	0	0	0	0	0	0	0	0	0	0	0	0	0	0	0	0	0	0	0	0	0	0	0	0	0	0	0	0	0	0	0	16	12	10	0	0	0
608	Bacteria(100)	Proteobacteria(100)	Gammaproteobacteria(100)	Betaproteobacteriales(100)	Nitrosomonadaceae(100)	mle1-7(98)	1091.25	30	44	23	0	1	0.5	3	1	7	0	0	0	58	84	54	0	2	0	10	5	4	0	0	0	12	3	10	0	2	0	0	0	5	0	0	0	2	2	0	0	2	1
632	Bacteria(100)	Planctomycetes(100)	Phycisphaerae(100)	Tepidisphaerales(100)	WD2101_soil_group(100)	WD2101_soil_group_ge(100)	1089.75	12	20	5	0	3	1.5	54	29	90	11	2	10	43	48	72	1	1	3	39	71	31	5	9	4	3	4	17	0	0	1	2	5	4	0	0	5	0	0	0	0	0	0
220	Archaea(100)	Euryarchaeota(100)	Thermoplasmata(100)	Methanomassiliicoccales(90)	uncultured(90)	uncultured_ge(90)	1087	0	0	0	0	0	0	0	0	0	0	0	0	0	0	0	0	0	0	0	0	0	0	0	0	12	13	5	0	0	0	0	0	0	0	0	0	97	92	71	0	0	0
503	Bacteria(100)	Bacteroidetes(100)	Bacteroidia(100)	Cytophagales(100)	Microscillaceae(100)	Chryseolinea(74)	1084.75	0	0	0	0	0	0	6	3	5	0	0	1	0	0	0	0	0	0	2	2	6	0	0	2	0	0	0	0	0	0	6	6	5	1	3	5	1	0	0	4	0	2
1885	Bacteria(100)	Actinobacteria(100)	Thermoleophilia(100)	Gaiellales(100)	uncultured(67)	uncultured_ge(67)	1081.25	0	0	0	0	0	0	0	0	1	0	0	0	3	1	1	0	0	1	0	2	1	0	0	0	33	29	15	0	2	0	11	15	12	0	0	1	23	17	11	0	1	0.5
454	Bacteria(100)	Planctomycetes(100)	Phycisphaerae(100)	Tepidisphaerales(100)	WD2101_soil_group(100)	WD2101_soil_group_ge(100)	1078.5	0	0	0	0	0	0	0	2	3	0	0	0	0	1	0	0	0	0	3	4	2	1	0	0	0	0	0	0	0	0	5	2	2	0	0	0	0	0	0	0	0	0
1549	Bacteria(100)	Patescibacteria(100)	Saccharimonadia(100)	Saccharimonadales(100)	Saccharimonadaceae(89)	Saccharimonadaceae_ge(89)	1077.75	1	5	2	0	2	1	17	20	31	28	59	50	0	0	0	0	0	1	12	6	2	20	23	16	0	2	0	0	0	0	0	0	2	1	7	3	1	0	0	0	2	1
668	Bacteria(100)	Acidobacteria(100)	Subgroup_17(100)	Subgroup_17_or(100)	Subgroup_17_fa(100)	Subgroup_17_ge(100)	1077.25	7	2	8	0	0	0	2	3	5	4	1	2	0	1	1	2	4	5	7	6	6	6	6	7	1	0	3	5	12	34	0	0	1	0	1	1	0	0	0	5	10	7.5
7204	Bacteria(100)	Actinobacteria(100)	Thermoleophilia(100)	Gaiellales(100)	uncultured(74)	uncultured_ge(74)	1075.25	3	4	1	0	0	0	2	0	3	0	0	1	6	9	9	0	0	0	3	0	11	4	1	1	25	26	18	1	0	4	16	16	22	4	7	0	18	6	12	0	0	0
356	Bacteria(100)	Actinobacteria(100)	unclassified	unclassified	unclassified	unclassified	1074.5	0	0	0	0	0	0	0	0	1	0	0	0	2	4	1	0	0	0	3	0	6	1	0	0	31	10	20	0	1	0	18	23	27	1	1	1	20	21	15	0	0	0
427	Bacteria(100)	Planctomycetes(100)	Phycisphaerae(100)	Tepidisphaerales(100)	WD2101_soil_group(100)	WD2101_soil_group_ge(100)	1072.25	75	88	53	9	14	11.5	9	12	9	1	1	0	189	203	235	7	8	4	3	1	2	1	0	0	2	1	24	0	0	0	0	0	0	0	0	0	1	2	0	2	0	1
14884	Bacteria(100)	Actinobacteria(100)	Acidimicrobiia(100)	Microtrichales(100)	uncultured(100)	uncultured_ge(100)	1072.25	0	0	0	0	0	0	0	0	0	0	0	0	0	0	0	0	0	0	0	0	0	0	0	0	0	0	0	0	0	0	0	0	0	0	0	0	0	0	0	0	0	0
326	Bacteria(100)	Planctomycetes(100)	Phycisphaerae(100)	Tepidisphaerales(100)	WD2101_soil_group(100)	WD2101_soil_group_ge(100)	1068	0	0	0	0	0	0	1	2	2	1	0	0	0	0	0	0	0	0	3	0	1	1	0	0	0	0	0	0	0	0	1	0	0	0	0	0	0	0	0	0	0	0
678	Bacteria(100)	Acidobacteria(100)	Subgroup_6(100)	Subgroup_6_or(100)	Subgroup_6_fa(100)	Subgroup_6_ge(100)	1068	0	0	0	0	0	0	0	0	1	0	0	0	0	1	0	0	0	0	2	0	1	0	0	0	3	1	8	0	0	0	14	7	15	1	0	0	52	27	38	0	0	0
1068	Bacteria(100)	Verrucomicrobia(100)	Verrucomicrobiae(100)	Verrucomicrobiales(100)	Verrucomicrobiaceae(100)	Roseimicrobium(100)	1067.5	8	10	23	6	2	4	28	24	15	12	7	7	2	8	6	4	0	0	16	8	14	24	11	8	1	0	3	6	9	3	2	4	4	4	3	14	0	0	0	4	0	2
273	Bacteria(100)	Acidobacteria(100)	Acidobacteriia(100)	Acidobacteriales(100)	Acidobacteriaceae_(Subgroup_1)(100)	Edaphobacter(100)	1067	43	39	11	4	5	4.5	145	26	94	8	5	3	12	24	17	2	4	5	21	17	14	1	5	1	3	1	17	3	0	0	1	0	0	1	0	0	0	1	0	0	2	1
606	Bacteria(100)	Planctomycetes(100)	Planctomycetacia(100)	Planctomycetales(100)	Schlesneriaceae(100)	Schlesneria(100)	1065.25	8	18	19	0	0	0	22	8	9	5	1	3	0	2	2	0	0	3	19	22	9	3	4	5	21	16	22	0	3	4	3	3	6	0	1	2	5	3	1	0	0	0
14763	Bacteria(100)	Verrucomicrobia(100)	Verrucomicrobiae(100)	Chthoniobacterales(100)	Chthoniobacteraceae(100)	Candidatus_Udaeobacter(100)	1063.75	65	43	45	62	47	54.5	0	0	0	0	0	0	94	54	60	25	29	38	0	0	0	0	0	0	5	1	11	11	16	0	0	0	0	0	0	0	0	0	0	8	41	24.5
509	Bacteria(100)	Planctomycetes(100)	Planctomycetacia(100)	Gemmatales(100)	Gemmataceae(100)	uncultured(61)	1059	0	0	0	0	0	0	0	0	0	0	0	0	0	0	0	0	0	0	0	0	0	0	0	0	0	0	0	0	0	0	0	0	0	0	0	0	0	0	0	0	0	0
1005	Bacteria(100)	Rokubacteria(100)	NC10(100)	Rokubacteriales(99)	Rokubacteriales_fa(99)	Rokubacteriales_ge(99)	1056	0	0	0	0	0	0	0	0	0	0	0	0	0	0	0	0	0	0	0	0	4	0	0	0	3	6	1	0	0	0	9	11	13	0	0	0	24	46	46	0	0	0
216	Bacteria(100)	Actinobacteria(100)	MB-A2-108(100)	MB-A2-108_or(100)	MB-A2-108_fa(100)	MB-A2-108_ge(100)	1054.25	0	0	0	0	0	0	0	0	0	0	0	0	0	0	0	0	0	0	0	0	0	0	0	0	0	0	0	0	0	0	0	0	0	0	0	0	0	0	0	0	0	0
7671	Bacteria(100)	Planctomycetes(100)	Planctomycetacia(100)	Pirellulales(100)	Pirellulaceae(100)	Pir4_lineage(100)	1054	9	15	9	4	7	5.5	25	7	17	1	5	4	25	32	41	9	15	14	8	14	7	1	2	3	5	4	5	6	9	9	17	7	7	26	7	7	1	0	0	0	2	1
425	Bacteria(100)	Planctomycetes(100)	Planctomycetacia(100)	Gemmatales(100)	Gemmataceae(100)	uncultured(97)	1050	0	0	0	5	10	7.5	7	3	2	19	33	26	0	0	0	1	3	6	2	2	4	34	43	32	0	0	0	0	0	0	0	1	0	12	63	44	0	0	0	0	0	0
1391	Bacteria(100)	Bacteroidetes(100)	Bacteroidia(100)	Chitinophagales(100)	Chitinophagaceae(100)	Niastella(100)	1049.25	0	2	2	0	0	0	1	2	2	5	10	10	0	2	0	0	0	0	0	2	3	6	4	4	3	0	1	0	0	0	1	11	3	9	6	10	0	0	0	0	0	0
969	Bacteria(100)	Proteobacteria(100)	Gammaproteobacteria(100)	Xanthomonadales(100)	Xanthomonadaceae(99)	Arenimonas(99)	1047.75	9	4	4	0	0	0	2	4	2	1	0	0	0	0	4	0	0	0	5	1	0	0	0	0	5	4	5	0	0	0	13	4	1	0	0	0	6	6	0	0	0	0
8568	Bacteria(100)	Proteobacteria(100)	Alphaproteobacteria(100)	Rhizobiales(100)	Rhizobiales_Incertae_Sedis(100)	uncultured(100)	1045	0	1	0	1	1	1	0	2	2	0	0	0	0	2	0	1	0	1	6	1	1	0	0	0	2	6	3	1	1	0	14	27	37	0	0	0	36	15	22	0	0	0
5664	Bacteria(100)	Bacteroidetes(100)	Bacteroidia(100)	Cytophagales(100)	Microscillaceae(100)	Chryseolinea(100)	1044	0	0	1	0	0	0	5	1	4	0	1	7	1	1	0	0	0	0	18	18	6	5	2	1	2	3	0	3	11	3	4	0	6	0	2	2	6	0	0	2	1	1.5
445	Bacteria(100)	Planctomycetes(100)	Planctomycetacia(100)	Pirellulales(100)	Pirellulaceae(100)	uncultured(98)	1039.75	0	0	0	0	0	0	1	1	1	0	0	0	0	1	0	0	0	0	17	3	16	1	0	1	0	0	0	0	0	0	24	22	24	1	0	0	4	0	0	0	0	0
1650	Bacteria(100)	Planctomycetes(100)	Phycisphaerae(100)	Phycisphaerales(100)	Phycisphaeraceae(100)	AKYG587(100)	1038.5	0	0	0	0	0	0	0	0	0	0	0	0	0	0	1	0	0	0	22	1	40	0	0	0	18	16	18	0	0	0	14	25	37	2	1	0	119	27	23	9	0	4.5
766	Bacteria(100)	Acidobacteria(100)	Subgroup_6(100)	Subgroup_6_or(100)	Subgroup_6_fa(100)	Subgroup_6_ge(100)	1037.25	0	0	0	0	0	0	0	0	0	0	0	0	0	0	0	0	0	0	5	0	5	0	0	0	0	0	0	0	0	0	21	28	31	0	0	0	8	11	11	0	0	0
280	Bacteria(100)	Proteobacteria(100)	Gammaproteobacteria(100)	Betaproteobacteriales(100)	TRA3-20(100)	TRA3-20_ge(100)	1032.5	0	0	0	0	0	0	3	3	5	0	0	0	0	0	0	0	0	0	1	0	9	0	0	0	0	0	0	0	0	0	12	5	9	0	0	0	2	0	3	0	0	0
623	Bacteria(100)	Proteobacteria(100)	Alphaproteobacteria(100)	Elsterales(100)	uncultured(100)	uncultured_ge(100)	1030	8	2	3	0	0	0	23	18	22	2	5	5	8	8	6	0	1	0	18	9	19	4	5	5	2	1	2	0	0	3	1	8	10	4	4	5	2	0	1	5	1	3
768	Bacteria(100)	Acidobacteria(100)	Subgroup_6(100)	Subgroup_6_or(100)	Subgroup_6_fa(100)	Subgroup_6_ge(100)	1026.75	0	1	0	0	0	0	4	13	7	0	0	0	0	0	1	0	0	0	9	2	10	1	0	1	1	3	3	0	0	0	11	8	13	0	0	4	11	11	18	2	0	1
585	Archaea(100)	Thaumarchaeota(100)	Nitrososphaeria(100)	Nitrososphaerales(100)	Nitrososphaeraceae(100)	Nitrososphaeraceae_ge(99)	1026.5	0	0	0	0	0	0	0	0	0	0	0	0	0	0	0	0	0	0	0	0	0	0	0	0	8	3	0	0	2	0	0	0	0	0	0	0	27	39	47	0	0	0
588	Bacteria(100)	Latescibacteria(100)	Latescibacteria_cl(100)	Latescibacteria_or(100)	Latescibacteria_fa(100)	Latescibacteria_ge(100)	1026.5	0	0	0	0	0	0	0	0	0	0	0	0	1	1	3	0	0	0	0	0	3	0	0	0	2	0	3	0	0	0	3	6	6	0	0	0	2	0	11	0	0	0
1256	Bacteria(100)	Planctomycetes(100)	Planctomycetacia(100)	Gemmatales(100)	Gemmataceae(100)	uncultured(100)	1025	60	27	32	13	10	11.5	8	8	14	11	7	6	20	24	33	5	13	8	9	10	9	5	8	6	24	12	13	0	2	0	2	2	10	2	3	1	10	4	5	0	3	1.5
527	Bacteria(100)	Acidobacteria(100)	Subgroup_6(100)	Subgroup_6_or(100)	Subgroup_6_fa(100)	Subgroup_6_ge(100)	1024	0	0	0	0	0	0	0	0	2	0	0	0	0	0	0	0	0	0	1	1	7	0	0	1	0	4	1	0	0	0	3	1	8	0	0	0	5	6	2	0	0	0
884	Bacteria(100)	Actinobacteria(100)	MB-A2-108(100)	MB-A2-108_or(100)	MB-A2-108_fa(100)	MB-A2-108_ge(100)	1023.75	0	0	0	0	0	0	0	0	0	0	0	0	0	0	0	0	0	0	0	0	0	0	0	0	0	0	0	0	0	0	2	3	3	0	0	0	3	8	7	0	0	0
7599	Bacteria(100)	Proteobacteria(100)	Alphaproteobacteria(100)	Rhizobiales(100)	Hyphomicrobiaceae(97)	Hyphomicrobium(79)	1023.25	0	1	1	1	0	0.5	1	0	0	0	1	0	0	0	2	1	0	0	2	0	0	1	0	2	2	2	0	1	0	0	2	0	0	10	2	5	5	9	5	34	0	17
692	Bacteria(100)	Verrucomicrobia(100)	Verrucomicrobiae(100)	Pedosphaerales(100)	Pedosphaeraceae(100)	Pedosphaeraceae_ge(99)	1021.75	1	2	6	0	0	0	1	6	2	0	0	0	0	0	2	0	0	0	3	1	2	0	0	0	0	1	0	0	0	0	0	0	0	0	0	0	1	0	0	0	0	0
479	Bacteria(100)	Bacteroidetes(100)	Bacteroidia(100)	Chitinophagales(100)	Chitinophagaceae(100)	Niastella(97)	1019.75	2	0	1	0	0	0	6	1	3	7	6	7	0	0	2	0	0	7	0	3	1	0	5	5	1	1	4	4	5	0	2	1	0	20	5	22	3	0	0	2	7	4.5
1293	Bacteria(100)	Planctomycetes(100)	Planctomycetacia(100)	Pirellulales(100)	Pirellulaceae(100)	Pirellula(100)	1019	0	0	0	0	0	0	5	1	2	1	0	0	0	0	0	0	0	0	5	3	2	0	0	0	0	0	0	0	0	0	7	3	2	1	0	0	2	0	0	5	0	2.5
828	Bacteria(100)	Planctomycetes(100)	Planctomycetacia(100)	Planctomycetales(100)	uncultured(100)	uncultured_ge(100)	1015.25	52	66	74	19	26	22.5	20	12	7	5	4	6	35	33	23	4	13	7	24	15	12	5	4	5	3	0	6	1	1	3	3	1	1	1	1	1	3	1	7	0	0	0
14102	Bacteria(100)	Planctomycetes(100)	Planctomycetacia(100)	Pirellulales(100)	Pirellulaceae(100)	Pirellula(100)	1014	0	0	0	0	0	0	1	0	1	0	0	0	0	0	0	0	0	0	4	1	5	12	0	10	0	0	0	0	0	0	15	17	10	6	8	9	0	0	0	0	0	0
1964	Bacteria(100)	Acidobacteria(100)	Subgroup_6(100)	Subgroup_6_or(100)	Subgroup_6_fa(100)	Subgroup_6_ge(100)	1011.25	5	4	2	0	0	0	13	23	6	0	0	0	0	0	0	0	0	0	9	1	1	0	1	1	1	0	1	0	0	0	0	0	0	0	0	0	0	0	0	0	0	0
493	Bacteria(100)	Actinobacteria(100)	MB-A2-108(99)	MB-A2-108_or(99)	MB-A2-108_fa(99)	MB-A2-108_ge(99)	1006	1	0	0	0	0	0	0	0	0	0	0	0	0	0	0	0	0	0	0	0	0	0	0	0	0	0	0	0	0	0	13	9	9	0	0	0	0	0	0	0	0	0
1131	Bacteria(100)	Chloroflexi(100)	Chloroflexia(100)	Chloroflexales(100)	Roseiflexaceae(100)	uncultured(100)	1005.5	0	0	0	0	0	0	0	1	0	0	0	0	0	0	6	0	0	0	1	2	7	0	0	0	19	6	5	0	0	0	21	34	67	0	3	1	23	21	15	0	0	0
549	Bacteria(100)	Rokubacteria(96)	NC10(96)	Rokubacteriales(96)	Rokubacteriales_fa(96)	Rokubacteriales_ge(96)	1005	0	0	0	0	0	0	0	0	0	0	0	0	0	0	0	0	0	0	0	0	0	0	0	0	0	3	0	0	0	0	0	0	0	0	0	0	44	66	80	0	0	0
511	Bacteria(100)	Verrucomicrobia(100)	Verrucomicrobiae(100)	Verrucomicrobiales(100)	Rubritaleaceae(100)	Luteolibacter(100)	998.25	36	35	38	0	0	0	10	23	11	0	5	1	5	1	1	0	0	0	4	4	19	0	2	0	6	0	0	0	0	0	0	1	0	0	0	0	3	11	9	0	0	0
763	Bacteria(100)	Actinobacteria(100)	MB-A2-108(100)	MB-A2-108_or(100)	MB-A2-108_fa(100)	MB-A2-108_ge(100)	997.5	0	0	0	0	0	0	0	0	0	0	0	0	0	1	0	0	0	0	1	0	0	0	0	0	0	1	0	0	0	0	1	1	1	0	0	0	4	3	2	0	0	0
2426	Bacteria(100)	Actinobacteria(100)	Actinobacteria(100)	Micrococcales(100)	Micrococcaceae(100)	Paenarthrobacter(80)	995.5	0	0	0	0	0	0	0	0	2	2	0	3	0	1	0	0	0	0	0	0	0	1	1	0	0	1	0	0	0	0	0	0	1	0	0	1	14	17	29	0	4	2
756	Bacteria(100)	Latescibacteria(100)	Latescibacteria_cl(100)	Latescibacteria_or(100)	Latescibacteria_fa(100)	Latescibacteria_ge(100)	994.75	0	0	0	0	0	0	0	0	0	0	0	0	0	0	0	0	0	0	7	4	6	0	0	0	1	12	3	0	0	0	5	31	13	0	0	0	76	55	38	0	0	0
1045	Bacteria(100)	Proteobacteria(100)	Alphaproteobacteria(100)	Caulobacterales(100)	Hyphomonadaceae(100)	Hirschia(100)	994.75	8	3	7	0	0	0	23	13	12	0	1	0	1	0	2	0	0	1	29	15	9	1	0	0	3	2	5	1	5	2	12	12	2	0	0	0	8	0	0	4	2	3
448	Bacteria(100)	Planctomycetes(100)	Planctomycetacia(100)	Gemmatales(100)	Gemmataceae(100)	uncultured(64)	993.75	0	0	0	0	0	0	12	7	6	8	10	4	5	0	1	0	0	0	18	16	33	5	5	6	7	1	5	0	0	0	27	18	20	6	4	12	4	2	1	9	0	4.5
3470	Bacteria(100)	Proteobacteria(100)	Alphaproteobacteria(100)	Caulobacterales(100)	Caulobacteraceae(100)	Phenylobacterium(100)	993.25	54	49	37	5	9	7	10	17	16	2	1	0	14	14	26	5	3	9	9	7	8	1	3	3	2	0	1	1	4	1	3	1	9	1	0	2	0	0	0	0	4	2
4295	Bacteria(100)	Verrucomicrobia(100)	Verrucomicrobiae(100)	Opitutales(100)	Opitutaceae(100)	Opitutus(100)	993	19	16	19	2	3	2.5	25	12	18	11	2	4	0	4	3	1	2	0	21	7	12	5	3	1	4	0	0	0	1	6	1	3	2	8	8	4	0	0	0	0	0	0
11248	Bacteria(100)	Acidobacteria(100)	Subgroup_6(100)	Subgroup_6_or(100)	Subgroup_6_fa(100)	Subgroup_6_ge(100)	989.5	0	0	0	0	0	0	0	0	0	0	0	0	2	1	4	0	0	0	2	0	1	0	0	0	11	5	7	0	1	6	28	39	20	0	0	0	28	24	25	0	0	0
514	Bacteria(100)	Patescibacteria(100)	Parcubacteria(100)	Candidatus_Adlerbacteria(100)	Candidatus_Adlerbacteria_fa(100)	Candidatus_Adlerbacteria_ge(100)	988	0	4	1	1	1	1	36	26	40	9	3	9	0	0	1	1	0	6	35	10	31	11	4	14	6	0	1	40	31	17	2	2	5	2	6	8	1	0	0	0	8	4
1229	Bacteria(100)	Acidobacteria(100)	Subgroup_5(100)	Subgroup_5_or(100)	Subgroup_5_fa(100)	Subgroup_5_ge(100)	988	3	5	8	0	0	0	8	3	3	0	0	0	10	8	13	0	0	0	3	2	2	0	0	0	5	5	4	0	0	0	0	0	6	0	0	0	2	1	0	0	0	0
430	Bacteria(100)	Chloroflexi(100)	Ktedonobacteria(100)	Ktedonobacterales(100)	Ktedonobacteraceae(100)	unclassified	985.25	0	0	0	0	0	0	0	0	0	1	0	0	0	0	0	0	12	0	0	0	1	0	1	6	2	4	2	26	30	24	10	31	20	76	186	112	0	0	0	0	0	0
190	Archaea(100)	Thaumarchaeota(100)	Nitrososphaeria(100)	Nitrososphaerales(100)	Nitrososphaeraceae(100)	Nitrososphaeraceae_ge(98)	984.5	0	0	0	0	0	0	0	0	0	0	0	0	0	1	0	0	0	0	0	0	0	0	0	0	0	0	0	0	0	0	2	2	3	0	0	0	10	10	9	0	0	0
8160	Bacteria(100)	Actinobacteria(100)	MB-A2-108(100)	MB-A2-108_or(100)	MB-A2-108_fa(100)	MB-A2-108_ge(100)	983.25	0	0	0	0	0	0	0	0	0	0	0	0	0	1	0	0	0	0	0	0	0	0	0	0	0	0	0	0	0	0	0	0	0	0	0	0	0	0	0	0	0	0
819	Bacteria(100)	Proteobacteria(100)	Gammaproteobacteria(100)	Betaproteobacteriales(100)	TRA3-20(100)	TRA3-20_ge(100)	981	4	4	7	0	0	0	11	4	4	1	1	1	0	0	1	0	0	0	5	4	6	1	1	0	0	0	0	0	0	0	0	0	2	0	1	1	0	0	0	0	0	0
1264	Bacteria(100)	Acidobacteria(100)	Subgroup_25(100)	Subgroup_25_or(100)	Subgroup_25_fa(100)	Subgroup_25_ge(100)	980.5	0	0	0	0	0	0	0	0	0	0	0	0	0	0	0	0	0	0	0	0	0	0	0	0	0	0	0	0	0	0	0	0	0	0	0	0	76	128	136	0	0	0
474	Bacteria(100)	Planctomycetes(100)	Planctomycetacia(100)	Gemmatales(100)	Gemmataceae(100)	Gemmata(85)	980	0	0	0	0	0	0	8	1	2	4	2	8	1	0	0	0	0	0	14	3	10	1	7	24	0	1	4	0	1	0	9	21	11	24	12	30	0	0	0	0	0	0
735	Bacteria(100)	Actinobacteria(100)	Actinobacteria(100)	Micromonosporales(100)	Micromonosporaceae(100)	Actinoplanes(63)	979.75	2	0	4	9	0	4.5	3	11	4	9	34	16	0	1	0	6	3	8	6	16	9	16	41	39	2	1	1	7	1	6	29	15	10	13	11	20	1	0	0	3	23	13
488	Bacteria(100)	Actinobacteria(100)	Thermoleophilia(100)	Solirubrobacterales(100)	Solirubrobacteraceae(100)	Conexibacter(100)	978.25	0	1	0	0	0	0	0	2	0	0	0	0	0	0	0	0	0	0	0	0	2	0	1	0	0	0	1	0	0	0	1	2	1	0	0	0	2	5	2	0	0	0
956	Bacteria(100)	Gemmatimonadetes(100)	Gemmatimonadetes(100)	Gemmatimonadales(100)	Gemmatimonadaceae(100)	uncultured(100)	978.25	0	0	0	0	0	0	49	3	8	1	0	1	0	0	0	0	0	0	42	47	37	0	1	2	0	4	3	0	0	0	40	49	76	0	4	0	3	0	0	0	0	0
475	Bacteria(100)	Bacteroidetes(100)	Bacteroidia(100)	Chitinophagales(100)	Chitinophagaceae(100)	uncultured(91)	975	304	141	134	2	1	1.5	2	0	0	0	0	0	68	93	98	0	3	1	0	0	1	0	0	0	3	0	8	1	1	0	0	1	0	0	0	0	0	0	1	0	0	0
982	Bacteria(100)	Planctomycetes(100)	Planctomycetacia(100)	Pirellulales(100)	Pirellulaceae(100)	uncultured(60)	973.75	0	0	0	0	0	0	0	2	0	0	0	0	1	0	1	0	0	0	4	0	5	1	0	1	11	16	4	1	0	0	8	21	18	1	0	2	13	5	8	1	0	0.5
1096	Bacteria(100)	Patescibacteria(100)	Parcubacteria(100)	Candidatus_Moranbacteria(100)	Candidatus_Moranbacteria_fa(100)	Candidatus_Moranbacteria_ge(100)	972.25	0	0	0	0	0	0	0	0	0	0	0	0	0	0	0	0	0	2	0	0	2	9	3	11	0	0	0	0	0	0	0	4	1	17	85	88	0	0	0	0	0	0
429	Bacteria(100)	Proteobacteria(100)	Gammaproteobacteria(100)	Betaproteobacteriales(100)	SC-I-84(100)	SC-I-84_ge(100)	969.5	70	52	35	1	0	0.5	0	0	0	0	0	0	121	99	163	2	0	1	0	0	0	0	0	0	28	8	45	0	1	0	0	0	0	0	0	0	1	0	0	0	0	0
15948	Bacteria(100)	Acidobacteria(100)	Blastocatellia_(Subgroup_4)(100)	Blastocatellales(100)	Blastocatellaceae(100)	Stenotrophobacter(70)	969.5	0	0	0	0	0	0	8	17	19	0	0	1	0	0	2	0	0	0	10	5	14	3	0	4	8	5	18	0	1	0	28	12	15	17	11	19	0	0	0	2	1	1.5
348	Bacteria(100)	Planctomycetes(100)	Planctomycetacia(100)	Gemmatales(100)	Gemmataceae(100)	Gemmata(100)	964	5	5	3	3	5	4	15	6	20	19	16	22	12	10	11	2	2	0	19	12	27	9	16	6	3	3	8	6	1	0	2	4	7	7	4	1	1	0	0	0	0	0
706	Bacteria(100)	Actinobacteria(100)	Actinobacteria(100)	Pseudonocardiales(100)	Pseudonocardiaceae(100)	Actinophytocola(81)	961.5	0	0	0	0	0	0	0	0	0	0	0	0	0	0	0	0	0	0	0	0	2	0	0	0	1	0	1	0	2	6	0	2	1	2	1	0	0	0	0	0	1	0.5
834	Bacteria(100)	Planctomycetes(100)	Planctomycetacia(100)	Pirellulales(100)	Pirellulaceae(100)	Pirellula(100)	959	12	2	14	0	2	1	43	39	25	5	7	11	2	1	2	0	0	3	17	14	20	4	9	4	2	0	0	8	8	13	0	1	1	0	3	2	0	0	0	9	1	5
416	Bacteria(100)	Planctomycetes(100)	Planctomycetacia(100)	Planctomycetales(100)	uncultured(100)	uncultured_ge(100)	956.5	0	0	0	0	0	0	10	7	8	1	7	3	0	0	0	0	0	0	17	30	6	14	23	4	0	0	0	0	0	0	3	4	6	1	13	7	1	0	0	22	0	11
461	Bacteria(100)	Actinobacteria(100)	Actinobacteria(100)	Propionibacteriales(98)	Nocardioidaceae(93)	Tenggerimyces(61)	956	0	0	0	0	0	0	0	0	0	0	2	0	0	0	0	0	0	0	2	1	1	1	1	0	0	0	0	0	0	0	5	4	2	2	12	17	0	0	0	0	0	0
1044	Bacteria(100)	Planctomycetes(100)	Planctomycetacia(100)	Gemmatales(100)	Gemmataceae(100)	uncultured(100)	955	20	21	12	2	7	4.5	0	0	0	0	0	0	28	13	20	8	1	2	0	0	4	0	0	0	14	4	13	3	0	0	1	2	6	0	0	0	7	2	4	0	0	0
351	Bacteria(100)	Chloroflexi(100)	Anaerolineae(100)	Ardenticatenales(100)	uncultured(100)	uncultured_ge(100)	954.75	0	0	0	0	0	0	0	0	0	0	0	0	0	0	0	0	0	0	1	0	0	0	0	0	0	2	1	0	0	0	0	2	0	0	0	0	7	1	1	0	0	0
7878	Archaea(100)	Euryarchaeota(100)	Thermoplasmata(100)	Methanomassiliicoccales(76)	uncultured(75)	uncultured_ge(75)	952	0	0	0	0	0	0	0	0	0	0	0	0	0	0	0	0	0	0	0	0	0	0	0	0	0	0	0	0	0	0	0	0	0	0	0	0	4	7	4	0	0	0
9469	Bacteria(100)	Acidobacteria(100)	Subgroup_6(100)	Subgroup_6_or(99)	Subgroup_6_fa(99)	Subgroup_6_ge(99)	951	0	0	0	0	0	0	0	0	5	0	1	3	0	0	0	0	0	0	3	1	3	12	1	2	0	0	0	0	0	0	3	0	1	3	5	4	0	0	0	0	0	0
383	Archaea(100)	Euryarchaeota(100)	Thermoplasmata(100)	unclassified	unclassified	unclassified	949	0	0	0	0	0	0	0	0	0	0	0	0	0	0	0	0	0	0	0	0	0	0	0	0	0	15	0	0	0	0	0	0	0	0	0	0	49	92	60	0	0	0
987	Bacteria(100)	Proteobacteria(100)	Deltaproteobacteria(100)	Myxococcales(99)	bacteriap25(99)	bacteriap25_ge(99)	944.75	2	3	1	0	0	0	13	11	14	1	0	0	9	19	21	0	0	0	39	29	41	0	0	1	20	11	15	0	0	0	11	14	19	0	0	2	6	1	2	0	0	0
314	Bacteria(100)	Acidobacteria(100)	Subgroup_6(100)	Subgroup_6_or(84)	Subgroup_6_fa(84)	Subgroup_6_ge(84)	944	0	0	0	0	0	0	4	3	3	4	2	3	0	0	0	0	0	5	4	8	7	4	5	6	0	0	0	0	0	0	0	0	2	3	15	2	0	0	0	8	0	4
566	Bacteria(100)	Actinobacteria(100)	Thermoleophilia(100)	Gaiellales(100)	Gaiellaceae(92)	Gaiella(92)	943.75	0	0	0	0	0	0	0	1	1	1	0	1	0	0	0	0	0	0	0	0	1	0	0	3	0	1	3	0	0	3	5	12	8	2	2	1	0	0	0	0	0	0
359	Bacteria(100)	Planctomycetes(100)	Planctomycetacia(100)	Gemmatales(100)	Gemmataceae(100)	uncultured(92)	941	0	0	0	0	0	0	0	0	0	0	0	0	0	0	0	0	0	0	0	0	0	0	0	0	0	0	0	0	0	0	0	0	0	0	0	0	24	37	171	0	0	0
3043	Bacteria(100)	Actinobacteria(100)	Thermoleophilia(100)	Solirubrobacterales(100)	67-14(100)	67-14_ge(100)	937	3	1	7	2	2	2	3	6	12	3	2	6	1	2	0	2	0	6	7	6	7	12	8	6	11	7	5	10	9	26	6	10	6	4	7	8	6	3	1	16	6	11
601	Bacteria(100)	Chloroflexi(100)	Chloroflexia(100)	Thermomicrobiales(100)	JG30-KF-CM45(100)	JG30-KF-CM45_ge(100)	936.5	0	0	1	0	0	0	0	0	0	0	0	0	0	0	0	0	0	0	0	0	0	0	0	0	32	37	15	2	2	0	8	9	10	0	0	0	47	14	13	0	0	0
529	Bacteria(100)	Planctomycetes(100)	Phycisphaerae(100)	Phycisphaerales(100)	Phycisphaeraceae(100)	SM1A02(100)	935.75	0	0	0	0	0	0	3	0	1	0	0	0	12	14	11	0	0	1	14	3	16	0	0	1	98	47	117	2	5	3	31	36	22	3	1	0	4	1	2	0	0	0
765	Bacteria(100)	Acidobacteria(100)	Subgroup_6(100)	Subgroup_6_or(100)	Subgroup_6_fa(100)	Subgroup_6_ge(100)	934	3	5	7	1	0	0.5	20	14	41	2	2	0	3	3	0	0	0	0	23	23	22	0	0	0	1	0	2	0	0	0	4	4	3	0	0	0	0	1	0	0	0	0
1414	Bacteria(100)	Proteobacteria(100)	Alphaproteobacteria(100)	Rhizobiales(95)	unclassified	unclassified	932.25	0	0	0	0	0	0	6	4	1	1	2	1	0	0	0	0	0	0	2	6	6	0	0	0	0	0	0	0	0	0	5	4	12	1	3	6	3	1	2	8	0	4
508	Bacteria(100)	Verrucomicrobia(100)	Verrucomicrobiae(100)	Chthoniobacterales(100)	Xiphinematobacteraceae(100)	Candidatus_Xiphinematobacter(100)	931.25	0	0	0	0	0	0	0	0	0	0	0	0	0	0	0	0	0	0	0	0	0	0	0	0	0	0	0	0	0	0	0	0	0	0	0	0	0	0	0	0	0	0
1791	Bacteria(100)	Actinobacteria(100)	Thermoleophilia(100)	Solirubrobacterales(100)	67-14(100)	67-14_ge(100)	927	8	12	12	2	1	1.5	12	5	12	5	2	8	4	1	3	1	3	1	1	10	14	6	8	5	2	1	4	0	1	2	2	1	1	1	0	1	1	0	0	1	1	1
8993	Bacteria(100)	Proteobacteria(88)	Deltaproteobacteria(88)	NB1-j(88)	NB1-j_fa(88)	NB1-j_ge(88)	920.25	0	0	0	0	0	0	0	0	0	0	0	0	15	12	16	0	0	0	0	0	0	0	0	0	82	53	102	0	1	0	0	0	0	0	0	0	20	18	19	0	0	0
1301	Bacteria(100)	Proteobacteria(100)	Gammaproteobacteria(100)	Xanthomonadales(100)	Xanthomonadaceae(100)	Lysobacter(89)	918.75	0	0	0	0	0	0	0	0	0	0	0	0	0	0	0	0	0	0	0	0	0	0	0	0	0	0	0	0	0	0	0	0	0	0	0	0	6	17	17	0	0	0
609	Bacteria(100)	Acidobacteria(100)	Holophagae(100)	Subgroup_7(100)	Subgroup_7_fa(100)	Subgroup_7_ge(100)	916	8	0	4	0	0	0	44	15	29	0	0	1	0	1	6	0	0	0	68	7	7	1	2	0	1	0	0	0	0	3	5	3	9	0	0	0	3	0	0	0	0	0
2565	Bacteria(100)	Chloroflexi(100)	KD4-96(99)	KD4-96_or(99)	KD4-96_fa(99)	KD4-96_ge(99)	915.25	0	0	0	0	0	0	0	0	0	0	0	0	0	0	0	0	0	0	0	0	0	0	0	0	0	0	0	0	0	0	37	40	33	3	6	5	2	1	3	0	0	0
789	Bacteria(100)	Planctomycetes(100)	Planctomycetacia(100)	Gemmatales(100)	Gemmataceae(100)	Gemmata(100)	913	9	10	13	4	3	3.5	28	39	24	29	20	29	0	1	1	1	0	4	4	3	17	8	8	22	0	0	0	1	0	0	0	1	0	4	4	19	0	1	0	0	0	0
612	Bacteria(100)	Acidobacteria(100)	Subgroup_6(100)	Subgroup_6_or(100)	Subgroup_6_fa(100)	Subgroup_6_ge(100)	912.25	2	15	4	0	0	0	1	0	0	0	0	0	10	9	8	0	0	0	7	3	3	0	0	0	13	11	28	0	0	0	2	10	7	10	21	5	1	0	0	0	0	0
1184	Bacteria(100)	Actinobacteria(100)	Thermoleophilia(100)	uncultured(100)	uncultured_fa(100)	uncultured_ge(100)	912.25	0	0	0	0	0	0	0	0	0	0	0	0	0	0	0	0	0	0	1	0	0	0	0	0	0	0	0	0	0	0	10	12	6	0	0	0	8	4	12	0	0	0
6691	Bacteria(100)	Chloroflexi(99)	Anaerolineae(99)	SBR1031(99)	A4b(91)	A4b_ge(89)	911.5	0	0	0	0	0	0	0	0	0	0	0	0	0	0	0	0	0	0	0	0	0	0	0	0	5	7	4	0	0	0	0	0	0	0	0	0	66	32	31	0	0	0
460	Bacteria(100)	Proteobacteria(100)	Alphaproteobacteria(100)	Dongiales(100)	Dongiaceae(100)	Dongia(100)	909	47	33	32	7	15	11	18	17	14	6	3	3	7	4	3	2	1	1	18	18	9	6	8	4	0	0	0	0	0	0	1	0	1	2	4	0	0	0	0	0	0	0
541	Bacteria(100)	Proteobacteria(100)	Alphaproteobacteria(100)	Sphingomonadales(100)	Sphingomonadaceae(100)	Altererythrobacter(99)	907.75	0	1	2	0	0	0	7	12	13	1	4	6	0	1	0	2	0	1	2	6	7	12	7	2	0	0	0	0	0	0	1	4	1	5	1	8	1	1	0	1	0	0.5
8796	Bacteria(100)	Proteobacteria(100)	Gammaproteobacteria(100)	Betaproteobacteriales(100)	TRA3-20(100)	TRA3-20_ge(100)	907.75	0	1	1	0	0	0	82	45	101	3	0	3	1	0	0	0	0	0	34	30	31	0	2	1	0	0	0	0	0	0	13	24	34	0	0	1	0	0	1	0	0	0
8784	Bacteria(100)	Planctomycetes(100)	Planctomycetacia(100)	Gemmatales(100)	Gemmataceae(100)	uncultured(100)	906.5	0	0	0	0	0	0	0	0	1	0	1	0	0	0	0	0	0	0	3	2	14	0	0	2	0	0	0	0	0	0	26	37	71	3	5	0	0	1	0	0	0	0
2463	Bacteria(100)	Proteobacteria(100)	Deltaproteobacteria(100)	Myxococcales(100)	BIrii41(100)	BIrii41_ge(100)	906	14	20	16	2	2	2	12	10	10	1	1	1	17	16	24	1	2	1	10	9	14	0	0	1	12	11	11	3	4	2	10	7	12	0	0	0	8	3	1	0	1	0.5
703	Bacteria(100)	Proteobacteria(100)	Alphaproteobacteria(100)	Rhizobiales(100)	Rhizobiales_Incertae_Sedis(100)	Bauldia(100)	904.25	4	3	3	1	0	0.5	3	3	3	1	1	1	3	1	3	2	0	2	3	7	10	0	0	0	9	10	9	3	0	0	5	14	13	0	1	2	12	12	12	3	0	1.5
548	Bacteria(100)	Planctomycetes(100)	Planctomycetacia(100)	Gemmatales(100)	Gemmataceae(100)	uncultured(99)	903	4	15	6	7	2	4.5	0	0	0	0	0	0	168	75	73	23	11	8	0	0	1	0	0	0	33	12	44	1	2	0	5	4	2	0	0	0	8	1	0	0	0	0
1064	Bacteria(100)	Actinobacteria(100)	Actinobacteria(100)	Streptosporangiales(100)	Streptosporangiaceae(100)	Planotetraspora(69)	902	4	1	4	1	0	0.5	17	1	6	1	0	1	4	1	4	0	0	2	6	14	5	5	4	3	12	7	7	6	2	7	1	3	3	0	3	1	6	9	18	4	0	2
1605	Bacteria(100)	Proteobacteria(100)	Gammaproteobacteria(100)	Betaproteobacteriales(100)	Burkholderiaceae(100)	Rhizobacter(100)	901	18	5	10	10	10	10	6	5	1	2	0	0	3	2	4	1	2	4	1	7	6	0	0	3	0	0	2	1	1	2	0	0	0	2	0	0	1	3	0	1	0	0.5
822	Bacteria(100)	Planctomycetes(100)	Planctomycetacia(100)	Gemmatales(100)	Gemmataceae(100)	uncultured(92)	900.75	22	24	19	4	2	3	49	29	47	23	15	9	8	17	16	5	3	5	23	37	27	5	13	9	0	0	3	2	0	0	3	2	6	1	5	2	0	0	0	0	0	0
3047	Bacteria(100)	Proteobacteria(100)	Gammaproteobacteria(100)	Betaproteobacteriales(100)	Nitrosomonadaceae(100)	MND1(100)	900.25	18	19	21	0	2	1	21	5	9	0	0	1	17	35	33	1	0	1	10	20	8	2	1	2	14	1	16	1	0	6	1	2	5	3	2	1	1	0	0	7	0	3.5
938	Bacteria(100)	Entotheonellaeota(100)	Entotheonellia(100)	Entotheonellales(100)	Entotheonellaceae(100)	Entotheonellaceae_ge(100)	899.5	4	3	3	0	0	0	0	0	0	0	0	0	12	4	11	0	2	1	2	0	3	0	0	1	19	13	15	0	0	0	26	13	29	0	1	0	21	15	19	0	0	0
926	Bacteria(100)	Planctomycetes(100)	Planctomycetacia(100)	Isosphaerales(100)	Isosphaeraceae(100)	Singulisphaera(99)	897.25	22	10	14	15	8	11.5	30	13	22	6	18	13	6	13	12	12	3	9	8	16	10	3	10	2	0	0	1	0	3	4	1	3	1	2	0	1	0	0	0	0	0	0
686	Bacteria(100)	Actinobacteria(100)	Thermoleophilia(100)	Solirubrobacterales(100)	67-14(98)	67-14_ge(98)	896.25	1	1	0	0	0	0	0	0	1	0	1	2	0	0	0	1	0	0	4	0	3	4	0	6	0	0	0	4	6	5	2	3	3	4	16	3	2	0	1	27	1	14
1680	Bacteria(100)	Proteobacteria(100)	Gammaproteobacteria(100)	CCD24(100)	CCD24_fa(100)	CCD24_ge(100)	896	11	5	2	0	0	0	17	10	13	1	0	1	0	9	1	0	0	0	4	4	4	1	3	1	4	0	1	1	1	0	7	6	1	1	3	4	1	1	0	1	0	0.5
2225	Bacteria(100)	Verrucomicrobia(100)	Verrucomicrobiae(100)	Chthoniobacterales(100)	Chthoniobacteraceae(100)	Candidatus_Udaeobacter(99)	894	43	55	48	11	5	8	25	36	27	1	1	0	27	28	21	11	27	5	30	8	36	3	2	3	3	0	9	20	0	1	27	6	40	2	4	6	0	2	0	0	1	0.5
6182	Bacteria(100)	Planctomycetes(100)	Planctomycetacia(100)	Gemmatales(100)	Gemmataceae(100)	Zavarzinella(70)	889	0	0	0	0	0	0	3	12	12	4	8	4	1	1	1	1	0	3	14	2	5	9	5	3	1	5	2	3	3	2	64	19	16	15	23	5	10	6	5	17	0	8.5
800	Bacteria(100)	Rokubacteria(100)	NC10(100)	Rokubacteriales(100)	Rokubacteriales_fa(100)	Rokubacteriales_ge(100)	888.5	21	35	19	3	1	2	4	1	3	0	0	0	24	19	42	3	1	0	5	5	13	0	0	1	3	1	3	0	0	0	33	46	36	0	0	0	15	4	3	0	1	0.5
869	Bacteria(100)	Verrucomicrobia(100)	Verrucomicrobiae(100)	Chthoniobacterales(100)	Chthoniobacteraceae(100)	Chthoniobacter(100)	885.5	25	19	29	9	13	11	12	4	8	12	3	0	8	1	4	4	0	3	11	15	6	5	11	6	1	2	3	1	8	15	0	1	1	3	4	2	0	0	0	0	6	3
8661	Bacteria(100)	Actinobacteria(100)	MB-A2-108(100)	MB-A2-108_or(100)	MB-A2-108_fa(100)	MB-A2-108_ge(100)	882.5	0	0	0	0	0	0	0	0	0	0	0	0	0	0	0	0	0	0	0	0	0	0	0	0	0	0	0	0	0	0	0	0	1	0	0	0	14	18	20	0	0	0
400	Bacteria(100)	Patescibacteria(100)	Saccharimonadia(100)	Saccharimonadales(100)	Saccharimonadales_fa(100)	Saccharimonadales_ge(100)	878	0	0	0	0	0	0	0	0	0	0	0	0	0	0	0	1	0	0	0	0	0	0	0	0	0	0	0	0	0	0	0	0	0	0	0	0	0	0	0	0	0	0
9382	Bacteria(100)	Proteobacteria(100)	Alphaproteobacteria(100)	Rhizobiales(100)	uncultured(100)	uncultured_ge(100)	878	6	9	10	0	1	0.5	8	7	16	0	3	1	8	11	14	2	3	1	17	28	23	2	1	0	11	3	14	5	4	14	11	8	4	2	0	1	4	0	1	0	0	0
1656	Bacteria(100)	Actinobacteria(100)	Actinobacteria(100)	Propionibacteriales(100)	Nocardioidaceae(100)	Marmoricola(97)	877.75	6	2	2	0	0	0	3	6	1	1	0	1	0	3	2	1	0	0	1	0	4	0	0	1	10	7	3	1	0	0	5	3	10	0	1	0	5	7	7	3	0	1.5
316	Bacteria(100)	Acidobacteria(100)	Subgroup_6(100)	Subgroup_6_or(100)	Subgroup_6_fa(100)	Subgroup_6_ge(100)	877.5	1	0	0	0	0	0	0	0	0	0	0	0	0	0	0	0	0	0	0	0	2	0	0	0	2	2	0	0	0	0	11	9	2	0	1	0	10	12	11	0	0	0
759	Bacteria(100)	Verrucomicrobia(100)	Verrucomicrobiae(100)	Pedosphaerales(100)	Pedosphaeraceae(100)	Pedosphaeraceae_ge(100)	876.75	188	110	64	2	13	7.5	8	1	0	0	0	0	41	46	23	11	4	3	0	3	1	0	0	0	5	2	3	0	0	0	0	0	0	0	0	0	0	0	0	0	1	0.5
614	Bacteria(100)	Chloroflexi(100)	Anaerolineae(100)	SBR1031(100)	A4b(87)	A4b_ge(87)	875.75	0	0	0	0	0	0	0	0	0	0	0	0	0	0	0	0	0	0	0	0	0	0	0	0	1	13	0	0	0	0	0	0	0	0	0	0	80	86	88	11	0	5.5
5804	Bacteria(100)	Actinobacteria(100)	MB-A2-108(100)	MB-A2-108_or(100)	MB-A2-108_fa(100)	MB-A2-108_ge(100)	872.25	0	0	0	0	0	0	0	0	0	0	0	0	0	1	0	0	0	0	0	0	0	0	0	0	0	0	0	0	0	0	4	5	5	0	0	0	4	16	8	0	0	0
603	Bacteria(100)	Planctomycetes(100)	Phycisphaerae(100)	Phycisphaerales(100)	Phycisphaeraceae(100)	Urania-1B-19_marine_sediment_group(100)	870.25	0	0	0	0	0	0	0	0	0	0	0	0	0	0	0	0	0	0	0	0	0	0	0	0	13	20	4	0	0	0	0	0	0	0	0	0	63	33	12	0	0	0
658	Bacteria(100)	Verrucomicrobia(100)	Verrucomicrobiae(100)	Pedosphaerales(100)	Pedosphaeraceae(100)	Pedosphaeraceae_ge(99)	869.25	16	10	8	0	0	0	13	15	20	1	0	1	11	17	14	0	0	0	9	4	11	2	1	1	0	4	5	0	0	0	15	12	6	0	2	3	0	0	1	0	0	0
1194	Bacteria(100)	Proteobacteria(100)	Gammaproteobacteria(100)	KI89A_clade(83)	KI89A_clade_fa(83)	KI89A_clade_ge(83)	869	44	49	26	1	0	0.5	0	0	0	0	0	0	39	45	65	2	1	0	0	0	0	0	0	0	5	7	17	1	1	0	0	0	0	0	0	0	2	1	0	0	3	1.5
3507	Bacteria(100)	unclassified	unclassified	unclassified	unclassified	unclassified	866	1	0	0	0	0	0	0	0	0	0	0	0	0	0	0	0	0	0	0	0	0	0	0	0	18	15	7	0	0	0	1	4	6	0	0	0	38	24	54	1	0	0.5
12586	Bacteria(100)	Acidobacteria(100)	Subgroup_17(100)	Subgroup_17_or(100)	Subgroup_17_fa(100)	Subgroup_17_ge(100)	864	0	0	0	0	0	0	0	0	0	0	0	0	1	0	3	0	0	0	0	0	1	0	0	1	17	7	28	0	0	0	3	5	4	0	2	0	23	18	36	35	0	17.5
721	Bacteria(100)	Planctomycetes(100)	Planctomycetacia(100)	Gemmatales(100)	Gemmataceae(100)	uncultured(100)	859	0	0	0	0	0	0	1	0	2	5	4	10	0	0	0	0	0	0	0	0	0	13	0	7	0	0	0	0	4	0	0	0	1	5	9	8	1	1	0	11	0	5.5
590	Bacteria(100)	Acidobacteria(100)	Acidobacteriia(100)	Acidobacteriales(100)	Koribacteraceae(84)	Candidatus_Koribacter(84)	856.5	129	128	106	8	5	6.5	0	0	0	0	0	0	89	113	145	10	37	9	0	0	0	0	0	0	0	0	0	2	0	0	0	0	0	0	0	0	0	0	0	3	7	5
583	Bacteria(100)	Bacteroidetes(100)	Bacteroidia(100)	Chitinophagales(100)	Chitinophagaceae(100)	Niastella(100)	854	0	0	0	0	0	0	0	0	0	1	0	0	0	1	0	0	0	0	5	0	2	1	1	3	1	1	2	0	1	0	9	6	9	5	10	21	1	0	0	0	0	0
355	Bacteria(100)	Actinobacteria(100)	Acidimicrobiia(100)	Microtrichales(100)	Ilumatobacteraceae(100)	CL500-29_marine_group(99)	853.5	26	9	27	0	0	0	10	6	6	0	1	1	8	13	17	5	2	4	5	12	12	0	2	0	8	4	10	12	19	14	4	0	5	0	1	0	1	0	0	3	13	8
741	Bacteria(100)	Proteobacteria(100)	Gammaproteobacteria(100)	Betaproteobacteriales(100)	SC-I-84(100)	SC-I-84_ge(100)	851.5	7	6	6	0	0	0	1	0	0	0	0	0	11	18	22	1	1	1	1	1	0	1	0	1	7	7	9	0	0	2	11	2	9	0	0	0	19	7	10	0	1	0.5
7824	Bacteria(100)	Planctomycetes(100)	Phycisphaerae(100)	Phycisphaerales(100)	Phycisphaeraceae(100)	AKYG587(100)	851.5	0	0	0	1	0	0.5	0	0	1	2	0	1	1	1	2	0	4	2	0	2	0	3	2	0	1	0	1	4	5	10	1	4	3	1	0	1	1	0	0	3	2	2.5
1265	Bacteria(100)	Patescibacteria(100)	Parcubacteria(99)	Candidatus_Moranbacteria(99)	Candidatus_Moranbacteria_fa(99)	Candidatus_Moranbacteria_ge(99)	850.5	1	0	0	0	2	1	16	3	18	5	1	5	0	0	0	0	0	0	16	21	6	7	5	3	1	0	0	2	14	2	6	10	2	1	2	9	4	0	0	24	0	12
505	Bacteria(100)	Actinobacteria(100)	Thermoleophilia(100)	uncultured(100)	uncultured_fa(100)	uncultured_ge(100)	849.75	1	0	0	0	0	0	1	1	1	0	0	0	1	0	0	0	0	0	0	2	1	0	0	0	2	0	1	1	0	0	17	18	15	1	0	0	4	6	5	1	1	1
862	Bacteria(100)	Verrucomicrobia(100)	Verrucomicrobiae(100)	Verrucomicrobiales(100)	Verrucomicrobiaceae(100)	Roseimicrobium(100)	849	0	0	0	0	0	0	5	2	2	3	1	2	0	0	0	0	0	0	5	3	5	6	3	10	0	0	0	0	0	0	0	3	1	13	16	46	0	0	0	0	0	0
1027	Bacteria(100)	Planctomycetes(100)	OM190(100)	OM190_or(100)	OM190_fa(100)	OM190_ge(100)	848.25	0	0	0	0	0	0	6	2	7	3	0	0	1	1	1	0	0	0	5	5	12	1	0	0	15	17	6	1	6	1	23	11	10	2	1	1	6	1	1	2	0	1
533	Bacteria(100)	Planctomycetes(100)	Planctomycetacia(100)	Pirellulales(100)	Pirellulaceae(100)	uncultured(86)	847.75	0	0	0	0	0	0	11	4	12	1	0	19	0	0	0	0	1	6	13	7	4	14	2	4	0	0	0	2	1	1	4	2	2	5	6	4	1	0	0	0	9	4.5
1167	Bacteria(100)	Proteobacteria(100)	Deltaproteobacteria(100)	NB1-j(100)	NB1-j_fa(100)	NB1-j_ge(100)	847	0	0	0	0	0	0	0	0	0	0	0	0	3	1	5	0	1	0	1	1	0	0	0	0	45	31	38	4	8	5	0	3	1	0	0	0	29	14	15	9	3	6
613	Bacteria(100)	Acidobacteria(100)	Subgroup_6(100)	Subgroup_6_or(100)	Subgroup_6_fa(100)	Subgroup_6_ge(100)	844.5	0	1	0	0	0	0	28	22	20	1	2	0	2	3	6	0	0	0	18	8	17	2	3	1	36	21	35	0	1	0	16	11	11	2	3	3	6	0	1	5	0	2.5
1554	Bacteria(100)	Patescibacteria(100)	Parcubacteria(100)	Candidatus_Adlerbacteria(100)	Candidatus_Adlerbacteria_fa(100)	Candidatus_Adlerbacteria_ge(100)	843.25	2	2	1	0	0	0	22	26	13	10	2	17	0	0	0	0	0	0	20	5	4	11	21	20	0	0	0	2	23	0	3	0	2	3	23	3	0	0	0	0	0	0
8559	Bacteria(100)	Proteobacteria(100)	Alphaproteobacteria(100)	Rhizobiales(100)	Xanthobacteraceae(100)	Tardiphaga(100)	842.75	21	8	13	2	3	2.5	6	1	2	1	4	1	3	2	2	0	3	0	7	3	1	5	3	0	0	0	0	0	2	0	1	3	2	0	1	6	0	2	0	0	0	0
310	Bacteria(100)	Actinobacteria(100)	0319-7L14(100)	0319-7L14_or(100)	0319-7L14_fa(100)	0319-7L14_ge(100)	840.75	0	0	0	0	0	0	0	0	0	0	0	0	0	0	0	0	0	0	0	0	0	0	0	0	0	0	0	0	0	0	4	0	4	0	0	0	12	14	22	0	0	0
2668	Bacteria(100)	Proteobacteria(100)	Alphaproteobacteria(100)	Reyranellales(100)	Reyranellaceae(100)	Reyranella(100)	840.75	10	21	21	0	2	1	45	21	44	8	5	7	4	6	6	1	0	1	10	16	14	1	7	0	0	0	1	2	1	4	3	0	3	1	0	1	2	0	0	0	0	0
607	Bacteria(100)	Planctomycetes(100)	Planctomycetacia(100)	Pirellulales(100)	Pirellulaceae(100)	uncultured(100)	840.25	2	0	0	0	0	0	10	1	3	4	3	1	0	0	1	0	0	1	7	3	10	3	2	0	0	0	2	2	1	6	36	41	24	2	2	0	1	1	0	0	1	0.5
988	Bacteria(100)	Chloroflexi(100)	Chloroflexia(100)	Thermomicrobiales(100)	JG30-KF-CM45(100)	JG30-KF-CM45_ge(100)	838.75	0	0	0	0	0	0	9	3	5	6	4	7	0	0	1	0	2	1	4	3	7	23	2	5	3	0	0	1	3	3	6	11	15	11	12	21	0	0	0	0	0	0
1038	Bacteria(100)	Actinobacteria(100)	MB-A2-108(99)	MB-A2-108_or(99)	MB-A2-108_fa(99)	MB-A2-108_ge(99)	836	0	0	0	0	0	0	0	0	0	0	0	0	0	0	0	0	0	0	0	0	0	0	0	0	0	0	0	0	0	0	0	16	0	0	0	0	0	0	0	0	0	0
438	Bacteria(100)	Acidobacteria(100)	Subgroup_20(100)	Subgroup_20_or(100)	Subgroup_20_fa(100)	Subgroup_20_ge(100)	830.25	0	0	0	0	0	0	0	0	0	0	0	0	0	0	1	0	0	0	0	0	0	0	0	0	43	32	22	1	0	0	1	0	0	0	0	0	64	42	46	0	0	0
459	Bacteria(100)	Acidobacteria(100)	Acidobacteriia(100)	Acidobacteriales(100)	uncultured(69)	uncultured_ge(69)	830	0	0	0	0	0	0	2	4	5	0	0	0	8	7	6	0	0	0	47	9	34	0	0	0	18	24	23	0	0	0	33	27	26	1	0	0	12	2	0	0	0	0
7915	Bacteria(100)	Chloroflexi(100)	Gitt-GS-136(100)	Gitt-GS-136_or(100)	Gitt-GS-136_fa(100)	Gitt-GS-136_ge(100)	829	0	0	0	0	0	0	0	0	0	0	0	0	0	0	0	0	0	0	0	0	0	0	0	0	0	0	0	0	0	0	0	0	0	0	0	0	0	0	0	0	0	0
1315	Bacteria(100)	Acidobacteria(100)	Holophagae(100)	Subgroup_7(100)	Subgroup_7_fa(100)	Subgroup_7_ge(100)	828.75	0	0	0	0	0	0	2	1	1	0	0	0	2	3	1	0	0	0	0	0	2	0	0	0	5	12	9	0	1	0	2	2	10	0	0	0	1	0	0	0	0	0
342	Bacteria(100)	Actinobacteria(100)	MB-A2-108(100)	MB-A2-108_or(100)	MB-A2-108_fa(100)	MB-A2-108_ge(100)	821.75	0	1	0	0	0	0	1	0	0	0	0	0	1	1	1	0	0	0	0	0	1	0	0	0	7	6	4	0	0	1	2	1	2	0	0	0	5	5	20	0	0	0
10796	Bacteria(100)	Proteobacteria(100)	Alphaproteobacteria(100)	Rhizobiales(100)	Xanthobacteraceae(100)	uncultured(92)	813.75	7	5	6	13	13	13	10	3	1	6	2	3	0	0	2	5	9	6	2	3	5	7	5	7	0	0	0	6	5	1	1	5	11	3	12	16	0	0	0	2	4	3
520	Bacteria(100)	Patescibacteria(100)	Saccharimonadia(100)	Saccharimonadales(100)	Saccharimonadales_fa(91)	Saccharimonadales_ge(91)	813	0	1	0	1	0	0.5	0	0	0	0	0	0	0	1	1	6	6	0	0	0	0	0	0	0	23	0	1	424	166	140	0	0	0	0	0	0	1	0	1	4	23	13.5
594	Bacteria(100)	Latescibacteria(100)	Latescibacteria_cl(100)	Latescibacteria_or(100)	Latescibacteria_fa(100)	Latescibacteria_ge(100)	809.5	0	0	0	0	0	0	0	0	0	0	0	0	1	0	0	0	0	0	0	0	5	0	0	0	1	2	8	0	0	0	2	4	8	0	0	0	3	0	0	0	0	0
9148	Bacteria(100)	Proteobacteria(100)	Gammaproteobacteria(100)	Betaproteobacteriales(100)	Nitrosomonadaceae(100)	MND1(100)	809	2	2	2	0	0	0	7	1	2	0	0	0	21	12	18	1	0	0	8	3	19	0	0	0	31	21	47	0	0	0	7	11	19	0	0	0	1	0	0	0	0	0
1119	Bacteria(100)	Actinobacteria(100)	Acidimicrobiia(100)	Microtrichales(100)	uncultured(100)	uncultured_ge(100)	807	0	0	0	0	0	0	0	0	0	0	0	0	0	0	0	0	0	0	0	0	1	0	0	0	0	0	0	0	0	0	1	0	2	0	1	1	0	0	0	0	0	0
13764	Bacteria(100)	Acidobacteria(100)	Blastocatellia_(Subgroup_4)(100)	Pyrinomonadales(100)	Pyrinomonadaceae(100)	RB41(100)	805.75	0	0	0	0	0	0	1	1	2	0	0	0	1	2	0	0	0	0	3	0	3	0	0	1	0	1	0	0	0	0	7	7	3	0	2	1	2	1	0	0	0	0
1157	Bacteria(100)	Chloroflexi(100)	Chloroflexia(100)	Thermomicrobiales(100)	JG30-KF-CM45(100)	JG30-KF-CM45_ge(100)	803.5	1	0	0	0	0	0	25	6	14	16	15	26	0	0	0	0	0	2	20	8	3	16	15	12	0	0	0	0	2	0	1	1	1	4	7	10	0	0	0	0	0	0
1188	Bacteria(100)	Firmicutes(100)	Bacilli(100)	Bacillales(100)	Paenibacillaceae(100)	Paenibacillus(99)	802	3	6	1	3	0	1.5	3	2	7	0	1	2	1	3	10	0	1	1	6	2	6	0	2	0	5	3	3	0	0	4	1	1	7	1	0	0	5	7	9	0	0	0
2044	Bacteria(100)	Verrucomicrobia(100)	Verrucomicrobiae(100)	Verrucomicrobiales(100)	Rubritaleaceae(100)	Luteolibacter(100)	796	21	11	19	0	1	0.5	7	11	5	0	0	1	1	2	10	0	0	0	0	4	4	0	1	0	0	0	30	0	0	0	1	0	0	0	0	0	0	1	0	0	1	0.5
1151	Bacteria(100)	Planctomycetes(100)	Planctomycetacia(100)	Gemmatales(100)	Gemmataceae(100)	unclassified	794	46	33	16	5	5	5	2	2	1	0	0	0	26	7	14	13	4	3	15	2	8	1	1	1	0	0	3	0	0	0	5	5	11	1	0	1	2	0	0	0	0	0
1226	Bacteria(100)	Planctomycetes(100)	Planctomycetacia(100)	Pirellulales(100)	Pirellulaceae(100)	Pirellula(96)	794	0	0	0	0	0	0	12	12	8	0	1	2	0	0	0	0	0	0	13	15	15	1	1	0	2	0	0	0	0	0	20	23	14	1	0	3	1	0	0	0	0	0
447	Bacteria(100)	Planctomycetes(100)	Planctomycetacia(100)	Isosphaerales(100)	Isosphaeraceae(100)	Aquisphaera(100)	793.5	22	12	14	21	12	16.5	1	0	0	0	1	0	21	26	26	10	6	9	0	0	0	0	1	0	2	0	3	1	1	0	0	0	0	0	0	0	0	0	0	1	0	0.5
635	Bacteria(100)	Gemmatimonadetes(100)	Gemmatimonadetes(100)	Gemmatimonadales(100)	Gemmatimonadaceae(100)	uncultured(100)	793.25	0	0	0	0	0	0	0	0	0	0	0	0	0	0	0	0	0	0	0	0	0	0	0	0	0	0	0	0	0	0	0	0	0	0	0	0	28	44	52	0	0	0
670	Bacteria(100)	Planctomycetes(100)	Planctomycetacia(100)	Gemmatales(100)	Gemmataceae(100)	uncultured(98)	792.5	0	0	0	0	0	0	0	0	0	0	0	0	0	1	0	0	0	0	0	0	0	0	0	0	0	0	0	0	0	0	0	0	0	0	0	0	0	0	0	0	0	0
1011	Bacteria(100)	Proteobacteria(100)	Gammaproteobacteria(100)	Betaproteobacteriales(100)	Burkholderiaceae(100)	unclassified	791.5	0	2	0	3	0	1.5	6	3	1	3	6	1	4	0	0	1	0	1	1	0	1	3	1	2	0	0	1	0	0	0	0	0	0	0	0	0	0	0	0	0	0	0
838	Bacteria(100)	Actinobacteria(100)	Actinobacteria(100)	Pseudonocardiales(99)	Pseudonocardiaceae(99)	unclassified	789.25	0	0	0	0	0	0	2	1	6	0	0	1	0	0	0	0	0	3	4	4	1	0	2	0	0	0	0	0	0	0	3	7	2	3	4	0	2	0	0	5	0	2.5
450	Bacteria(100)	Armatimonadetes(100)	Fimbriimonadia(100)	Fimbriimonadales(100)	Fimbriimonadaceae(100)	Fimbriimonadaceae_ge(100)	788.25	1	3	0	0	1	0.5	7	2	10	0	2	5	0	0	0	2	0	3	7	1	1	1	1	4	0	0	0	3	9	1	0	0	1	8	4	11	0	0	0	0	1	0.5
1186	Bacteria(100)	Actinobacteria(100)	MB-A2-108(95)	MB-A2-108_or(95)	MB-A2-108_fa(95)	MB-A2-108_ge(95)	787.75	0	0	0	0	0	0	0	0	0	0	0	0	0	0	0	0	0	0	1	0	3	0	0	0	5	2	1	0	0	0	19	23	21	0	0	0	22	19	16	1	1	1
619	Bacteria(100)	Acidobacteria(100)	Subgroup_6(100)	Subgroup_6_or(100)	Subgroup_6_fa(100)	Subgroup_6_ge(100)	787	4	2	3	0	0	0	36	71	45	3	2	1	0	0	0	0	0	0	15	6	9	0	0	0	1	0	0	0	0	0	0	0	1	0	0	0	0	0	0	0	0	0
991	Archaea(100)	Thaumarchaeota(100)	Nitrososphaeria(100)	Nitrososphaerales(100)	Nitrososphaeraceae(100)	Candidatus_Nitrososphaera(100)	785	0	0	0	0	0	0	0	0	0	0	0	0	0	0	0	0	0	0	0	0	0	0	0	0	0	0	0	0	0	0	0	0	0	0	0	0	43	67	84	0	0	0
1754	Bacteria(100)	Acidobacteria(100)	Subgroup_17(100)	Subgroup_17_or(100)	Subgroup_17_fa(100)	Subgroup_17_ge(100)	785	4	3	3	0	0	0	0	0	0	0	0	0	15	8	15	0	2	3	12	3	8	2	0	1	45	48	47	1	3	5	8	20	10	3	6	1	46	60	23	7	2	4.5
476	Bacteria(100)	Planctomycetes(100)	Planctomycetacia(100)	Gemmatales(100)	Gemmataceae(100)	Fimbriiglobus(99)	782.75	3	2	3	1	0	0.5	0	0	2	1	1	1	0	0	2	3	1	8	0	3	4	2	8	3	1	1	0	19	23	31	11	4	1	25	5	7	0	0	0	4	0	2
9782	Bacteria(100)	Proteobacteria(99)	Deltaproteobacteria(99)	NB1-j(99)	NB1-j_fa(99)	NB1-j_ge(99)	782.25	0	0	0	0	0	0	0	0	0	0	0	0	0	0	0	0	0	0	0	0	0	0	0	0	0	0	0	0	0	0	45	15	9	0	0	0	14	19	17	0	0	0
2019	Bacteria(100)	Acidobacteria(100)	Subgroup_6(100)	Subgroup_6_or(100)	Subgroup_6_fa(100)	Subgroup_6_ge(100)	778.25	7	10	17	0	2	1	23	13	14	1	1	0	0	0	1	0	0	0	14	15	15	3	1	1	5	3	4	0	0	0	5	8	10	1	2	1	0	1	4	0	0	0
483	Bacteria(100)	Verrucomicrobia(100)	Verrucomicrobiae(100)	Chthoniobacterales(100)	Terrimicrobiaceae(100)	Terrimicrobium(100)	778	6	5	6	0	1	0.5	0	0	0	0	0	1	6	0	0	1	1	1	3	1	0	0	0	0	0	0	0	0	2	0	0	0	0	0	0	1	0	0	0	0	4	2
13184	Bacteria(100)	Planctomycetes(100)	Phycisphaerae(100)	Tepidisphaerales(100)	WD2101_soil_group(100)	WD2101_soil_group_ge(100)	775.75	2	0	1	0	0	0	4	6	5	0	0	0	2	5	4	0	0	0	2	0	2	1	0	0	10	12	16	1	4	9	18	3	1	7	1	7	0	0	0	4	5	4.5
772	Bacteria(100)	Chloroflexi(100)	Chloroflexia(100)	Thermomicrobiales(100)	JG30-KF-CM45(100)	JG30-KF-CM45_ge(100)	775.5	3	1	0	0	0	0	0	0	0	0	1	1	0	0	0	0	1	0	0	0	1	0	0	0	0	2	0	0	0	0	13	4	2	0	0	0	23	40	53	0	0	0
506	Bacteria(100)	Chloroflexi(99)	Anaerolineae(99)	SBR1031(99)	A4b(90)	A4b_ge(90)	774.5	0	0	0	0	0	0	0	0	0	0	0	0	0	0	0	0	0	0	0	0	0	0	0	0	9	3	0	0	0	0	0	0	0	0	0	0	150	163	186	0	0	0
998	Bacteria(100)	Verrucomicrobia(100)	Verrucomicrobiae(100)	Chthoniobacterales(100)	Chthoniobacteraceae(99)	Candidatus_Udaeobacter(96)	774.5	65	41	26	47	69	58	10	6	11	3	2	0	54	45	40	23	20	19	18	13	11	1	1	0	0	0	5	4	0	0	4	2	2	0	0	0	0	0	0	0	2	1
8995	Bacteria(100)	Acidobacteria(100)	Subgroup_6(100)	Subgroup_6_or(100)	Subgroup_6_fa(100)	Subgroup_6_ge(100)	774.5	1	0	0	0	0	0	8	4	7	0	1	0	0	0	0	0	0	1	16	8	20	3	1	3	2	3	0	0	0	2	7	2	8	1	1	1	7	2	5	0	1	0.5
1820	Bacteria(100)	Verrucomicrobia(100)	Verrucomicrobiae(100)	Chthoniobacterales(100)	Terrimicrobiaceae(99)	Terrimicrobium(99)	773	5	2	5	3	0	1.5	3	8	10	4	0	3	2	0	1	0	0	2	3	3	2	4	6	1	2	0	1	4	7	0	0	0	0	3	1	6	0	0	0	0	4	2
9701	Bacteria(100)	Acidobacteria(100)	Blastocatellia_(Subgroup_4)(100)	Pyrinomonadales(100)	Pyrinomonadaceae(100)	RB41(100)	771.75	96	58	71	4	2	3	0	1	5	0	1	0	116	77	108	2	1	2	1	0	0	0	0	0	1	1	7	0	0	0	0	0	0	0	0	0	0	2	0	0	0	0
1159	Bacteria(100)	Chloroflexi(100)	Dehalococcoidia(100)	S085(100)	S085_fa(100)	S085_ge(100)	770.75	1	2	2	0	0	0	14	14	22	1	2	2	1	0	1	0	0	0	9	13	10	4	5	3	0	0	1	1	2	4	3	5	6	1	8	0	0	2	3	2	2	2
663	Bacteria(100)	Planctomycetes(100)	Planctomycetacia(100)	Gemmatales(100)	Gemmataceae(100)	uncultured(70)	766.75	0	0	0	0	0	0	1	1	2	5	11	12	0	0	0	0	0	1	3	2	4	2	3	5	0	0	0	1	2	0	0	2	4	7	5	9	0	1	0	10	0	5
3024	Bacteria(100)	Chloroflexi(100)	Chloroflexia(100)	Thermomicrobiales(100)	JG30-KF-CM45(100)	JG30-KF-CM45_ge(100)	765.25	0	0	0	0	0	0	13	5	14	7	11	14	3	1	2	0	1	0	17	8	18	9	12	8	12	18	10	0	0	0	5	17	14	0	3	1	5	1	0	0	0	0
1483	Bacteria(100)	Planctomycetes(100)	Phycisphaerae(100)	Tepidisphaerales(100)	WD2101_soil_group(100)	WD2101_soil_group_ge(100)	765	8	5	1	2	0	1	5	5	0	3	2	1	1	0	1	0	0	3	8	1	1	0	4	2	0	0	0	4	0	0	1	0	3	19	8	10	0	0	0	0	0	0
634	Bacteria(100)	Actinobacteria(100)	Acidimicrobiia(100)	Microtrichales(100)	Ilumatobacteraceae(100)	uncultured(100)	763.75	0	0	0	0	0	0	1	1	4	2	1	0	0	0	0	0	0	0	1	1	3	1	1	1	0	1	1	0	0	0	3	6	5	1	3	5	4	5	1	12	0	6
1040	Bacteria(100)	Nitrospirae(100)	Nitrospira(100)	Nitrospirales(100)	Nitrospiraceae(100)	Nitrospira(100)	762.75	0	0	0	0	0	0	0	0	0	0	0	0	0	0	0	0	0	0	0	0	0	0	0	0	0	0	0	0	0	0	0	0	0	0	0	0	59	101	62	0	0	0
582	Bacteria(100)	Proteobacteria(100)	Alphaproteobacteria(100)	Rhizobiales(100)	A0839(100)	A0839_ge(100)	762.5	0	3	1	7	2	4.5	4	0	0	3	1	2	0	0	1	3	1	4	2	5	2	1	4	1	0	1	2	3	8	25	2	3	2	5	2	1	2	0	0	10	8	9
945	Bacteria(100)	Bacteroidetes(100)	Bacteroidia(100)	Chitinophagales(100)	Chitinophagaceae(100)	uncultured(88)	759.75	3	4	4	0	0	0	15	8	11	0	0	0	9	15	6	0	0	0	7	10	13	0	0	0	55	31	37	0	0	0	5	11	10	0	0	0	4	0	0	0	0	0
6272	Bacteria(100)	Proteobacteria(100)	Gammaproteobacteria(100)	PLTA13(100)	PLTA13_fa(100)	PLTA13_ge(100)	759.5	0	0	0	0	0	0	4	0	3	0	0	0	6	3	4	0	0	0	9	12	10	0	1	0	7	1	14	0	0	1	0	1	4	0	0	0	31	9	10	3	0	1.5
1189	Bacteria(100)	Acidobacteria(100)	Subgroup_6(100)	Subgroup_6_or(100)	Subgroup_6_fa(100)	Subgroup_6_ge(100)	759	5	1	3	0	0	0	15	30	22	1	3	1	0	3	0	0	0	0	11	7	9	1	1	4	0	0	1	0	0	2	6	3	1	4	4	6	1	0	0	4	0	2
1369	Bacteria(100)	Latescibacteria(88)	Latescibacteria_cl(88)	Latescibacteria_or(88)	Latescibacteria_fa(88)	Latescibacteria_ge(88)	756	0	0	0	0	0	0	0	0	0	0	0	0	0	0	0	0	0	0	0	1	1	0	0	0	2	5	2	0	0	0	0	0	4	0	0	0	10	5	1	0	0	0
990	Bacteria(100)	Gemmatimonadetes(100)	Gemmatimonadetes(100)	Gemmatimonadales(100)	Gemmatimonadaceae(100)	uncultured(100)	755	0	0	0	0	0	0	0	0	0	0	0	0	0	0	0	0	0	0	0	0	0	0	0	0	39	24	6	0	0	0	9	9	0	0	0	0	44	49	63	0	0	0
578	Bacteria(100)	Planctomycetes(100)	Planctomycetacia(100)	Gemmatales(100)	Gemmataceae(100)	uncultured(100)	753	10	8	11	0	1	0.5	6	5	6	1	1	1	13	23	14	3	1	0	6	7	17	0	1	1	5	5	4	1	0	0	18	16	15	1	0	1	0	1	1	0	0	0
815	Bacteria(100)	Planctomycetes(100)	Planctomycetacia(100)	Planctomycetales(100)	Rubinisphaeraceae(100)	SH-PL14(100)	752.75	5	3	4	4	1	2.5	40	25	34	36	33	20	0	1	0	0	1	0	17	6	16	4	14	9	0	0	0	0	0	0	0	0	0	4	0	0	0	0	0	0	0	0
1052	Bacteria(100)	Actinobacteria(100)	Actinobacteria(100)	Propionibacteriales(85)	Propionibacteriaceae(85)	Phytoactinopolyspora(67)	752.5	0	0	0	0	0	0	0	0	0	0	0	0	0	0	0	0	0	0	0	0	0	0	0	0	2	3	1	0	0	0	0	0	0	0	0	0	7	0	5	0	0	0
1213	Bacteria(100)	Rokubacteria(100)	NC10(100)	Rokubacteriales(100)	Rokubacteriales_fa(100)	Rokubacteriales_ge(100)	752.5	0	0	0	0	0	0	0	0	0	0	0	0	0	0	0	0	0	0	0	0	0	0	0	0	0	0	0	0	0	0	0	0	1	0	0	0	1	0	0	0	0	0
618	Bacteria(100)	Acidobacteria(100)	Subgroup_6(100)	Subgroup_6_or(100)	Subgroup_6_fa(100)	Subgroup_6_ge(100)	751.75	0	0	0	0	0	0	0	1	0	0	0	0	0	0	0	0	0	0	2	0	3	0	1	0	0	0	0	0	0	0	1	5	4	1	7	6	1	0	0	0	0	0
13638	Bacteria(100)	Verrucomicrobia(100)	Verrucomicrobiae(100)	Pedosphaerales(100)	Pedosphaeraceae(100)	Pedosphaeraceae_ge(62)	750	0	0	0	0	0	0	0	0	0	0	0	0	0	0	0	0	0	0	0	0	0	0	0	0	8	3	3	0	0	0	1	0	1	0	0	0	2	0	0	0	0	0
1908	Bacteria(100)	Chloroflexi(100)	Anaerolineae(100)	SBR1031(100)	A4b(100)	A4b_ge(100)	746.75	3	1	3	0	0	0	11	3	6	6	2	3	0	2	0	0	1	3	11	10	12	4	5	7	3	1	6	4	6	12	1	0	6	3	12	17	1	0	0	0	0	0
2972	Bacteria(100)	Proteobacteria(100)	Alphaproteobacteria(100)	Sphingomonadales(100)	Sphingomonadaceae(100)	Altererythrobacter(100)	743.5	39	51	54	0	0	0	18	31	13	4	5	2	1	0	0	0	0	0	8	14	13	4	2	5	1	0	0	0	0	0	0	3	1	1	10	10	0	3	0	0	0	0
426	Bacteria(100)	Acidobacteria(100)	Subgroup_6(99)	Subgroup_6_or(99)	Subgroup_6_fa(99)	Subgroup_6_ge(99)	742.25	0	0	0	0	0	0	0	0	0	0	0	0	0	0	0	0	0	0	1	0	0	0	0	0	0	0	0	0	0	0	11	2	4	0	0	0	5	2	1	0	0	0
2846	Bacteria(100)	Verrucomicrobia(100)	Verrucomicrobiae(100)	Chthoniobacterales(100)	Chthoniobacteraceae(100)	Chthoniobacter(100)	740.25	24	14	10	1	5	3	19	10	9	0	1	0	6	6	3	2	0	0	10	2	11	1	1	0	1	0	6	1	2	0	0	2	0	0	0	1	0	0	0	2	0	1
559	Bacteria(100)	Patescibacteria(100)	Parcubacteria(100)	Candidatus_Kaiserbacteria(100)	Candidatus_Kaiserbacteria_fa(100)	Candidatus_Kaiserbacteria_ge(100)	739.75	0	0	0	0	0	0	0	0	0	0	3	0	0	0	1	0	0	0	0	1	1	0	0	1	2	0	0	0	2	0	4	0	0	0	0	0	2	0	0	19	4	11.5
1822	Bacteria(100)	Planctomycetes(100)	Phycisphaerae(100)	Tepidisphaerales(100)	WD2101_soil_group(100)	WD2101_soil_group_ge(100)	738.75	1	0	1	0	0	0	0	1	3	0	0	0	1	0	1	0	0	0	2	3	9	2	1	1	14	20	22	0	2	0	16	8	8	0	1	2	11	1	8	3	0	1.5
7166	Bacteria(100)	Planctomycetes(100)	Planctomycetacia(100)	Gemmatales(100)	Gemmataceae(100)	uncultured(94)	738.75	0	0	0	0	0	0	0	0	0	0	0	0	0	0	0	0	0	0	0	0	2	0	0	0	8	20	6	0	1	0	3	4	6	0	0	0	14	17	10	0	0	0
7434	Bacteria(100)	Gemmatimonadetes(100)	Gemmatimonadetes(100)	Gemmatimonadales(100)	Gemmatimonadaceae(100)	uncultured(100)	737.75	1	3	0	2	2	2	4	9	7	0	5	2	16	17	17	6	5	9	18	12	35	3	6	4	8	1	8	7	7	3	23	27	31	3	3	5	3	1	4	0	11	5.5
371	Bacteria(100)	Actinobacteria(96)	MB-A2-108(90)	MB-A2-108_or(90)	MB-A2-108_fa(90)	MB-A2-108_ge(90)	734.75	0	0	0	0	0	0	0	0	0	0	0	0	0	0	0	0	0	0	11	0	14	0	0	0	0	0	0	0	0	0	20	9	36	0	1	0	8	1	7	0	0	0
961	Bacteria(100)	Planctomycetes(100)	Planctomycetacia(100)	Gemmatales(100)	Gemmataceae(100)	uncultured(100)	734.5	1	0	0	0	0	0	0	0	0	0	0	0	0	0	0	0	0	0	1	0	2	0	0	0	0	0	0	0	0	0	12	4	6	0	0	0	1	4	6	0	0	0
667	Bacteria(100)	Acidobacteria(99)	Subgroup_22(99)	Subgroup_22_or(99)	Subgroup_22_fa(99)	Subgroup_22_ge(99)	733.75	30	53	75	0	0	0	0	0	1	0	0	0	112	33	199	0	0	1	13	0	8	0	0	0	1	1	1	0	0	0	14	4	5	1	0	0	2	2	0	0	0	0
9817	Bacteria(100)	Actinobacteria(100)	Actinobacteria(100)	Pseudonocardiales(99)	Pseudonocardiaceae(99)	Actinosynnema(69)	733.25	0	0	2	3	1	2	1	5	3	9	20	15	0	0	0	0	0	4	3	1	8	2	3	7	2	1	1	0	0	0	0	2	2	4	2	8	0	0	0	1	3	2
1801	Bacteria(100)	Acidobacteria(100)	Subgroup_6(100)	Subgroup_6_or(99)	Subgroup_6_fa(99)	Subgroup_6_ge(99)	733	0	0	0	0	0	0	6	8	2	1	0	1	0	0	0	0	0	0	1	0	1	3	0	0	0	0	0	0	0	0	0	0	0	0	0	0	0	0	0	1	0	0.5
1132	Bacteria(100)	Acidobacteria(100)	Subgroup_6(100)	Subgroup_6_or(100)	Subgroup_6_fa(100)	Subgroup_6_ge(100)	730.5	0	0	0	0	0	0	1	0	1	0	0	0	0	0	0	0	0	0	5	4	0	0	0	0	7	12	4	0	0	0	2	3	2	0	0	0	3	4	2	0	0	0
942	Bacteria(100)	Verrucomicrobia(100)	Verrucomicrobiae(100)	Chthoniobacterales(100)	Chthoniobacteraceae(100)	Candidatus_Udaeobacter(100)	728.5	0	0	0	0	0	0	0	1	0	0	0	0	0	0	0	0	0	0	0	3	0	0	0	0	8	0	7	0	0	0	122	11	7	0	0	0	2	1	0	0	0	0
1041	Bacteria(100)	Firmicutes(100)	Bacilli(100)	Bacillales(100)	Paenibacillaceae(100)	Cohnella(100)	728	0	0	0	0	0	0	3	1	6	0	2	1	3	3	1	4	2	0	0	1	1	3	1	2	5	9	7	3	0	1	0	13	4	1	0	3	14	16	39	4	0	2
1411	Bacteria(100)	Bacteroidetes(100)	Bacteroidia(100)	Chitinophagales(100)	Chitinophagaceae(100)	uncultured(95)	727.75	26	35	13	1	5	3	107	67	90	2	4	7	13	25	13	5	1	4	26	26	14	1	3	0	0	0	0	0	0	0	0	0	1	0	0	0	0	2	0	0	0	0
3478	Bacteria(100)	Acidobacteria(100)	Subgroup_6(100)	Subgroup_6_or(100)	Subgroup_6_fa(100)	Subgroup_6_ge(100)	727.75	0	1	0	0	0	0	13	6	9	4	0	5	0	0	0	0	0	0	4	6	6	1	7	2	0	0	0	1	9	0	1	2	3	7	5	6	1	0	0	10	0	5
11539	Bacteria(100)	Chloroflexi(100)	Chloroflexia(100)	Chloroflexales(100)	Roseiflexaceae(100)	uncultured(100)	727.75	0	0	0	0	0	0	0	4	3	0	1	0	6	3	5	0	0	3	14	7	13	0	0	0	168	82	99	5	1	11	3	1	7	1	0	0	51	70	37	0	0	0
856	Bacteria(100)	Acidobacteria(100)	Acidobacteriia(100)	Solibacterales(100)	Solibacteraceae_(Subgroup_3)(100)	Bryobacter(100)	726.75	12	11	20	0	0	0	64	41	84	3	2	3	1	4	3	0	0	0	40	55	48	0	6	0	0	0	1	0	0	0	2	5	7	0	0	0	0	0	0	0	0	0
734	Bacteria(100)	Chloroflexi(100)	Chloroflexia(100)	Chloroflexales(100)	Roseiflexaceae(100)	uncultured(100)	725.5	7	1	15	1	0	0.5	2	2	3	1	0	0	4	8	6	0	0	0	1	1	4	0	0	0	23	13	14	0	0	0	0	0	0	0	0	0	6	1	1	0	4	2
2608	Bacteria(100)	Planctomycetes(100)	Planctomycetacia(100)	Gemmatales(100)	Gemmataceae(100)	uncultured(100)	725	6	4	5	5	8	6.5	3	0	0	1	0	3	7	0	2	2	7	8	1	0	0	1	5	0	8	2	8	9	13	13	0	0	0	2	1	0	6	2	1	0	0	0
537	Bacteria(100)	Verrucomicrobia(100)	Verrucomicrobiae(100)	Pedosphaerales(100)	Pedosphaeraceae(100)	Pedosphaeraceae_ge(100)	724.75	0	0	0	0	0	0	0	1	0	0	0	0	0	0	0	0	0	0	1	0	0	0	0	0	0	0	0	0	0	0	0	0	1	0	0	0	0	0	0	0	0	0
368	Bacteria(100)	Actinobacteria(100)	Actinobacteria(100)	Streptosporangiales(100)	Streptosporangiaceae(100)	Streptosporangium(100)	724	11	13	6	7	5	6	6	6	19	6	5	10	8	12	11	4	3	3	8	10	10	9	11	10	4	7	5	0	5	6	1	10	4	0	6	2	23	14	11	0	0	0
4275	Bacteria(100)	Actinobacteria(100)	Thermoleophilia(100)	Gaiellales(100)	uncultured(89)	uncultured_ge(89)	722.25	0	0	0	0	0	0	0	1	0	0	0	0	0	0	1	0	0	0	3	0	2	0	0	0	7	4	1	0	0	2	2	5	8	0	1	1	11	12	14	3	0	1.5
9696	Bacteria(100)	Proteobacteria(100)	Alphaproteobacteria(100)	Rhizobiales(100)	Labraceae(100)	Labrys(100)	721.75	7	5	2	7	2	4.5	8	2	10	10	6	3	6	8	5	5	7	4	6	6	10	7	14	9	5	3	1	3	2	5	10	9	16	10	7	11	4	1	4	0	1	0.5
627	Bacteria(100)	Acidobacteria(100)	Subgroup_6(100)	Subgroup_6_or(94)	Subgroup_6_fa(94)	Subgroup_6_ge(94)	718.75	0	0	0	0	0	0	2	0	2	8	1	4	0	0	0	0	0	0	0	2	2	0	3	2	0	0	0	0	2	3	3	7	6	5	3	14	0	0	0	6	5	5.5
9536	Bacteria(100)	Proteobacteria(100)	Gammaproteobacteria(100)	Betaproteobacteriales(100)	Burkholderiaceae(100)	Massilia(98)	715.25	0	0	0	0	0	0	2	0	2	0	2	0	0	0	0	0	0	0	3	1	0	1	0	0	0	0	0	0	0	0	2	1	0	0	0	2	0	0	0	0	0	0
360	Bacteria(100)	Chloroflexi(98)	JG30-KF-CM66(75)	JG30-KF-CM66_or(75)	JG30-KF-CM66_fa(75)	JG30-KF-CM66_ge(75)	712.25	0	0	0	0	0	0	0	0	0	0	0	0	0	0	0	0	0	0	0	0	0	0	0	0	0	1	0	0	0	0	6	3	8	0	0	0	4	10	7	0	0	0
468	Bacteria(100)	Planctomycetes(100)	Planctomycetacia(100)	Gemmatales(100)	Gemmataceae(100)	uncultured(99)	711.25	44	41	63	26	35	30.5	4	2	9	5	3	3	52	28	41	19	25	10	3	7	3	0	3	2	0	0	1	1	0	2	1	2	0	1	0	0	3	3	5	0	0	0
423	Bacteria(100)	Planctomycetes(100)	Planctomycetacia(100)	Pirellulales(100)	Pirellulaceae(100)	uncultured(100)	711	0	0	0	0	0	0	0	0	0	0	0	2	0	0	0	0	0	0	6	1	11	2	1	0	0	0	0	0	0	0	17	19	15	1	6	4	2	1	2	5	0	2.5
711	Bacteria(100)	Acidobacteria(100)	Subgroup_6(100)	Subgroup_6_or(100)	Subgroup_6_fa(100)	Subgroup_6_ge(100)	710.5	3	1	2	0	0	0	0	1	0	0	0	0	5	1	7	1	0	0	1	0	0	0	0	0	18	10	17	3	0	3	0	0	0	0	0	0	1	1	0	0	1	0.5
886	Bacteria(100)	Chloroflexi(100)	TK10(100)	TK10_or(100)	TK10_fa(100)	TK10_ge(100)	708	2	2	2	0	0	0	2	2	6	1	1	0	4	6	3	0	0	0	5	2	9	3	1	3	1	1	6	0	1	0	8	8	6	5	2	1	2	2	0	5	0	2.5
245	Bacteria(100)	Acidobacteria(100)	Subgroup_6(100)	Subgroup_6_or(100)	Subgroup_6_fa(100)	Subgroup_6_ge(100)	707.5	0	0	0	0	0	0	0	0	0	0	0	0	0	0	0	0	0	0	0	0	0	0	0	0	0	0	0	0	0	0	0	0	0	0	0	0	0	0	0	0	0	0
470	Bacteria(100)	Planctomycetes(100)	Phycisphaerae(100)	Tepidisphaerales(100)	WD2101_soil_group(100)	WD2101_soil_group_ge(100)	707.25	1	0	1	1	1	1	1	1	3	2	0	0	4	1	0	0	1	2	2	0	3	1	3	0	0	0	0	0	0	0	15	19	24	3	2	2	0	1	0	0	0	0
10042	Bacteria(100)	Bacteroidetes(100)	Bacteroidia(100)	Cytophagales(100)	Microscillaceae(100)	uncultured(100)	706.75	8	22	14	0	0	0	17	5	4	0	0	0	3	0	4	0	0	0	11	15	15	0	1	2	3	1	1	0	0	0	2	2	3	1	1	0	1	1	0	0	0	0
850	Bacteria(100)	Chloroflexi(100)	Anaerolineae(100)	SBR1031(100)	A4b(100)	A4b_ge(100)	706.75	6	10	15	7	7	7	1	3	1	1	1	0	12	16	11	6	3	3	3	5	7	0	0	2	6	1	12	3	1	4	0	3	2	14	8	12	0	0	0	0	4	2
1389	Bacteria(100)	Chloroflexi(100)	Anaerolineae(100)	Caldilineales(100)	Caldilineaceae(100)	uncultured(100)	706.5	6	7	8	0	1	0.5	27	30	35	1	4	4	1	2	6	1	0	0	13	7	20	1	5	2	0	0	1	0	0	0	0	3	4	2	1	1	0	1	0	0	0	0
2553	Bacteria(100)	Actinobacteria(100)	Thermoleophilia(100)	Solirubrobacterales(99)	67-14(99)	67-14_ge(99)	706	0	0	0	0	0	0	0	1	0	0	0	0	0	0	0	0	0	0	3	1	0	4	0	0	5	4	6	0	0	0	2	2	2	2	0	1	6	3	1	0	0	0
804	Bacteria(100)	Verrucomicrobia(100)	Verrucomicrobiae(100)	Chthoniobacterales(100)	Chthoniobacteraceae(100)	Candidatus_Udaeobacter(94)	704.75	0	0	0	1	2	1.5	0	0	1	0	0	0	5	10	2	5	3	4	1	2	0	0	1	0	1	0	1	4	0	0	0	0	0	0	0	0	0	0	0	0	2	1
1319	Bacteria(100)	Patescibacteria(100)	Parcubacteria(100)	Candidatus_Nomurabacteria(100)	Candidatus_Nomurabacteria_fa(100)	Candidatus_Nomurabacteria_ge(100)	702.75	1	0	0	0	0	0	3	4	2	4	0	0	2	1	0	0	0	1	1	0	5	1	0	0	28	0	1	8	0	0	1	1	2	1	0	1	1	0	0	0	6	3
7060	Bacteria(100)	Actinobacteria(100)	Thermoleophilia(100)	Gaiellales(100)	uncultured(100)	uncultured_ge(100)	702	0	0	0	0	0	0	0	0	0	0	0	0	0	0	0	0	0	0	0	0	0	0	0	0	2	1	0	0	0	0	2	7	4	0	0	1	14	21	17	0	0	0
1086	Bacteria(100)	Planctomycetes(100)	Pla3_lineage(100)	Pla3_lineage_or(100)	Pla3_lineage_fa(100)	Pla3_lineage_ge(100)	701.75	0	1	0	0	0	0	0	0	0	0	0	0	0	4	1	0	0	0	0	0	0	0	0	0	7	5	2	0	0	0	3	2	3	0	0	0	3	3	2	0	0	0
523	Bacteria(100)	Actinobacteria(100)	Acidimicrobiia(100)	IMCC26256(100)	IMCC26256_fa(100)	IMCC26256_ge(100)	699.5	11	3	9	0	0	0	10	2	11	1	2	1	9	12	11	1	0	1	4	3	16	0	1	0	19	10	9	1	2	4	7	5	10	0	0	1	14	1	2	3	1	2
9533	Bacteria(100)	Planctomycetes(100)	Phycisphaerae(100)	Tepidisphaerales(100)	WD2101_soil_group(99)	WD2101_soil_group_ge(99)	699.5	3	1	3	0	0	0	0	3	0	0	1	1	11	6	8	0	1	2	10	2	0	0	1	0	2	5	13	1	1	0	4	3	5	1	0	0	0	0	0	0	0	0
241	Bacteria(100)	Acidobacteria(100)	Acidobacteriia(100)	Subgroup_2(100)	Subgroup_2_fa(100)	Subgroup_2_ge(100)	696.75	71	50	57	11	23	17	2	0	1	0	0	0	72	123	111	7	30	13	1	14	0	0	1	0	2	1	4	0	0	0	0	0	0	0	0	0	0	0	0	0	5	2.5
918	Bacteria(100)	Chloroflexi(85)	unclassified	unclassified	unclassified	unclassified	695.75	1	2	1	0	0	0	4	3	6	6	8	13	0	0	1	0	0	1	3	3	0	15	4	19	0	0	0	0	2	0	2	3	3	17	25	29	0	0	0	32	0	16
638	Bacteria(100)	Acidobacteria(100)	Subgroup_6(100)	Subgroup_6_or(98)	Subgroup_6_fa(98)	Subgroup_6_ge(98)	695.5	0	0	0	0	0	0	0	0	3	0	1	0	0	0	0	0	0	0	0	0	0	0	0	0	0	0	1	0	0	0	5	3	7	0	0	0	2	1	0	0	0	0
1023	Bacteria(100)	Planctomycetes(100)	Planctomycetacia(100)	Gemmatales(100)	Gemmataceae(100)	unclassified	692.75	0	0	0	0	0	0	0	0	0	0	0	0	0	0	2	0	0	0	2	0	0	0	2	3	0	0	0	0	0	4	0	0	0	2	10	6	1	1	0	128	0	64
14247	Bacteria(100)	Planctomycetes(100)	Planctomycetacia(100)	Pirellulales(100)	Pirellulaceae(100)	Pirellula(100)	692	0	0	0	0	0	0	0	0	0	0	0	0	0	1	0	0	0	0	0	0	0	0	0	0	0	0	0	0	0	0	1	0	3	0	0	0	0	0	0	0	0	0
892	Bacteria(100)	Proteobacteria(100)	Alphaproteobacteria(100)	Rhizobiales(100)	Hyphomicrobiaceae(100)	Pedomicrobium(99)	691.75	0	0	0	0	0	0	3	2	7	3	4	0	0	0	0	0	0	0	1	4	4	5	1	4	0	0	0	0	1	3	1	1	5	4	4	2	1	0	0	12	0	6
605	Bacteria(100)	Chloroflexi(100)	P2-11E(100)	P2-11E_or(100)	P2-11E_fa(100)	P2-11E_ge(100)	690.5	0	0	0	0	0	0	0	0	0	0	0	0	0	2	1	0	0	0	5	3	10	0	0	1	28	17	17	0	0	0	21	20	16	0	2	0	11	9	7	0	1	0.5
657	Bacteria(100)	Actinobacteria(98)	MB-A2-108(97)	MB-A2-108_or(97)	MB-A2-108_fa(97)	MB-A2-108_ge(97)	690.25	0	0	0	0	0	0	0	0	0	0	0	0	0	0	0	0	0	0	2	0	0	0	0	0	14	9	3	0	0	0	14	22	24	0	0	0	20	8	21	0	0	0
717	Bacteria(100)	Actinobacteria(100)	Acidimicrobiia(100)	Microtrichales(99)	uncultured(93)	uncultured_ge(93)	689.75	2	0	3	1	0	0.5	2	1	1	2	2	2	0	0	0	0	0	0	5	2	6	4	2	3	4	2	6	3	4	8	1	5	1	5	5	8	0	0	0	23	0	11.5
1015	Bacteria(100)	Actinobacteria(100)	Acidimicrobiia(100)	Microtrichales(100)	Iamiaceae(97)	Iamia(97)	689.75	4	2	2	0	0	0	11	2	13	2	0	0	1	0	1	0	1	1	9	5	7	4	0	0	1	1	2	0	1	3	0	3	2	1	0	2	6	0	0	0	8	4
625	Bacteria(100)	Patescibacteria(100)	Saccharimonadia(100)	Saccharimonadales(100)	Saccharimonadales_fa(100)	Saccharimonadales_ge(100)	687	25	10	6	56	73	64.5	8	8	10	1	2	7	5	28	6	99	38	14	1	0	2	0	1	1	1	0	0	4	0	3	0	1	1	0	0	0	0	0	0	0	97	48.5
1149	Bacteria(100)	Proteobacteria(100)	Gammaproteobacteria(100)	Betaproteobacteriales(100)	TRA3-20(99)	TRA3-20_ge(99)	686	4	5	2	0	0	0	36	19	39	2	1	1	3	0	5	0	0	0	18	18	20	2	0	0	0	0	3	0	0	0	21	14	32	0	0	0	3	5	13	0	0	0
516	Bacteria(100)	Actinobacteria(100)	Acidimicrobiia(100)	Microtrichales(100)	uncultured(99)	uncultured_ge(99)	685.25	0	0	2	0	0	0	12	7	22	0	0	0	3	2	1	0	0	0	13	16	10	0	0	0	7	10	21	1	0	0	6	5	9	3	0	1	6	2	3	1	0	0.5
684	Bacteria(100)	unclassified	unclassified	unclassified	unclassified	unclassified	684.25	0	0	0	0	0	0	0	0	0	0	0	0	0	0	0	0	0	0	0	0	0	0	0	0	0	0	0	0	0	0	0	0	0	0	0	0	25	31	63	0	0	0
656	Bacteria(100)	Acidobacteria(100)	Acidobacteriia(100)	Solibacterales(100)	Solibacteraceae_(Subgroup_3)(100)	Bryobacter(100)	681.5	130	76	68	4	1	2.5	3	3	1	0	0	0	45	78	60	2	3	3	1	4	3	0	0	0	2	0	11	0	0	0	0	0	0	0	0	0	0	0	0	0	0	0
11338	Bacteria(100)	Actinobacteria(100)	Acidimicrobiia(100)	Microtrichales(100)	Ilumatobacteraceae(100)	uncultured(80)	681.25	0	0	0	0	0	0	5	0	3	2	0	1	0	2	1	0	0	0	0	1	7	1	0	2	5	3	0	0	0	0	2	7	11	0	2	1	6	3	0	0	0	0
727	Bacteria(100)	Actinobacteria(100)	Acidimicrobiia(100)	IMCC26256(100)	IMCC26256_fa(100)	IMCC26256_ge(100)	680.75	20	9	14	3	3	3	10	5	12	3	1	0	7	5	15	0	0	0	3	5	5	0	2	0	5	1	4	1	0	1	1	1	0	0	3	0	6	1	2	0	1	0.5
1156	Bacteria(100)	Verrucomicrobia(100)	Verrucomicrobiae(100)	Pedosphaerales(100)	Pedosphaeraceae(100)	Pedosphaeraceae_ge(100)	679.75	0	0	0	0	0	0	0	0	0	0	0	0	0	1	1	0	0	0	0	2	2	0	0	1	4	1	3	0	0	2	0	9	5	1	0	0	3	2	10	0	0	0
507	Bacteria(100)	Planctomycetes(100)	Phycisphaerae(100)	CCM11a(100)	CCM11a_fa(100)	CCM11a_ge(100)	679.5	0	0	0	0	0	0	1	1	0	0	0	0	0	0	0	0	0	0	5	1	12	0	0	0	0	0	0	0	0	0	64	24	32	0	1	0	1	0	5	0	0	0
1424	Bacteria(100)	Proteobacteria(100)	Gammaproteobacteria(100)	Betaproteobacteriales(100)	SC-I-84(100)	SC-I-84_ge(100)	679	38	52	42	1	0	0.5	5	1	3	1	0	0	51	41	57	1	0	0	3	2	5	0	0	0	10	0	14	0	1	3	0	1	0	0	0	0	4	1	0	0	1	0.5
755	Bacteria(100)	Planctomycetes(100)	Planctomycetacia(100)	Gemmatales(100)	Gemmataceae(100)	uncultured(100)	675.75	0	0	0	0	0	0	3	1	1	0	4	2	0	0	0	0	0	1	2	4	1	1	5	1	0	0	0	0	0	0	2	0	1	6	9	0	0	0	0	20	2	11
948	Bacteria(100)	Actinobacteria(100)	Actinobacteria(100)	Frankiales(88)	unclassified	unclassified	673	0	0	0	0	0	0	0	0	0	0	0	0	0	0	0	0	0	0	0	0	0	0	0	0	0	0	0	0	0	0	1	0	0	0	0	0	14	23	10	0	0	0
1267	Bacteria(100)	Acidobacteria(100)	Subgroup_6(100)	Subgroup_6_or(100)	Subgroup_6_fa(100)	Subgroup_6_ge(100)	673	1	2	1	0	0	0	4	7	11	2	0	0	0	0	0	0	0	0	1	0	7	0	1	0	0	0	0	0	0	0	2	0	1	0	0	0	0	0	0	0	0	0
639	Bacteria(100)	Planctomycetes(100)	Planctomycetacia(100)	Gemmatales(100)	Gemmataceae(100)	unclassified	671	0	0	0	0	0	0	0	0	1	0	0	2	0	0	0	0	0	0	0	0	1	0	0	0	0	0	0	0	0	0	7	5	5	2	5	3	0	0	0	14	0	7
707	Bacteria(100)	Verrucomicrobia(100)	Verrucomicrobiae(100)	Chthoniobacterales(100)	Chthoniobacteraceae(100)	Candidatus_Udaeobacter(100)	670.75	0	0	0	0	0	0	0	0	0	0	0	0	0	0	0	0	0	0	0	0	0	0	0	0	0	0	0	0	0	0	0	0	0	0	0	0	0	0	0	0	0	0
495	Bacteria(100)	Latescibacteria(88)	Latescibacteria_cl(88)	Latescibacteria_or(88)	Latescibacteria_fa(88)	Latescibacteria_ge(88)	670	0	0	0	0	0	0	0	0	0	0	0	0	0	0	0	0	0	0	5	5	12	0	0	0	0	0	0	0	0	0	87	169	80	0	1	0	0	0	0	0	0	0
571	Bacteria(100)	Planctomycetes(100)	Phycisphaerae(100)	Phycisphaerales(100)	Phycisphaeraceae(100)	AKYG587(100)	668	0	0	0	0	0	0	0	0	0	0	0	0	0	0	0	0	0	0	0	0	4	0	0	2	0	0	0	0	0	0	34	8	3	52	8	22	0	0	0	0	0	0
411	Bacteria(100)	Planctomycetes(100)	Planctomycetacia(100)	Pirellulales(100)	Pirellulaceae(100)	Pir4_lineage(100)	667.75	0	0	0	0	0	0	0	0	0	0	0	0	0	0	0	0	0	0	0	0	0	0	0	0	0	0	0	0	0	0	3	1	1	3	1	0	0	1	0	0	0	0
780	Bacteria(100)	Bacteroidetes(100)	Bacteroidia(100)	Sphingobacteriales(92)	Sphingobacteriaceae(87)	unclassified	667.75	2	3	0	0	0	0	0	5	3	0	0	0	0	2	9	0	0	0	7	3	3	3	0	0	5	2	3	0	0	0	5	2	12	0	0	0	5	0	1	0	0	0
9819	Bacteria(100)	Acidobacteria(100)	Subgroup_25(100)	Subgroup_25_or(100)	Subgroup_25_fa(100)	Subgroup_25_ge(100)	666.5	0	0	0	0	0	0	0	0	0	0	0	0	0	0	0	0	0	0	0	0	0	0	0	0	0	0	0	0	0	0	0	0	0	0	0	0	61	108	120	0	0	0
484	Bacteria(100)	Planctomycetes(100)	Planctomycetacia(100)	Gemmatales(100)	Gemmataceae(100)	uncultured(100)	666	34	24	67	0	2	1	0	0	0	0	0	0	99	124	290	11	4	4	0	0	0	0	0	0	0	0	0	0	0	0	0	0	0	0	0	0	0	0	0	0	0	0
14758	Bacteria(100)	Planctomycetes(100)	Planctomycetacia(100)	Gemmatales(100)	Gemmataceae(100)	uncultured(67)	665.75	0	0	0	0	0	0	0	0	0	0	0	0	0	0	0	0	0	0	0	0	0	0	0	0	0	0	0	0	0	0	0	0	0	0	0	0	22	69	41	0	0	0
531	Bacteria(100)	Verrucomicrobia(100)	Verrucomicrobiae(100)	Chthoniobacterales(100)	Chthoniobacteraceae(100)	Candidatus_Udaeobacter(100)	665.25	4	2	3	10	10	10	0	1	2	0	0	0	7	4	3	6	3	2	14	12	24	2	2	1	0	0	1	0	0	0	43	35	19	3	3	0	0	0	0	0	0	0
424	Bacteria(100)	Actinobacteria(100)	Acidimicrobiia(100)	IMCC26256(100)	IMCC26256_fa(100)	IMCC26256_ge(100)	664.5	18	10	13	0	0	0	29	9	36	1	2	4	6	6	3	0	0	0	10	5	20	5	3	4	4	4	6	1	0	5	4	2	5	1	1	1	3	1	1	3	11	7
11110	Bacteria(100)	Verrucomicrobia(100)	Verrucomicrobiae(100)	Chthoniobacterales(100)	Chthoniobacteraceae(99)	Candidatus_Udaeobacter(95)	663.5	12	28	12	3	2	2.5	3	3	3	5	10	1	105	93	97	3	3	0	3	30	0	0	23	0	1	2	32	2	0	0	0	0	0	0	0	0	0	0	0	0	0	0
993	Bacteria(100)	Planctomycetes(100)	Planctomycetacia(100)	Gemmatales(100)	Gemmataceae(100)	uncultured(97)	661.25	0	0	0	0	0	0	0	0	0	0	0	0	1	0	1	0	0	0	0	0	0	0	0	0	9	5	2	0	1	0	0	3	0	0	0	0	44	42	49	0	0	0
690	Bacteria(100)	Planctomycetes(100)	Planctomycetacia(100)	Planctomycetales(100)	Rubinisphaeraceae(100)	Planctomicrobium(100)	660.75	0	0	0	0	0	0	6	2	1	4	0	3	0	0	0	0	0	0	11	3	20	1	2	1	0	0	0	0	0	0	15	4	11	11	7	4	0	0	0	0	0	0
7549	Bacteria(100)	Proteobacteria(100)	Gammaproteobacteria(100)	Betaproteobacteriales(100)	SC-I-84(100)	SC-I-84_ge(100)	658.75	26	43	28	0	0	0	2	0	3	0	0	0	29	33	53	1	0	1	1	3	2	0	0	0	12	2	16	0	0	0	0	0	0	0	0	0	0	0	0	0	0	0
633	Bacteria(100)	Proteobacteria(100)	Alphaproteobacteria(100)	unclassified	unclassified	unclassified	657.75	0	0	0	0	0	0	0	0	1	0	0	0	2	1	0	0	0	0	1	1	3	0	0	0	26	26	27	0	1	0	4	5	2	0	2	1	34	41	37	8	0	4
1284	Bacteria(100)	Planctomycetes(100)	Planctomycetacia(100)	Pirellulales(100)	Pirellulaceae(100)	Pirellula(100)	657.75	0	0	0	0	0	0	1	3	6	1	0	1	0	0	0	0	0	0	18	9	15	0	1	1	6	3	3	1	10	4	8	21	20	1	3	0	0	2	0	1	1	1
793	Bacteria(100)	Latescibacteria(100)	Latescibacteria_cl(100)	Latescibacteria_or(100)	Latescibacteria_fa(100)	Latescibacteria_ge(100)	656.75	0	0	0	0	0	0	0	0	0	0	0	0	3	3	1	0	0	0	1	0	8	0	0	0	68	43	38	0	0	0	8	13	13	0	0	0	29	14	9	0	0	0
974	Bacteria(100)	unclassified	unclassified	unclassified	unclassified	unclassified	654.75	0	0	0	0	0	0	1	0	0	0	0	0	0	0	0	0	0	0	4	0	4	0	0	0	0	0	0	0	0	0	12	6	14	0	0	0	3	5	15	0	0	0
15901	Bacteria(100)	Acidobacteria(100)	Blastocatellia_(Subgroup_4)(100)	Pyrinomonadales(100)	Pyrinomonadaceae(100)	RB41(99)	654	0	0	0	0	0	0	0	0	0	0	0	0	0	0	0	0	0	0	4	1	1	0	0	0	0	0	0	0	0	0	14	11	6	0	0	0	13	10	5	0	0	0
1401	Bacteria(100)	Planctomycetes(100)	Planctomycetacia(100)	Gemmatales(100)	Gemmataceae(100)	uncultured(100)	652.25	4	5	7	8	3	5.5	5	1	7	8	3	10	3	5	6	5	12	6	4	7	7	5	2	4	2	0	1	1	3	1	2	0	1	0	3	0	0	0	0	3	0	1.5
2063	Bacteria(100)	Planctomycetes(100)	Planctomycetacia(100)	Pirellulales(100)	Pirellulaceae(100)	Pirellula(100)	651.5	6	6	3	0	1	0.5	18	9	28	2	4	5	2	0	0	0	3	2	14	16	19	0	4	0	0	0	3	0	3	0	9	5	8	0	0	2	0	0	0	0	0	0
1989	Bacteria(100)	Acidobacteria(100)	Blastocatellia_(Subgroup_4)(100)	Pyrinomonadales(100)	Pyrinomonadaceae(100)	RB41(100)	649.75	0	0	0	0	0	0	12	3	6	0	0	0	0	0	0	0	0	0	11	3	2	0	0	0	18	8	7	1	0	0	17	9	11	0	0	0	7	0	0	1	0	0.5
1657	Bacteria(100)	Actinobacteria(100)	Actinobacteria(100)	Corynebacteriales(100)	Mycobacteriaceae(100)	Mycobacterium(100)	648.5	1	3	3	1	2	1.5	8	7	6	3	0	1	1	0	1	0	0	0	1	4	2	0	0	3	4	3	2	0	0	0	0	4	0	0	0	0	13	6	5	0	0	0
5117	Bacteria(100)	Acidobacteria(100)	Subgroup_6(100)	Subgroup_6_or(100)	Subgroup_6_fa(100)	Subgroup_6_ge(100)	647.75	0	0	0	0	0	0	2	0	3	0	0	3	0	0	0	0	0	1	11	2	18	3	2	1	11	19	9	0	1	0	24	16	18	2	0	2	25	2	6	0	0	0
11456	Bacteria(100)	Actinobacteria(100)	Acidimicrobiia(100)	Microtrichales(100)	uncultured(100)	uncultured_ge(100)	647.5	0	0	0	0	0	0	0	0	3	3	0	0	0	0	0	0	0	0	0	1	0	0	0	3	6	1	4	1	1	3	0	0	0	1	0	0	7	1	1	5	0	2.5
561	Bacteria(100)	Planctomycetes(100)	Phycisphaerae(100)	Phycisphaerales(100)	Phycisphaeraceae(100)	unclassified	647.25	0	0	0	0	0	0	0	2	0	1	2	3	0	0	0	0	0	0	5	0	3	6	0	3	0	0	0	0	1	0	0	0	1	4	8	9	0	0	0	0	2	1
2974	Bacteria(100)	Acidobacteria(100)	Subgroup_6(100)	Subgroup_6_or(100)	Subgroup_6_fa(100)	Subgroup_6_ge(100)	645.75	10	12	11	0	0	0	6	1	9	0	0	0	2	1	1	0	0	0	6	2	4	0	0	0	1	0	0	0	0	0	5	4	7	0	0	0	3	1	0	0	0	0
1080	Bacteria(100)	Acidobacteria(100)	Subgroup_6(100)	Subgroup_6_or(100)	Subgroup_6_fa(100)	Subgroup_6_ge(100)	644.75	0	0	0	0	0	0	0	2	1	0	0	0	0	0	0	0	0	0	3	0	2	0	0	0	39	28	28	0	0	0	9	20	12	2	1	3	8	3	3	22	0	11
716	Bacteria(100)	Proteobacteria(100)	Alphaproteobacteria(100)	Rhizobiales(100)	Beijerinckiaceae(100)	Bosea(100)	643.5	1	0	1	0	1	0.5	4	1	3	1	0	1	0	0	1	0	0	1	1	5	5	0	1	0	0	0	0	15	0	0	1	1	0	0	2	1	0	2	0	0	0	0
572	Bacteria(100)	Proteobacteria(100)	Gammaproteobacteria(100)	Betaproteobacteriales(100)	Nitrosomonadaceae(95)	GOUTA6(94)	643	93	73	59	0	0	0	0	0	0	0	0	0	62	77	74	1	2	2	0	0	0	0	0	0	35	12	30	0	0	2	0	0	0	0	0	0	2	1	11	0	0	0
2854	Bacteria(100)	Chloroflexi(84)	unclassified	unclassified	unclassified	unclassified	642.25	0	0	0	2	1	1.5	0	0	0	4	14	1	0	0	0	3	0	11	1	3	1	8	13	14	0	0	4	8	13	39	0	1	3	5	4	4	0	0	0	6	3	4.5
2021	Bacteria(100)	Planctomycetes(100)	Planctomycetacia(100)	Pirellulales(100)	Pirellulaceae(100)	uncultured(60)	641	0	0	0	0	0	0	0	0	0	0	0	0	0	0	0	0	0	0	0	0	0	0	0	0	0	13	0	0	0	0	14	10	17	0	1	0	29	24	16	3	0	1.5
2171	Bacteria(100)	Patescibacteria(100)	Parcubacteria(100)	Candidatus_Nomurabacteria(100)	Candidatus_Nomurabacteria_fa(100)	Candidatus_Nomurabacteria_ge(100)	640.25	2	0	0	0	1	0.5	28	15	9	3	1	0	0	7	1	2	1	3	5	8	24	0	0	6	2	1	0	0	0	0	5	6	1	3	2	3	0	0	0	0	0	0
8996	Bacteria(100)	Verrucomicrobia(100)	Verrucomicrobiae(100)	Chthoniobacterales(100)	Chthoniobacteraceae(100)	Candidatus_Udaeobacter(100)	639.25	16	16	8	69	112	90.5	0	0	0	2	0	0	9	5	9	32	42	30	0	0	0	0	1	0	1	0	1	19	7	1	0	0	0	0	0	0	0	0	0	0	7	3.5
878	Bacteria(100)	Planctomycetes(100)	Planctomycetacia(100)	Gemmatales(100)	Gemmataceae(100)	uncultured(89)	639	0	0	0	0	0	0	0	0	0	0	0	0	0	0	0	0	0	0	5	1	8	3	0	3	1	1	2	0	1	0	34	38	36	8	19	14	3	6	2	0	0	0
567	Bacteria(100)	Planctomycetes(100)	Phycisphaerae(100)	Tepidisphaerales(100)	Tepidisphaeraceae(100)	Tepidisphaeraceae_ge(100)	638	8	6	9	11	7	9	9	27	10	13	11	6	0	0	0	2	1	1	1	3	4	4	4	2	0	0	0	6	2	0	0	0	0	0	1	3	0	0	0	0	0	0
1696	Bacteria(100)	Actinobacteria(100)	Thermoleophilia(100)	Gaiellales(100)	uncultured(100)	uncultured_ge(100)	637.75	0	0	0	0	0	0	0	0	0	0	0	0	0	1	0	0	0	0	0	1	0	0	0	0	0	0	2	0	0	0	4	9	5	0	0	0	10	22	20	0	0	0
14852	Bacteria(100)	Actinobacteria(100)	Actinobacteria(100)	Streptomycetales(96)	Streptomycetaceae(96)	Streptomyces(80)	636.25	1	1	1	4	11	7.5	2	0	0	1	2	3	0	0	0	4	2	4	0	3	2	6	4	3	1	0	0	0	2	3	0	0	2	1	1	1	0	0	0	0	4	2
1070	Bacteria(100)	Acidobacteria(100)	Blastocatellia_(Subgroup_4)(100)	Pyrinomonadales(100)	Pyrinomonadaceae(100)	RB41(100)	633.5	2	0	1	1	0	0.5	5	10	5	0	0	0	7	12	7	0	0	0	20	4	8	0	0	1	9	3	28	0	1	0	27	22	16	2	1	0	0	0	0	0	0	0
760	Bacteria(100)	Chloroflexi(100)	JG30-KF-CM66(100)	JG30-KF-CM66_or(100)	JG30-KF-CM66_fa(100)	JG30-KF-CM66_ge(100)	633.25	1	0	0	0	0	0	6	3	3	0	1	1	1	3	1	0	0	0	4	2	4	0	2	0	4	6	3	0	0	0	4	4	10	0	0	0	5	3	5	1	0	0.5
1478	Bacteria(100)	Planctomycetes(100)	OM190(100)	OM190_or(100)	OM190_fa(100)	OM190_ge(100)	631.5	1	2	3	0	0	0	1	0	0	1	0	1	5	6	6	0	0	0	5	1	15	0	0	1	10	8	19	0	1	3	4	9	24	0	0	0	6	0	0	0	1	0.5
960	Bacteria(100)	Patescibacteria(100)	Saccharimonadia(100)	Saccharimonadales(100)	Saccharimonadales_fa(75)	Saccharimonadales_ge(75)	630.5	1	0	0	0	0	0	28	8	10	8	2	1	0	0	0	0	0	3	15	8	8	15	3	3	1	0	0	1	4	0	1	2	0	0	6	4	0	0	0	2	1	1.5
912	Bacteria(100)	Actinobacteria(100)	Thermoleophilia(100)	Solirubrobacterales(98)	67-14(98)	67-14_ge(98)	630	0	0	0	0	0	0	0	0	0	0	0	0	0	0	0	1	0	0	0	0	0	0	0	0	0	0	0	0	0	0	0	0	0	0	0	0	0	0	0	0	0	0
10744	Bacteria(100)	Gemmatimonadetes(100)	Gemmatimonadetes(100)	Gemmatimonadales(100)	Gemmatimonadaceae(100)	uncultured(100)	629.75	0	1	0	1	0	0.5	3	2	1	0	0	0	2	3	1	1	1	1	3	3	11	4	0	1	7	14	13	14	3	2	2	13	13	0	3	1	4	6	5	0	3	1.5
833	Bacteria(100)	Proteobacteria(100)	Alphaproteobacteria(100)	Sphingomonadales(100)	Sphingomonadaceae(100)	Ellin6055(81)	629.5	0	1	0	0	1	0.5	6	5	10	8	10	8	0	0	0	0	0	0	15	9	7	6	4	7	0	0	0	0	1	0	8	3	2	5	1	8	2	0	0	7	0	3.5
1321	Bacteria(100)	Verrucomicrobia(100)	Verrucomicrobiae(100)	Pedosphaerales(100)	Pedosphaeraceae(100)	Pedosphaeraceae_ge(95)	627.75	0	0	0	0	0	0	0	0	0	0	0	0	1	0	1	0	0	0	2	2	11	0	1	0	3	1	1	0	0	3	15	11	18	0	1	0	0	0	0	0	1	0.5
4696	Bacteria(100)	Planctomycetes(100)	Planctomycetacia(100)	Pirellulales(100)	Pirellulaceae(100)	Pir4_lineage(100)	625.25	3	1	1	0	0	0	11	0	6	3	3	5	0	0	0	0	0	0	13	4	10	5	4	1	1	0	0	1	0	0	6	3	5	4	7	2	1	1	1	0	0	0
1007	Bacteria(100)	Patescibacteria(100)	Parcubacteria(100)	Candidatus_Nomurabacteria(100)	Candidatus_Nomurabacteria_fa(100)	Candidatus_Nomurabacteria_ge(100)	624.75	7	7	3	0	0	0	37	48	25	15	8	3	9	9	4	2	1	0	6	7	3	3	5	0	6	1	0	1	1	0	3	0	1	1	3	0	0	0	0	0	0	0
2739	Bacteria(100)	Verrucomicrobia(100)	Verrucomicrobiae(100)	Chthoniobacterales(100)	Chthoniobacteraceae(100)	Chthoniobacter(100)	622	0	8	6	0	0	0	4	9	7	2	0	2	0	6	2	0	0	2	3	3	2	0	0	2	0	0	0	0	0	2	3	2	1	2	4	5	0	0	1	0	0	0
1551	Bacteria(100)	Actinobacteria(100)	Actinobacteria(100)	Micromonosporales(100)	Micromonosporaceae(100)	Actinoplanes(80)	621	5	3	3	6	3	4.5	5	3	9	4	1	3	0	1	1	3	2	2	3	3	3	4	6	2	0	0	0	1	0	4	1	4	4	3	0	1	2	0	2	1	0	0.5
704	Bacteria(100)	Planctomycetes(100)	Planctomycetacia(100)	Pirellulales(100)	Pirellulaceae(100)	uncultured(94)	620.25	0	0	0	0	0	0	0	0	0	0	0	0	0	0	0	0	0	0	0	0	0	0	0	0	0	0	0	0	0	0	0	0	0	0	0	0	0	0	0	0	0	0
3763	Bacteria(100)	Patescibacteria(100)	Parcubacteria(100)	Candidatus_Adlerbacteria(100)	Candidatus_Adlerbacteria_fa(100)	Candidatus_Adlerbacteria_ge(100)	619.75	0	1	1	2	0	1	6	10	3	16	5	20	0	0	0	0	1	0	0	0	2	5	16	9	0	0	0	0	1	0	0	0	1	2	5	7	0	0	0	0	0	0
694	Bacteria(100)	Planctomycetes(100)	Planctomycetacia(100)	Planctomycetales(100)	Rubinisphaeraceae(100)	SH-PL14(100)	618.75	0	0	0	0	0	0	4	5	5	4	7	5	0	0	0	0	0	0	10	4	3	2	5	11	0	0	0	0	0	0	0	2	3	1	1	16	1	0	0	0	0	0
906	Bacteria(100)	Actinobacteria(100)	Thermoleophilia(100)	Solirubrobacterales(99)	67-14(98)	67-14_ge(98)	618.5	0	0	0	0	0	0	0	0	0	0	0	0	0	0	0	0	0	0	1	0	1	0	0	0	0	1	2	0	1	0	0	0	2	1	0	0	0	0	0	0	0	0
1659	Bacteria(100)	Acidobacteria(100)	Thermoanaerobaculia(100)	Thermoanaerobaculales(100)	Thermoanaerobaculaceae(100)	Subgroup_10(100)	618.25	0	0	1	0	0	0	0	0	0	0	0	0	4	2	2	0	0	0	0	0	0	0	0	0	7	4	4	0	0	0	0	1	2	0	0	0	9	4	0	0	0	0
497	Bacteria(100)	Actinobacteria(100)	MB-A2-108(100)	MB-A2-108_or(100)	MB-A2-108_fa(100)	MB-A2-108_ge(100)	616.25	0	0	0	0	0	0	0	0	0	0	0	0	0	0	0	0	0	0	0	0	0	0	0	0	0	0	0	0	0	0	0	0	0	0	0	0	8	4	5	0	0	0
903	Bacteria(100)	Actinobacteria(100)	Actinobacteria(100)	Micrococcales(100)	Promicromonosporaceae(98)	Cellulosimicrobium(79)	616	0	0	0	0	0	0	0	0	0	0	0	1	0	0	0	0	0	0	0	0	0	0	0	0	0	0	0	0	0	0	0	0	0	0	0	0	0	0	1	3	0	1.5
1049	Bacteria(100)	Verrucomicrobia(100)	Verrucomicrobiae(100)	Pedosphaerales(100)	Pedosphaeraceae(100)	Pedosphaeraceae_ge(94)	616	0	0	0	0	0	0	0	0	0	0	0	0	0	0	0	0	0	0	1	0	0	0	0	0	1	0	0	0	0	0	12	20	17	0	0	0	3	1	3	0	0	0
1046	Bacteria(100)	Verrucomicrobia(100)	Verrucomicrobiae(100)	Chthoniobacterales(100)	Chthoniobacteraceae(100)	Chthoniobacter(99)	615.5	0	0	0	0	0	0	19	20	20	0	0	0	1	0	1	0	0	0	26	8	21	1	2	6	0	0	0	0	1	0	9	4	17	3	2	1	0	0	0	0	0	0
860	Bacteria(100)	Planctomycetes(100)	Phycisphaerae(100)	CCM11a(100)	CCM11a_fa(100)	CCM11a_ge(100)	614.25	0	0	0	0	0	0	0	0	2	0	0	0	1	1	2	0	0	0	4	0	5	1	0	0	11	8	11	1	4	1	15	10	8	5	3	3	12	14	9	4	1	2.5
9354	Bacteria(100)	Bacteroidetes(100)	Bacteroidia(100)	Flavobacteriales(100)	Flavobacteriaceae(100)	Flavobacterium(100)	613	0	6	0	0	0	0	0	0	0	0	0	0	0	0	0	0	0	0	0	0	0	0	0	0	0	2	0	0	3	0	0	0	0	0	0	0	0	0	0	0	0	0
1283	Bacteria(100)	Planctomycetes(100)	Planctomycetacia(100)	Gemmatales(100)	Gemmataceae(100)	uncultured(90)	612.25	81	81	39	26	30	28	1	0	0	0	0	0	78	46	71	25	34	16	0	0	0	0	0	0	1	0	1	2	0	2	0	0	0	0	0	0	0	0	0	0	0	0
1794	Bacteria(100)	Chloroflexi(100)	TK10(100)	TK10_or(100)	TK10_fa(100)	TK10_ge(100)	612.25	0	0	0	0	0	0	11	9	15	3	4	2	0	1	0	0	0	0	5	6	1	10	2	3	4	1	2	0	1	0	6	3	6	4	9	3	0	0	2	2	0	1
457	Bacteria(100)	Proteobacteria(100)	Gammaproteobacteria(100)	Xanthomonadales(100)	Xanthomonadaceae(100)	Lysobacter(99)	611.5	1	1	1	0	0	0	0	2	0	0	0	0	0	0	0	0	0	0	2	0	1	0	0	0	0	2	0	0	0	0	3	7	2	0	0	0	2	0	0	0	0	0
744	Bacteria(100)	Actinobacteria(100)	Actinobacteria(100)	Pseudonocardiales(100)	Pseudonocardiaceae(100)	Umezawaea(90)	611.25	4	1	3	2	1	1.5	1	1	0	2	1	2	0	1	1	0	0	6	2	0	2	1	0	0	0	0	0	0	0	2	0	5	0	0	0	0	0	6	1	17	0	8.5
1014	Bacteria(100)	Chloroflexi(100)	Anaerolineae(100)	Anaerolineales(100)	Anaerolineaceae(100)	uncultured(99)	610	0	0	2	0	0	0	3	0	0	1	2	1	0	0	0	0	0	0	1	2	1	2	7	1	1	1	3	1	0	1	2	3	3	5	2	3	0	0	0	6	0	3
490	Bacteria(100)	Verrucomicrobia(100)	Verrucomicrobiae(100)	Pedosphaerales(100)	Pedosphaeraceae(100)	Pedosphaeraceae_ge(95)	609	1	1	0	0	0	0	0	0	0	0	0	0	1	0	0	0	0	0	0	0	1	0	0	0	0	0	0	0	0	0	0	1	3	0	0	0	4	2	4	0	0	0
2226	Bacteria(100)	Bacteroidetes(100)	Bacteroidia(100)	Flavobacteriales(100)	Flavobacteriaceae(100)	Flavobacterium(100)	607.75	12	29	19	0	0	0	4	14	5	0	1	0	0	0	12	0	1	9	0	3	1	0	0	0	0	0	2	0	0	5	0	0	0	0	0	0	0	0	0	0	0	0
1993	Bacteria(100)	Acidobacteria(100)	Blastocatellia_(Subgroup_4)(100)	11-24(100)	11-24_fa(100)	11-24_ge(100)	607.25	0	0	0	0	0	0	0	0	0	0	0	0	17	10	1	0	0	0	0	0	0	0	0	0	11	4	15	2	0	0	0	0	0	0	0	0	2	1	0	1	0	0.5
14736	Bacteria(100)	Patescibacteria(100)	Saccharimonadia(100)	Saccharimonadales(100)	Saccharimonadales_fa(100)	Saccharimonadales_ge(100)	605.5	0	0	0	0	0	0	8	5	10	245	27	95	0	0	0	0	0	7	2	6	1	34	21	22	3	0	0	0	2	0	0	0	0	2	10	6	0	0	0	0	0	0
8456	Bacteria(100)	Acidobacteria(100)	Subgroup_6(100)	Subgroup_6_or(100)	Subgroup_6_fa(100)	Subgroup_6_ge(100)	604.5	0	0	0	0	0	0	43	20	19	0	0	0	0	0	0	0	0	0	14	8	7	0	0	3	0	0	0	0	0	0	13	11	9	3	0	2	0	0	0	0	0	0
1821	Bacteria(100)	Acidobacteria(100)	Subgroup_6(100)	Subgroup_6_or(99)	Subgroup_6_fa(99)	Subgroup_6_ge(99)	603.75	10	15	7	0	0	0	8	3	9	1	2	1	2	1	1	0	1	0	4	0	4	0	0	0	0	0	1	7	4	14	0	3	1	2	1	0	0	0	0	0	8	4
1464	Bacteria(100)	Acidobacteria(100)	Subgroup_5(100)	Subgroup_5_or(100)	Subgroup_5_fa(100)	Subgroup_5_ge(100)	603	5	10	11	1	0	0.5	4	3	4	0	1	0	27	20	22	4	1	1	3	1	4	0	0	0	31	21	32	0	0	0	2	4	2	0	0	0	7	4	3	0	0	0
674	Bacteria(100)	Gemmatimonadetes(100)	Gemmatimonadetes(100)	Gemmatimonadales(100)	Gemmatimonadaceae(100)	uncultured(99)	601.75	0	0	0	0	0	0	1	0	2	0	0	0	0	0	0	0	0	0	3	0	3	0	0	0	0	4	0	0	0	0	1	0	0	0	0	0	18	4	6	0	0	0
7829	Bacteria(100)	Planctomycetes(100)	Planctomycetacia(100)	Gemmatales(90)	Gemmataceae(90)	uncultured(79)	601.25	0	0	0	0	0	0	0	0	0	0	0	0	0	0	0	0	0	0	0	0	0	0	0	0	0	0	0	0	0	0	0	0	0	0	0	0	2	0	2	0	0	0
395	Bacteria(100)	Proteobacteria(100)	Alphaproteobacteria(100)	uncultured(96)	uncultured_fa(96)	uncultured_ge(96)	599.25	8	16	16	1	3	2	13	7	15	0	2	1	21	37	39	1	2	2	10	20	8	0	1	0	4	8	9	0	0	1	1	0	0	0	0	0	5	0	0	0	1	0.5
2601	Bacteria(100)	Proteobacteria(100)	Gammaproteobacteria(100)	Betaproteobacteriales(100)	Burkholderiaceae(100)	unclassified	598	16	2	8	1	0	0.5	20	13	24	0	0	0	3	0	5	1	0	0	4	5	6	0	0	0	1	2	1	0	0	0	3	4	8	0	0	0	11	14	10	0	0	0
829	Bacteria(100)	Chloroflexi(100)	Chloroflexia(100)	Thermomicrobiales(100)	JG30-KF-CM45(100)	JG30-KF-CM45_ge(100)	596.5	0	0	0	0	0	0	3	0	1	3	4	2	0	0	0	0	0	0	0	0	1	4	4	2	0	0	0	0	0	0	0	0	1	4	17	5	0	0	0	8	0	4
272	Bacteria(100)	Proteobacteria(100)	Alphaproteobacteria(100)	uncultured(73)	uncultured_fa(73)	uncultured_ge(73)	594.5	65	66	42	1	5	3	0	1	0	0	0	0	57	57	74	1	4	3	0	1	0	0	0	0	3	0	1	0	0	1	0	0	0	0	0	0	0	0	0	0	0	0
746	Bacteria(100)	Planctomycetes(100)	Planctomycetacia(100)	Pirellulales(100)	Pirellulaceae(100)	uncultured(100)	593	0	0	0	0	0	0	4	4	8	2	0	2	0	0	1	0	0	0	20	1	12	1	2	4	0	0	0	0	0	0	7	13	7	3	0	8	1	0	0	8	0	4
1090	Bacteria(100)	Planctomycetes(100)	Planctomycetacia(100)	Gemmatales(100)	Gemmataceae(100)	uncultured(89)	593	1	0	0	0	0	0	1	4	0	1	0	0	3	7	7	1	1	1	10	6	8	6	2	3	1	6	19	1	0	0	0	4	4	3	0	0	1	1	0	18	0	9
14380	Bacteria(100)	Actinobacteria(100)	Thermoleophilia(100)	Gaiellales(100)	Gaiellaceae(86)	Gaiella(86)	593	0	0	0	0	0	0	0	0	0	0	0	0	0	0	0	0	0	0	3	0	5	0	0	2	0	0	0	0	0	0	11	6	13	1	3	1	0	1	0	0	0	0
952	Bacteria(100)	Entotheonellaeota(100)	Entotheonellia(100)	Entotheonellales(100)	Entotheonellaceae(100)	Entotheonellaceae_ge(100)	592.75	0	0	0	0	0	0	0	0	0	0	0	0	0	0	0	0	0	0	0	0	1	0	0	0	0	0	0	0	0	0	1	7	5	0	0	1	23	38	35	0	0	0
599	Bacteria(100)	Proteobacteria(100)	Gammaproteobacteria(100)	Nitrosococcales(100)	Nitrosococcaceae(100)	wb1-P19(100)	591.75	0	0	0	0	0	0	0	0	0	0	0	0	4	2	1	0	0	0	5	2	21	3	0	1	6	9	7	0	1	0	27	45	85	2	1	1	12	23	10	0	0	0
586	Bacteria(100)	Planctomycetes(100)	Phycisphaerae(100)	Tepidisphaerales(100)	WD2101_soil_group(100)	WD2101_soil_group_ge(100)	591.5	43	38	28	8	18	13	0	0	0	0	0	0	47	36	53	6	2	4	0	0	0	0	0	0	0	0	2	0	0	0	0	0	0	0	0	0	0	0	0	0	0	0
1140	Bacteria(100)	Acidobacteria(100)	Subgroup_6(100)	Subgroup_6_or(100)	Subgroup_6_fa(100)	Subgroup_6_ge(100)	591.25	6	5	4	0	0	0	8	2	5	0	0	0	0	0	0	0	0	0	2	11	12	0	0	1	0	0	0	0	0	0	0	1	0	0	0	0	0	0	0	0	0	0
5248	Bacteria(100)	Actinobacteria(100)	Thermoleophilia(100)	Solirubrobacterales(100)	Solirubrobacteraceae(100)	Solirubrobacter(96)	591.25	3	6	3	3	2	2.5	7	8	15	4	2	5	0	1	1	0	0	0	5	4	10	7	4	4	2	0	1	2	0	0	2	2	3	1	2	0	3	0	1	3	0	1.5
813	Bacteria(100)	Actinobacteria(100)	Acidimicrobiia(100)	Microtrichales(100)	Ilumatobacteraceae(100)	uncultured(99)	590	0	2	5	0	0	0	1	1	3	7	2	5	0	0	0	0	0	3	2	1	6	2	3	5	0	0	0	1	0	0	1	1	1	2	2	6	2	0	0	6	0	3
12087	Bacteria(100)	Acidobacteria(100)	Subgroup_6(100)	Subgroup_6_or(100)	Subgroup_6_fa(100)	Subgroup_6_ge(100)	590	1	1	1	0	0	0	29	20	22	6	4	2	1	4	4	2	2	2	14	20	19	1	8	4	2	6	7	2	0	2	4	0	3	1	1	0	1	0	0	0	0	0
1510	Bacteria(100)	Acidobacteria(100)	Subgroup_6(100)	Subgroup_6_or(100)	Subgroup_6_fa(100)	Subgroup_6_ge(100)	588.75	15	30	25	1	0	0.5	0	0	0	0	0	0	15	36	26	0	0	0	0	0	3	0	0	0	0	0	3	0	1	0	0	2	2	0	0	0	1	1	0	0	0	0
818	Bacteria(100)	Acidobacteria(100)	Acidobacteriia(100)	Acidobacteriales(100)	Acidobacteriaceae_(Subgroup_1)(100)	Granulicella(100)	588.5	55	35	24	5	0	2.5	41	13	16	1	3	1	9	15	17	2	2	1	11	14	11	1	1	1	0	0	1	0	0	0	0	1	1	0	0	0	0	0	1	0	6	3
729	Bacteria(100)	Planctomycetes(100)	Planctomycetacia(100)	Gemmatales(100)	Gemmataceae(100)	uncultured(100)	588	0	0	0	0	0	0	0	0	0	0	0	0	0	0	0	0	0	0	1	0	0	2	0	1	4	0	0	1	0	0	16	18	10	8	5	6	37	33	24	0	0	0
2318	Bacteria(100)	Planctomycetes(100)	Planctomycetacia(100)	Gemmatales(100)	Gemmataceae(100)	Telmatocola(61)	584.25	14	24	18	1	4	2.5	17	28	5	1	2	4	11	16	5	2	8	3	5	11	6	2	3	4	0	0	0	0	0	0	17	7	6	3	2	2	2	4	0	0	0	0
2706	Bacteria(100)	Proteobacteria(100)	Deltaproteobacteria(100)	Myxococcales(100)	Haliangiaceae(100)	Haliangium(100)	581.5	11	10	15	1	4	2.5	8	4	2	1	0	0	1	13	8	5	0	2	3	3	3	0	2	0	9	3	9	2	5	2	0	1	3	0	0	0	3	10	10	0	4	2
604	Bacteria(100)	Chloroflexi(100)	Chloroflexia(100)	Thermomicrobiales(100)	JG30-KF-CM45(100)	JG30-KF-CM45_ge(100)	580.75	0	0	0	0	0	0	0	0	0	0	0	0	0	0	0	0	0	0	0	0	0	0	0	0	0	0	0	0	0	0	0	0	0	0	0	0	0	0	0	0	0	0
723	Bacteria(100)	Planctomycetes(100)	Planctomycetacia(100)	Pirellulales(100)	Pirellulaceae(100)	uncultured(62)	580.75	0	0	0	0	0	0	0	0	0	0	0	0	0	0	0	0	0	0	0	0	0	0	0	0	0	0	0	0	0	0	2	0	0	0	0	0	29	11	23	0	0	0
699	Bacteria(100)	Proteobacteria(100)	Alphaproteobacteria(100)	Rhizobiales(100)	Hyphomicrobiaceae(93)	unclassified	578.75	0	0	0	0	0	0	5	7	8	0	0	4	1	0	1	0	0	0	13	13	23	2	8	2	22	20	11	0	1	0	1	6	6	6	1	0	13	5	0	0	0	0
1386	Bacteria(100)	Planctomycetes(100)	Planctomycetacia(100)	Planctomycetales(100)	Rubinisphaeraceae(100)	SH-PL14(100)	578	0	1	0	0	0	0	24	23	32	16	19	24	0	0	0	0	0	0	34	23	27	27	19	15	0	0	0	0	4	9	2	2	4	3	12	6	0	0	0	0	0	0
1252	Bacteria(100)	Proteobacteria(100)	Deltaproteobacteria(100)	Myxococcales(100)	Haliangiaceae(99)	Haliangium(99)	577	4	3	7	0	0	0	3	3	1	0	0	0	4	6	23	3	0	2	7	1	7	1	0	0	6	22	20	0	0	1	6	5	1	0	1	0	15	9	10	0	0	0
8914	Bacteria(100)	Proteobacteria(100)	Alphaproteobacteria(100)	Rhizobiales(100)	Rhizobiales_Incertae_Sedis(100)	uncultured(99)	576.5	1	3	1	1	0	0.5	2	3	3	0	0	1	0	0	1	0	0	1	0	0	0	2	1	0	3	0	0	0	0	0	0	0	0	0	0	0	11	16	19	6	0	3
2353	Bacteria(100)	Actinobacteria(100)	MB-A2-108(100)	MB-A2-108_or(100)	MB-A2-108_fa(100)	MB-A2-108_ge(100)	574	0	0	0	0	0	0	0	0	0	0	0	0	0	0	0	0	0	0	0	0	0	0	0	0	0	1	0	0	0	0	1	2	0	0	0	0	5	8	12	1	0	0.5
7397	Bacteria(100)	Acidobacteria(100)	Acidobacteriia(100)	Subgroup_2(100)	Subgroup_2_fa(100)	Subgroup_2_ge(100)	572.75	41	47	31	8	7	7.5	0	0	0	0	0	0	54	115	85	11	23	7	0	0	0	0	0	0	0	0	3	0	0	1	0	0	0	0	0	0	0	0	0	0	1	0.5
3178	Bacteria(100)	Chloroflexi(100)	Chloroflexia(100)	Thermomicrobiales(100)	JG30-KF-CM45(100)	JG30-KF-CM45_ge(100)	571.5	0	0	0	0	0	0	2	2	3	2	3	0	0	0	0	0	0	0	4	1	1	3	0	0	1	0	2	0	0	1	0	2	0	1	0	0	7	7	18	13	0	6.5
9199	Bacteria(100)	Proteobacteria(100)	Gammaproteobacteria(100)	Betaproteobacteriales(100)	Nitrosomonadaceae(87)	GOUTA6(81)	569.25	0	0	0	0	0	0	0	0	0	0	0	0	1	0	0	0	0	0	0	0	0	0	0	0	26	33	46	0	0	0	0	0	0	0	0	0	57	49	57	0	0	0
615	Bacteria(100)	Bacteroidetes(100)	Bacteroidia(100)	Cytophagales(100)	Microscillaceae(100)	uncultured(62)	565	0	0	0	0	0	0	18	2	6	3	0	4	0	0	0	0	0	1	7	1	1	1	0	3	0	0	0	0	0	0	2	3	5	4	4	3	0	0	0	0	0	0
775	Bacteria(100)	Verrucomicrobia(100)	Verrucomicrobiae(100)	Chthoniobacterales(100)	Chthoniobacteraceae(99)	Chthoniobacter(89)	563.25	40	27	43	13	25	19	7	3	2	1	0	0	8	9	13	6	0	7	2	2	0	0	1	1	0	0	1	0	0	3	0	0	0	0	3	0	0	0	0	0	0	0
874	Bacteria(100)	Chloroflexi(100)	Anaerolineae(100)	Anaerolineales(100)	Anaerolineaceae(100)	unclassified	563.25	0	0	0	0	0	0	0	0	0	0	0	0	0	0	0	0	0	0	0	0	0	0	0	0	0	0	0	0	0	0	0	0	0	0	0	0	0	0	0	0	0	0
894	Bacteria(100)	Proteobacteria(100)	Gammaproteobacteria(100)	Salinisphaerales(100)	Solimonadaceae(100)	Polycyclovorans(100)	563.25	0	0	0	0	0	0	3	4	1	0	0	0	1	2	0	0	0	0	72	9	49	0	0	2	9	15	18	0	0	0	5	18	31	0	3	0	30	18	28	1	0	0.5
959	Bacteria(100)	Acidobacteria(100)	Subgroup_6(100)	Subgroup_6_or(100)	Subgroup_6_fa(100)	Subgroup_6_ge(100)	563.25	3	6	2	0	0	0	15	17	11	1	1	4	1	0	0	0	0	0	8	6	10	0	2	1	2	0	1	0	0	3	1	5	3	3	4	7	0	0	0	0	0	0
540	Archaea(100)	Thaumarchaeota(100)	Nitrososphaeria(100)	Nitrososphaerales(100)	Nitrososphaeraceae(100)	Nitrososphaeraceae_ge(97)	562.5	0	0	0	0	0	0	0	0	0	0	0	0	0	0	0	0	0	0	0	0	0	0	0	0	0	0	0	0	0	0	0	0	0	0	0	0	0	0	0	0	0	0
1437	Bacteria(100)	Planctomycetes(100)	Planctomycetacia(100)	Gemmatales(100)	Gemmataceae(100)	uncultured(99)	561.5	0	0	0	0	0	0	0	0	0	0	0	0	0	0	0	0	0	0	3	0	0	0	0	0	0	3	0	0	0	0	2	3	7	0	0	0	0	2	0	0	0	0
1377	Bacteria(100)	unclassified	unclassified	unclassified	unclassified	unclassified	560.5	0	0	0	0	0	0	0	0	0	0	0	0	0	0	0	0	0	0	0	0	0	0	0	0	0	0	0	0	0	0	0	0	0	0	0	0	13	35	42	0	0	0
9019	Bacteria(100)	Verrucomicrobia(100)	Verrucomicrobiae(100)	Chthoniobacterales(100)	Chthoniobacteraceae(100)	Candidatus_Udaeobacter(99)	560.5	0	0	0	0	1	0.5	0	0	0	0	0	0	0	0	1	1	1	2	0	0	0	0	0	0	0	0	0	0	0	0	0	0	0	0	0	0	0	0	0	0	1	0.5
688	Bacteria(100)	Acidobacteria(100)	Subgroup_17(100)	Subgroup_17_or(100)	Subgroup_17_fa(100)	Subgroup_17_ge(100)	559	1	1	0	0	0	0	0	0	0	0	0	0	3	5	2	0	0	0	0	0	0	0	0	0	15	10	5	1	0	1	0	0	0	0	0	0	50	11	4	0	0	0
10620	Bacteria(100)	Acidobacteria(100)	Subgroup_6(100)	Subgroup_6_or(100)	Subgroup_6_fa(100)	Subgroup_6_ge(100)	559	0	0	0	0	0	0	0	0	0	0	0	0	0	0	0	0	0	0	0	0	0	0	0	0	2	18	2	0	0	0	0	0	0	0	0	0	46	14	11	0	0	0
821	Bacteria(99)	Chloroflexi(97)	Anaerolineae(97)	SBR1031(94)	SBR1031_fa(94)	SBR1031_ge(94)	558.25	0	0	0	0	0	0	2	1	3	0	0	0	0	0	0	0	0	0	19	3	10	0	0	0	0	1	0	0	0	0	7	7	1	0	0	0	8	1	0	0	0	0
1948	Bacteria(100)	Actinobacteria(100)	Actinobacteria(100)	Micromonosporales(100)	Micromonosporaceae(100)	unclassified	557.75	0	0	0	0	0	0	1	0	0	0	0	2	1	0	0	0	0	0	5	0	5	2	0	4	3	1	0	0	0	0	18	7	7	8	13	18	2	0	0	0	0	0
671	Archaea(100)	Euryarchaeota(99)	Thermoplasmata(98)	uncultured(94)	uncultured_fa(94)	uncultured_ge(94)	557.25	0	0	0	0	0	0	0	0	0	0	0	0	10	28	53	0	0	0	0	0	0	0	0	0	23	56	46	0	0	0	29	38	10	0	0	0	55	13	9	0	0	0
432	Bacteria(100)	Planctomycetes(100)	Planctomycetacia(100)	Gemmatales(100)	Gemmataceae(100)	uncultured(100)	555.5	51	57	40	11	12	11.5	0	0	0	0	0	0	75	80	82	11	5	7	0	0	0	0	0	0	0	0	4	0	1	0	0	0	0	0	0	0	1	0	0	0	0	0
901	Bacteria(100)	Proteobacteria(100)	Alphaproteobacteria(100)	Tistrellales(100)	Geminicoccaceae(100)	Candidatus_Alysiosphaera(100)	553.5	17	11	5	4	2	3	5	8	16	7	7	3	8	10	15	3	0	0	5	10	11	2	3	3	4	2	6	0	1	0	1	2	8	0	1	2	6	0	1	0	0	0
1567	Bacteria(100)	Acidobacteria(100)	Subgroup_6(99)	Subgroup_6_or(99)	Subgroup_6_fa(99)	Subgroup_6_ge(99)	553.5	0	0	0	0	0	0	19	14	15	0	1	0	0	0	0	0	0	0	7	7	5	0	0	0	0	0	0	0	0	0	0	0	0	0	0	0	0	0	0	0	0	0
513	Bacteria(100)	Acidobacteria(100)	Subgroup_25(100)	Subgroup_25_or(100)	Subgroup_25_fa(100)	Subgroup_25_ge(100)	552.25	0	0	0	0	0	0	0	0	0	0	0	0	0	0	0	0	0	0	0	0	0	0	0	0	0	0	0	0	0	0	3	3	0	0	0	0	1	5	2	0	0	0
1032	Bacteria(100)	Patescibacteria(100)	Parcubacteria(100)	Parcubacteria_or(97)	Parcubacteria_fa(97)	Parcubacteria_ge(97)	552	0	1	0	1	0	0.5	0	7	3	0	2	1	2	0	3	1	3	1	22	8	19	4	4	3	0	0	0	3	3	0	18	19	6	7	8	10	0	0	0	0	1	0.5
1209	Bacteria(100)	Actinobacteria(100)	Thermoleophilia(100)	Solirubrobacterales(100)	Solirubrobacteraceae(75)	Conexibacter(68)	551.5	1	1	4	0	1	0.5	0	0	0	0	0	0	2	2	1	1	2	0	0	0	2	1	0	2	4	0	1	0	0	3	0	4	2	0	0	1	2	3	1	1	0	0.5
1148	Bacteria(100)	Planctomycetes(100)	Planctomycetacia(100)	Pirellulales(100)	Pirellulaceae(100)	uncultured(100)	549.5	0	1	0	0	0	0	4	0	2	0	1	0	0	0	0	0	0	0	4	5	0	4	4	0	0	0	0	0	0	0	1	0	1	1	4	1	1	0	0	0	0	0
1805	Bacteria(100)	Chloroflexi(100)	JG30-KF-CM66(100)	JG30-KF-CM66_or(100)	JG30-KF-CM66_fa(100)	JG30-KF-CM66_ge(100)	549	2	1	0	0	0	0	0	0	0	0	0	0	1	3	1	0	0	0	1	0	1	0	0	0	41	36	28	0	2	0	0	0	1	0	0	0	33	23	23	4	1	2.5
1012	Bacteria(100)	Planctomycetes(100)	Phycisphaerae(100)	Tepidisphaerales(100)	WD2101_soil_group(100)	WD2101_soil_group_ge(100)	546.5	10	4	2	80	54	67	0	1	0	0	0	0	1	6	4	21	33	40	2	0	0	2	0	0	1	0	0	4	0	0	0	1	0	0	0	0	0	0	0	8	22	15
532	Bacteria(100)	Proteobacteria(100)	Alphaproteobacteria(100)	Caulobacterales(100)	Caulobacteraceae(100)	Phenylobacterium(98)	546	20	21	12	1	2	1.5	30	20	51	2	2	3	3	12	13	0	1	5	9	24	15	0	0	0	2	0	6	0	0	0	0	1	4	0	0	0	2	0	0	0	2	1
1395	Bacteria(100)	Verrucomicrobia(100)	Verrucomicrobiae(100)	Pedosphaerales(100)	Pedosphaeraceae(100)	Pedosphaeraceae_ge(99)	545.75	0	1	1	0	0	0	0	0	1	0	0	0	2	7	14	0	0	0	6	2	8	0	0	1	20	13	18	0	2	0	4	14	12	0	0	0	26	8	7	0	0	0
937	Bacteria(100)	Proteobacteria(100)	Deltaproteobacteria(100)	Myxococcales(100)	Haliangiaceae(100)	Haliangium(100)	543.5	0	0	0	0	0	0	0	1	0	0	0	0	0	4	1	0	1	4	7	2	7	0	0	1	3	6	1	7	5	2	7	7	13	0	2	0	19	14	22	2	0	1
8958	Archaea(100)	Euryarchaeota(98)	Thermoplasmata(98)	uncultured(90)	uncultured_fa(90)	uncultured_ge(90)	543	0	0	0	0	0	0	0	0	0	0	0	0	0	0	0	0	0	0	0	0	0	0	0	0	63	39	31	0	0	0	0	0	0	0	0	0	12	1	0	0	0	0
1092	Bacteria(100)	Acidobacteria(100)	Subgroup_9(100)	Subgroup_9_or(100)	Subgroup_9_fa(100)	Subgroup_9_ge(100)	542	0	0	0	0	0	0	0	0	0	0	0	0	1	0	0	0	0	0	1	0	1	0	0	1	3	14	2	0	0	0	6	5	6	0	0	0	33	23	25	0	0	0
1098	Bacteria(100)	Chloroflexi(100)	Chloroflexia(100)	Thermomicrobiales(100)	JG30-KF-CM45(100)	JG30-KF-CM45_ge(100)	542	0	0	0	0	0	0	14	10	17	11	16	15	0	0	0	0	0	0	10	9	37	9	10	15	0	1	0	0	0	0	5	13	8	4	4	5	1	0	0	0	0	0
1347	Bacteria(100)	Proteobacteria(100)	Deltaproteobacteria(100)	MBNT15(67)	MBNT15_fa(67)	MBNT15_ge(67)	541.25	9	9	13	1	0	0.5	0	0	2	0	0	0	53	43	82	0	0	1	0	0	0	0	0	1	21	11	33	0	0	0	1	0	0	0	0	1	6	1	1	0	0	0
887	Bacteria(100)	Proteobacteria(100)	Alphaproteobacteria(100)	Tistrellales(96)	Geminicoccaceae(96)	uncultured(86)	540.5	0	0	0	0	0	0	0	0	0	0	0	1	0	0	0	0	0	0	3	0	0	8	1	8	0	0	0	0	0	0	3	4	1	15	15	15	0	0	0	0	0	0
7687	Bacteria(100)	Planctomycetes(100)	Planctomycetacia(100)	Pirellulales(100)	Pirellulaceae(100)	Pir4_lineage(99)	540	0	0	0	0	0	0	5	2	2	0	0	2	0	0	0	0	0	0	1	0	2	2	2	2	0	0	0	0	0	0	12	7	9	0	0	0	0	0	1	0	0	0
14422	Bacteria(100)	Proteobacteria(100)	Alphaproteobacteria(100)	Sphingomonadales(100)	Sphingomonadaceae(100)	Plot4-2H12(95)	539.5	11	5	2	1	0	0.5	5	6	4	2	2	4	3	1	1	0	0	0	8	3	6	0	4	1	1	0	1	0	0	1	2	0	3	0	1	2	0	0	0	1	1	1
1026	Bacteria(100)	Planctomycetes(100)	Planctomycetacia(100)	Gemmatales(100)	Gemmataceae(100)	uncultured(97)	539.25	0	0	0	0	0	0	0	0	0	0	0	0	1	1	1	0	0	0	2	0	5	1	0	0	6	10	1	2	0	0	6	3	6	0	0	1	8	0	0	0	0	0
1276	Bacteria(100)	Acidobacteria(100)	Blastocatellia_(Subgroup_4)(100)	11-24(100)	11-24_fa(100)	11-24_ge(100)	538.5	0	0	0	0	0	0	0	1	0	0	0	0	0	0	0	0	1	0	0	2	1	1	1	3	0	0	0	1	1	0	0	0	0	1	1	0	0	0	0	0	0	0
338	Bacteria(100)	Gemmatimonadetes(100)	Gemmatimonadetes(100)	Gemmatimonadales(100)	Gemmatimonadaceae(100)	uncultured(100)	538.25	0	0	0	0	0	0	0	0	0	0	0	0	0	0	0	0	0	0	5	0	4	0	0	0	1	0	1	0	0	0	4	4	26	0	0	0	1	1	0	0	0	0
983	Bacteria(100)	Planctomycetes(100)	Planctomycetacia(100)	Gemmatales(96)	Gemmataceae(96)	uncultured(93)	538	0	0	0	0	0	0	0	0	0	0	0	0	0	0	0	0	0	0	0	0	0	0	0	0	0	0	0	0	0	0	0	0	0	0	0	0	0	0	0	0	0	0
2962	Bacteria(100)	Verrucomicrobia(100)	Verrucomicrobiae(100)	Pedosphaerales(100)	Pedosphaeraceae(100)	ADurb.Bin063-1(100)	538	37	28	20	0	0	0	1	0	0	0	0	0	104	92	94	0	0	0	1	0	2	0	0	0	27	20	46	0	0	0	6	3	3	0	0	0	6	1	1	0	0	0
880	Bacteria(100)	Chloroflexi(100)	Dehalococcoidia(100)	S085(100)	S085_fa(100)	S085_ge(100)	537.75	0	0	0	0	0	0	0	0	0	0	0	0	7	8	17	0	0	1	0	0	1	0	0	0	7	2	26	2	0	3	0	0	0	0	0	0	1	2	1	0	0	0
13767	Bacteria(100)	Proteobacteria(100)	Gammaproteobacteria(100)	CCD24(100)	CCD24_fa(100)	CCD24_ge(100)	537.75	5	4	6	0	0	0	11	11	6	0	0	0	3	3	1	0	0	0	32	9	23	1	0	3	1	1	2	0	0	0	5	15	13	3	1	2	0	0	0	0	0	0
799	Bacteria(100)	Bacteroidetes(100)	Bacteroidia(100)	Cytophagales(100)	Microscillaceae(100)	uncultured(87)	536.5	0	0	0	0	0	0	23	7	11	2	0	0	0	0	0	0	0	0	49	11	14	0	1	0	0	0	0	0	0	0	5	9	3	0	1	0	0	0	0	0	0	0
655	Bacteria(100)	Proteobacteria(100)	Gammaproteobacteria(100)	Betaproteobacteriales(100)	A21b(97)	A21b_ge(97)	535.5	91	56	62	0	2	1	0	1	0	0	0	0	98	65	143	1	0	0	0	0	1	0	0	0	1	1	0	1	0	0	0	0	0	0	0	0	0	0	0	0	1	0.5
5980	Bacteria(100)	Chloroflexi(100)	TK10(100)	TK10_or(100)	TK10_fa(100)	TK10_ge(100)	534.5	0	0	1	0	0	0	24	12	19	2	2	5	1	1	0	0	0	0	17	9	8	1	1	1	3	1	3	0	2	0	5	4	7	3	2	2	0	0	0	1	1	1
642	Bacteria(100)	Proteobacteria(100)	Alphaproteobacteria(100)	Rhizobiales(100)	Labraceae(100)	Labrys(100)	533.25	24	30	20	26	13	19.5	3	2	2	1	0	1	19	17	35	26	18	17	1	8	2	0	1	1	0	0	0	2	0	0	0	0	2	0	0	0	0	0	0	0	5	2.5
10822	Bacteria(100)	Proteobacteria(100)	Alphaproteobacteria(100)	Rhizobiales(100)	Xanthobacteraceae(95)	unclassified	531	0	0	0	2	3	2.5	0	0	0	0	0	1	0	0	0	2	3	5	0	4	2	6	2	4	0	0	0	5	3	3	0	0	1	4	14	11	1	0	0	1	3	2
1477	Bacteria(100)	Verrucomicrobia(100)	Verrucomicrobiae(100)	Pedosphaerales(100)	Pedosphaeraceae(100)	Pedosphaeraceae_ge(66)	530.75	10	7	12	0	0	0	0	0	0	0	0	0	30	20	26	0	1	0	2	0	0	0	0	0	9	2	10	0	0	0	0	1	3	0	0	0	1	3	0	0	0	0
934	Bacteria(100)	Proteobacteria(100)	Gammaproteobacteria(100)	Xanthomonadales(100)	Xanthomonadaceae(100)	Arenimonas(100)	530.5	11	9	10	0	0	0	8	13	21	1	0	0	0	4	1	0	0	0	12	9	10	0	0	2	2	0	1	0	0	0	2	5	7	0	0	0	1	0	0	0	0	0
2542	Bacteria(100)	Bacteroidetes(100)	Bacteroidia(100)	Flavobacteriales(100)	Flavobacteriaceae(100)	Flavobacterium(100)	529.75	0	10	5	0	0	0	0	0	0	0	0	0	0	0	2	0	0	1	0	3	1	0	0	0	2	0	0	0	4	2	0	0	0	0	0	0	0	1	0	1	0	0.5
2210	Bacteria(100)	Acidobacteria(100)	Subgroup_6(100)	Subgroup_6_or(100)	Subgroup_6_fa(100)	Subgroup_6_ge(100)	529.5	0	1	4	0	0	0	5	2	5	1	1	1	1	0	0	0	0	1	6	7	7	0	2	0	0	0	1	0	0	0	0	1	0	0	1	0	0	2	0	0	0	0
9729	Bacteria(100)	Proteobacteria(100)	Alphaproteobacteria(100)	Elsterales(99)	uncultured(99)	uncultured_ge(99)	529	119	40	50	0	3	1.5	0	0	0	0	0	0	54	68	68	2	6	1	0	0	0	0	0	0	0	0	3	0	1	0	0	0	0	0	0	0	0	0	0	0	3	1.5
1525	Bacteria(100)	Planctomycetes(100)	Phycisphaerae(100)	Phycisphaerales(100)	Phycisphaeraceae(100)	SM1A02(100)	527.5	1	2	1	0	0	0	6	2	4	1	0	0	2	5	2	0	0	0	7	5	5	1	0	0	6	7	8	0	0	0	0	0	1	0	0	0	1	0	0	1	0	0.5
7022	Bacteria(100)	Verrucomicrobia(100)	Verrucomicrobiae(100)	Opitutales(100)	Opitutaceae(100)	Opitutus(94)	527.5	25	16	13	0	1	0.5	10	13	12	2	5	1	1	5	3	1	0	0	7	5	1	0	1	2	2	2	1	0	3	2	11	4	4	4	3	2	0	0	0	0	0	0
803	Bacteria(100)	Proteobacteria(100)	Gammaproteobacteria(100)	Betaproteobacteriales(100)	Nitrosomonadaceae(100)	MND1(100)	527	0	0	0	0	0	0	2	0	1	0	0	0	7	2	4	0	0	0	1	0	9	0	0	0	7	8	16	0	0	0	7	2	3	0	0	0	7	4	4	0	0	0
1024	Bacteria(100)	Actinobacteria(100)	Thermoleophilia(100)	Solirubrobacterales(80)	67-14(80)	67-14_ge(80)	526.75	0	0	0	0	0	0	0	0	0	0	0	0	0	0	0	0	0	0	0	1	3	2	1	2	1	2	2	0	0	0	5	6	4	4	2	4	3	11	5	0	0	0
1596	Bacteria(100)	Actinobacteria(100)	unclassified	unclassified	unclassified	unclassified	526.75	0	0	0	0	0	0	0	0	0	0	0	0	0	0	0	0	0	0	0	0	0	0	0	0	0	0	0	0	0	0	0	0	0	0	0	0	0	0	0	0	0	0
1703	Bacteria(100)	Planctomycetes(100)	Planctomycetacia(100)	Gemmatales(100)	Gemmataceae(100)	uncultured(100)	526	0	0	0	0	0	0	0	0	0	0	0	0	0	0	0	0	0	0	0	0	0	0	0	0	4	2	6	0	0	0	1	0	0	0	0	0	6	6	26	0	0	0
1481	Bacteria(100)	Chloroflexi(100)	Chloroflexia(100)	Thermomicrobiales(100)	AKYG1722(100)	AKYG1722_ge(100)	525.25	0	0	1	0	0	0	2	1	3	1	0	0	0	0	1	0	0	0	0	0	1	1	0	0	19	13	6	0	0	0	3	4	4	0	1	3	19	20	20	0	0	0
1211	Bacteria(100)	Proteobacteria(100)	Alphaproteobacteria(100)	Rhizobiales(100)	uncultured(100)	uncultured_ge(100)	525	0	2	0	0	0	0	0	3	1	0	0	0	0	0	0	0	0	0	6	2	13	2	1	1	2	0	0	0	3	3	5	4	10	0	2	1	3	2	1	31	0	15.5
3440	Bacteria(100)	GAL15(100)	GAL15_cl(100)	GAL15_or(100)	GAL15_fa(100)	GAL15_ge(100)	525	0	0	0	0	0	0	0	0	0	0	0	0	0	0	0	0	0	0	0	0	0	0	0	0	0	0	0	0	0	0	0	0	0	0	0	0	13	17	44	0	0	0
724	Bacteria(100)	Actinobacteria(100)	Actinobacteria(100)	Propionibacteriales(100)	Nocardioidaceae(100)	Nocardioides(100)	524.75	14	2	3	1	0	0.5	5	3	12	4	10	12	1	1	2	0	1	2	3	4	7	14	13	6	1	1	1	4	4	20	1	1	1	5	8	2	0	0	0	1	11	6
1854	Bacteria(100)	Planctomycetes(100)	Planctomycetacia(100)	Gemmatales(100)	Gemmataceae(100)	Gemmata(98)	524.25	13	11	13	9	3	6	14	10	7	8	5	4	15	12	7	23	6	9	15	15	9	3	4	6	1	0	3	7	7	5	3	3	4	0	4	7	0	0	0	0	0	0
853	Bacteria(100)	Planctomycetes(100)	Planctomycetacia(100)	Gemmatales(100)	Gemmataceae(100)	uncultured(98)	524	1	0	0	0	0	0	6	3	2	2	10	5	2	1	0	0	0	0	3	6	3	1	11	4	0	0	0	3	1	0	0	1	4	6	2	4	0	0	0	15	5	10
781	Bacteria(100)	Actinobacteria(100)	Actinobacteria(100)	Micromonosporales(100)	Micromonosporaceae(100)	Rhizocola(98)	523	3	0	2	1	0	0.5	19	3	5	0	0	0	0	1	1	0	0	0	7	10	11	0	1	0	2	4	5	1	0	0	3	2	1	0	3	2	6	2	5	0	0	0
1291	Bacteria(100)	Actinobacteria(100)	Acidimicrobiia(100)	Microtrichales(100)	Iamiaceae(89)	Iamia(89)	520.75	1	1	0	0	0	0	2	3	2	1	1	1	1	2	0	2	0	0	2	0	5	6	1	5	0	0	1	1	2	4	2	6	4	3	22	10	2	1	0	1	1	1
8101	Bacteria(100)	Proteobacteria(100)	Gammaproteobacteria(100)	Betaproteobacteriales(100)	Nitrosomonadaceae(100)	MND1(100)	520.75	0	0	0	0	0	0	0	0	0	0	0	0	0	0	0	0	0	0	2	0	0	0	0	0	1	1	1	0	0	0	2	3	1	0	0	0	10	35	19	0	0	0
4952	Bacteria(100)	Actinobacteria(100)	Actinobacteria(100)	Micromonosporales(84)	Micromonosporaceae(84)	unclassified	519.5	0	0	0	0	0	0	0	0	0	0	0	0	0	0	0	0	0	0	0	0	4	0	0	0	0	0	0	0	0	0	2	3	2	3	3	2	0	0	0	0	0	0
3556	Bacteria(100)	Actinobacteria(100)	Thermoleophilia(100)	Gaiellales(100)	Gaiellaceae(98)	Gaiella(98)	519.25	0	0	1	0	0	0	1	2	3	0	1	0	0	1	3	0	0	0	3	1	12	1	0	0	22	16	6	0	1	1	4	11	8	1	1	1	19	10	25	0	0	0
916	Bacteria(100)	Planctomycetes(100)	Phycisphaerae(100)	Tepidisphaerales(100)	WD2101_soil_group(100)	WD2101_soil_group_ge(100)	518.75	0	0	0	0	0	0	14	16	21	3	1	8	1	0	0	0	0	0	18	6	20	3	0	9	0	0	0	0	0	0	22	19	10	2	0	5	0	0	0	0	0	0
1775	Bacteria(100)	Chloroflexi(100)	Dehalococcoidia(100)	S085(100)	S085_fa(100)	S085_ge(100)	518	0	0	0	0	0	0	2	4	13	1	0	2	1	1	0	0	0	0	11	10	8	0	0	0	2	4	5	0	0	0	6	7	10	0	1	1	10	4	13	0	0	0
547	Bacteria(100)	Proteobacteria(100)	Alphaproteobacteria(100)	Rhizobiales(100)	Devosiaceae(100)	Devosia(97)	517.5	1	1	2	2	1	1.5	3	3	3	4	3	5	0	0	0	0	0	3	2	1	0	1	1	0	0	0	0	0	0	0	0	0	0	0	0	2	0	0	0	0	0	0
564	Bacteria(100)	Patescibacteria(100)	Microgenomatia(100)	Candidatus_Curtissbacteria(100)	Candidatus_Curtissbacteria_fa(100)	Candidatus_Curtissbacteria_ge(100)	516	0	0	0	0	0	0	0	0	0	0	0	0	0	0	0	0	0	0	0	0	0	0	0	0	0	0	0	0	0	0	2	4	0	0	0	1	3	0	0	0	0	0
591	Bacteria(100)	Proteobacteria(63)	Deltaproteobacteria(62)	unclassified	unclassified	unclassified	516	0	0	0	0	0	0	0	0	0	0	0	0	0	0	0	0	0	0	0	0	0	0	0	0	0	1	0	0	0	0	0	0	0	0	0	0	17	28	44	0	0	0
7672	Bacteria(100)	Planctomycetes(100)	Planctomycetacia(100)	Gemmatales(100)	Gemmataceae(100)	uncultured(100)	513.5	7	5	1	2	1	1.5	15	7	30	6	5	7	7	5	10	0	0	3	8	15	32	2	8	6	2	0	3	0	0	0	0	3	9	1	4	1	0	2	0	0	0	0
1016	Bacteria(100)	Verrucomicrobia(100)	Verrucomicrobiae(100)	Chthoniobacterales(100)	Chthoniobacteraceae(100)	Chthoniobacter(100)	512.5	1	1	2	0	0	0	27	21	13	7	1	0	0	3	3	0	0	0	14	12	15	2	2	2	2	3	1	0	5	0	0	0	4	0	0	0	0	0	0	0	0	0
1081	Bacteria(100)	Acidobacteria(100)	Subgroup_6(100)	Subgroup_6_or(100)	Subgroup_6_fa(100)	Subgroup_6_ge(100)	512.25	0	2	1	0	0	0	14	8	11	1	1	1	1	0	5	0	0	0	14	4	8	0	1	2	0	0	0	0	1	0	4	8	7	0	0	0	1	0	0	0	0	0
1075	Bacteria(100)	Planctomycetes(100)	Planctomycetacia(100)	Gemmatales(100)	Gemmataceae(100)	uncultured(100)	512	0	0	0	0	0	0	0	0	0	0	0	0	0	0	0	0	2	0	0	1	0	0	0	1	0	1	0	5	0	0	2	1	3	1	0	0	1	2	2	6	0	3
1099	Bacteria(100)	Proteobacteria(100)	Deltaproteobacteria(100)	Myxococcales(100)	Haliangiaceae(100)	Haliangium(100)	511.25	0	0	0	0	0	0	0	0	0	0	0	0	1	2	5	1	9	2	0	0	0	0	0	0	2	3	3	4	8	6	10	9	1	0	2	2	5	1	1	24	7	15.5
1689	Bacteria(100)	Proteobacteria(100)	Deltaproteobacteria(100)	Myxococcales(100)	bacteriap25(100)	bacteriap25_ge(100)	511.25	0	0	0	0	0	0	0	0	0	0	0	0	3	4	1	0	0	0	1	0	5	0	0	0	6	16	11	0	0	0	6	8	11	0	0	0	5	0	4	0	0	0
9907	Bacteria(100)	Acidobacteria(100)	Subgroup_6(100)	Subgroup_6_or(100)	Subgroup_6_fa(100)	Subgroup_6_ge(100)	509.5	0	0	0	0	0	0	0	0	0	0	0	0	0	1	0	0	0	1	4	4	9	0	0	1	0	0	0	0	0	0	6	6	6	0	1	0	4	5	3	0	0	0
1532	Bacteria(100)	Proteobacteria(100)	Gammaproteobacteria(100)	Betaproteobacteriales(100)	Burkholderiaceae(100)	Caenimonas(100)	509.25	1	2	1	0	0	0	4	5	6	0	0	0	0	0	0	0	0	0	3	0	2	0	0	0	0	0	1	0	0	0	0	1	0	0	0	0	1	2	1	0	0	0
1116	Bacteria(100)	Planctomycetes(100)	Phycisphaerae(100)	Phycisphaerales(100)	Phycisphaeraceae(100)	AKYG587(100)	509	0	0	0	0	0	0	0	0	0	0	0	0	1	0	1	0	0	0	0	0	0	0	0	0	0	2	2	0	1	0	0	0	0	0	0	0	8	4	8	5	0	2.5
2900	Bacteria(100)	Actinobacteria(100)	Thermoleophilia(100)	Solirubrobacterales(100)	67-14(100)	67-14_ge(100)	509	2	0	0	0	0	0	0	1	0	0	0	1	0	0	0	0	0	0	0	2	3	0	0	0	1	1	1	3	0	1	1	3	4	4	5	2	2	6	5	11	1	6
1061	Bacteria(100)	Bacteroidetes(100)	Bacteroidia(100)	Chitinophagales(100)	Chitinophagaceae(100)	Ferruginibacter(100)	508.5	32	18	32	0	0	0	27	26	25	0	1	0	0	0	2	0	0	0	5	10	15	0	0	0	0	0	0	0	0	0	0	3	0	0	0	0	0	0	0	0	0	0
1355	Bacteria(100)	Verrucomicrobia(100)	Verrucomicrobiae(100)	Pedosphaerales(100)	Pedosphaeraceae(100)	Pedosphaeraceae_ge(100)	507.5	2	2	0	1	0	0.5	0	0	0	0	0	0	1	0	1	0	0	0	0	0	0	0	0	0	0	0	0	0	0	0	0	0	0	0	0	0	0	0	0	0	0	0
1573	Bacteria(100)	Proteobacteria(100)	Gammaproteobacteria(100)	R7C24(100)	R7C24_fa(100)	R7C24_ge(100)	506.5	44	50	50	1	0	0.5	13	13	15	1	2	2	2	1	2	0	0	0	3	5	5	0	1	0	0	0	1	0	1	0	0	0	0	0	0	0	0	3	0	0	0	0
1872	Bacteria(100)	Acidobacteria(100)	Subgroup_6(100)	Subgroup_6_or(100)	Subgroup_6_fa(100)	Subgroup_6_ge(100)	506.25	0	0	0	0	0	0	0	1	3	0	0	0	0	0	0	0	0	0	15	4	21	0	0	0	1	0	0	0	0	2	15	23	22	0	0	0	14	16	9	0	0	0
5268	Bacteria(100)	Acidobacteria(100)	Subgroup_17(100)	Subgroup_17_or(100)	Subgroup_17_fa(100)	Subgroup_17_ge(100)	506.25	0	0	0	0	0	0	0	0	0	0	0	0	0	0	0	0	0	0	0	0	0	0	0	0	7	12	13	0	0	0	0	0	0	0	0	0	16	2	1	4	0	2
752	Bacteria(100)	Planctomycetes(100)	Phycisphaerae(100)	Tepidisphaerales(100)	WD2101_soil_group(100)	WD2101_soil_group_ge(100)	506	0	0	2	0	0	0	27	13	41	5	2	5	0	0	0	0	0	0	17	34	17	1	7	0	0	0	0	0	0	0	1	1	2	3	0	3	0	0	0	0	0	0
1164	Bacteria(100)	Acidobacteria(100)	Blastocatellia_(Subgroup_4)(100)	Pyrinomonadales(100)	Pyrinomonadaceae(100)	RB41(100)	505	0	0	0	0	0	0	0	0	0	0	0	0	2	0	0	0	0	0	0	0	0	0	0	0	11	4	3	0	0	0	0	0	2	0	1	0	1	3	3	0	0	0
854	Bacteria(100)	Acidobacteria(100)	Subgroup_17(100)	Subgroup_17_or(100)	Subgroup_17_fa(100)	Subgroup_17_ge(100)	503.25	0	0	0	0	0	0	0	0	0	0	0	0	0	0	0	0	0	1	0	0	0	0	0	0	0	1	0	0	2	0	0	0	0	0	0	0	0	1	1	88	1	44.5
646	Bacteria(100)	Planctomycetes(100)	Phycisphaerae(100)	Phycisphaerales(100)	Phycisphaeraceae(100)	AKYG587(100)	503	0	0	0	0	0	0	0	0	0	0	0	0	0	0	0	0	0	0	0	0	0	0	0	0	7	22	2	1	0	0	0	0	0	0	0	0	260	124	57	0	0	0
936	Bacteria(100)	Gemmatimonadetes(100)	Gemmatimonadetes(100)	Gemmatimonadales(100)	Gemmatimonadaceae(100)	uncultured(100)	501	0	0	0	0	0	0	0	0	0	0	0	0	0	0	0	0	0	0	0	0	0	0	0	0	0	0	0	0	0	0	0	6	11	0	0	0	17	13	13	0	0	0
946	Bacteria(100)	Chloroflexi(100)	TK10(100)	TK10_or(100)	TK10_fa(100)	TK10_ge(100)	501	0	0	0	0	0	0	0	0	0	0	0	0	0	1	0	0	0	0	0	0	0	0	0	0	18	13	12	0	0	0	0	0	0	0	0	0	9	6	0	0	0	0
1019	Bacteria(100)	Verrucomicrobia(100)	Verrucomicrobiae(100)	Chthoniobacterales(100)	Chthoniobacteraceae(100)	Candidatus_Udaeobacter(99)	501	8	14	14	5	0	2.5	0	0	0	0	0	0	65	64	74	6	2	4	0	0	0	0	0	0	15	5	34	1	3	2	0	0	0	0	0	0	4	2	0	0	3	1.5
1620	Bacteria(100)	Actinobacteria(100)	Actinobacteria(100)	Micromonosporales(100)	Micromonosporaceae(100)	uncultured(98)	498.5	0	0	0	0	0	0	40	10	35	0	3	2	0	0	0	0	0	0	18	37	22	2	7	1	0	0	0	0	0	0	1	2	5	0	1	0	2	0	1	5	0	2.5
589	Bacteria(100)	Acidobacteria(100)	Acidobacteriia(100)	Subgroup_12(99)	Subgroup_12_fa(99)	Subgroup_12_ge(99)	497	0	0	0	0	0	0	0	0	0	0	0	0	0	0	0	0	0	0	0	0	0	0	0	0	0	0	0	0	0	0	0	0	0	0	0	0	87	136	95	0	0	0
647	Bacteria(100)	Planctomycetes(100)	Planctomycetacia(100)	Gemmatales(91)	Gemmataceae(91)	uncultured(78)	497	0	0	0	0	0	0	0	0	0	0	0	0	0	0	0	0	0	0	0	0	0	0	0	0	0	0	0	0	0	0	0	0	0	0	0	0	2	2	4	0	0	0
1462	Bacteria(100)	Planctomycetes(100)	Planctomycetacia(100)	Gemmatales(100)	Gemmataceae(100)	uncultured(100)	494.75	2	5	1	1	0	0.5	0	0	2	0	0	1	8	6	6	1	0	2	6	5	4	0	2	0	8	8	7	3	0	0	1	7	4	0	0	0	6	6	9	1	0	0.5
730	Bacteria(100)	Actinobacteria(100)	Acidimicrobiia(100)	IMCC26256(100)	IMCC26256_fa(100)	IMCC26256_ge(100)	494.5	26	12	14	2	1	1.5	3	2	9	0	1	0	16	8	17	6	1	1	9	3	16	0	0	1	5	4	9	1	0	1	2	5	13	0	0	0	2	3	2	1	14	7.5
893	Bacteria(100)	Bacteroidetes(100)	Bacteroidia(100)	Flavobacteriales(100)	Flavobacteriaceae(100)	Flavobacterium(100)	491.5	43	14	23	0	0	0	11	32	1	0	0	0	0	4	3	0	0	2	4	2	12	0	0	0	0	0	0	0	0	0	0	0	0	0	0	0	0	1	1	0	0	0
797	Bacteria(100)	Proteobacteria(100)	Deltaproteobacteria(100)	Myxococcales(100)	BIrii41(100)	BIrii41_ge(100)	490.75	88	80	49	0	1	0.5	8	15	1	0	0	0	15	9	9	2	2	0	0	0	3	0	0	0	3	0	4	0	1	0	1	1	1	0	0	0	0	1	1	0	0	0
2399	Bacteria(100)	Actinobacteria(100)	Actinobacteria(100)	Frankiales(96)	Nakamurellaceae(87)	Nakamurella(87)	490.75	0	0	0	0	0	0	1	1	4	3	1	1	0	0	1	1	0	0	2	3	1	2	3	1	21	19	21	0	1	2	0	0	2	0	2	4	7	2	2	0	0	0
1203	Bacteria(100)	Chloroflexi(100)	Anaerolineae(100)	SBR1031(100)	SBR1031_fa(100)	SBR1031_ge(100)	489.75	0	0	0	0	0	0	1	1	2	0	0	0	0	0	0	0	0	0	11	6	26	0	0	1	0	0	0	0	0	0	7	10	1	0	0	0	62	56	63	0	0	0
1055	Bacteria(100)	Planctomycetes(100)	Planctomycetacia(100)	Pirellulales(100)	Pirellulaceae(100)	Pirellula(100)	489.25	0	0	0	0	1	0.5	2	3	3	8	5	9	0	0	0	0	0	6	8	3	2	7	11	15	0	0	0	0	5	0	0	6	2	29	24	59	0	0	0	0	0	0
977	Bacteria(100)	Actinobacteria(100)	Acidimicrobiia(100)	uncultured(79)	uncultured_fa(79)	uncultured_ge(79)	488.5	2	0	0	0	0	0	0	2	1	0	0	0	0	0	0	0	1	0	3	0	4	0	0	1	3	2	0	0	0	0	12	10	14	1	0	1	12	7	11	0	0	0
545	Bacteria(100)	GAL15(100)	GAL15_cl(100)	GAL15_or(100)	GAL15_fa(100)	GAL15_ge(100)	487.5	0	0	0	0	0	0	0	0	0	0	0	0	0	0	0	0	0	0	0	0	0	0	0	0	0	0	0	0	0	0	0	0	0	0	0	0	1	0	0	0	0	0
512	Bacteria(100)	Acidobacteria(100)	Acidobacteriia(100)	Solibacterales(100)	Solibacteraceae_(Subgroup_3)(100)	Candidatus_Solibacter(92)	487.25	0	0	0	0	0	0	0	0	0	0	0	0	0	0	0	0	0	0	4	0	0	0	0	0	4	2	1	0	0	0	5	4	4	0	0	0	8	11	12	0	0	0
641	Bacteria(100)	Chloroflexi(100)	Ktedonobacteria(100)	Ktedonobacterales(100)	Ktedonobacteraceae(100)	uncultured(100)	487	1	0	0	0	0	0	0	0	0	0	0	0	4	3	2	0	0	0	0	0	0	0	0	0	134	138	135	0	0	0	0	0	0	0	0	0	57	4	9	0	0	0
2955	Bacteria(100)	Acidobacteria(100)	Subgroup_6(100)	Subgroup_6_or(100)	Subgroup_6_fa(100)	Subgroup_6_ge(100)	485	3	8	4	3	0	1.5	15	6	1	0	2	1	22	29	29	12	6	20	4	13	4	2	2	0	2	3	5	14	30	26	1	0	1	0	0	0	3	0	0	3	6	4.5
10134	Bacteria(100)	Planctomycetes(100)	Planctomycetacia(100)	Gemmatales(100)	Gemmataceae(100)	uncultured(100)	483.75	0	0	0	0	0	0	0	0	1	0	0	0	0	0	0	0	0	0	1	1	2	2	0	0	6	4	6	0	0	0	3	8	12	0	1	2	23	7	12	0	0	0
897	Bacteria(100)	Verrucomicrobia(100)	Verrucomicrobiae(100)	Verrucomicrobiales(100)	Rubritaleaceae(100)	Luteolibacter(100)	483.5	1	1	9	0	0	0	11	10	5	1	3	3	1	0	2	0	0	0	2	1	4	1	3	1	0	0	1	0	3	0	0	0	0	0	0	0	0	0	0	1	0	0.5
650	Bacteria(100)	Planctomycetes(100)	Planctomycetacia(100)	Planctomycetales(100)	Rubinisphaeraceae(100)	uncultured(100)	483.25	3	1	2	0	0	0	7	10	4	2	2	0	0	0	0	0	0	0	20	5	23	0	1	3	0	0	0	0	0	0	2	6	14	1	4	4	0	0	0	0	0	0
1363	Bacteria(100)	Proteobacteria(100)	Deltaproteobacteria(100)	Myxococcales(100)	unclassified	unclassified	481.75	21	16	8	1	2	1.5	0	1	1	0	0	0	13	12	10	0	0	0	0	0	0	1	0	0	0	0	4	0	0	0	0	0	0	0	0	1	0	0	0	0	3	1.5
563	Bacteria(100)	Acidobacteria(100)	Acidobacteriia(100)	Subgroup_2(100)	Subgroup_2_fa(100)	Subgroup_2_ge(100)	480	175	66	62	1	5	3	0	0	0	0	0	0	40	73	47	2	2	0	0	0	0	0	0	0	2	0	1	0	0	0	0	0	0	0	0	0	0	1	0	0	0	0
2731	Bacteria(100)	Actinobacteria(100)	Thermoleophilia(100)	uncultured(100)	uncultured_fa(100)	uncultured_ge(100)	479.75	0	0	0	0	0	0	0	0	0	0	0	0	0	0	0	0	0	0	0	0	2	0	0	0	7	8	3	0	0	0	2	3	4	0	0	0	7	9	14	0	0	0
1842	Bacteria(100)	Patescibacteria(100)	Parcubacteria(100)	Parcubacteria_or(100)	Parcubacteria_fa(100)	Parcubacteria_ge(100)	479.5	14	14	17	0	0	0	8	5	12	14	1	3	2	0	2	0	0	0	4	10	5	10	14	1	0	0	4	1	0	0	2	3	1	0	3	0	0	0	0	0	0	0
905	Bacteria(100)	Verrucomicrobia(100)	Verrucomicrobiae(100)	Chthoniobacterales(100)	Chthoniobacteraceae(100)	Chthoniobacteraceae_ge(67)	479	0	0	0	0	0	0	0	0	0	0	0	0	0	0	0	0	0	0	0	0	0	0	0	0	0	3	0	0	0	0	0	0	0	0	0	0	35	8	2	0	0	0
1177	Bacteria(100)	Planctomycetes(100)	OM190(100)	OM190_or(100)	OM190_fa(100)	OM190_ge(100)	479	1	0	0	0	0	0	1	5	3	0	0	1	1	0	1	0	1	0	2	6	6	1	1	0	0	4	1	3	8	17	0	1	4	0	1	2	0	0	0	1	13	7
994	Bacteria(100)	Proteobacteria(100)	Gammaproteobacteria(100)	Betaproteobacteriales(100)	Nitrosomonadaceae(100)	Ellin6067(100)	478.5	95	82	37	0	0	0	1	2	0	0	0	0	84	61	67	0	0	0	0	0	5	0	0	0	2	0	6	0	0	0	2	0	1	0	0	0	5	0	0	0	0	0
3377	Bacteria(100)	Chloroflexi(100)	Anaerolineae(100)	Anaerolineales(100)	Anaerolineaceae(100)	UTCFX1(100)	478.25	0	0	0	0	0	0	0	0	0	0	0	0	0	0	0	0	0	0	0	0	1	0	0	0	1	0	3	0	0	0	33	7	29	0	0	0	0	0	0	0	0	0
1118	Bacteria(100)	Planctomycetes(100)	Planctomycetacia(100)	Gemmatales(100)	Gemmataceae(100)	uncultured(96)	478	49	48	43	3	6	4.5	0	2	4	1	1	0	57	45	55	2	2	3	2	1	2	0	0	0	5	1	5	1	0	0	2	0	5	0	0	0	1	0	1	0	2	1
843	Bacteria(100)	Acidobacteria(100)	Acidobacteriia(100)	Solibacterales(100)	Solibacteraceae_(Subgroup_3)(100)	Bryobacter(100)	476.5	2	1	3	0	0	0	45	24	61	1	2	2	2	0	3	0	0	0	47	45	17	0	0	1	1	1	0	0	0	0	0	3	2	0	1	0	0	0	0	0	0	0
441	Bacteria(99)	unclassified	unclassified	unclassified	unclassified	unclassified	476	0	0	0	0	0	0	0	0	0	0	0	0	0	0	0	0	0	0	0	0	0	0	0	0	0	0	0	0	0	0	0	0	0	0	0	0	0	0	0	0	0	0
758	Bacteria(100)	Actinobacteria(100)	Actinobacteria(100)	Streptosporangiales(100)	Streptosporangiaceae(100)	Nonomuraea(100)	475	0	1	2	0	2	1	1	2	3	6	5	8	0	2	2	2	1	6	1	2	6	6	0	8	0	3	1	2	4	7	4	1	7	0	1	7	0	0	0	1	1	1
2500	Bacteria(100)	Proteobacteria(100)	Gammaproteobacteria(100)	Betaproteobacteriales(100)	Burkholderiaceae(100)	Herminiimonas(95)	475	2	10	2	0	0	0	1	0	2	0	1	0	0	0	0	0	0	0	0	0	0	0	0	0	2	0	4	0	0	0	0	0	0	0	0	0	2	0	0	0	1	0.5
11020	Bacteria(100)	Chloroflexi(100)	Gitt-GS-136(100)	Gitt-GS-136_or(100)	Gitt-GS-136_fa(100)	Gitt-GS-136_ge(100)	475	0	0	0	0	0	0	0	0	0	0	0	0	0	0	0	0	0	0	0	0	1	0	0	0	0	0	0	0	0	0	0	0	0	0	0	0	4	20	16	0	0	0
680	Bacteria(100)	Planctomycetes(100)	Planctomycetacia(100)	Gemmatales(100)	Gemmataceae(100)	uncultured(99)	473.5	0	0	0	0	0	0	0	0	0	0	0	0	1	0	0	0	0	0	0	0	0	0	0	0	1	0	0	0	0	0	0	0	2	0	0	0	36	13	7	0	0	0
1058	Bacteria(100)	Bacteroidetes(100)	Bacteroidia(100)	Cytophagales(100)	Microscillaceae(100)	uncultured(100)	473.25	1	2	3	0	0	0	4	9	4	0	0	0	0	0	2	0	1	0	35	9	44	0	0	2	4	1	1	0	0	0	1	0	5	1	0	0	3	1	0	0	0	0
1384	Bacteria(99)	Patescibacteria(99)	Parcubacteria(98)	GWA2-38-13b(98)	GWA2-38-13b_fa(98)	GWA2-38-13b_ge(98)	473.25	0	0	0	0	0	0	0	0	0	0	0	0	0	0	0	0	0	0	2	0	6	0	0	1	0	0	0	0	0	0	9	13	4	0	0	1	5	15	14	0	0	0
976	Bacteria(100)	Bacteroidetes(100)	Bacteroidia(100)	Flavobacteriales(100)	Flavobacteriaceae(100)	Flavobacterium(100)	472.5	10	6	3	0	0	0	19	21	0	0	1	0	0	0	1	0	0	0	24	42	8	0	1	0	0	0	0	0	0	0	0	0	4	0	0	0	0	0	0	0	0	0
817	Bacteria(100)	Patescibacteria(100)	Saccharimonadia(100)	Saccharimonadales(100)	Saccharimonadales_fa(99)	Saccharimonadales_ge(99)	472	0	0	0	0	0	0	0	0	0	0	0	0	0	0	0	9	0	11	0	0	0	0	0	0	31	0	7	254	92	50	0	0	0	0	0	0	0	0	0	0	12	6
847	Bacteria(100)	Planctomycetes(100)	Planctomycetacia(100)	Pirellulales(100)	Pirellulaceae(100)	Pir4_lineage(72)	472	0	0	0	0	0	0	22	14	7	5	5	1	1	0	0	0	0	0	12	17	22	3	9	2	2	1	4	4	0	0	2	6	2	0	1	0	8	3	4	0	3	1.5
992	Bacteria(100)	Actinobacteria(100)	Thermoleophilia(100)	Solirubrobacterales(100)	67-14(100)	67-14_ge(100)	471.25	1	0	0	0	0	0	0	1	0	0	0	0	0	0	0	0	0	0	3	0	2	2	0	3	3	1	1	5	1	6	3	9	9	2	9	3	4	4	3	0	8	4
9829	Bacteria(100)	unclassified	unclassified	unclassified	unclassified	unclassified	471.25	0	0	0	0	0	0	0	0	0	0	0	0	0	0	0	0	0	0	0	0	0	0	0	0	0	0	0	0	0	0	0	0	0	0	0	0	0	5	4	0	0	0
1120	Bacteria(100)	Chloroflexi(100)	Anaerolineae(100)	SBR1031(100)	SBR1031_fa(100)	SBR1031_ge(100)	471	0	0	0	0	0	0	8	8	9	1	0	0	0	1	4	0	0	0	9	9	11	0	0	0	4	2	8	0	0	0	1	3	1	1	0	0	1	0	0	0	0	0
4652	Bacteria(100)	Proteobacteria(100)	Gammaproteobacteria(100)	Betaproteobacteriales(100)	TRA3-20(100)	TRA3-20_ge(100)	471	1	0	2	0	0	0	12	17	15	0	0	1	0	0	0	0	0	0	6	7	12	0	0	1	0	0	0	0	0	0	14	12	22	0	0	0	0	0	0	0	0	0
1537	Bacteria(100)	Planctomycetes(100)	Planctomycetacia(100)	Gemmatales(100)	Gemmataceae(100)	uncultured(100)	470.5	0	0	0	0	0	0	0	0	0	0	0	0	0	0	0	0	0	0	2	0	3	0	0	0	0	0	0	0	0	0	48	20	14	0	0	0	2	0	2	0	0	0
13081	Bacteria(100)	Latescibacteria(99)	Latescibacteria_cl(99)	Latescibacteria_or(99)	Latescibacteria_fa(99)	Latescibacteria_ge(99)	470.25	0	1	0	0	0	0	0	0	0	0	0	0	0	1	0	0	0	0	0	0	0	0	0	0	0	1	1	0	0	0	7	4	12	0	0	1	1	0	0	0	1	0.5
820	Bacteria(100)	Acidobacteria(100)	Holophagae(100)	Subgroup_7(100)	Subgroup_7_fa(100)	Subgroup_7_ge(100)	470	0	0	0	0	0	0	0	0	0	0	0	0	0	0	0	0	0	0	0	0	0	0	0	0	0	0	0	0	0	0	0	0	0	0	0	0	20	32	47	0	0	0
1704	Bacteria(100)	Planctomycetes(100)	Phycisphaerae(100)	CCM11a(100)	CCM11a_fa(100)	CCM11a_ge(100)	470	0	0	0	0	0	0	0	0	0	0	0	0	0	0	0	0	0	0	0	0	0	0	0	0	0	0	0	0	0	0	0	0	0	0	0	0	29	40	29	0	0	0
899	Bacteria(100)	Actinobacteria(100)	Thermoleophilia(100)	Solirubrobacterales(99)	Solirubrobacteraceae(63)	unclassified	469.75	0	0	0	0	0	0	2	1	1	2	2	1	0	0	0	0	0	0	2	1	4	11	0	2	0	0	0	0	0	0	1	8	0	5	7	5	0	0	0	0	0	0
816	Bacteria(100)	Chloroflexi(99)	Chloroflexia(99)	Thermomicrobiales(99)	JG30-KF-CM45(99)	JG30-KF-CM45_ge(99)	469.5	0	0	0	0	0	0	1	0	0	0	0	0	0	0	0	0	0	0	0	0	1	1	0	0	1	1	0	0	0	0	1	0	2	0	1	1	4	3	1	4	0	2
673	Bacteria(100)	Planctomycetes(100)	Planctomycetacia(100)	Gemmatales(100)	Gemmataceae(100)	Fimbriiglobus(100)	469	0	0	0	0	1	0.5	6	2	2	6	5	8	0	0	0	0	0	1	3	11	0	1	6	0	0	0	0	0	1	0	0	1	0	0	0	1	0	0	0	0	0	0
538	Bacteria(100)	Planctomycetes(100)	Planctomycetacia(100)	Gemmatales(100)	Gemmataceae(100)	uncultured(97)	467.75	0	0	0	0	0	0	0	0	0	0	0	0	0	0	0	0	0	0	0	0	0	0	0	0	0	0	0	0	0	0	0	0	0	0	0	0	22	34	34	0	0	0
16098	Bacteria(100)	Actinobacteria(100)	Thermoleophilia(100)	Solirubrobacterales(99)	67-14(99)	67-14_ge(99)	467.75	0	0	0	0	0	0	1	0	3	2	0	3	0	0	0	0	0	0	5	1	6	7	7	5	0	0	0	4	2	2	1	2	3	11	12	6	2	0	0	25	2	13.5
1317	Bacteria(100)	Chloroflexi(100)	Anaerolineae(100)	RBG-13-54-9(100)	RBG-13-54-9_fa(100)	RBG-13-54-9_ge(100)	467.25	2	0	3	0	0	0	1	0	1	1	0	0	1	2	3	0	0	0	0	0	0	0	0	0	17	13	9	0	1	0	3	2	1	0	0	0	13	4	13	0	0	0
924	Bacteria(100)	Gemmatimonadetes(100)	Gemmatimonadetes(100)	Gemmatimonadales(100)	Gemmatimonadaceae(100)	uncultured(100)	466.5	5	6	7	0	0	0	0	0	0	0	0	0	6	12	11	0	0	0	0	0	0	0	0	0	1	0	4	0	0	0	0	0	0	0	0	0	1	4	5	0	0	0
7265	Bacteria(100)	Actinobacteria(100)	Actinobacteria(100)	Propionibacteriales(100)	Nocardioidaceae(100)	Nocardioides(100)	466.5	0	0	0	0	0	0	0	0	0	0	0	0	0	0	0	1	0	0	0	1	0	0	1	0	0	0	0	0	0	0	2	0	0	0	0	1	0	2	0	0	0	0
909	Bacteria(100)	Proteobacteria(100)	Deltaproteobacteria(100)	Myxococcales(100)	Haliangiaceae(100)	Haliangium(100)	466.25	0	0	0	1	0	0.5	3	7	0	0	3	2	4	0	6	0	6	1	6	9	5	3	7	0	3	1	0	3	6	3	3	2	2	6	0	0	1	0	2	1	10	5.5
1004	Bacteria(100)	Planctomycetes(100)	Planctomycetacia(100)	Pirellulales(100)	Pirellulaceae(100)	uncultured(99)	466	0	0	0	0	0	0	0	0	0	0	0	0	0	0	0	0	0	0	0	0	0	0	0	0	2	1	0	0	0	0	0	0	1	0	0	0	1	8	15	0	0	0
458	Bacteria(100)	Proteobacteria(100)	Alphaproteobacteria(100)	Rhizobiales(100)	D05-2(100)	D05-2_ge(100)	465.75	1	0	0	0	0	0	5	4	3	0	0	1	0	0	0	0	0	0	4	1	4	0	0	0	0	0	0	0	0	0	3	5	6	1	1	1	1	1	2	0	0	0
12106	Bacteria(100)	Proteobacteria(100)	Gammaproteobacteria(100)	Betaproteobacteriales(100)	Nitrosomonadaceae(100)	MND1(100)	465	3	7	3	0	0	0	1	0	2	0	0	0	15	25	21	0	0	0	2	2	2	0	0	0	50	32	51	0	0	0	1	1	1	0	0	0	8	5	3	0	0	0
1215	Bacteria(99)	unclassified	unclassified	unclassified	unclassified	unclassified	464.75	0	0	0	0	0	0	2	0	1	0	0	0	0	0	0	0	0	0	2	0	3	0	0	0	0	0	0	0	0	0	0	2	1	0	0	0	12	30	28	0	0	0
9708	Bacteria(100)	Planctomycetes(100)	Planctomycetacia(100)	Pirellulales(100)	Pirellulaceae(100)	Pirellula(100)	464.75	0	0	0	0	0	0	3	0	1	0	0	0	0	0	0	0	0	0	7	23	5	2	3	1	0	0	0	0	2	1	6	0	3	2	0	2	1	0	0	0	0	0
1666	Bacteria(100)	Proteobacteria(100)	Deltaproteobacteria(100)	Myxococcales(100)	Haliangiaceae(100)	Haliangium(100)	463.75	28	25	22	0	0	0	1	11	7	0	1	0	16	4	4	0	2	2	8	4	8	1	1	0	1	4	3	0	0	2	0	2	1	0	0	0	0	1	2	0	0	0
774	Bacteria(100)	Proteobacteria(100)	Alphaproteobacteria(100)	Azospirillales(100)	Inquilinaceae(100)	Inquilinus(100)	463.5	0	0	0	0	0	0	6	2	10	5	2	6	1	0	0	0	0	0	3	6	7	1	1	3	0	0	0	0	0	0	1	2	0	1	2	0	0	0	1	0	0	0
7611	Bacteria(100)	Bacteroidetes(100)	Bacteroidia(100)	Flavobacteriales(100)	Flavobacteriaceae(100)	Flavobacterium(100)	463.5	15	21	24	0	0	0	8	2	4	0	0	0	1	2	11	0	0	0	3	1	4	1	0	0	0	0	5	0	0	0	0	0	1	0	0	0	0	0	0	0	0	0
1078	Bacteria(100)	Proteobacteria(100)	Deltaproteobacteria(100)	Myxococcales(100)	BIrii41(100)	BIrii41_ge(100)	461.75	3	3	4	0	0	0	1	0	0	0	0	0	0	2	1	0	0	0	2	0	0	0	0	0	0	0	0	0	0	1	2	1	2	0	0	0	0	0	0	1	0	0.5
1335	Bacteria(100)	Planctomycetes(100)	Planctomycetacia(100)	Pirellulales(100)	Pirellulaceae(100)	uncultured(92)	459.5	2	1	1	0	0	0	4	1	1	0	0	0	1	1	0	0	0	0	1	9	1	2	3	1	3	1	3	0	0	8	0	0	2	0	1	1	2	6	10	5	0	2.5
9652	Bacteria(100)	Actinobacteria(100)	Thermoleophilia(100)	Gaiellales(100)	Gaiellaceae(92)	Gaiella(92)	459.25	0	0	0	0	0	0	0	0	0	0	0	0	0	0	0	0	0	0	0	0	0	0	0	0	1	0	0	0	0	0	0	1	1	0	0	0	1	1	2	0	0	0
683	Bacteria(100)	Actinobacteria(78)	MB-A2-108(75)	MB-A2-108_or(75)	MB-A2-108_fa(75)	MB-A2-108_ge(75)	459	0	0	0	0	0	0	0	0	0	0	0	0	0	0	0	0	0	0	0	0	1	0	0	0	0	0	1	0	0	0	3	7	5	0	0	0	0	0	1	0	0	0
1632	Bacteria(100)	Patescibacteria(100)	Saccharimonadia(100)	Saccharimonadales(100)	Saccharimonadales_fa(100)	Saccharimonadales_ge(100)	459	0	0	0	1	1	1	0	1	1	33	15	32	0	0	0	1	0	0	6	1	7	9	16	18	0	0	0	1	2	0	6	6	2	0	5	12	0	0	0	0	8	4
732	Bacteria(100)	Planctomycetes(100)	Planctomycetacia(100)	Gemmatales(100)	Gemmataceae(100)	uncultured(100)	458.5	0	0	0	0	0	0	18	12	18	13	16	22	0	1	0	0	0	0	36	25	43	23	22	17	1	0	0	0	0	0	3	9	5	3	5	3	0	0	0	0	0	0
849	Bacteria(100)	Planctomycetes(100)	Planctomycetacia(100)	Pirellulales(100)	Pirellulaceae(100)	Pirellula(100)	456.75	1	0	4	0	1	0.5	27	13	18	4	11	2	1	1	0	1	0	2	8	12	9	5	2	4	0	1	0	4	11	4	2	2	0	0	0	1	0	1	0	1	0	0.5
5798	Bacteria(100)	Proteobacteria(100)	Alphaproteobacteria(100)	Rickettsiales(100)	Mitochondria(100)	Mitochondria_ge(100)	455.25	0	0	0	0	0	0	0	0	0	0	0	0	0	0	0	0	0	0	0	0	0	1	0	0	0	0	0	0	0	0	0	0	0	0	0	0	0	0	0	0	0	0
622	Bacteria(100)	Planctomycetes(100)	Planctomycetacia(100)	Isosphaerales(100)	Isosphaeraceae(100)	uncultured(92)	455	0	0	0	0	0	0	10	7	12	0	1	0	0	0	0	0	0	0	1	14	2	1	1	1	0	0	0	0	0	0	0	0	0	0	0	0	0	0	0	0	0	0
6657	Bacteria(100)	Proteobacteria(100)	Alphaproteobacteria(100)	Rhizobiales(100)	Devosiaceae(100)	uncultured(97)	455	4	3	2	0	0	0	18	15	12	0	1	1	0	1	2	1	0	0	11	6	4	1	1	0	1	0	0	0	0	0	1	1	3	2	1	1	1	0	0	1	0	0.5
13151	Bacteria(100)	Verrucomicrobia(100)	Verrucomicrobiae(100)	Pedosphaerales(100)	Pedosphaeraceae(100)	Pedosphaeraceae_ge(97)	454.75	0	0	1	0	0	0	2	0	0	0	0	0	3	1	4	0	0	0	3	0	5	0	0	0	6	1	3	0	0	0	1	4	9	0	0	0	2	0	0	0	0	0
873	Bacteria(100)	Planctomycetes(100)	Planctomycetacia(100)	Pirellulales(100)	Pirellulaceae(100)	Pirellula(100)	454.25	0	0	1	0	0	0	19	12	11	1	6	6	1	0	0	0	1	0	23	22	25	2	4	6	3	0	3	0	6	0	6	4	5	1	1	0	3	2	0	0	1	0.5
1051	Bacteria(100)	Acidobacteria(100)	Subgroup_25(100)	Subgroup_25_or(100)	Subgroup_25_fa(100)	Subgroup_25_ge(100)	454	0	0	0	0	0	0	0	0	0	0	0	0	0	0	0	0	0	0	0	0	0	0	0	0	0	0	0	0	0	0	2	1	0	0	0	0	0	0	0	0	0	0
681	Bacteria(100)	Proteobacteria(100)	Deltaproteobacteria(100)	Myxococcales(100)	Haliangiaceae(100)	Haliangium(100)	453.5	0	0	1	0	0	0	6	1	9	1	0	0	0	3	2	0	0	0	6	17	4	1	0	0	5	0	0	0	0	0	4	7	2	0	0	0	1	3	4	0	0	0
584	Bacteria(100)	Patescibacteria(100)	Saccharimonadia(100)	Saccharimonadales(100)	Saccharimonadales_fa(100)	Saccharimonadales_ge(100)	452	0	0	0	0	0	0	0	0	0	0	0	0	0	0	0	0	0	0	0	0	0	0	0	0	0	0	0	0	0	0	0	0	0	0	0	0	0	0	0	0	0	0
8508	Bacteria(100)	Acidobacteria(100)	Subgroup_6(100)	Subgroup_6_or(100)	Subgroup_6_fa(100)	Subgroup_6_ge(100)	452	1	0	0	0	0	0	0	1	0	0	0	0	0	0	0	0	0	0	0	0	0	0	0	0	0	0	0	0	0	0	13	4	1	0	0	0	0	0	0	0	0	0
9356	Bacteria(100)	Planctomycetes(100)	Planctomycetacia(100)	Gemmatales(100)	Gemmataceae(100)	Gemmata(93)	451.75	1	0	0	0	2	1	2	2	1	8	4	4	0	0	0	1	0	0	1	1	1	9	15	10	0	0	0	3	22	0	2	1	0	3	8	11	0	0	0	0	0	0
14029	Bacteria(100)	Actinobacteria(100)	Acidimicrobiia(100)	Microtrichales(100)	Ilumatobacteraceae(100)	Ilumatobacter(87)	451.25	5	5	4	0	0	0	10	8	9	0	1	3	5	0	5	0	0	1	1	6	5	1	1	2	14	6	18	0	1	0	0	3	1	2	1	1	6	2	0	0	0	0
801	Bacteria(100)	Actinobacteria(100)	Actinobacteria(100)	Micromonosporales(76)	Micromonosporaceae(76)	unclassified	450.5	0	0	0	0	0	0	0	0	0	0	0	0	0	0	0	0	0	0	2	0	0	3	0	1	0	0	0	0	0	0	1	3	1	0	3	5	0	0	0	0	0	0
1275	Bacteria(100)	Verrucomicrobia(100)	Verrucomicrobiae(100)	Pedosphaerales(100)	Pedosphaeraceae(100)	Pedosphaeraceae_ge(100)	449.75	1	5	0	0	0	0	3	1	0	0	0	0	10	11	9	0	1	1	1	0	1	0	1	0	14	11	7	0	1	0	1	3	2	0	0	0	5	7	1	0	0	0
1445	Bacteria(100)	Actinobacteria(100)	Thermoleophilia(100)	Gaiellales(100)	uncultured(100)	uncultured_ge(100)	449.75	0	0	1	0	0	0	0	0	0	0	0	0	0	0	2	0	0	0	0	0	3	0	0	0	38	19	20	0	0	1	0	1	4	0	0	0	9	8	0	0	0	0
1966	Bacteria(100)	Bacteroidetes(100)	Bacteroidia(100)	Chitinophagales(100)	Chitinophagaceae(100)	uncultured(94)	449.75	0	0	0	0	0	0	0	0	0	0	0	0	0	0	0	0	0	0	12	1	30	0	0	0	0	1	1	0	0	0	0	1	2	0	0	0	20	15	15	0	0	0
1308	Bacteria(100)	Verrucomicrobia(100)	Verrucomicrobiae(100)	S-BQ2-57_soil_group(100)	S-BQ2-57_soil_group_fa(100)	S-BQ2-57_soil_group_ge(100)	449.25	0	0	0	0	0	0	0	0	0	0	0	0	1	0	0	0	0	0	2	0	3	0	0	0	2	2	7	0	1	0	11	7	3	1	0	0	5	9	5	0	0	0
767	Bacteria(100)	Bacteroidetes(100)	Bacteroidia(100)	Flavobacteriales(100)	Flavobacteriaceae(100)	Flavobacterium(100)	448.5	1	12	0	0	0	0	1	0	0	0	0	0	0	3	2	0	0	0	0	0	0	0	0	0	0	0	1	0	0	0	0	0	0	0	0	0	0	0	0	0	0	0
1053	Bacteria(100)	Planctomycetes(100)	Planctomycetacia(100)	Pirellulales(100)	Pirellulaceae(100)	uncultured(100)	448	1	0	1	0	0	0	3	0	1	0	0	0	0	1	0	0	0	0	2	0	0	1	0	1	0	0	1	0	0	0	6	8	12	0	0	0	1	0	0	0	0	0
1270	Bacteria(100)	Gemmatimonadetes(100)	Gemmatimonadetes(100)	Gemmatimonadales(100)	Gemmatimonadaceae(100)	uncultured(100)	448	0	1	2	0	0	0	1	1	0	0	0	0	1	3	5	0	0	0	2	1	1	0	0	0	1	3	2	0	0	0	2	1	0	0	0	0	0	1	0	0	0	0
1400	Bacteria(80)	unclassified	unclassified	unclassified	unclassified	unclassified	448	0	0	0	0	0	0	0	0	0	365	0	7	0	0	0	0	0	0	0	0	1	0	0	0	0	0	0	0	0	0	0	0	0	0	0	0	0	0	0	0	0	0
2233	Bacteria(100)	Proteobacteria(100)	Alphaproteobacteria(100)	Rhizobiales(100)	Rhizobiales_Incertae_Sedis(100)	Bauldia(100)	448	0	1	1	0	0	0	0	0	0	1	0	0	0	1	0	1	1	0	0	3	1	0	2	0	4	0	1	3	1	1	3	0	4	1	1	1	3	5	7	6	0	3
5314	Bacteria(100)	Actinobacteria(100)	Thermoleophilia(100)	Gaiellales(100)	uncultured(95)	uncultured_ge(95)	448	13	11	6	0	2	1	0	0	0	0	0	0	14	14	18	2	1	0	0	0	0	0	0	0	29	23	15	1	1	2	0	1	0	0	0	0	16	25	23	3	0	1.5
645	Bacteria(100)	Actinobacteria(100)	Acidimicrobiia(100)	Acidimicrobiales(100)	Acidimicrobiaceae(100)	uncultured(100)	447.75	0	0	0	0	0	0	0	0	0	0	0	0	0	0	0	0	0	0	0	0	0	0	0	0	1	0	2	0	0	0	0	0	3	0	1	0	0	0	0	0	0	0
9178	Bacteria(99)	unclassified	unclassified	unclassified	unclassified	unclassified	446.75	0	0	0	0	0	0	0	0	0	0	0	0	0	0	0	0	0	0	0	0	1	0	0	0	0	0	0	0	0	0	0	0	0	0	0	0	0	0	0	0	0	0
10231	Bacteria(100)	Acidobacteria(100)	Blastocatellia_(Subgroup_4)(100)	Blastocatellales(100)	Blastocatellaceae(100)	unclassified	446.5	0	2	1	0	0	0	10	3	9	8	3	7	0	0	0	0	0	1	2	1	2	3	5	1	0	0	1	22	7	21	2	1	0	3	1	4	0	0	0	4	0	2
1106	Bacteria(100)	Planctomycetes(100)	Planctomycetacia(100)	Pirellulales(100)	Pirellulaceae(100)	uncultured(100)	446.25	0	0	0	0	0	0	0	0	0	1	0	9	0	0	0	0	0	0	3	3	2	17	6	6	0	0	0	3	4	11	4	1	2	11	14	12	1	0	0	0	0	0
2382	Bacteria(100)	Verrucomicrobia(100)	Verrucomicrobiae(100)	Chthoniobacterales(100)	Chthoniobacteraceae(100)	Chthoniobacter(100)	446	4	10	11	0	0	0	27	8	12	7	1	1	3	1	3	0	0	0	14	9	9	0	1	0	0	0	5	2	0	0	6	5	4	1	1	1	0	0	0	0	0	0
14094	Bacteria(100)	Acidobacteria(100)	Subgroup_6(100)	Subgroup_6_or(99)	Subgroup_6_fa(99)	Subgroup_6_ge(99)	446	0	0	0	0	0	0	5	5	5	0	0	0	1	1	3	0	0	0	1	3	8	0	0	0	4	1	2	0	0	0	14	8	3	0	0	0	8	5	7	0	0	0
958	Bacteria(100)	Bacteroidetes(100)	Bacteroidia(100)	Cytophagales(100)	Microscillaceae(100)	Ohtaekwangia(100)	445	0	2	5	0	0	0	17	4	7	1	1	0	0	0	0	0	0	0	4	8	4	5	7	4	0	0	0	0	0	0	1	3	1	8	5	4	0	0	0	0	0	0
1312	Bacteria(100)	Acidobacteria(100)	Subgroup_6(100)	Subgroup_6_or(100)	Subgroup_6_fa(100)	Subgroup_6_ge(100)	444.5	0	1	1	0	0	0	7	9	6	0	0	0	1	0	2	0	0	0	13	5	8	1	0	0	1	0	3	0	0	2	4	0	4	0	0	0	0	0	0	0	0	0
1152	Bacteria(100)	Gemmatimonadetes(100)	Gemmatimonadetes(100)	Gemmatimonadales(100)	Gemmatimonadaceae(100)	uncultured(100)	444.25	0	0	0	0	0	0	3	5	8	0	0	0	2	1	0	0	0	0	11	4	8	0	0	1	14	10	11	0	0	0	12	12	8	0	0	0	15	15	12	0	0	0
308	Bacteria(100)	Acidobacteria(100)	Acidobacteriia(100)	Acidobacteriales(100)	uncultured(100)	uncultured_ge(100)	444	38	47	29	14	12	13	0	0	0	0	0	0	34	40	60	13	14	6	0	0	0	0	0	0	0	0	0	1	0	0	0	0	0	0	0	0	0	1	0	0	10	5
665	Archaea(97)	Euryarchaeota(88)	Thermoplasmata(86)	uncultured(61)	uncultured_fa(61)	uncultured_ge(61)	444	0	0	0	0	0	0	0	0	0	0	0	0	0	0	0	0	0	0	0	0	0	0	0	0	0	1	0	0	0	0	7	2	0	0	0	0	15	16	6	0	0	0
7257	Bacteria(100)	Proteobacteria(100)	Alphaproteobacteria(100)	Rhizobiales(100)	Xanthobacteraceae(100)	uncultured(96)	443.75	0	0	0	3	4	3.5	0	0	1	3	1	2	0	0	0	1	1	2	2	0	2	1	1	0	0	0	0	0	0	1	0	1	0	1	0	3	0	0	0	1	0	0.5
742	Bacteria(100)	Planctomycetes(100)	OM190(100)	OM190_or(100)	OM190_fa(100)	OM190_ge(100)	442	65	26	30	7	19	13	0	0	0	0	0	0	18	18	24	2	1	1	0	0	0	0	0	0	0	0	0	1	0	0	0	0	0	0	0	0	0	0	0	0	0	0
1115	Bacteria(100)	Chloroflexi(100)	Ktedonobacteria(100)	Ktedonobacterales(100)	Ktedonobacteraceae(100)	1959-1(100)	442	0	0	0	0	0	0	0	0	0	0	0	0	0	2	0	0	0	2	0	0	0	0	0	0	21	21	15	83	82	56	0	0	0	0	0	0	8	14	8	17	3	10
1390	Bacteria(100)	Proteobacteria(100)	Gammaproteobacteria(100)	Xanthomonadales(100)	Rhodanobacteraceae(100)	Dokdonella(100)	442	21	14	8	14	22	18	8	6	6	4	7	3	11	9	6	9	29	13	3	8	3	1	0	1	1	0	1	3	3	1	0	2	5	0	0	1	0	0	0	2	1	1.5
798	Bacteria(100)	Latescibacteria(100)	Latescibacteria(100)	Latescibacterales(100)	Latescibacteraceae(100)	Latescibacteraceae_ge(100)	441.5	0	0	0	0	0	0	0	0	0	0	0	0	0	0	0	0	0	0	0	0	0	0	0	0	0	0	0	0	0	0	0	0	0	0	0	0	3	1	0	0	0	0
1340	Bacteria(100)	Actinobacteria(100)	Actinobacteria(100)	Pseudonocardiales(100)	Pseudonocardiaceae(100)	Pseudonocardia(92)	441	0	0	0	0	0	0	0	0	0	0	0	0	0	0	0	0	0	0	0	0	1	1	0	0	0	0	0	0	0	0	0	0	0	1	0	0	0	0	0	0	0	0
1933	Bacteria(100)	Planctomycetes(100)	Planctomycetacia(100)	Isosphaerales(100)	Isosphaeraceae(100)	Singulisphaera(100)	439.5	4	0	3	3	5	4	27	4	11	26	21	18	0	0	1	2	0	1	4	4	3	7	22	9	0	0	0	1	0	0	0	0	0	2	7	0	0	0	0	0	0	0
1246	Bacteria(100)	Planctomycetes(100)	Planctomycetacia(100)	Pirellulales(100)	Pirellulaceae(100)	uncultured(100)	438.25	1	1	0	0	0	0	7	4	8	6	0	5	1	0	0	0	0	0	6	4	5	1	1	3	1	2	1	1	0	0	1	0	2	0	3	4	0	0	0	0	0	0
910	Bacteria(100)	Proteobacteria(100)	Gammaproteobacteria(100)	Steroidobacterales(100)	Steroidobacteraceae(100)	Steroidobacter(100)	437.5	0	0	0	0	0	0	35	15	37	0	2	0	1	0	0	0	0	0	30	30	29	2	1	0	1	2	1	0	0	0	0	2	8	0	0	0	5	0	0	0	0	0
6606	Bacteria(100)	Planctomycetes(100)	Planctomycetacia(100)	Gemmatales(100)	Gemmataceae(100)	Fimbriiglobus(98)	437.5	0	0	1	0	0	0	0	0	0	0	0	0	0	0	0	2	0	0	0	1	0	3	4	1	0	0	0	1	0	0	0	2	3	39	27	41	0	0	0	0	0	0
720	Bacteria(100)	Bacteroidetes(100)	Bacteroidia(100)	Chitinophagales(100)	Chitinophagaceae(100)	Pseudoflavitalea(99)	437.25	1	0	0	0	0	0	7	3	8	1	0	0	0	0	4	0	0	0	5	1	2	0	0	0	0	1	0	0	0	0	0	1	0	0	0	1	0	0	1	0	0	0
1609	Bacteria(100)	Chloroflexi(100)	Anaerolineae(100)	Anaerolineales(100)	Anaerolineaceae(100)	uncultured(100)	436.75	0	0	0	0	0	0	0	0	1	0	0	0	0	0	0	0	0	0	1	2	2	0	0	0	1	0	1	0	0	0	2	2	0	0	0	0	9	17	17	0	0	0
835	Bacteria(100)	Proteobacteria(100)	Alphaproteobacteria(100)	Acetobacterales(100)	Acetobacteraceae(100)	Acidicaldus(84)	436.25	58	53	35	3	2	2.5	2	2	2	2	1	0	15	23	24	4	6	1	1	3	4	0	3	0	0	0	0	0	2	0	0	0	0	0	0	0	0	0	0	0	1	0.5
1195	Bacteria(100)	Patescibacteria(100)	Parcubacteria(100)	Candidatus_Kaiserbacteria(100)	Candidatus_Kaiserbacteria_fa(100)	Candidatus_Kaiserbacteria_ge(100)	436.25	0	5	4	1	1	1	9	1	1	0	0	2	0	0	0	0	0	7	22	7	1	0	3	1	2	3	0	3	1	0	0	1	1	0	1	4	0	0	0	0	0	0
2110	Bacteria(100)	Verrucomicrobia(100)	Verrucomicrobiae(100)	Pedosphaerales(100)	Pedosphaeraceae(100)	Pedosphaeraceae_ge(85)	436.25	37	22	17	0	0	0	0	1	1	0	0	0	40	49	36	0	0	0	2	2	2	0	0	0	4	2	13	0	0	0	4	1	4	0	0	0	0	1	0	0	2	1
1494	Bacteria(100)	Actinobacteria(100)	Acidimicrobiia(100)	IMCC26256(100)	IMCC26256_fa(100)	IMCC26256_ge(100)	435.5	0	0	0	0	0	0	0	0	1	0	0	0	1	0	0	0	0	0	4	1	3	0	0	1	1	3	0	0	0	0	1	2	10	0	0	0	8	2	0	0	0	0
9831	Bacteria(100)	Patescibacteria(100)	Parcubacteria(100)	Candidatus_Adlerbacteria(100)	Candidatus_Adlerbacteria_fa(100)	Candidatus_Adlerbacteria_ge(100)	435.25	0	2	0	2	1	1.5	7	9	4	13	9	10	0	0	0	0	0	0	4	0	5	12	7	4	0	0	0	0	0	0	0	0	1	1	0	1	0	0	0	0	0	0
7183	Bacteria(100)	Proteobacteria(100)	Gammaproteobacteria(100)	Betaproteobacteriales(100)	Nitrosomonadaceae(100)	MND1(100)	435	0	0	0	0	0	0	0	0	0	0	0	0	0	0	0	0	0	0	0	0	0	0	0	0	0	0	0	0	0	0	0	0	0	0	0	0	0	0	0	0	0	0
836	Bacteria(100)	Proteobacteria(100)	Alphaproteobacteria(100)	Rhizobiales(100)	D05-2(75)	D05-2_ge(75)	434.75	0	0	0	0	0	0	1	0	1	0	0	1	0	0	1	0	0	0	3	2	0	2	0	0	3	1	0	0	0	1	1	3	5	2	0	2	1	1	2	0	0	0
337	Bacteria(100)	Acidobacteria(100)	Acidobacteriia(100)	Acidobacteriales(100)	uncultured(100)	uncultured_ge(100)	434.5	30	32	21	11	15	13	0	0	0	0	0	0	36	36	42	13	23	16	0	0	0	0	0	0	4	8	13	0	2	3	0	0	0	0	0	0	0	1	0	1	8	4.5
1222	Bacteria(100)	Chloroflexi(100)	Anaerolineae(100)	SBR1031(100)	A4b(100)	A4b_ge(100)	434	0	0	0	0	0	0	0	1	0	0	0	0	0	1	1	0	0	0	0	0	3	0	0	0	3	0	0	0	0	0	0	0	0	0	0	0	5	1	2	14	0	7
972	Bacteria(100)	Planctomycetes(100)	Planctomycetacia(100)	Pirellulales(100)	Pirellulaceae(100)	Rhodopirellula(100)	433	0	0	0	0	0	0	5	7	6	3	1	0	0	0	0	0	0	0	6	1	6	10	0	5	0	0	0	0	0	0	1	13	3	1	1	3	0	0	0	0	0	0
1849	Bacteria(100)	Verrucomicrobia(100)	Verrucomicrobiae(100)	Chthoniobacterales(100)	Chthoniobacteraceae(100)	Chthoniobacter(100)	433	28	25	32	0	2	1	36	34	29	2	1	0	2	2	4	0	0	1	11	2	10	2	0	0	0	0	0	0	0	0	0	0	0	0	0	0	1	0	0	0	0	0
875	Bacteria(100)	Planctomycetes(100)	Planctomycetacia(100)	Gemmatales(100)	Gemmataceae(100)	uncultured(100)	432.5	0	0	0	0	0	0	1	0	0	0	0	0	0	0	0	0	0	0	0	0	1	2	2	1	0	0	0	1	0	0	0	0	1	2	0	2	0	0	0	0	0	0
1357	Bacteria(100)	Verrucomicrobia(100)	Verrucomicrobiae(100)	UA11(100)	UA11_fa(100)	UA11_ge(100)	431.5	0	0	0	0	0	0	1	3	0	0	0	0	0	0	0	0	0	0	0	0	1	1	0	0	0	0	1	0	0	0	0	0	0	0	0	3	0	0	0	0	0	0
1036	Bacteria(100)	Verrucomicrobia(100)	Verrucomicrobiae(100)	Verrucomicrobiales(100)	Verrucomicrobiaceae(97)	uncultured(97)	431.25	2	1	1	0	0	0	2	2	3	0	0	0	0	0	0	1	0	0	4	1	1	0	0	0	0	0	0	0	0	0	0	0	0	0	0	0	0	0	0	0	0	0
1846	Bacteria(100)	Patescibacteria(100)	Parcubacteria(100)	Candidatus_Campbellbacteria(87)	Candidatus_Campbellbacteria_fa(87)	Candidatus_Campbellbacteria_ge(87)	431.25	0	0	0	0	0	0	3	1	0	0	0	2	0	0	0	0	0	0	1	2	0	1	0	0	0	0	0	0	0	0	1	1	0	0	0	0	0	0	0	10	0	5
14916	Bacteria(100)	Verrucomicrobia(100)	Verrucomicrobiae(100)	Pedosphaerales(100)	Pedosphaeraceae(100)	Pedosphaeraceae_ge(100)	431.25	0	0	0	0	0	0	0	0	0	0	0	0	0	0	0	0	0	0	0	0	0	0	0	0	0	0	0	0	0	0	0	0	0	0	0	0	0	0	0	0	0	0
2211	Bacteria(100)	Verrucomicrobia(100)	Verrucomicrobiae(100)	UA11(100)	UA11_fa(100)	UA11_ge(100)	431	0	0	2	0	0	0	2	2	2	0	0	0	0	0	1	1	2	0	5	3	2	0	4	0	2	2	0	4	4	0	2	2	6	0	0	4	0	0	0	5	0	2.5
1268	Bacteria(100)	Planctomycetes(100)	Planctomycetacia(100)	Gemmatales(100)	Gemmataceae(100)	Fimbriiglobus(100)	430.25	3	0	4	2	0	1	26	8	18	13	4	1	1	0	3	0	1	0	7	11	8	2	6	5	1	0	1	0	2	0	4	1	1	13	12	10	0	0	0	0	0	0
10120	Bacteria(100)	Planctomycetes(100)	Planctomycetacia(100)	Gemmatales(100)	Gemmataceae(100)	uncultured(95)	429.5	0	0	0	0	0	0	0	0	0	0	0	0	0	0	0	0	0	0	1	0	1	0	0	0	0	0	1	0	0	0	20	16	19	0	0	0	0	0	0	0	0	0
1039	Bacteria(100)	Acidobacteria(100)	Subgroup_6(100)	Subgroup_6_or(99)	Subgroup_6_fa(99)	Subgroup_6_ge(99)	428	0	0	0	0	0	0	0	0	0	0	0	0	0	0	0	0	0	0	0	0	0	0	0	0	0	0	0	0	0	0	1	0	0	0	0	0	3	1	0	0	0	0
1030	Bacteria(100)	Chloroflexi(100)	Anaerolineae(100)	Caldilineales(100)	Caldilineaceae(100)	Litorilinea(100)	427	0	0	0	0	0	0	4	0	2	0	0	0	0	0	0	0	0	0	3	2	5	0	0	0	1	3	3	0	0	0	2	2	1	0	2	0	5	4	6	0	0	0
1829	Bacteria(100)	Planctomycetes(100)	Phycisphaerae(100)	CCM11a(100)	CCM11a_fa(100)	CCM11a_ge(100)	426.5	0	0	0	0	0	0	0	0	0	0	0	0	0	0	0	0	0	0	0	0	0	0	0	0	4	43	2	0	0	0	0	0	0	0	0	0	36	29	27	0	0	0
740	Bacteria(100)	Planctomycetes(100)	Phycisphaerae(100)	Tepidisphaerales(100)	WD2101_soil_group(99)	WD2101_soil_group_ge(99)	425.75	2	1	2	0	0	0	17	31	17	8	0	5	0	0	0	0	0	0	6	5	8	1	2	0	0	0	0	0	0	0	0	6	5	1	1	1	0	0	0	0	0	0
1298	Bacteria(100)	Planctomycetes(100)	Planctomycetacia(100)	uncultured(99)	uncultured_fa(99)	uncultured_ge(99)	425.75	0	0	0	0	0	0	1	2	1	0	0	3	0	0	3	0	0	0	6	2	5	0	0	1	2	3	2	0	0	0	6	1	1	0	2	2	3	6	2	1	0	0.5
557	Bacteria(99)	Chloroflexi(99)	Anaerolineae(99)	Anaerolineales(99)	Anaerolineaceae(99)	uncultured(92)	424.75	0	0	0	0	0	0	0	0	2	1	0	3	0	0	0	0	0	0	1	0	4	0	3	2	0	0	0	0	0	0	9	18	10	0	0	5	0	0	2	0	0	0
1612	Bacteria(100)	Rokubacteria(100)	NC10(100)	Rokubacteriales(100)	Rokubacteriales_fa(100)	Rokubacteriales_ge(100)	424.75	0	1	0	0	0	0	0	0	0	0	0	0	5	2	2	1	0	0	0	0	0	0	0	0	4	4	7	0	0	0	2	1	1	1	0	0	3	3	6	0	0	0
1273	Bacteria(100)	Planctomycetes(100)	Planctomycetacia(100)	Pirellulales(100)	Pirellulaceae(100)	uncultured(70)	424.5	0	0	0	0	0	0	4	1	1	0	1	0	2	0	0	0	0	0	6	4	8	2	0	0	6	1	7	2	0	0	9	12	8	0	1	1	2	0	0	0	0	0
1155	Bacteria(100)	Verrucomicrobia(100)	Verrucomicrobiae(100)	Chthoniobacterales(100)	Chthoniobacteraceae(100)	Candidatus_Udaeobacter(100)	423	0	0	0	0	0	0	0	0	0	0	0	0	0	0	0	0	0	0	1	1	2	0	1	0	0	0	0	0	0	0	25	14	15	0	1	0	0	0	0	0	0	0
2555	Bacteria(100)	Proteobacteria(100)	Gammaproteobacteria(100)	Betaproteobacteriales(100)	Burkholderiaceae(100)	Ideonella(94)	422.75	6	5	1	1	4	2.5	0	0	0	0	0	0	6	1	9	4	1	15	0	0	0	0	0	0	3	0	2	1	0	2	0	0	0	0	0	0	1	0	0	0	20	10
370	Bacteria(100)	Firmicutes(100)	Bacilli(100)	Bacillales(100)	Paenibacillaceae(100)	Paenibacillus(100)	420	2	2	0	0	0	0	2	1	1	1	0	0	0	1	0	0	1	0	0	15	0	2	0	0	5	2	1	0	0	0	0	0	4	0	0	0	3	3	0	0	0	0
1760	Bacteria(100)	Chloroflexi(100)	Anaerolineae(100)	Anaerolineales(95)	Anaerolineaceae(95)	uncultured(91)	420	0	0	0	0	0	0	0	0	0	0	0	0	0	0	0	0	0	0	6	0	10	1	0	0	2	4	3	0	0	0	1	11	14	0	0	0	4	1	3	0	0	0
725	Bacteria(100)	Planctomycetes(100)	Planctomycetacia(100)	Pirellulales(100)	Pirellulaceae(100)	uncultured(80)	419.75	0	0	0	0	0	0	3	3	6	0	0	4	0	0	0	0	0	1	5	3	8	8	2	5	0	0	0	0	3	1	1	5	1	4	14	12	0	0	0	5	0	2.5
3793	Bacteria(100)	Actinobacteria(100)	Actinobacteria(100)	Micromonosporales(100)	Micromonosporaceae(100)	Dactylosporangium(74)	419.75	0	1	0	5	0	2.5	1	0	0	0	4	6	2	1	0	3	7	1	2	2	5	7	7	22	0	1	5	9	5	16	1	1	7	10	38	8	0	0	0	0	13	6.5
13812	Bacteria(100)	Actinobacteria(100)	MB-A2-108(100)	MB-A2-108_or(100)	MB-A2-108_fa(100)	MB-A2-108_ge(100)	419.25	0	0	0	0	0	0	0	0	0	0	0	0	0	0	0	0	0	0	0	0	0	0	0	0	0	0	0	0	0	0	0	0	2	0	0	0	23	34	53	0	0	0
989	Bacteria(100)	Acidobacteria(100)	Subgroup_6(100)	Subgroup_6_or(100)	Subgroup_6_fa(100)	Subgroup_6_ge(100)	419	0	0	0	0	0	0	0	1	1	0	0	0	0	0	0	0	0	0	0	0	0	0	0	0	0	0	0	0	0	0	1	0	0	0	0	0	0	0	0	0	0	0
1412	Bacteria(100)	Acidobacteria(100)	Subgroup_25(100)	Subgroup_25_or(100)	Subgroup_25_fa(100)	Subgroup_25_ge(100)	419	0	0	0	0	0	0	0	0	0	0	0	0	4	2	5	0	1	0	0	0	0	0	0	0	5	9	3	0	0	0	0	0	0	0	0	0	36	54	40	0	0	0
1606	Bacteria(100)	Planctomycetes(100)	Phycisphaerae(100)	Tepidisphaerales(100)	WD2101_soil_group(100)	WD2101_soil_group_ge(100)	419	1	0	0	0	0	0	1	3	4	0	2	0	1	2	1	0	0	0	10	4	10	1	0	0	8	4	6	0	1	0	15	24	20	0	0	1	4	5	8	0	0	0
10718	Bacteria(100)	Verrucomicrobia(100)	Verrucomicrobiae(100)	Opitutales(100)	Opitutaceae(100)	Lacunisphaera(100)	418.75	2	2	1	0	0	0	3	4	2	1	0	0	0	0	0	0	0	0	3	0	3	0	0	0	0	0	0	0	1	0	2	0	1	0	0	0	0	0	0	0	0	0
6239	Bacteria(100)	Acidobacteria(100)	Subgroup_6(100)	Subgroup_6_or(100)	Subgroup_6_fa(100)	Subgroup_6_ge(100)	418.5	6	3	8	0	0	0	4	11	5	0	0	0	3	0	2	0	0	0	8	5	5	1	0	1	1	0	2	0	0	0	0	3	2	0	0	0	0	0	2	1	1	1
802	Bacteria(100)	Acidobacteria(100)	Acidobacteriia(100)	Solibacterales(100)	Solibacteraceae_(Subgroup_3)(100)	Bryobacter(99)	417.5	6	11	5	0	0	0	10	3	7	0	0	0	1	3	4	0	0	0	12	5	8	1	0	1	1	1	0	1	1	1	5	2	5	0	2	0	0	0	0	1	1	1
1987	Bacteria(100)	Proteobacteria(100)	Gammaproteobacteria(100)	Betaproteobacteriales(100)	SC-I-84(100)	SC-I-84_ge(100)	417.5	18	8	10	2	0	1	0	0	0	0	0	0	38	32	56	1	1	0	0	0	0	0	0	0	35	15	48	0	0	0	1	0	1	0	0	0	3	0	0	0	0	0
13411	Bacteria(100)	Planctomycetes(100)	Phycisphaerae(100)	Tepidisphaerales(100)	WD2101_soil_group(92)	WD2101_soil_group_ge(92)	417.25	0	0	2	1	0	0.5	1	1	0	0	0	0	3	0	0	0	0	1	0	0	0	0	2	0	1	1	6	13	17	11	0	0	0	0	0	0	0	0	0	8	3	5.5
2264	Bacteria(100)	Bacteroidetes(100)	Bacteroidia(100)	Chitinophagales(100)	Chitinophagaceae(100)	Terrimonas(100)	416.75	3	8	4	3	1	2	31	13	18	0	0	0	0	1	1	0	0	0	13	9	10	0	4	0	0	0	3	0	1	0	1	0	2	2	1	0	0	0	0	1	0	0.5
5634	Bacteria(100)	Actinobacteria(100)	Actinobacteria(100)	Micromonosporales(100)	Micromonosporaceae(100)	Luedemannella(96)	416.75	3	5	4	6	3	4.5	0	2	1	0	0	0	5	4	7	9	4	11	1	0	1	0	0	0	4	3	6	5	6	22	0	1	1	0	0	1	0	1	3	0	2	1
2628	Bacteria(100)	Bacteroidetes(100)	Bacteroidia(100)	Cytophagales(100)	Microscillaceae(100)	Ohtaekwangia(100)	415.75	0	0	1	0	0	0	3	2	0	0	2	0	0	0	0	0	0	1	1	2	1	4	4	7	4	0	2	1	4	2	0	0	0	9	0	5	0	0	0	0	0	0
2244	Bacteria(100)	Chloroflexi(100)	KD4-96(100)	KD4-96_or(100)	KD4-96_fa(100)	KD4-96_ge(100)	415.25	2	1	3	0	0	0	0	2	2	0	0	0	2	1	3	0	0	0	0	0	1	0	1	1	0	3	3	0	0	0	6	3	5	0	0	0	3	8	9	0	2	1
712	Bacteria(100)	Proteobacteria(100)	Alphaproteobacteria(100)	Caulobacterales(100)	Hyphomonadaceae(100)	SWB02(100)	415	0	1	0	0	0	0	4	0	4	0	0	1	0	0	0	0	0	0	6	4	0	0	0	0	0	0	1	0	0	1	0	0	0	0	0	3	1	0	0	2	0	1
1473	Bacteria(100)	Gemmatimonadetes(100)	AKAU4049(100)	AKAU4049_or(100)	AKAU4049_fa(100)	AKAU4049_ge(100)	415	0	0	0	0	0	0	0	0	0	0	0	0	0	0	0	0	0	0	0	0	0	0	0	0	0	1	0	0	0	0	2	0	1	0	0	0	20	18	22	0	0	0
9082	Bacteria(100)	Proteobacteria(100)	Gammaproteobacteria(100)	Betaproteobacteriales(100)	Burkholderiaceae(100)	unclassified	413.5	0	0	0	0	0	0	0	0	0	0	0	0	0	0	0	0	0	0	19	1	18	1	0	0	0	0	0	0	0	0	49	35	38	1	3	1	0	0	0	0	0	0
659	Bacteria(100)	Planctomycetes(100)	Planctomycetacia(100)	Pirellulales(100)	Pirellulaceae(100)	Blastopirellula(99)	413.25	0	0	0	0	0	0	3	2	0	0	0	1	0	0	0	0	0	0	2	4	5	6	0	7	0	0	1	0	0	0	1	4	6	2	3	2	0	0	1	0	0	0
580	Bacteria(100)	Proteobacteria(100)	Alphaproteobacteria(100)	Caulobacterales(100)	Caulobacteraceae(100)	Brevundimonas(100)	413	0	2	0	0	0	0	5	8	3	2	3	3	0	0	0	0	0	0	3	1	2	1	1	0	0	0	0	0	5	0	0	4	0	0	0	0	0	0	0	0	0	0
9324	Bacteria(100)	Actinobacteria(100)	Actinobacteria(100)	Pseudonocardiales(100)	Pseudonocardiaceae(100)	Pseudonocardia(100)	413	0	0	0	0	0	0	0	0	1	0	0	2	0	0	0	0	0	1	1	0	2	4	0	10	1	0	1	3	2	1	0	1	2	9	10	16	0	0	0	11	0	5.5
7147	Bacteria(100)	Proteobacteria(100)	Gammaproteobacteria(100)	Betaproteobacteriales(100)	B1-7BS(98)	B1-7BS_ge(98)	412.5	0	0	0	0	0	0	0	0	0	0	0	0	0	0	0	0	0	0	0	0	0	0	0	0	0	0	0	0	0	0	0	0	0	0	0	0	0	0	0	0	0	0
1747	Bacteria(100)	Actinobacteria(100)	Actinobacteria(100)	Frankiales(90)	Frankiaceae(73)	Jatrophihabitans(72)	412	1	3	1	9	4	6.5	3	0	0	1	1	1	4	4	3	2	3	2	1	2	3	2	2	1	5	5	6	5	12	98	0	0	1	0	0	1	1	0	0	6	2	4
10202	Bacteria(100)	Planctomycetes(100)	Planctomycetacia(100)	Gemmatales(100)	Gemmataceae(100)	uncultured(99)	411.25	0	0	0	0	0	0	0	0	0	0	0	0	9	1	3	0	0	0	0	0	0	0	0	0	0	0	1	0	0	0	12	5	5	0	1	0	10	3	5	0	0	0
13981	Bacteria(100)	Actinobacteria(100)	Thermoleophilia(100)	Solirubrobacterales(100)	Solirubrobacteraceae(100)	Solirubrobacter(100)	411.25	0	0	0	0	0	0	4	3	3	2	0	3	0	0	0	0	0	0	2	0	5	2	2	2	0	0	0	0	0	0	0	4	7	1	1	0	0	0	0	0	0	0
1072	Bacteria(100)	Planctomycetes(100)	Planctomycetacia(100)	Planctomycetales(100)	Rubinisphaeraceae(100)	Planctomicrobium(99)	410.5	1	1	0	0	0	0	0	1	0	0	0	0	1	1	1	0	0	1	12	2	5	0	0	3	1	1	0	1	12	0	8	11	12	3	1	2	3	2	1	13	0	6.5
4416	Bacteria(100)	Actinobacteria(100)	Thermoleophilia(100)	Gaiellales(100)	uncultured(81)	uncultured_ge(81)	410.5	12	5	8	3	1	2	2	1	1	1	3	1	3	13	6	0	1	1	3	2	5	0	1	0	2	2	5	0	2	5	4	4	2	0	1	0	1	0	0	1	3	2
848	Bacteria(100)	Chloroflexi(100)	Anaerolineae(100)	SBR1031(100)	A4b(100)	A4b_ge(100)	410.25	2	1	0	1	1	1	11	7	1	5	2	4	0	0	0	0	0	0	3	1	8	1	2	3	0	0	0	0	0	0	3	0	0	4	6	1	0	0	0	0	0	0
8767	Bacteria(100)	Gemmatimonadetes(100)	Gemmatimonadetes(100)	Gemmatimonadales(100)	Gemmatimonadaceae(100)	uncultured(79)	410	0	0	0	0	0	0	0	0	0	0	0	0	0	0	0	0	0	0	0	0	0	0	0	0	0	0	0	0	0	0	0	0	0	0	0	0	0	0	1	0	0	0
7415	Bacteria(100)	Acidobacteria(100)	Blastocatellia_(Subgroup_4)(100)	Blastocatellales(100)	Blastocatellaceae(100)	JGI_0001001-H03(72)	409.75	0	0	1	0	1	0.5	3	9	8	0	1	2	0	0	0	1	0	1	2	1	7	2	0	0	0	0	0	0	0	0	3	0	3	1	1	0	0	0	0	0	0	0
10255	Bacteria(100)	Proteobacteria(100)	Gammaproteobacteria(100)	Betaproteobacteriales(100)	uncultured(100)	uncultured_ge(100)	409.75	0	0	0	0	0	0	0	0	0	0	0	0	0	1	0	0	0	0	0	0	0	0	0	0	0	0	0	0	0	0	0	0	0	0	0	0	1	1	0	0	0	0
2159	Bacteria(100)	Bacteroidetes(100)	Bacteroidia(100)	Flavobacteriales(100)	Flavobacteriaceae(100)	Flavobacterium(100)	407.25	3	16	3	0	0	0	0	1	0	0	0	0	0	2	4	0	0	2	0	0	0	0	0	0	0	0	2	0	0	0	0	0	0	0	0	0	0	0	1	0	0	0
9529	Bacteria(100)	Actinobacteria(100)	Thermoleophilia(100)	Solirubrobacterales(100)	67-14(100)	67-14_ge(100)	406.25	0	0	0	0	0	0	1	0	2	3	3	1	0	0	0	0	0	0	1	3	5	9	1	7	0	0	0	0	0	0	0	1	1	2	7	7	2	4	0	15	0	7.5
10158	Bacteria(100)	Rokubacteria(100)	NC10(100)	Rokubacteriales(100)	Rokubacteriales_fa(100)	Rokubacteriales_ge(100)	406	0	0	0	0	0	0	0	0	0	0	0	0	1	1	0	0	0	0	0	0	0	0	0	0	15	14	2	0	0	0	0	0	0	0	0	0	42	26	26	0	0	0
749	Bacteria(100)	Planctomycetes(100)	Phycisphaerae(100)	Phycisphaerales(100)	Phycisphaeraceae(100)	SM1A02(100)	405.75	5	8	2	0	6	3	11	6	4	0	0	0	1	0	1	0	2	2	4	4	3	1	1	2	2	0	1	1	4	0	1	0	4	6	1	2	0	0	0	1	0	0.5
1248	Bacteria(100)	Bacteroidetes(100)	Bacteroidia(100)	Chitinophagales(100)	Chitinophagaceae(100)	uncultured(99)	405.25	2	1	5	0	1	0.5	10	19	19	1	0	0	4	0	7	0	0	0	9	8	12	0	1	0	4	0	0	1	0	2	9	5	10	0	1	0	0	0	0	0	0	0
1037	Bacteria(100)	Proteobacteria(100)	Deltaproteobacteria(100)	NB1-j(100)	NB1-j_fa(100)	NB1-j_ge(100)	403.5	0	0	0	0	0	0	0	0	0	0	0	0	2	5	2	0	0	0	7	2	8	0	0	0	17	16	17	0	0	0	4	4	6	0	0	0	25	12	11	0	0	0
762	Bacteria(100)	Planctomycetes(100)	Planctomycetacia(100)	Pirellulales(100)	Pirellulaceae(100)	uncultured(100)	403	0	0	0	0	0	0	0	0	1	1	0	2	0	0	1	0	0	0	0	0	3	0	0	0	3	0	0	1	1	0	3	1	2	0	1	0	0	0	0	0	0	0
419	Bacteria(100)	Actinobacteria(100)	Actinobacteria(100)	Frankiales(100)	Acidothermaceae(100)	Acidothermus(100)	402.25	34	28	22	16	13	14.5	0	0	0	0	0	0	15	19	22	14	26	9	0	0	0	0	0	0	0	0	0	1	0	0	0	0	0	0	0	0	0	0	0	0	9	4.5
904	Bacteria(100)	Chloroflexi(100)	OLB14(100)	OLB14_or(100)	OLB14_fa(100)	OLB14_ge(100)	402	0	2	0	0	0	0	4	3	2	0	0	0	0	0	1	0	0	0	6	7	5	0	2	0	4	1	4	0	0	0	1	3	5	0	0	0	4	0	1	0	0	0
882	Archaea(99)	Euryarchaeota(99)	Thermoplasmata(98)	uncultured(82)	uncultured_fa(82)	uncultured_ge(82)	401.75	0	0	0	0	0	0	0	0	0	0	0	0	0	0	0	0	0	0	0	0	0	0	0	0	6	4	5	0	0	0	0	0	0	0	0	0	12	6	10	0	0	0
726	Bacteria(100)	Planctomycetes(100)	Phycisphaerae(100)	Tepidisphaerales(100)	WD2101_soil_group(100)	WD2101_soil_group_ge(100)	401	48	26	21	7	12	9.5	0	0	0	0	0	0	22	12	24	6	9	6	0	0	0	0	0	0	0	0	0	0	0	0	0	0	0	0	0	0	1	2	0	0	4	2
872	Bacteria(100)	Patescibacteria(100)	Saccharimonadia(100)	Saccharimonadales(100)	Saccharimonadales_fa(100)	Saccharimonadales_ge(100)	401	0	0	0	0	0	0	0	4	0	1	0	2	0	0	0	0	0	0	1	0	2	5	0	7	0	0	0	0	0	0	4	2	5	2	24	2	0	0	0	0	0	0
2011	Bacteria(100)	Planctomycetes(100)	Planctomycetacia(100)	Pirellulales(100)	Pirellulaceae(100)	Pir4_lineage(100)	400.75	0	0	0	0	0	0	0	0	2	0	0	0	0	0	2	0	0	0	0	1	0	0	0	0	3	0	1	1	1	0	0	0	0	1	0	0	6	6	22	0	0	0
7714	Bacteria(100)	Planctomycetes(100)	Planctomycetacia(100)	Planctomycetales(100)	uncultured(100)	uncultured_ge(100)	400.75	1	1	1	1	2	1.5	26	12	17	4	3	2	0	0	0	0	0	0	7	5	5	2	5	2	0	0	0	0	4	1	1	0	1	2	3	2	0	0	0	0	0	0
687	Bacteria(100)	Planctomycetes(100)	Planctomycetacia(100)	Isosphaerales(100)	Isosphaeraceae(100)	Singulisphaera(98)	400	2	2	1	6	8	7	0	0	0	1	13	0	1	1	1	75	17	20	0	1	0	0	0	1	0	0	0	0	0	0	0	0	0	0	0	0	0	0	0	0	0	0
823	Bacteria(100)	Proteobacteria(100)	Alphaproteobacteria(100)	Rhizobiales(100)	Beijerinckiaceae(100)	Microvirga(100)	399.75	5	1	6	0	0	0	14	10	26	8	4	3	0	1	1	0	0	0	10	8	21	0	3	1	0	0	0	0	0	0	1	3	7	0	2	2	3	0	0	0	0	0
2129	Bacteria(100)	Actinobacteria(100)	Acidimicrobiia(100)	Microtrichales(100)	Ilumatobacteraceae(100)	CL500-29_marine_group(100)	399	12	15	8	0	0	0	16	12	12	2	1	3	1	0	1	0	0	0	4	4	11	0	1	0	0	0	0	0	1	0	2	4	6	0	0	0	1	1	1	0	0	0
1894	Bacteria(100)	Proteobacteria(100)	Gammaproteobacteria(100)	Betaproteobacteriales(100)	Nitrosomonadaceae(100)	MND1(100)	398.25	0	2	1	0	0	0	0	0	1	0	0	0	1	3	1	0	0	0	6	3	5	1	0	0	2	3	1	0	0	0	8	5	2	1	0	0	3	1	2	1	0	0.5
866	Bacteria(100)	Chloroflexi(100)	P2-11E(100)	P2-11E_or(100)	P2-11E_fa(100)	P2-11E_ge(100)	398	0	0	0	0	0	0	0	0	0	0	0	0	0	0	0	0	0	0	0	0	0	0	0	0	1	0	0	0	0	0	0	5	4	0	0	0	4	8	6	0	0	0
1262	Bacteria(100)	Proteobacteria(100)	Deltaproteobacteria(100)	Myxococcales(100)	Polyangiaceae(100)	Aetherobacter(100)	398	9	8	9	0	0	0	13	6	8	0	0	3	3	5	3	0	0	1	4	8	9	2	2	1	2	4	1	1	0	0	4	4	3	0	0	0	0	4	2	0	0	0
410	Bacteria(100)	Planctomycetes(100)	Planctomycetacia(100)	Gemmatales(100)	Gemmataceae(100)	uncultured(100)	397.75	0	0	0	0	0	0	0	0	0	0	0	0	2	0	0	0	0	0	0	0	0	0	0	0	2	9	3	0	0	0	0	4	1	0	0	0	17	54	78	0	0	0
3107	Bacteria(100)	Proteobacteria(100)	Alphaproteobacteria(100)	Rhizobiales(100)	Xanthobacteraceae(98)	Afipia(81)	397.75	0	0	0	2	2	2	0	2	0	1	3	1	0	0	0	3	3	11	1	0	0	1	0	0	0	0	0	2	2	4	0	0	0	0	1	1	0	0	0	0	0	0
15540	Bacteria(100)	Acidobacteria(100)	Subgroup_6(100)	Subgroup_6_or(100)	Subgroup_6_fa(100)	Subgroup_6_ge(100)	397.75	2	1	2	0	0	0	0	0	2	0	0	0	0	0	0	0	0	0	1	1	0	0	0	0	0	0	0	0	0	0	0	0	0	0	0	0	0	0	0	0	0	0
1565	Bacteria(100)	Verrucomicrobia(100)	Verrucomicrobiae(100)	Verrucomicrobiales(100)	Verrucomicrobiaceae(100)	Roseimicrobium(100)	397.5	0	0	1	0	0	0	4	2	9	1	3	0	0	0	0	0	0	1	4	3	6	2	3	1	0	0	0	0	0	0	2	2	3	5	2	6	0	0	0	0	0	0
1603	Bacteria(100)	Dadabacteria(97)	Dadabacteriia(97)	Dadabacteriales(97)	Dadabacteriales_fa(97)	Dadabacteriales_ge(97)	397.5	0	0	0	0	0	0	0	0	0	0	0	0	0	0	0	0	0	0	0	0	0	0	0	0	1	3	0	0	0	0	0	0	0	0	0	0	23	44	64	0	0	0
11633	Bacteria(100)	Planctomycetes(100)	Planctomycetacia(100)	Gemmatales(100)	Gemmataceae(100)	uncultured(100)	397.25	76	71	11	15	1	8	0	0	0	0	0	0	109	22	9	18	6	0	0	0	0	0	0	0	7	0	9	0	0	0	2	0	0	0	0	0	0	0	0	0	0	0
931	Bacteria(100)	Rokubacteria(100)	NC10(100)	Rokubacteriales(100)	Rokubacteriales_fa(100)	Rokubacteriales_ge(100)	397	0	0	0	0	0	0	0	0	0	0	0	0	0	0	0	0	0	0	2	1	5	0	0	0	0	0	0	0	0	0	23	27	22	0	0	0	0	0	0	0	0	0
964	Bacteria(100)	Planctomycetes(100)	Planctomycetacia(100)	Pirellulales(100)	Pirellulaceae(100)	uncultured(99)	396.5	0	0	0	0	0	0	0	0	0	0	0	0	0	0	0	0	0	0	1	0	0	0	0	0	0	0	0	0	0	0	0	0	0	0	0	0	0	1	0	0	0	0
1240	Bacteria(100)	Planctomycetes(91)	OM190(63)	OM190_or(63)	OM190_fa(63)	OM190_ge(63)	396.5	0	0	0	0	0	0	0	0	0	0	0	0	0	0	2	0	0	0	3	0	2	0	0	0	1	2	1	2	0	0	2	3	6	0	0	0	12	13	17	0	0	0
2374	Bacteria(100)	Planctomycetes(100)	Planctomycetacia(100)	Isosphaerales(100)	Isosphaeraceae(100)	unclassified	396.5	21	14	18	9	3	6	0	0	2	0	6	2	9	5	6	4	5	2	1	1	3	0	1	1	2	0	0	7	1	0	0	0	0	0	1	1	0	0	0	7	0	3.5
1430	Bacteria(100)	Planctomycetes(100)	Planctomycetacia(100)	Pirellulales(99)	Pirellulaceae(99)	unclassified	396	0	0	0	0	0	0	0	0	0	0	0	0	0	0	0	0	0	0	7	0	9	0	0	0	0	0	0	0	0	0	12	39	68	1	0	0	3	0	0	0	0	0
3608	Bacteria(100)	Actinobacteria(100)	Actinobacteria(100)	Micrococcales(100)	Microbacteriaceae(100)	Agromyces(100)	395.75	0	0	0	0	0	0	1	0	2	1	0	0	0	0	0	0	0	0	0	0	0	0	0	0	0	0	0	0	0	0	0	0	0	0	0	0	1	1	0	0	0	0
7978	Bacteria(100)	Acidobacteria(100)	Subgroup_6(100)	Subgroup_6_or(100)	Subgroup_6_fa(100)	Subgroup_6_ge(100)	395.5	0	0	0	0	0	0	0	0	0	0	0	0	0	0	2	0	0	0	1	0	1	0	0	0	1	4	7	0	0	0	0	0	0	0	0	0	0	0	0	0	0	0
1682	Bacteria(100)	Bacteroidetes(100)	Ignavibacteria(100)	SJA-28(100)	SJA-28_fa(100)	SJA-28_ge(100)	395.25	0	0	0	0	0	0	1	1	2	0	0	0	0	0	0	0	0	0	0	0	0	0	0	0	0	0	0	0	0	0	0	0	0	0	0	0	0	0	0	0	0	0
1311	Bacteria(100)	Proteobacteria(100)	Alphaproteobacteria(100)	Sphingomonadales(100)	Sphingomonadaceae(100)	Sphingopyxis(100)	394	1	0	0	0	0	0	3	1	6	2	0	0	0	0	1	0	0	0	4	7	0	0	1	0	0	0	0	0	0	0	0	0	0	0	0	0	0	0	0	0	0	0
9052	Bacteria(100)	Planctomycetes(100)	Planctomycetacia(100)	Pirellulales(100)	Pirellulaceae(100)	unclassified	394	0	0	0	0	0	0	5	0	3	4	3	2	0	0	0	0	0	0	7	3	11	6	5	2	0	0	0	0	0	0	19	9	13	1	2	5	0	0	0	1	0	0.5
10773	Bacteria(100)	Verrucomicrobia(100)	Verrucomicrobiae(100)	Verrucomicrobiales(100)	Verrucomicrobiaceae(100)	Roseimicrobium(100)	393.5	0	0	0	0	0	0	0	0	2	4	0	0	0	0	0	0	0	0	5	5	3	3	1	5	0	0	0	0	1	0	0	0	0	1	7	3	0	0	0	0	0	0
1541	Bacteria(100)	Patescibacteria(100)	Saccharimonadia(100)	Saccharimonadales(100)	Saccharimonadales_fa(100)	Saccharimonadales_ge(100)	392.25	8	4	2	0	0	0	7	8	5	0	0	0	0	2	4	0	5	0	11	13	8	0	3	0	6	0	1	4	3	6	0	1	3	1	2	2	1	0	0	0	4	2
1684	Bacteria(100)	Chloroflexi(100)	Anaerolineae(100)	SBR1031(100)	A4b(100)	A4b_ge(100)	391.75	0	0	0	0	0	0	0	0	0	0	0	0	0	0	0	0	0	0	0	0	0	0	0	0	84	33	4	0	2	0	0	0	0	0	0	0	5	4	1	5	0	2.5
2127	Bacteria(100)	Acidobacteria(100)	Subgroup_6(100)	Subgroup_6_or(100)	Subgroup_6_fa(100)	Subgroup_6_ge(100)	391.75	0	0	0	0	0	0	1	3	4	0	0	0	0	0	0	0	0	0	4	0	3	0	0	1	0	0	0	0	0	0	4	9	13	1	0	1	0	0	0	0	0	0
1624	Bacteria(100)	Chloroflexi(100)	Anaerolineae(100)	Anaerolineales(76)	Anaerolineaceae(76)	uncultured(76)	391.5	0	0	0	0	0	0	0	0	1	0	0	1	0	0	0	0	0	0	2	0	1	0	0	2	1	2	3	0	1	0	4	0	0	1	0	2	1	0	0	0	0	0
12147	Bacteria(100)	Verrucomicrobia(100)	Verrucomicrobiae(100)	Pedosphaerales(100)	Pedosphaeraceae(100)	Pedosphaeraceae_ge(91)	391.5	0	0	0	0	0	0	0	0	0	0	0	0	1	2	2	0	0	0	0	0	0	0	0	0	14	15	8	0	0	0	1	7	4	0	0	0	4	0	2	0	0	0
1570	Bacteria(100)	Chloroflexi(100)	Chloroflexia(100)	Chloroflexales(100)	Roseiflexaceae(100)	uncultured(100)	391.25	0	0	0	0	0	0	0	0	0	0	0	0	0	0	0	0	0	0	0	0	0	0	0	0	0	0	0	0	0	0	1	2	7	0	1	0	5	3	3	0	0	0
1071	Bacteria(100)	Planctomycetes(100)	Phycisphaerae(100)	Phycisphaerales(100)	Phycisphaeraceae(100)	SM1A02(100)	391	14	23	15	2	4	3	0	0	0	0	0	0	55	54	64	1	5	0	2	0	1	0	0	0	0	1	10	1	0	0	7	2	3	0	0	0	0	0	0	3	2	2.5
1406	Bacteria(100)	Actinobacteria(100)	Thermoleophilia(100)	Gaiellales(100)	Gaiellaceae(100)	Gaiella(100)	390.75	25	5	13	0	1	0.5	3	6	6	2	0	0	4	2	18	4	5	6	2	1	3	2	1	0	2	0	5	10	3	24	0	2	1	0	1	0	2	0	1	3	11	7
1073	Bacteria(100)	Proteobacteria(99)	Deltaproteobacteria(99)	NB1-j(99)	NB1-j_fa(99)	NB1-j_ge(99)	390.5	0	0	0	0	0	0	0	0	0	0	0	0	3	2	3	1	0	0	0	0	0	0	0	0	36	30	36	0	1	2	0	0	0	0	0	0	40	14	6	4	0	2
751	Bacteria(100)	Patescibacteria(100)	Saccharimonadia(100)	Saccharimonadales(100)	Saccharimonadales_fa(100)	Saccharimonadales_ge(100)	390	0	0	0	0	0	0	0	0	0	0	0	0	0	0	0	0	0	0	0	0	0	0	0	0	0	0	0	0	0	0	0	0	0	0	0	0	0	0	0	0	0	0
790	Bacteria(100)	Chloroflexi(100)	Anaerolineae(100)	Anaerolineales(100)	Anaerolineaceae(100)	uncultured(100)	390	0	0	0	0	0	0	11	0	3	4	0	1	0	0	0	0	0	0	4	2	17	3	2	2	0	0	0	0	0	0	2	9	4	5	0	6	0	0	0	0	0	0
791	Bacteria(100)	Chloroflexi(100)	Dehalococcoidia(100)	S085(100)	S085_fa(100)	S085_ge(100)	389.25	0	0	0	0	0	0	0	0	0	0	0	0	0	1	3	0	0	0	0	0	0	0	0	0	6	2	6	0	1	0	0	0	0	0	0	0	2	0	1	0	0	0
1076	Bacteria(100)	Gemmatimonadetes(100)	Gemmatimonadetes(100)	Gemmatimonadales(100)	Gemmatimonadaceae(100)	Gemmatimonas(100)	388.75	0	0	1	0	0	0	9	8	17	1	5	4	3	13	15	2	1	0	4	9	16	2	3	4	2	2	13	1	0	0	0	0	1	0	0	0	0	0	0	0	1	0.5
1271	Bacteria(100)	Planctomycetes(100)	Planctomycetacia(99)	Gemmatales(99)	Gemmataceae(99)	uncultured(99)	388.5	0	0	0	0	0	0	0	0	0	0	0	0	0	0	0	0	0	0	0	0	0	0	0	0	1	0	0	0	0	0	0	0	0	0	0	0	0	0	0	0	0	0
4401	Bacteria(100)	Chloroflexi(99)	Anaerolineae(99)	SBR1031(98)	A4b(93)	A4b_ge(90)	388.25	0	0	0	0	0	0	0	0	0	0	0	0	0	0	0	0	0	0	0	0	0	0	0	0	0	0	0	0	0	0	0	0	0	0	0	0	0	0	0	0	0	0
3282	Bacteria(100)	Planctomycetes(100)	Planctomycetacia(100)	Planctomycetales(100)	uncultured(100)	uncultured_ge(100)	387	3	2	2	1	0	0.5	4	1	1	2	1	0	0	1	1	1	1	0	2	4	0	1	0	2	1	0	0	0	0	0	0	1	1	2	0	0	0	0	0	7	0	3.5
837	Bacteria(100)	Actinobacteria(100)	Actinobacteria(100)	Micrococcales(100)	Micrococcaceae(100)	Arthrobacter(100)	386.75	0	0	0	0	0	0	0	0	0	0	5	3	0	0	0	0	0	0	0	1	0	0	12	0	0	0	0	0	1	0	0	0	0	0	0	0	0	0	0	0	0	0
465	Bacteria(100)	Firmicutes(100)	Bacilli(100)	Bacillales(100)	Paenibacillaceae(100)	Paenibacillus(100)	386.25	0	0	0	0	0	0	0	0	0	0	0	0	0	1	0	0	0	0	0	0	0	0	0	0	0	0	0	0	0	0	0	0	0	0	0	0	7	9	4	0	0	0
1196	Bacteria(100)	Acidobacteria(100)	Subgroup_6(100)	Subgroup_6_or(100)	Subgroup_6_fa(100)	Subgroup_6_ge(100)	386	0	0	0	0	0	0	4	4	5	0	0	0	0	0	0	0	0	0	5	1	8	1	0	1	0	0	0	0	0	0	22	18	18	5	2	1	0	0	0	0	0	0
1124	Bacteria(100)	Rokubacteria(100)	NC10(100)	Methylomirabilales(100)	Methylomirabilaceae(100)	wb1-A12(100)	385.75	0	0	0	0	0	0	0	0	0	0	0	0	0	0	0	0	0	0	0	0	0	0	0	0	0	0	0	0	0	0	0	0	0	0	0	0	0	0	0	0	0	0
1456	Bacteria(100)	Proteobacteria(100)	Deltaproteobacteria(100)	Myxococcales(100)	BIrii41(100)	BIrii41_ge(100)	385.75	0	0	4	1	1	1	6	6	4	3	2	3	0	0	0	0	0	0	6	4	7	2	5	7	0	0	0	0	0	0	0	4	1	9	9	12	0	0	0	0	0	0
3786	Bacteria(100)	Proteobacteria(100)	Alphaproteobacteria(100)	Rickettsiales(100)	Mitochondria(100)	Mitochondria_ge(100)	385.75	0	0	0	8	4	6	0	0	0	0	0	0	0	0	0	7	7	7	0	0	0	0	0	0	0	0	0	7	8	3	0	0	0	0	0	0	0	0	0	3	57	30
1799	Bacteria(100)	Actinobacteria(100)	Actinobacteria(100)	Propionibacteriales(100)	Nocardioidaceae(100)	Nocardioides(100)	384	3	2	3	0	0	0	9	6	5	3	11	12	1	0	1	0	1	1	1	3	7	6	1	4	0	0	0	1	2	3	1	4	3	3	2	3	2	0	0	0	4	2
4451	Bacteria(100)	Patescibacteria(100)	Parcubacteria(100)	Candidatus_Nomurabacteria(100)	Candidatus_Nomurabacteria_fa(100)	Candidatus_Nomurabacteria_ge(100)	383.5	3	0	3	0	1	0.5	18	18	9	1	0	0	1	0	0	1	4	0	7	4	2	1	2	2	8	3	9	0	1	12	1	2	5	0	1	0	2	0	0	0	0	0
1000	Bacteria(100)	Latescibacteria(100)	Latescibacteria(100)	Latescibacterales(100)	Latescibacteraceae(100)	Latescibacteraceae_ge(100)	383.25	3	5	9	0	0	0	0	0	0	0	0	0	2	3	3	0	0	0	10	2	19	0	0	0	1	2	6	0	0	0	26	23	17	0	0	0	7	3	4	0	1	0.5
1143	Bacteria(100)	Patescibacteria(100)	Parcubacteria(100)	Candidatus_Adlerbacteria(100)	Candidatus_Adlerbacteria_fa(100)	Candidatus_Adlerbacteria_ge(100)	382.25	0	1	0	0	0	0	8	4	10	3	0	3	0	0	0	0	0	0	3	0	5	4	11	6	0	0	0	0	1	0	3	1	9	7	4	19	0	0	0	9	0	4.5
1591	Bacteria(100)	Patescibacteria(100)	Parcubacteria(100)	Candidatus_Nomurabacteria(100)	Candidatus_Nomurabacteria_fa(100)	Candidatus_Nomurabacteria_ge(100)	382.25	0	0	0	0	0	0	9	11	7	0	1	1	0	0	0	0	0	0	21	9	12	0	0	0	0	0	0	0	0	0	2	4	8	1	2	0	0	1	0	0	0	0
3057	Bacteria(100)	Verrucomicrobia(100)	Verrucomicrobiae(100)	Pedosphaerales(100)	Pedosphaeraceae(100)	Pedosphaeraceae_ge(98)	381.75	0	0	0	0	0	0	0	0	0	0	0	0	0	0	1	0	0	0	0	0	0	0	0	0	2	6	14	0	0	0	1	3	0	0	0	0	4	4	2	0	0	0
3133	Bacteria(100)	Acidobacteria(100)	Subgroup_17(100)	Subgroup_17_or(100)	Subgroup_17_fa(100)	Subgroup_17_ge(100)	380.5	0	0	0	0	0	0	0	0	0	0	0	0	0	0	0	0	0	0	4	0	2	0	0	0	3	0	0	0	0	0	1	0	0	0	0	0	4	2	2	5	2	3.5
794	Bacteria(100)	Chloroflexi(100)	Anaerolineae(100)	Caldilineales(100)	Caldilineaceae(100)	Litorilinea(100)	380.25	0	0	0	0	0	0	3	3	4	0	1	0	0	0	0	0	0	0	0	4	5	0	1	1	5	4	3	0	1	0	9	11	18	0	0	0	11	8	12	0	0	0
8046	Bacteria(100)	Planctomycetes(100)	Planctomycetacia(100)	Pirellulales(100)	Pirellulaceae(100)	Pir4_lineage(98)	380	0	0	0	0	0	0	0	1	0	0	0	0	0	0	0	0	0	0	0	0	1	1	0	1	0	0	0	0	0	0	1	3	0	0	1	0	0	0	0	0	0	0
15908	Bacteria(100)	Acidobacteria(100)	Blastocatellia_(Subgroup_4)(100)	Pyrinomonadales(100)	Pyrinomonadaceae(100)	RB41(100)	380	0	0	0	0	0	0	15	11	21	1	0	0	0	0	0	0	0	0	28	32	24	1	0	1	0	0	0	0	0	0	12	6	3	0	0	0	0	0	0	0	0	0
1736	Bacteria(100)	Proteobacteria(100)	Deltaproteobacteria(100)	Desulfarculales(100)	Desulfarculaceae(100)	uncultured(100)	379.25	0	0	0	0	0	0	0	0	0	0	0	0	1	0	3	0	0	0	0	0	3	0	0	0	28	20	14	0	0	0	2	1	2	0	0	0	17	4	13	0	0	0
2653	Bacteria(100)	Acidobacteria(100)	Subgroup_25(100)	Subgroup_25_or(100)	Subgroup_25_fa(100)	Subgroup_25_ge(100)	379.25	0	0	0	0	0	0	0	0	0	0	0	0	0	0	0	0	0	0	4	2	8	0	0	1	1	6	1	0	0	0	10	6	10	0	2	0	1	1	6	0	0	0
2878	Bacteria(100)	Planctomycetes(100)	Planctomycetacia(100)	Gemmatales(100)	Gemmataceae(100)	uncultured(100)	379	4	5	6	0	0	0	3	2	1	0	0	0	1	8	0	0	0	0	0	0	1	0	0	0	3	2	3	0	0	0	6	5	8	0	5	2	0	1	0	0	0	0
1223	Bacteria(100)	Rokubacteria(100)	NC10(100)	Methylomirabilales(100)	Methylomirabilaceae(100)	Candidatus_Methylomirabilis(100)	378.25	0	0	0	0	0	0	0	0	0	0	0	0	0	0	0	0	0	0	0	0	0	0	0	0	0	0	0	0	0	0	0	0	0	0	0	0	4	8	3	0	0	0
10318	Bacteria(100)	Planctomycetes(100)	Planctomycetacia(100)	Gemmatales(100)	Gemmataceae(100)	Fimbriiglobus(96)	378.25	1	1	0	6	5	5.5	4	1	3	5	4	5	0	1	1	31	6	30	4	4	4	9	4	6	1	0	2	13	13	6	0	1	0	8	4	1	0	0	0	0	0	0
970	Bacteria(100)	Patescibacteria(100)	Microgenomatia(100)	Candidatus_Levybacteria(100)	Candidatus_Levybacteria_fa(100)	Candidatus_Levybacteria_ge(100)	377.75	0	0	0	0	0	0	0	0	0	0	0	0	0	0	0	0	0	0	0	0	0	0	0	0	0	0	0	0	0	0	0	0	0	0	0	0	0	0	0	0	0	0
1083	Bacteria(100)	Proteobacteria(100)	Deltaproteobacteria(99)	unclassified	unclassified	unclassified	377.75	0	0	0	0	0	0	0	0	0	0	0	0	0	0	0	0	0	0	0	0	0	0	0	0	4	0	0	0	0	0	4	1	0	0	0	0	1	6	6	0	0	0
11316	Bacteria(100)	Planctomycetes(100)	Planctomycetacia(100)	Planctomycetales(100)	uncultured(100)	uncultured_ge(100)	377.5	0	0	0	0	0	0	0	0	0	0	0	0	0	0	0	0	0	0	3	0	0	0	0	0	0	1	1	0	0	0	11	2	5	1	0	2	0	0	0	0	0	0
702	Bacteria(100)	Planctomycetes(100)	Planctomycetacia(100)	Gemmatales(100)	Gemmataceae(100)	Fimbriiglobus(100)	377	1	0	2	1	0	0.5	9	10	1	10	11	12	0	0	0	0	0	1	0	1	0	0	3	1	0	0	0	0	0	0	0	0	1	1	0	0	0	0	0	0	0	0
4991	Bacteria(100)	Verrucomicrobia(100)	Verrucomicrobiae(100)	Verrucomicrobiales(100)	Verrucomicrobiaceae(100)	uncultured(100)	376.5	7	6	13	0	0	0	24	14	12	2	0	2	1	0	0	0	0	0	8	4	17	1	1	0	1	1	0	1	0	0	0	1	3	0	0	0	0	0	0	0	0	0
840	Bacteria(100)	Planctomycetes(100)	Planctomycetacia(100)	Gemmatales(100)	Gemmataceae(100)	uncultured(100)	375.75	0	0	0	0	0	0	0	0	0	0	0	0	0	0	0	0	0	0	0	0	0	0	0	0	0	1	0	0	0	0	6	1	3	0	0	0	18	9	7	0	0	0
2625	Bacteria(100)	Planctomycetes(100)	Pla4_lineage(100)	Pla4_lineage_or(100)	Pla4_lineage_fa(100)	Pla4_lineage_ge(100)	375.25	11	20	13	1	0	0.5	0	0	2	0	0	0	9	13	6	0	0	0	1	0	0	1	0	0	4	0	3	0	1	1	3	3	10	0	0	0	0	0	0	0	0	0
929	Bacteria(100)	Chloroflexi(93)	Anaerolineae(83)	SBR1031(81)	SBR1031_fa(78)	SBR1031_ge(78)	374	0	0	0	0	0	0	0	0	0	0	0	0	0	0	1	0	0	0	0	0	0	0	0	0	66	37	56	0	0	0	2	1	0	0	0	0	30	1	2	0	0	0
1423	Bacteria(100)	Actinobacteria(100)	Thermoleophilia(100)	uncultured(100)	uncultured_fa(100)	uncultured_ge(100)	373.75	0	0	0	0	0	0	0	0	0	0	0	0	0	0	0	0	0	0	1	0	0	0	0	0	5	0	0	0	0	0	7	8	2	0	0	0	6	4	2	0	0	0
1508	Bacteria(100)	Actinobacteria(100)	Thermoleophilia(100)	Solirubrobacterales(100)	67-14(100)	67-14_ge(100)	373.75	0	0	0	0	0	0	1	0	2	1	3	5	0	0	0	0	0	0	1	1	1	6	4	4	1	2	1	0	0	0	1	3	2	0	4	3	1	0	2	2	1	1.5
3029	Bacteria(100)	Actinobacteria(100)	Actinobacteria(100)	Propionibacteriales(100)	Nocardioidaceae(100)	Aeromicrobium(100)	373.75	2	3	1	0	0	0	3	1	0	2	0	1	1	0	1	0	0	0	2	1	3	1	0	0	3	0	3	1	1	0	0	0	0	0	1	1	0	2	2	5	0	2.5
944	Bacteria(100)	Planctomycetes(100)	Planctomycetacia(100)	Gemmatales(100)	Gemmataceae(100)	Telmatocola(78)	373.5	0	2	1	1	2	1.5	4	1	0	8	2	0	0	0	0	5	0	9	0	0	0	0	4	1	0	0	0	1	0	0	1	1	0	33	0	16	0	0	2	0	0	0
2243	Bacteria(100)	Proteobacteria(100)	Deltaproteobacteria(100)	Desulfarculales(100)	Desulfarculaceae(100)	uncultured(100)	372.75	0	0	0	0	0	0	0	0	0	0	0	0	1	1	0	0	0	0	0	0	0	0	0	0	6	3	4	0	0	0	0	0	0	0	0	0	14	19	27	2	0	1
736	Bacteria(99)	Chloroflexi(79)	Anaerolineae(78)	Anaerolineales(71)	Anaerolineaceae(71)	uncultured(64)	372.5	0	0	0	0	0	0	0	0	0	0	0	0	0	0	0	0	0	0	0	0	0	0	0	0	3	0	0	0	0	0	0	0	0	0	0	0	58	58	74	0	0	0
1665	Bacteria(100)	Planctomycetes(100)	Planctomycetacia(100)	Pirellulales(100)	Pirellulaceae(100)	uncultured(91)	372.5	0	0	0	0	0	0	0	0	0	0	0	0	0	0	0	0	0	0	0	0	0	0	0	0	0	4	1	0	0	0	0	0	1	0	0	0	12	17	15	0	0	0
2798	Bacteria(100)	Verrucomicrobia(100)	Verrucomicrobiae(100)	Chthoniobacterales(100)	Chthoniobacteraceae(100)	Candidatus_Udaeobacter(100)	372.5	16	6	18	16	11	13.5	0	0	0	0	0	0	20	18	17	12	8	10	0	1	0	0	0	0	1	1	4	2	0	0	4	2	2	0	0	0	0	0	0	2	7	4.5
1840	Bacteria(100)	Zixibacteria(97)	Zixibacteria_cl(97)	Zixibacteria_or(97)	Zixibacteria_fa(97)	Zixibacteria_ge(97)	372	0	0	0	0	0	0	0	0	0	0	0	0	0	0	0	0	0	0	0	0	0	0	0	0	21	27	6	0	0	0	0	0	0	0	0	0	32	37	28	0	0	0
1836	Bacteria(100)	Latescibacteria(100)	Latescibacteria(100)	Latescibacterales(100)	Latescibacteraceae(100)	Latescibacteraceae_ge(100)	371.75	0	0	0	0	0	0	0	0	1	0	0	0	1	2	2	0	0	0	18	3	20	0	0	0	5	19	5	0	0	0	8	12	10	0	0	0	20	6	15	0	0	0
796	Bacteria(100)	Planctomycetes(100)	Planctomycetacia(100)	Pirellulales(100)	Pirellulaceae(100)	uncultured(100)	370.25	6	11	13	2	4	3	4	4	5	4	6	0	3	4	5	3	5	2	4	3	2	3	3	0	3	2	1	9	7	1	0	0	0	0	0	0	0	0	1	0	6	3
1749	Bacteria(100)	Bacteroidetes(100)	Bacteroidia(100)	Chitinophagales(100)	Chitinophagaceae(100)	Dinghuibacter(100)	370.25	2	1	2	0	0	0	0	0	0	0	0	0	1	2	2	0	0	0	0	0	0	0	0	0	23	8	11	0	0	0	0	0	0	0	0	0	1	1	0	0	0	0
353	Bacteria(100)	Verrucomicrobia(100)	Verrucomicrobiae(100)	Chthoniobacterales(100)	Chthoniobacteraceae(100)	Candidatus_Udaeobacter(100)	369.75	17	29	22	38	15	26.5	1	0	3	0	0	0	23	24	20	10	10	7	1	3	0	0	2	0	2	0	0	0	0	0	0	0	0	0	0	0	0	0	0	1	11	6
7499	Bacteria(100)	Verrucomicrobia(100)	Verrucomicrobiae(100)	Chthoniobacterales(100)	Terrimicrobiaceae(100)	Terrimicrobium(100)	369.75	0	0	0	0	0	0	0	0	2	1	1	2	0	0	0	1	0	1	1	0	1	3	1	0	0	0	0	2	3	4	0	0	2	1	0	4	0	0	0	0	3	1.5
1257	Bacteria(100)	Planctomycetes(100)	Phycisphaerae(100)	Tepidisphaerales(100)	WD2101_soil_group(92)	WD2101_soil_group_ge(92)	369.5	1	0	1	0	0	0	8	6	9	1	3	0	0	2	0	1	0	0	2	7	3	4	1	3	0	0	0	5	3	17	2	1	2	4	1	11	0	0	0	0	0	0
3505	Bacteria(100)	Planctomycetes(100)	Planctomycetacia(100)	Gemmatales(100)	Gemmataceae(100)	uncultured(100)	368.25	0	0	0	0	0	0	0	0	0	0	0	0	2	0	0	0	0	0	3	0	1	4	5	1	0	1	0	0	0	0	1	0	1	5	9	3	0	0	0	0	0	0
11820	Bacteria(100)	Planctomycetes(100)	Planctomycetacia(100)	Pirellulales(100)	Pirellulaceae(100)	uncultured(99)	368.25	0	0	0	0	0	0	0	0	0	0	0	0	0	0	0	0	0	0	0	0	0	0	0	0	0	0	0	0	0	0	6	8	5	0	0	0	0	0	1	0	0	0
1935	Bacteria(100)	Proteobacteria(100)	Deltaproteobacteria(100)	Myxococcales(100)	BIrii41(100)	BIrii41_ge(100)	368	9	7	5	0	0	0	7	6	7	0	0	0	0	0	0	0	0	0	9	4	7	0	0	0	0	0	0	0	0	0	0	0	0	0	0	0	0	0	0	0	0	0
2387	Bacteria(100)	Verrucomicrobia(100)	Verrucomicrobiae(100)	Verrucomicrobiales(100)	Verrucomicrobiaceae(100)	Roseimicrobium(100)	368	0	1	0	0	0	0	0	0	0	0	0	0	0	0	0	0	0	0	0	0	0	1	0	0	0	0	0	0	0	0	0	1	1	0	2	2	0	0	0	0	0	0
779	Bacteria(99)	Chloroflexi(95)	Anaerolineae(95)	RBG-13-54-9(95)	RBG-13-54-9_fa(95)	RBG-13-54-9_ge(95)	367.75	0	0	0	0	0	0	0	0	0	0	0	0	0	0	0	0	0	0	0	0	0	0	0	0	0	0	0	0	0	0	0	0	0	0	0	0	0	1	1	0	0	0
2140	Bacteria(100)	Planctomycetes(100)	Phycisphaerae(100)	mle1-8(100)	mle1-8_fa(100)	mle1-8_ge(100)	367.75	0	0	0	0	0	0	2	1	1	0	1	0	0	0	1	0	0	0	2	2	3	1	0	1	3	1	0	0	0	0	3	1	0	0	0	2	3	0	0	2	0	1
682	Bacteria(100)	Patescibacteria(100)	Saccharimonadia(100)	Saccharimonadales(100)	Saccharimonadaceae(97)	Saccharimonadaceae_ge(97)	367	0	0	0	0	0	0	3	0	0	0	0	0	0	0	0	0	0	0	0	1	0	0	0	0	0	0	0	1	61	0	0	0	0	0	0	0	0	0	0	0	0	0
1218	Bacteria(100)	Proteobacteria(100)	Deltaproteobacteria(100)	Desulfarculales(88)	Desulfarculaceae(88)	uncultured(88)	366.5	32	29	35	3	1	2	0	0	0	0	0	0	7	10	29	0	0	0	3	0	0	0	0	0	0	1	1	0	0	0	0	0	0	0	0	0	0	0	0	0	0	0
1439	Bacteria(100)	Planctomycetes(100)	Planctomycetacia(100)	Gemmatales(100)	Gemmataceae(100)	uncultured(91)	366	0	0	0	0	0	0	0	0	0	0	0	0	0	0	0	0	0	0	0	0	0	0	0	0	0	0	0	0	0	0	1	0	0	0	0	0	0	0	6	0	0	0
2793	Bacteria(100)	Verrucomicrobia(100)	Verrucomicrobiae(100)	Pedosphaerales(100)	Pedosphaeraceae(100)	Pedosphaeraceae_ge(100)	364.75	0	0	0	0	0	0	0	0	3	0	0	0	0	1	0	0	0	0	0	0	0	0	0	0	0	0	0	0	0	0	0	0	0	0	0	0	0	0	0	0	0	0
2091	Bacteria(100)	Patescibacteria(100)	Parcubacteria(100)	unclassified	unclassified	unclassified	364.25	2	0	0	1	0	0.5	19	3	9	5	4	6	0	0	0	7	0	0	7	10	9	4	11	6	0	0	0	0	2	3	4	3	3	4	7	6	0	0	0	0	1	0.5
15292	Bacteria(100)	Proteobacteria(100)	Gammaproteobacteria(100)	Betaproteobacteriales(100)	Burkholderiaceae(100)	Massilia(75)	363.75	0	2	1	2	0	1	5	0	0	0	2	0	7	1	7	2	0	0	3	2	2	1	0	0	0	0	0	0	0	0	1	1	0	0	0	0	1	0	0	0	0	0
343	Archaea(100)	Euryarchaeota(100)	Thermoplasmata(100)	Methanomassiliicoccales(84)	uncultured(84)	uncultured_ge(84)	363.25	0	0	0	0	0	0	0	0	0	0	0	0	0	0	0	0	0	0	0	0	0	0	0	0	0	0	0	0	0	0	0	0	0	0	0	0	0	0	0	0	0	0
2866	Bacteria(100)	Acidobacteria(100)	Subgroup_17(100)	Subgroup_17_or(100)	Subgroup_17_fa(100)	Subgroup_17_ge(100)	362.75	0	0	0	0	0	0	2	1	1	0	0	0	7	2	7	0	0	0	7	2	1	0	0	0	21	12	16	0	2	0	0	3	7	0	0	0	4	2	2	0	0	0
771	Bacteria(100)	Planctomycetes(100)	Planctomycetacia(100)	Gemmatales(100)	Gemmataceae(100)	uncultured(99)	362.25	0	0	0	0	0	0	0	0	1	0	0	0	0	0	0	0	0	0	0	1	0	1	0	0	16	10	3	2	2	0	12	12	10	2	1	1	26	11	6	0	0	0
1079	Bacteria(100)	Acidobacteria(100)	Subgroup_5(100)	Subgroup_5_or(100)	Subgroup_5_fa(100)	Subgroup_5_ge(100)	362	52	46	35	0	0	0	2	2	0	0	0	0	24	16	12	0	0	0	0	3	0	0	0	0	1	0	3	0	0	0	0	0	0	0	0	0	1	0	0	0	0	0
753	Bacteria(100)	Chloroflexi(98)	Anaerolineae(98)	SBR1031(98)	unclassified	unclassified	361	0	0	0	0	0	0	0	0	0	0	0	0	0	0	0	0	0	0	0	0	0	0	0	0	6	31	4	0	0	0	0	0	0	0	0	0	56	69	70	0	0	0
185	Bacteria(100)	Patescibacteria(100)	Saccharimonadia(100)	Saccharimonadales(100)	Saccharimonadales_fa(100)	Saccharimonadales_ge(100)	359.75	0	0	0	1	0	0.5	8	4	3	1	4	4	0	0	0	1	0	0	1	1	2	2	16	10	0	0	0	3	0	1	0	1	1	2	9	7	0	0	0	0	0	0
1234	Bacteria(100)	Proteobacteria(100)	Alphaproteobacteria(100)	Rhodospirillales(100)	Rhodospirillaceae(100)	uncultured(100)	359.75	8	11	4	0	0	0	5	2	6	0	0	0	1	7	10	3	1	1	0	2	3	0	0	0	0	0	0	1	0	0	3	2	4	0	0	0	2	0	0	10	1	5.5
7983	Bacteria(100)	Acidobacteria(100)	Subgroup_6(100)	Subgroup_6_or(100)	Subgroup_6_fa(100)	Subgroup_6_ge(100)	359.75	0	0	0	0	0	0	0	0	0	0	0	0	0	0	0	0	0	0	0	0	1	0	0	0	0	0	0	0	0	0	0	0	0	0	0	0	0	0	0	0	0	0
2886	Bacteria(100)	Proteobacteria(100)	Deltaproteobacteria(100)	Myxococcales(100)	BIrii41(100)	BIrii41_ge(100)	358.25	0	0	0	0	0	0	0	0	0	0	0	0	0	0	1	0	0	0	0	3	3	0	0	0	0	2	2	0	0	0	0	1	1	0	0	0	19	14	10	1	0	0.5
2441	Bacteria(100)	Proteobacteria(100)	Alphaproteobacteria(100)	Sphingomonadales(100)	Sphingomonadaceae(100)	Qipengyuania(65)	356.75	3	1	1	0	0	0	6	3	17	1	1	6	0	0	0	0	0	0	4	0	1	0	1	0	1	0	1	0	3	0	0	0	4	0	0	3	0	0	0	0	1	0.5
705	Bacteria(100)	Patescibacteria(100)	Saccharimonadia(100)	Saccharimonadales(100)	Saccharimonadales_fa(100)	Saccharimonadales_ge(100)	356	0	0	0	0	0	0	0	0	0	0	0	0	0	0	0	0	0	0	0	0	0	0	0	0	0	0	0	0	0	0	0	0	0	0	0	0	0	0	0	0	0	0
7487	Bacteria(100)	Planctomycetes(100)	Planctomycetacia(100)	Isosphaerales(100)	Isosphaeraceae(100)	Aquisphaera(100)	356	11	4	2	8	5	6.5	2	0	4	1	0	0	4	16	8	3	4	0	1	2	1	1	1	2	0	0	0	0	0	0	0	0	1	0	2	0	0	0	0	3	2	2.5
2899	Bacteria(100)	Verrucomicrobia(100)	Verrucomicrobiae(100)	Pedosphaerales(100)	Pedosphaeraceae(100)	Pedosphaeraceae_ge(98)	354.75	10	9	13	1	0	0.5	3	1	0	0	0	0	5	14	8	0	3	0	16	0	4	0	1	0	0	1	5	0	2	2	1	0	5	0	0	0	0	1	0	0	0	0
2933	Bacteria(100)	Verrucomicrobia(100)	Verrucomicrobiae(100)	Verrucomicrobiales(100)	Verrucomicrobiaceae(97)	uncultured(97)	354.5	7	4	6	0	0	0	3	5	5	0	0	0	2	2	1	0	0	0	11	7	8	1	0	2	0	0	0	0	0	1	9	6	4	0	1	0	0	0	0	0	0	0
1741	Bacteria(100)	Proteobacteria(100)	Deltaproteobacteria(100)	Desulfarculales(100)	Desulfarculaceae(100)	uncultured(100)	354.25	6	12	9	0	0	0	2	8	4	0	0	0	35	64	63	0	0	0	1	5	1	0	0	0	8	1	19	0	0	0	0	0	2	0	0	0	0	1	0	0	0	0
2172	Bacteria(100)	Planctomycetes(100)	Phycisphaerae(100)	Phycisphaerales(100)	Phycisphaeraceae(100)	Urania-1B-19_marine_sediment_group(93)	353.75	0	0	0	0	0	0	0	0	0	0	0	0	0	0	0	0	0	0	0	0	0	0	0	0	1	4	1	0	0	0	0	0	5	0	0	0	34	11	3	0	0	0
9960	Bacteria(100)	Proteobacteria(100)	Alphaproteobacteria(100)	Dongiales(100)	Dongiaceae(100)	Dongia(100)	353.5	14	13	9	28	29	28.5	1	0	0	1	3	3	7	9	6	6	11	10	0	0	1	2	0	1	2	0	1	6	2	5	0	0	0	3	0	0	0	0	0	4	3	3.5
2859	Bacteria(100)	Planctomycetes(100)	Planctomycetacia(100)	Gemmatales(100)	Gemmataceae(100)	uncultured(99)	353.25	0	0	0	0	0	0	0	0	0	0	0	0	0	0	0	0	0	0	0	0	0	0	0	0	12	13	8	0	0	0	0	0	0	0	0	0	33	17	33	0	0	0
6192	Bacteria(100)	Planctomycetes(100)	Planctomycetacia(100)	Isosphaerales(100)	Isosphaeraceae(100)	uncultured(92)	353.25	2	0	3	0	1	0.5	8	8	13	13	7	12	0	0	0	0	0	0	14	11	15	13	5	8	0	0	0	0	0	0	1	2	5	3	0	0	0	0	0	0	0	0
631	Bacteria(100)	Proteobacteria(100)	Gammaproteobacteria(100)	Betaproteobacteriales(100)	A21b(99)	A21b_ge(99)	353	48	50	25	0	0	0	0	0	0	0	0	0	71	44	94	0	0	0	0	0	0	0	0	0	0	0	0	0	0	0	0	0	0	0	0	0	0	0	0	0	0	0
3571	Bacteria(100)	Proteobacteria(100)	Gammaproteobacteria(100)	Betaproteobacteriales(100)	Burkholderiaceae(100)	Rhizobacter(97)	352.5	9	11	3	1	3	2	3	14	4	0	1	0	2	0	2	0	0	1	1	5	1	0	0	0	0	0	2	0	5	1	0	1	0	0	1	0	0	0	0	0	1	0.5
4179	Bacteria(100)	Acidobacteria(100)	Subgroup_6(100)	Subgroup_6_or(100)	Subgroup_6_fa(100)	Subgroup_6_ge(100)	352.25	0	0	0	0	0	0	1	2	6	0	0	0	0	0	0	0	0	0	1	3	4	1	0	1	0	0	0	0	0	0	4	1	6	0	2	1	1	0	0	0	0	0
4253	Bacteria(100)	Actinobacteria(100)	Actinobacteria(100)	Pseudonocardiales(100)	Pseudonocardiaceae(100)	Amycolatopsis(100)	352.25	1	0	2	4	1	2.5	0	0	1	0	0	3	0	0	0	1	0	3	4	0	4	1	0	0	0	0	0	0	0	0	0	0	0	0	0	0	0	0	0	0	1	0.5
1679	Bacteria(100)	Proteobacteria(100)	Alphaproteobacteria(100)	Sphingomonadales(100)	Sphingomonadaceae(100)	Sphingosinicella(82)	352	0	0	0	0	0	0	0	1	3	0	0	0	0	0	1	0	0	0	3	4	5	4	0	0	0	0	0	1	0	0	4	7	4	1	1	0	4	0	0	0	0	0
2284	Bacteria(100)	Bacteroidetes(100)	Bacteroidia(100)	Cytophagales(100)	Spirosomaceae(100)	Dyadobacter(100)	352	0	1	3	0	0	0	5	7	2	0	0	0	0	0	1	0	0	0	1	1	0	2	0	0	0	0	0	0	0	0	0	0	0	0	0	0	0	0	0	0	0	0
13387	Bacteria(100)	unclassified	unclassified	unclassified	unclassified	unclassified	352	0	0	0	0	0	0	0	0	0	0	0	0	1	0	1	0	0	0	0	0	0	0	0	0	0	0	0	0	0	0	0	0	0	0	0	0	0	1	0	0	0	0
1720	Bacteria(100)	Proteobacteria(100)	Deltaproteobacteria(100)	Bdellovibrionales(100)	Bdellovibrionaceae(100)	OM27_clade(100)	350.75	4	0	3	1	1	1	9	2	5	2	0	1	1	0	2	0	0	5	1	4	2	0	1	0	1	1	2	1	0	2	0	0	1	3	2	4	0	3	0	7	0	3.5
6270	Bacteria(100)	Actinobacteria(100)	Thermoleophilia(100)	uncultured(100)	uncultured_fa(100)	uncultured_ge(100)	350.5	1	0	0	0	0	0	9	11	24	0	1	0	1	2	1	0	0	0	21	17	67	3	1	2	3	2	4	0	0	0	12	18	17	0	1	1	5	3	0	0	0	0
12057	Bacteria(100)	Planctomycetes(100)	OM190(100)	OM190_or(100)	OM190_fa(100)	OM190_ge(100)	350.5	1	2	1	0	0	0	1	0	0	1	0	0	5	5	3	0	0	0	6	10	4	2	0	0	1	4	4	0	0	0	1	2	2	1	1	0	2	1	3	0	0	0
5632	Bacteria(100)	Chloroflexi(99)	Anaerolineae(97)	SBR1031(94)	SBR1031_fa(94)	SBR1031_ge(94)	350.25	0	0	0	0	0	0	0	0	0	0	0	0	0	0	0	0	0	0	0	0	0	0	0	0	0	0	0	0	1	0	0	0	0	0	0	0	12	1	2	19	0	9.5
13954	Bacteria(100)	Acidobacteria(100)	Subgroup_22(100)	Subgroup_22_or(100)	Subgroup_22_fa(100)	Subgroup_22_ge(100)	350	0	0	0	0	0	0	0	0	0	0	0	0	4	1	2	0	0	0	5	0	7	0	0	0	5	10	12	0	0	0	11	11	8	0	0	0	21	37	19	0	0	0
1292	Bacteria(100)	Proteobacteria(100)	Deltaproteobacteria(100)	Myxococcales(100)	BIrii41(99)	BIrii41_ge(99)	349.75	0	0	0	0	0	0	0	1	0	0	0	0	1	0	0	0	0	0	6	0	5	0	0	0	0	0	1	0	0	0	8	0	5	0	0	0	1	0	0	2	0	1
14067	Bacteria(100)	Proteobacteria(100)	Deltaproteobacteria(100)	NB1-j(100)	NB1-j_fa(100)	NB1-j_ge(100)	349.75	0	1	0	0	0	0	3	2	3	0	0	0	2	1	2	0	0	0	3	6	2	1	0	1	1	2	3	0	1	0	2	3	7	0	0	0	0	1	0	0	0	0
1459	Bacteria(100)	Proteobacteria(100)	Deltaproteobacteria(100)	Myxococcales(100)	Polyangiaceae(100)	Pajaroellobacter(100)	349.5	11	13	10	0	3	1.5	6	7	10	1	0	1	6	6	12	2	0	5	2	1	6	0	0	0	2	1	5	0	1	0	0	3	1	0	0	0	1	3	0	2	3	2.5
1608	Bacteria(100)	Acidobacteria(100)	Subgroup_17(100)	Subgroup_17_or(100)	Subgroup_17_fa(100)	Subgroup_17_ge(100)	348.25	2	6	1	1	0	0.5	6	2	9	0	0	0	0	2	2	0	0	1	5	6	5	0	0	2	0	1	1	0	0	0	4	2	6	0	0	0	1	3	2	0	0	0
777	Bacteria(99)	Chloroflexi(98)	Anaerolineae(98)	SBR1031(98)	SBR1031_fa(98)	SBR1031_ge(98)	347.25	0	0	0	0	0	0	0	0	0	0	0	0	0	0	0	0	0	0	0	0	0	0	0	0	0	0	0	0	0	0	0	0	0	0	0	0	5	3	12	0	0	0
1031	Archaea(100)	Thaumarchaeota(100)	Nitrososphaeria(100)	Nitrosotaleales(100)	Nitrosotaleaceae(100)	Nitrosotaleaceae_ge(100)	346	0	0	0	0	0	0	0	0	0	0	0	0	0	0	0	0	0	0	0	0	0	0	0	0	0	0	0	0	0	0	0	0	0	0	0	0	0	4	20	0	0	0
1141	Bacteria(100)	Verrucomicrobia(100)	Verrucomicrobiae(100)	Pedosphaerales(100)	Pedosphaeraceae(100)	Pedosphaeraceae_ge(98)	346	0	0	0	0	0	0	1	0	0	0	0	0	0	0	0	0	0	0	0	0	3	2	0	0	0	3	1	0	0	0	0	1	7	0	1	0	0	0	0	0	0	0
1245	Bacteria(100)	Planctomycetes(100)	Planctomycetacia(100)	Gemmatales(100)	Gemmataceae(100)	uncultured(88)	346	0	0	0	0	0	0	3	5	11	0	0	2	0	0	0	0	0	0	12	5	4	0	0	0	0	1	0	0	0	0	0	0	1	0	0	0	0	0	0	0	0	0
1206	Bacteria(100)	Actinobacteria(100)	Acidimicrobiia(100)	Microtrichales(100)	uncultured(99)	uncultured_ge(99)	345.25	0	0	0	0	0	0	4	3	1	3	3	1	0	0	0	0	0	0	1	5	6	3	0	1	1	2	0	0	0	0	2	8	3	1	0	2	8	8	7	0	0	0
9991	Bacteria(100)	Planctomycetes(100)	Phycisphaerae(100)	Tepidisphaerales(100)	WD2101_soil_group(99)	WD2101_soil_group_ge(99)	345.25	5	1	2	1	0	0.5	6	3	2	0	2	2	0	1	0	0	0	2	7	4	7	8	3	4	0	0	0	1	0	0	1	3	4	0	6	2	0	0	0	0	0	0
1692	Bacteria(100)	Planctomycetes(100)	Planctomycetacia(100)	Gemmatales(100)	Gemmataceae(100)	uncultured(100)	345	0	0	0	0	0	0	1	0	0	0	0	0	2	0	0	0	0	0	3	1	6	1	1	3	0	2	1	0	1	4	3	1	7	0	5	2	2	2	1	5	0	2.5
524	Bacteria(100)	Proteobacteria(100)	Gammaproteobacteria(100)	Betaproteobacteriales(100)	uncultured(100)	uncultured_ge(100)	344.25	0	0	0	0	0	0	0	0	0	0	0	0	0	0	0	0	0	0	0	0	0	0	0	0	0	0	0	0	0	0	0	0	0	0	0	0	0	0	0	0	0	0
1700	Bacteria(100)	Proteobacteria(100)	Gammaproteobacteria(100)	Betaproteobacteriales(100)	Nitrosomonadaceae(100)	IS-44(100)	344.25	8	5	10	0	0	0	15	4	12	0	0	1	1	0	1	0	0	0	5	4	6	0	0	1	1	1	1	0	3	0	2	1	2	1	0	0	0	0	0	0	0	0
747	Bacteria(100)	Chloroflexi(100)	Anaerolineae(100)	SBR1031(100)	A4b(100)	OLB13(100)	344	1	0	0	1	0	0.5	5	2	1	5	0	0	0	0	0	0	0	0	11	3	6	1	3	4	0	0	0	0	0	0	0	0	0	3	5	1	0	0	0	0	0	0
592	Bacteria(100)	Acidobacteria(100)	Acidobacteriia(100)	Solibacterales(100)	Solibacteraceae_(Subgroup_3)(100)	Elev-16S-1166(73)	343.25	0	0	0	0	0	0	1	0	1	0	2	3	1	0	0	0	0	0	5	3	2	2	5	0	0	0	1	0	0	1	6	4	3	6	5	5	0	0	0	2	0	1
981	Bacteria(100)	Planctomycetes(100)	Planctomycetacia(100)	Gemmatales(100)	Gemmataceae(100)	uncultured(100)	343	1	0	0	0	0	0	2	2	2	4	0	8	0	0	1	0	0	1	1	2	5	3	2	4	4	0	0	1	1	0	2	3	2	0	6	3	0	0	0	0	0	0
1589	Bacteria(100)	Planctomycetes(100)	Planctomycetacia(100)	Gemmatales(100)	Gemmataceae(100)	uncultured(96)	343	6	3	7	1	0	0.5	6	2	6	1	2	3	10	7	14	1	0	2	11	7	4	2	1	0	3	1	16	0	0	0	0	0	0	0	0	0	0	0	2	0	3	1.5
932	Bacteria(100)	Actinobacteria(100)	Acidimicrobiia(100)	IMCC26256(91)	IMCC26256_fa(91)	IMCC26256_ge(91)	342.75	0	0	0	0	0	0	2	2	0	2	2	3	0	0	0	0	2	1	1	0	0	1	5	2	0	0	0	1	1	0	2	0	1	2	2	8	2	0	0	2	0	1
805	Bacteria(100)	Planctomycetes(100)	Planctomycetacia(100)	Gemmatales(100)	Gemmataceae(100)	uncultured(100)	342	0	0	0	0	0	0	0	0	0	0	0	0	0	0	0	0	0	0	0	0	0	0	0	0	0	0	0	0	0	0	0	0	0	0	0	0	0	0	0	0	0	0
788	Bacteria(100)	Patescibacteria(100)	Parcubacteria(100)	Candidatus_Moranbacteria(100)	Candidatus_Moranbacteria_fa(100)	Candidatus_Moranbacteria_ge(100)	341.5	0	0	0	0	0	0	0	0	0	0	0	0	0	0	0	0	0	0	0	0	0	0	0	0	0	0	0	0	0	0	30	17	14	0	2	4	0	0	0	0	0	0
3833	Bacteria(100)	Acidobacteria(100)	Subgroup_6(100)	Subgroup_6_or(100)	Subgroup_6_fa(100)	Subgroup_6_ge(100)	341.25	0	0	0	0	0	0	5	12	12	0	1	0	0	0	0	0	0	0	4	4	15	0	0	0	0	0	1	0	0	0	1	2	1	0	0	1	7	1	1	0	0	0
10219	Bacteria(100)	Actinobacteria(100)	Actinobacteria(100)	Pseudonocardiales(92)	Pseudonocardiaceae(92)	Actinophytocola(82)	341.25	0	0	0	0	0	0	0	0	0	0	0	1	0	0	0	0	0	0	0	0	0	0	1	0	0	0	0	3	4	7	0	0	0	0	0	0	0	0	0	0	3	1.5
3883	Bacteria(100)	Acidobacteria(100)	Acidobacteriia(100)	Subgroup_2(100)	Subgroup_2_fa(100)	Subgroup_2_ge(100)	341	49	45	43	0	1	0.5	0	0	0	0	0	0	41	58	83	1	2	0	0	1	0	0	0	0	0	0	0	0	0	0	0	0	0	0	0	0	0	0	0	0	1	0.5
1254	Bacteria(100)	Planctomycetes(100)	Planctomycetacia(100)	Gemmatales(100)	Gemmataceae(100)	uncultured(100)	340.25	0	0	0	0	0	0	0	0	1	0	0	0	0	0	0	0	0	0	0	0	2	5	0	0	0	3	0	0	0	0	0	1	1	1	4	0	1	0	3	0	0	0
2223	Bacteria(100)	Bacteroidetes(100)	Bacteroidia(100)	Chitinophagales(100)	Chitinophagaceae(100)	Terrimonas(87)	340	0	0	0	0	0	0	0	4	4	0	0	0	0	1	1	0	0	0	8	2	7	0	0	0	3	1	0	0	1	0	8	3	9	1	1	2	11	4	9	0	0	0
8326	Bacteria(100)	Planctomycetes(100)	Planctomycetacia(100)	Planctomycetales(100)	uncultured(100)	uncultured_ge(100)	339.5	50	58	46	5	7	6	0	0	0	0	0	0	40	35	32	4	6	1	0	0	0	0	0	0	0	0	1	0	0	0	0	0	0	0	0	0	0	0	0	0	1	0.5
1348	Bacteria(100)	Proteobacteria(100)	Gammaproteobacteria(100)	Betaproteobacteriales(100)	unclassified	unclassified	338.25	0	0	0	0	0	0	0	0	0	0	0	0	0	0	0	0	0	0	0	0	0	0	0	0	0	0	0	0	0	0	0	0	0	0	0	0	0	0	0	0	0	0
1622	Bacteria(100)	Verrucomicrobia(100)	Verrucomicrobiae(100)	Chthoniobacterales(100)	Chthoniobacteraceae(100)	Chthoniobacter(100)	337.75	4	7	5	1	5	3	11	8	8	1	2	0	0	1	1	0	0	0	1	1	3	2	0	2	2	2	1	5	1	8	0	0	3	3	0	0	0	0	0	0	0	0
1718	Bacteria(100)	Actinobacteria(100)	Acidimicrobiia(100)	Actinomarinales(100)	uncultured(99)	uncultured_ge(99)	337.5	0	0	0	0	0	0	2	0	0	0	0	0	0	0	0	0	0	0	1	0	2	0	0	0	0	0	0	0	0	0	2	2	4	0	0	0	0	0	0	0	0	0
2162	Bacteria(100)	Proteobacteria(100)	Deltaproteobacteria(100)	Myxococcales(94)	bacteriap25(94)	bacteriap25_ge(94)	337	0	0	0	0	0	0	0	0	0	0	0	0	0	0	0	0	0	0	0	0	0	0	0	0	0	0	0	0	0	0	0	0	0	0	0	0	7	12	11	0	0	0
8409	Bacteria(100)	Planctomycetes(100)	Planctomycetacia(100)	Pirellulales(100)	Pirellulaceae(100)	Pirellula(100)	337	0	0	0	0	0	0	0	0	0	0	0	0	0	0	0	0	0	0	0	0	0	0	0	0	0	0	0	0	0	0	11	6	7	0	0	0	0	0	0	0	0	0
1572	Bacteria(100)	Verrucomicrobia(100)	Verrucomicrobiae(100)	Chthoniobacterales(100)	Chthoniobacteraceae(100)	Candidatus_Udaeobacter(100)	336.75	1	0	1	0	0	0	0	1	1	0	0	0	1	1	1	0	0	0	0	0	0	0	0	1	0	0	0	0	0	0	5	2	22	0	2	1	0	0	0	0	0	0
1192	Bacteria(100)	Bacteroidetes(100)	Bacteroidia(100)	Chitinophagales(100)	Chitinophagaceae(100)	uncultured(87)	336.25	6	4	10	0	0	0	1	1	4	0	0	0	15	20	24	0	0	0	8	2	32	2	0	0	0	0	9	0	0	0	27	22	36	2	2	0	0	0	0	0	0	0
1121	Bacteria(100)	Patescibacteria(100)	Parcubacteria(100)	Candidatus_Adlerbacteria(94)	Candidatus_Adlerbacteria_fa(94)	Candidatus_Adlerbacteria_ge(94)	335.5	2	2	8	10	8	9	2	0	0	0	0	2	2	2	0	5	11	6	0	0	0	0	0	0	1	0	1	2	4	3	0	0	0	0	0	0	0	0	0	0	23	11.5
13667	Bacteria(100)	Acidobacteria(100)	Subgroup_6(100)	Subgroup_6_or(100)	Subgroup_6_fa(100)	Subgroup_6_ge(100)	335	0	0	0	0	0	0	0	0	0	0	0	0	0	0	0	0	0	0	0	0	0	0	0	0	0	0	0	0	0	0	0	0	0	0	0	0	0	0	0	0	0	0
911	Bacteria(100)	Chloroflexi(100)	Anaerolineae(100)	Anaerolineales(100)	Anaerolineaceae(100)	uncultured(97)	334	0	0	0	0	0	0	0	0	0	0	0	0	0	0	0	0	0	0	0	0	0	0	0	0	0	0	0	0	0	0	0	0	0	0	0	0	0	1	0	0	0	0
2402	Bacteria(100)	Verrucomicrobia(100)	Verrucomicrobiae(100)	Opitutales(100)	Opitutaceae(100)	Opitutus(100)	334	9	2	3	0	0	0	18	16	13	0	0	0	0	3	1	0	5	1	9	1	11	0	0	1	2	0	2	0	0	0	10	7	2	0	0	0	0	0	0	0	0	0
3207	Bacteria(100)	Proteobacteria(100)	Deltaproteobacteria(100)	Myxococcales(100)	Polyangiaceae(100)	Pajaroellobacter(100)	334	2	1	1	1	0	0.5	6	2	7	4	2	2	5	1	7	0	0	0	4	5	6	2	7	1	2	3	3	0	0	0	2	3	1	1	0	0	1	0	0	0	1	0.5
1210	Bacteria(100)	Chloroflexi(98)	Anaerolineae(98)	Anaerolineales(98)	Anaerolineaceae(98)	uncultured(98)	333.75	0	0	0	0	0	0	0	0	0	0	0	0	0	0	0	0	0	0	0	0	0	0	0	0	0	0	0	0	0	0	0	0	0	0	0	0	0	0	0	0	0	0
4744	Bacteria(100)	Bacteroidetes(100)	Bacteroidia(100)	Chitinophagales(100)	Chitinophagaceae(100)	Ferruginibacter(96)	333.25	14	18	14	0	1	0.5	12	4	5	3	1	2	0	4	6	0	0	0	6	4	5	0	1	0	0	0	1	1	0	2	0	0	0	0	0	0	1	0	0	0	1	0.5
13043	Bacteria(100)	Planctomycetes(100)	Planctomycetacia(100)	Pirellulales(100)	Pirellulaceae(100)	uncultured(99)	333	0	0	0	0	0	0	0	0	0	0	0	0	0	0	0	0	0	0	0	0	0	0	0	0	0	0	0	0	0	0	0	0	0	0	0	0	2	6	9	0	0	0
536	Bacteria(100)	Gemmatimonadetes(100)	Gemmatimonadetes(100)	Gemmatimonadales(100)	Gemmatimonadaceae(100)	uncultured(100)	332.5	0	0	0	0	0	0	0	0	0	0	0	0	4	3	3	0	0	0	4	1	12	0	0	1	6	7	14	0	1	0	27	58	28	3	1	0	20	12	17	0	0	0
1102	Bacteria(100)	Planctomycetes(100)	Planctomycetacia(100)	Gemmatales(100)	Gemmataceae(100)	uncultured(100)	332.25	16	12	11	17	13	15	2	2	0	1	0	1	3	10	6	4	10	3	0	2	0	1	2	0	0	0	1	1	2	0	0	0	1	0	0	0	0	0	0	0	15	7.5
4010	Bacteria(100)	Planctomycetes(100)	Phycisphaerae(100)	Tepidisphaerales(100)	WD2101_soil_group(100)	WD2101_soil_group_ge(100)	332.25	3	6	7	0	1	0.5	12	7	21	4	2	0	5	3	7	0	1	2	9	7	15	2	1	0	0	0	1	1	0	0	0	3	1	0	0	0	0	0	0	0	0	0
10109	Bacteria(100)	Chloroflexi(100)	Dehalococcoidia(100)	S085(100)	S085_fa(100)	S085_ge(100)	331.25	0	0	0	0	0	0	5	1	1	0	0	0	0	3	0	0	0	0	0	0	4	1	0	0	0	2	4	0	0	0	4	4	8	0	0	0	5	2	2	0	0	0
10690	Bacteria(100)	Planctomycetes(100)	Planctomycetacia(100)	Gemmatales(100)	Gemmataceae(100)	Gemmata(93)	330	0	0	0	0	0	0	13	3	5	33	16	20	0	0	0	0	0	0	3	9	12	6	18	4	1	0	0	0	0	0	0	1	4	5	1	3	0	0	0	0	0	0
2180	Bacteria(100)	Planctomycetes(100)	Planctomycetacia(100)	Pirellulales(100)	Pirellulaceae(100)	Pirellula(100)	328.25	0	0	0	0	0	0	8	6	18	1	1	3	0	0	0	0	0	0	7	4	12	1	2	1	0	0	0	0	0	0	1	6	7	0	1	4	3	0	1	3	0	1.5
811	Bacteria(100)	Patescibacteria(100)	Saccharimonadia(100)	Saccharimonadales(100)	Saccharimonadales_fa(100)	Saccharimonadales_ge(100)	327.25	0	0	0	0	0	0	0	0	0	0	0	0	0	0	0	0	0	0	0	0	0	0	0	0	0	0	0	0	0	0	0	0	0	0	0	0	0	0	0	0	0	0
9460	Bacteria(100)	Gemmatimonadetes(100)	Gemmatimonadetes(100)	Gemmatimonadales(100)	Gemmatimonadaceae(100)	Gemmatimonas(100)	325.75	9	7	3	1	0	0.5	30	22	52	0	1	1	5	5	3	0	0	0	11	16	13	1	0	2	0	0	1	2	0	1	0	1	0	0	0	0	0	0	0	0	0	0
1766	Bacteria(100)	Planctomycetes(100)	Planctomycetacia(100)	Pirellulales(100)	Pirellulaceae(100)	uncultured(100)	325.25	7	2	8	1	3	2	10	5	6	0	2	1	5	9	6	0	3	1	6	6	4	2	3	1	0	0	2	1	1	1	3	1	0	1	2	3	0	0	0	0	0	0
397	Bacteria(100)	Actinobacteria(100)	Actinobacteria(100)	Frankiales(100)	Acidothermaceae(100)	Acidothermus(100)	325	68	25	17	2	11	6.5	2	2	3	0	3	0	11	17	9	11	26	6	0	0	0	0	1	0	0	0	1	2	0	0	0	0	0	0	0	0	0	2	0	0	11	5.5
842	Bacteria(100)	Actinobacteria(100)	Acidimicrobiia(100)	IMCC26256(100)	IMCC26256_fa(100)	IMCC26256_ge(100)	325	6	3	3	0	0	0	5	0	0	1	1	0	5	8	4	0	0	0	0	0	3	0	0	0	8	3	7	1	0	0	0	0	0	0	0	0	0	0	0	0	0	0
1183	Bacteria(100)	Patescibacteria(100)	Parcubacteria(100)	Candidatus_Moranbacteria(100)	Candidatus_Moranbacteria_fa(100)	Candidatus_Moranbacteria_ge(100)	324.5	0	0	0	0	0	0	0	0	0	2	0	0	0	0	2	10	0	4	0	0	0	0	1	0	0	0	1	0	0	8	0	0	0	0	0	0	0	1	0	0	22	11
4417	Bacteria(100)	Latescibacteria(100)	Latescibacteria_cl(100)	Latescibacteria_or(100)	Latescibacteria_fa(100)	Latescibacteria_ge(100)	324.5	0	0	0	0	0	0	0	0	0	0	0	0	2	2	3	0	0	0	0	0	0	0	0	0	17	14	25	0	0	0	0	0	0	0	0	0	1	10	11	0	0	0
9739	Bacteria(100)	Acidobacteria(100)	Subgroup_25(100)	Subgroup_25_or(100)	Subgroup_25_fa(100)	Subgroup_25_ge(100)	324	0	0	0	0	0	0	0	0	0	0	0	0	0	0	0	0	0	0	0	0	0	0	0	0	2	5	1	0	0	0	0	0	0	0	0	0	66	43	49	0	0	0
1028	Bacteria(100)	Actinobacteria(100)	Actinobacteria(100)	Corynebacteriales(100)	Nocardiaceae(100)	Nocardia(98)	323.25	0	0	0	0	0	0	0	0	2	2	1	2	4	2	0	0	0	2	2	0	2	0	0	3	15	26	14	1	4	9	0	1	5	2	0	8	31	31	24	0	1	0.5
863	Bacteria(100)	Proteobacteria(100)	Alphaproteobacteria(100)	Rhodospirillales(100)	uncultured(100)	uncultured_ge(100)	323	0	0	1	0	0	0	14	4	23	1	0	0	1	2	2	0	0	0	10	6	6	1	0	1	0	0	1	0	0	0	1	1	0	0	0	0	0	0	0	0	0	0
2551	Bacteria(100)	Patescibacteria(100)	Parcubacteria(100)	Candidatus_Nomurabacteria(75)	Candidatus_Nomurabacteria_fa(75)	Candidatus_Nomurabacteria_ge(75)	322.5	10	2	1	1	0	0.5	8	22	8	2	4	4	2	3	0	1	2	23	3	1	3	0	1	1	0	0	0	2	0	2	1	0	0	0	0	0	0	0	0	0	0	0
11441	Bacteria(100)	Proteobacteria(100)	Alphaproteobacteria(100)	Rhizobiales(100)	unclassified	unclassified	322.25	1	0	2	11	4	7.5	2	0	3	1	2	0	3	0	2	7	3	2	0	1	0	1	1	2	2	0	0	5	4	1	0	3	0	1	3	2	1	0	0	1	1	1
5510	Bacteria(100)	Proteobacteria(100)	Gammaproteobacteria(100)	Xanthomonadales(100)	Xanthomonadaceae(100)	Lysobacter(100)	322	0	0	0	0	0	0	27	3	0	0	0	1	0	0	0	0	0	0	1	3	0	0	0	0	0	0	0	0	0	0	0	0	0	0	0	0	1	0	1	0	0	0
1179	Bacteria(100)	Chloroflexi(100)	Chloroflexia(100)	Thermomicrobiales(100)	JG30-KF-CM45(100)	JG30-KF-CM45_ge(100)	321.5	0	0	0	0	0	0	0	0	0	0	0	0	0	0	0	0	0	0	0	0	0	0	0	0	0	0	0	0	0	0	0	0	0	0	0	0	0	0	0	0	0	0
9547	Bacteria(100)	Verrucomicrobia(100)	Verrucomicrobiae(100)	Chthoniobacterales(100)	Chthoniobacteraceae(100)	Candidatus_Udaeobacter(100)	321.25	0	0	0	0	0	0	0	1	0	0	0	0	0	0	0	0	0	0	3	2	5	2	2	1	1	0	0	0	0	0	21	0	7	0	1	0	0	0	0	0	0	0
888	Bacteria(100)	Actinobacteria(100)	MB-A2-108(100)	MB-A2-108_or(100)	MB-A2-108_fa(100)	MB-A2-108_ge(100)	321	0	0	0	0	0	0	0	0	0	0	0	0	0	0	0	0	0	0	0	0	0	0	0	0	0	0	0	0	0	0	0	0	0	0	0	0	0	0	0	0	0	0
9777	Bacteria(100)	Planctomycetes(100)	Planctomycetacia(100)	Pirellulales(100)	Pirellulaceae(100)	uncultured(100)	321	4	3	0	0	0	0	13	8	7	7	6	10	1	0	2	0	0	0	1	2	2	3	0	7	0	0	1	0	0	0	1	0	4	2	0	2	0	0	0	0	0	0
449	Bacteria(100)	Gemmatimonadetes(100)	Gemmatimonadetes(100)	Gemmatimonadales(100)	Gemmatimonadaceae(100)	uncultured(100)	320	0	0	0	0	0	0	0	0	0	0	0	0	0	0	0	0	0	0	0	0	0	0	0	0	1	0	0	0	0	0	0	0	0	0	0	0	19	13	16	0	0	0
10800	Bacteria(100)	Proteobacteria(100)	Alphaproteobacteria(100)	Rhizobiales(100)	Rhizobiales_Incertae_Sedis(100)	Nordella(100)	319	0	0	0	0	0	0	2	1	6	2	0	0	0	0	0	0	0	0	10	6	4	1	4	1	0	0	0	0	0	0	8	4	10	3	0	3	0	0	0	0	0	0
6049	Bacteria(100)	Planctomycetes(100)	Phycisphaerae(100)	Tepidisphaerales(100)	WD2101_soil_group(100)	WD2101_soil_group_ge(100)	318.25	27	17	11	4	2	3	0	0	0	0	1	0	14	17	24	4	4	3	2	0	0	1	0	0	2	2	2	0	0	0	0	0	0	0	0	0	0	0	0	0	0	0
965	Bacteria(100)	Planctomycetes(100)	OM190(100)	OM190_or(100)	OM190_fa(100)	OM190_ge(100)	317	11	3	3	0	1	0.5	10	8	5	0	0	0	0	0	0	0	0	0	11	9	12	0	0	1	0	0	0	2	2	1	2	1	2	1	3	1	0	0	0	0	0	0
1491	Bacteria(100)	Actinobacteria(100)	Acidimicrobiia(100)	Microtrichales(100)	Ilumatobacteraceae(100)	uncultured(96)	316.75	3	0	2	1	0	0.5	0	0	0	0	0	0	0	0	2	0	0	0	0	0	0	0	0	0	1	3	1	0	1	0	0	2	0	0	0	0	4	1	0	0	0	0
2212	Bacteria(100)	Proteobacteria(100)	Gammaproteobacteria(100)	Betaproteobacteriales(100)	SC-I-84(100)	SC-I-84_ge(100)	316.75	1	1	3	0	0	0	0	0	0	0	0	0	1	1	1	0	0	0	0	1	0	0	0	0	0	0	0	0	0	0	0	0	0	0	0	0	0	0	0	0	0	0
943	Bacteria(100)	Patescibacteria(100)	Parcubacteria(100)	Candidatus_Kaiserbacteria(100)	Candidatus_Kaiserbacteria_fa(100)	Candidatus_Kaiserbacteria_ge(100)	316	2	0	3	0	0	0	8	3	5	0	0	0	0	0	0	0	0	0	7	6	3	1	0	1	0	0	0	2	0	6	2	3	4	1	4	0	0	0	0	0	0	0
1368	Bacteria(96)	unclassified	unclassified	unclassified	unclassified	unclassified	316	0	0	0	0	0	0	0	0	0	0	0	0	0	0	0	0	0	0	0	0	0	0	0	0	0	0	0	0	0	0	0	0	0	0	0	0	0	0	0	0	0	0
9211	Bacteria(100)	Chloroflexi(100)	KD4-96(100)	KD4-96_or(100)	KD4-96_fa(100)	KD4-96_ge(100)	315.75	0	0	0	0	0	0	0	0	0	0	0	0	0	0	0	0	0	0	4	1	13	7	0	8	0	0	0	0	0	0	30	30	41	8	25	8	0	0	0	0	0	0
11439	Bacteria(100)	Proteobacteria(100)	Deltaproteobacteria(100)	Myxococcales(100)	BIrii41(100)	BIrii41_ge(100)	315.5	1	1	2	0	0	0	6	2	2	0	0	0	0	2	2	0	0	0	3	2	4	0	0	0	1	0	1	0	0	0	1	1	2	0	0	0	0	0	0	0	0	0
11660	Bacteria(100)	Chloroflexi(100)	Dehalococcoidia(100)	S085(100)	S085_fa(100)	S085_ge(100)	315.5	0	0	0	0	0	0	0	0	0	0	0	0	0	1	0	0	0	0	3	2	5	0	0	0	0	2	2	0	0	2	8	8	3	0	0	0	0	0	1	0	0	0
10913	Bacteria(100)	Actinobacteria(100)	Acidimicrobiia(100)	Microtrichales(100)	Ilumatobacteraceae(100)	uncultured(77)	315.25	1	0	0	0	0	0	1	1	1	0	0	0	0	0	0	0	0	0	0	0	2	0	0	1	0	0	0	0	0	0	1	1	4	0	2	4	0	0	0	6	0	3
1067	Bacteria(100)	Latescibacteria(84)	Latescibacteria_cl(83)	Latescibacteria_or(83)	Latescibacteria_fa(83)	Latescibacteria_ge(83)	314.25	0	0	0	0	0	0	0	0	0	0	0	0	0	0	0	0	0	0	0	0	0	0	0	0	0	0	0	0	0	0	1	0	0	0	0	0	0	0	0	0	0	0
1404	Bacteria(100)	Actinobacteria(100)	0319-7L14(97)	0319-7L14_or(97)	0319-7L14_fa(97)	0319-7L14_ge(97)	314.25	0	0	0	0	0	0	0	0	0	0	0	0	0	0	0	0	0	0	0	0	0	0	0	0	0	0	0	0	0	0	2	0	0	1	0	0	1	0	0	0	0	0
1907	Bacteria(100)	Acidobacteria(100)	Blastocatellia_(Subgroup_4)(100)	11-24(100)	11-24_fa(100)	11-24_ge(100)	314	0	0	0	0	0	0	0	4	1	0	1	1	0	0	0	0	0	0	7	2	5	4	3	0	0	0	0	0	0	1	6	4	1	2	1	3	0	1	3	1	0	0.5
7297	Bacteria(100)	Actinobacteria(100)	Thermoleophilia(100)	Gaiellales(100)	Gaiellaceae(100)	Gaiella(100)	313.5	0	0	0	0	0	0	1	2	2	0	0	0	0	0	0	0	0	0	5	1	5	1	0	1	0	0	0	0	0	0	3	0	0	1	1	0	4	4	3	0	0	0
1711	Bacteria(100)	Planctomycetes(100)	OM190(100)	OM190_or(100)	OM190_fa(100)	OM190_ge(100)	313.25	0	0	0	0	0	0	1	1	1	0	0	0	0	0	0	0	0	0	0	2	0	0	0	0	1	0	1	1	1	4	1	0	6	0	0	0	0	0	0	0	0	0
1339	Bacteria(100)	Planctomycetes(100)	Planctomycetacia(100)	Pirellulales(100)	Pirellulaceae(100)	uncultured(100)	313	0	0	0	0	0	0	2	2	3	1	3	6	1	1	0	0	0	1	3	5	3	4	3	2	0	0	1	3	7	4	4	1	1	5	2	2	0	0	0	16	1	8.5
3983	Bacteria(100)	Chloroflexi(100)	KD4-96(99)	KD4-96_or(99)	KD4-96_fa(99)	KD4-96_ge(99)	311.75	1	0	0	0	0	0	3	1	1	2	0	3	0	0	0	0	0	0	1	1	2	3	0	4	0	0	0	0	0	0	10	4	10	0	3	1	0	2	9	0	0	0
1580	Bacteria(100)	Planctomycetes(100)	Planctomycetacia(100)	Gemmatales(100)	Gemmataceae(100)	uncultured(98)	311.25	3	0	0	0	0	0	10	0	11	1	1	0	3	3	5	0	0	0	9	6	6	0	2	0	4	3	0	0	0	0	0	0	5	1	1	0	1	1	1	0	0	0
2796	Bacteria(100)	Bacteroidetes(100)	Bacteroidia(100)	Cytophagales(100)	Hymenobacteraceae(100)	Adhaeribacter(100)	311.25	10	1	9	0	0	0	10	25	14	0	0	1	0	1	2	0	0	0	0	0	10	1	0	1	0	0	0	1	0	0	0	1	1	0	0	0	1	0	0	0	0	0
5240	Bacteria(100)	Planctomycetes(100)	Planctomycetacia(100)	Planctomycetales(100)	uncultured(100)	uncultured_ge(100)	310.75	0	0	0	0	0	0	6	9	10	2	1	1	0	0	0	0	0	0	6	8	5	0	5	3	0	0	0	0	2	0	4	2	7	1	0	2	0	0	0	0	0	0
1178	Bacteria(100)	Proteobacteria(100)	Alphaproteobacteria(100)	uncultured(99)	uncultured_fa(99)	uncultured_ge(99)	310.5	0	0	0	0	0	0	0	0	0	0	0	0	0	0	0	0	0	0	1	0	1	0	0	0	0	0	0	0	0	1	0	0	2	3	1	5	0	0	0	7	0	3.5
3923	Bacteria(100)	Planctomycetes(100)	Planctomycetacia(100)	Gemmatales(100)	Gemmataceae(100)	uncultured(97)	310.5	0	0	0	0	0	0	0	0	1	0	0	0	0	1	0	0	0	0	0	0	0	0	0	0	1	2	3	0	0	0	1	0	1	0	0	0	12	6	6	0	0	0
1237	Bacteria(100)	Planctomycetes(100)	Phycisphaerae(100)	Phycisphaerales(100)	Phycisphaeraceae(100)	CL500-3(100)	310.25	3	0	4	0	0	0	4	2	8	3	2	3	0	0	0	0	0	0	2	1	2	1	4	0	0	0	0	1	2	4	2	3	2	7	10	10	0	0	0	0	0	0
1351	Bacteria(100)	Planctomycetes(100)	Phycisphaerae(100)	Tepidisphaerales(100)	WD2101_soil_group(100)	WD2101_soil_group_ge(100)	310.25	0	0	0	0	0	0	0	0	0	0	0	0	0	0	0	0	0	0	0	0	0	0	0	0	0	0	0	0	0	0	0	0	0	0	0	0	0	0	0	0	0	0
2649	Bacteria(100)	Planctomycetes(100)	Planctomycetacia(100)	Gemmatales(100)	Gemmataceae(100)	uncultured(96)	310.25	14	12	20	2	4	3	6	1	0	3	1	1	18	31	20	2	2	2	7	5	10	2	2	0	0	1	8	0	0	2	0	0	0	0	1	0	0	0	0	2	0	1
3808	Bacteria(100)	Rokubacteria(100)	NC10(100)	Rokubacteriales(100)	Rokubacteriales_fa(100)	Rokubacteriales_ge(100)	310	0	0	0	0	0	0	0	0	0	0	0	0	0	0	0	0	0	0	0	0	0	0	0	0	0	0	0	0	0	0	0	0	0	0	0	0	8	12	15	0	0	0
1127	Bacteria(100)	Planctomycetes(100)	Phycisphaerae(100)	Phycisphaerales(100)	Phycisphaeraceae(100)	CL500-3(87)	309.5	0	0	0	0	0	0	0	0	0	0	0	0	0	0	0	0	0	0	1	1	1	0	0	2	0	0	0	0	0	0	0	2	3	2	1	0	1	0	0	0	0	0
1450	Bacteria(100)	Planctomycetes(100)	Phycisphaerae(100)	Phycisphaerales(100)	Phycisphaeraceae(100)	AKYG587(100)	309.5	0	0	0	0	0	0	0	0	0	0	0	0	0	0	0	0	0	0	0	0	0	0	0	0	0	0	0	0	0	0	0	0	0	0	0	0	1	2	3	0	0	0
1460	Bacteria(100)	Actinobacteria(100)	Actinobacteria(100)	Frankiales(100)	Acidothermaceae(100)	Acidothermus(100)	309.5	11	2	3	10	22	16	2	1	0	0	12	0	3	2	1	18	44	8	0	2	0	0	4	0	0	0	0	0	0	1	0	0	0	0	0	0	0	0	0	3	21	12
1950	Bacteria(100)	Gemmatimonadetes(100)	Gemmatimonadetes(100)	Gemmatimonadales(100)	Gemmatimonadaceae(100)	uncultured(100)	309.5	0	0	0	0	0	0	0	0	0	0	0	0	5	2	5	0	0	0	6	1	7	0	0	0	5	2	6	0	0	0	26	15	9	2	1	0	6	5	13	0	0	0
1550	Bacteria(100)	Acidobacteria(100)	Subgroup_5(100)	Subgroup_5_or(100)	Subgroup_5_fa(100)	Subgroup_5_ge(100)	308.5	0	0	0	0	0	0	1	0	0	0	0	0	5	5	2	0	0	0	0	0	0	0	0	0	20	15	17	0	0	0	1	1	0	0	0	0	9	6	1	0	0	0
6962	Bacteria(100)	Actinobacteria(100)	Acidimicrobiia(100)	unclassified	unclassified	unclassified	308.25	0	2	0	0	0	0	2	4	4	0	0	0	0	1	1	0	0	0	6	2	3	0	0	0	0	1	2	0	0	0	3	4	3	0	1	1	2	1	0	0	0	0
1454	Bacteria(100)	Planctomycetes(100)	OM190(100)	OM190_or(100)	OM190_fa(100)	OM190_ge(100)	307.75	2	0	1	0	0	0	5	6	1	1	0	0	0	2	1	0	0	0	8	0	7	0	2	0	0	0	0	0	0	0	0	1	0	1	0	0	1	1	1	0	0	0
1601	Bacteria(100)	Nitrospirae(100)	Nitrospira(100)	Nitrospirales(100)	Nitrospiraceae(100)	Nitrospira(100)	307.75	0	0	0	0	0	0	0	0	0	0	0	0	0	0	0	0	0	0	0	0	0	0	0	0	0	0	0	0	0	0	0	0	0	0	0	0	0	0	0	0	0	0
1886	Bacteria(100)	Acidobacteria(100)	Subgroup_6(100)	Subgroup_6_or(100)	Subgroup_6_fa(100)	Subgroup_6_ge(100)	306.75	1	6	4	0	0	0	2	0	1	0	0	0	0	0	1	1	0	0	1	0	2	0	0	0	0	0	0	0	0	3	0	1	2	0	0	0	0	1	0	1	0	0.5
1443	Bacteria(100)	Chloroflexi(100)	Chloroflexia(100)	Thermomicrobiales(100)	JG30-KF-CM45(100)	JG30-KF-CM45_ge(100)	306.5	4	3	2	0	0	0	9	5	7	5	9	3	4	3	5	0	0	0	4	7	5	0	1	2	2	4	3	2	7	5	0	0	1	1	0	0	0	0	0	2	0	1
5982	Bacteria(100)	Chloroflexi(100)	Anaerolineae(100)	Anaerolineales(100)	Anaerolineaceae(100)	uncultured(95)	306.5	6	5	10	0	2	1	0	0	0	0	0	0	5	2	1	1	0	0	1	1	2	0	0	0	6	3	1	0	0	10	0	1	0	0	0	0	3	0	0	0	0	0
825	Bacteria(100)	Chloroflexi(99)	Anaerolineae(98)	SBR1031(97)	SBR1031_fa(95)	SBR1031_ge(95)	306	0	0	0	0	0	0	0	0	0	0	0	0	0	0	0	0	0	0	0	0	0	0	0	0	0	0	0	0	0	0	4	3	0	0	0	0	0	0	0	0	0	0
1629	Bacteria(92)	unclassified	unclassified	unclassified	unclassified	unclassified	306	0	0	0	0	0	0	1	0	0	232	6	9	0	0	0	0	0	0	0	0	0	0	0	0	0	0	0	0	0	0	0	0	0	0	0	0	0	0	0	0	0	0
846	Bacteria(100)	Chloroflexi(100)	JG30-KF-CM66(95)	JG30-KF-CM66_or(95)	JG30-KF-CM66_fa(95)	JG30-KF-CM66_ge(95)	305.75	0	0	0	0	0	0	0	0	0	0	0	0	0	0	0	0	0	0	0	0	0	0	0	0	2	0	0	0	0	0	0	0	0	0	0	0	2	2	0	0	0	0
900	Bacteria(100)	Proteobacteria(100)	Gammaproteobacteria(100)	PLTA13(98)	PLTA13_fa(98)	PLTA13_ge(98)	305.75	0	0	0	0	0	0	0	0	1	0	0	0	1	1	1	0	0	0	0	0	1	0	0	0	2	9	9	0	0	0	4	1	0	0	0	0	18	1	5	0	0	0
2323	Bacteria(100)	unclassified	unclassified	unclassified	unclassified	unclassified	305.75	0	0	0	0	0	0	0	0	0	0	0	0	0	0	0	0	0	0	0	0	0	0	0	0	2	1	0	0	0	0	1	0	0	0	0	0	7	10	17	0	0	0
5374	Bacteria(100)	Actinobacteria(100)	Acidimicrobiia(100)	Microtrichales(100)	uncultured(100)	uncultured_ge(100)	305	2	3	4	0	0	0	4	7	6	1	4	3	0	1	0	0	0	0	3	3	4	4	10	0	0	0	0	4	2	2	4	1	2	2	11	2	0	0	0	0	0	0
2207	Bacteria(100)	Planctomycetes(100)	Planctomycetacia(100)	Gemmatales(100)	Gemmataceae(100)	uncultured(73)	304.5	12	4	5	19	29	24	0	0	0	0	0	0	4	6	5	24	46	24	1	0	0	0	0	0	0	0	0	2	4	12	0	0	0	0	1	0	0	0	0	2	4	3
1324	Bacteria(100)	Bacteroidetes(100)	Bacteroidia(100)	Sphingobacteriales(100)	KD3-93(100)	KD3-93_ge(100)	304.25	4	2	6	1	0	0.5	1	2	0	0	0	0	2	0	1	0	0	0	0	2	1	0	0	0	3	0	5	1	0	0	0	0	0	0	0	0	1	0	0	0	0	0
1839	Bacteria(100)	Chloroflexi(100)	JG30-KF-CM66(100)	JG30-KF-CM66_or(100)	JG30-KF-CM66_fa(100)	JG30-KF-CM66_ge(100)	304.25	0	0	0	0	0	0	0	0	0	0	0	0	0	1	3	0	0	0	0	0	0	0	0	0	12	3	10	0	0	0	0	0	0	0	0	0	1	2	0	0	0	0
1965	Bacteria(100)	Chloroflexi(100)	Anaerolineae(100)	SBR1031(100)	A4b(100)	A4b_ge(100)	304.25	0	2	2	2	0	1	0	2	4	0	0	0	0	0	0	0	0	0	0	0	0	0	0	0	0	0	0	0	0	0	0	0	0	0	0	0	0	0	0	0	0	0
2280	Bacteria(100)	Verrucomicrobia(100)	Verrucomicrobiae(100)	Verrucomicrobiales(100)	Verrucomicrobiaceae(100)	Roseimicrobium(99)	304	0	0	0	0	0	0	0	0	1	0	1	0	0	0	0	0	0	0	0	0	0	1	0	0	0	0	0	0	0	0	0	0	0	0	0	0	0	0	0	0	0	0
1504	Bacteria(100)	Gemmatimonadetes(100)	Gemmatimonadetes(100)	Gemmatimonadales(100)	Gemmatimonadaceae(100)	Gemmatimonas(100)	303.5	42	23	22	2	3	2.5	0	0	0	0	0	0	21	19	24	2	0	0	0	1	0	0	0	0	4	0	5	0	1	0	0	0	0	0	0	0	0	0	0	0	0	0
1233	Bacteria(100)	Planctomycetes(100)	Planctomycetacia(100)	Gemmatales(100)	Gemmataceae(100)	uncultured(100)	303.25	3	2	7	1	2	1.5	13	6	13	6	7	11	0	1	2	0	0	0	7	13	17	4	9	3	0	0	3	0	0	0	1	0	1	0	2	1	0	0	0	0	0	0
907	Bacteria(100)	Proteobacteria(100)	Gammaproteobacteria(100)	Betaproteobacteriales(100)	unclassified	unclassified	303	76	65	41	1	1	1	0	0	0	0	0	0	30	48	27	0	0	0	0	0	0	0	0	0	2	1	5	0	0	0	0	1	0	0	0	0	2	1	0	0	0	0
1047	Bacteria(100)	Acidobacteria(100)	Subgroup_25(100)	Subgroup_25_or(100)	Subgroup_25_fa(100)	Subgroup_25_ge(100)	303	0	0	0	0	0	0	0	0	0	0	0	0	0	0	0	0	0	0	0	0	0	0	0	0	0	0	0	0	0	0	9	12	7	0	0	0	0	0	0	0	0	0
1774	Bacteria(100)	Patescibacteria(100)	Saccharimonadia(100)	Saccharimonadales(100)	Saccharimonadales_fa(100)	Saccharimonadales_ge(100)	303	0	0	0	0	0	0	0	0	2	0	0	0	0	0	0	0	0	0	0	1	5	7	0	10	0	0	0	0	2	1	1	3	1	3	0	2	1	2	0	0	0	0
2953	Bacteria(100)	Acidobacteria(100)	Subgroup_6(100)	Subgroup_6_or(100)	Subgroup_6_fa(100)	Subgroup_6_ge(100)	303	1	0	1	0	0	0	0	0	0	0	0	0	1	0	0	0	0	0	1	0	3	0	0	0	0	0	0	0	0	0	2	1	2	0	0	0	0	0	0	0	0	0
1561	Bacteria(100)	Planctomycetes(100)	Planctomycetacia(100)	Pirellulales(100)	Pirellulaceae(100)	uncultured(100)	302.5	1	0	2	1	0	0.5	5	1	5	1	0	2	0	3	0	0	0	0	0	0	7	0	0	0	3	6	4	0	1	0	0	0	3	0	0	0	1	1	1	7	0	3.5
486	Bacteria(100)	Proteobacteria(100)	Deltaproteobacteria(100)	Myxococcales(100)	bacteriap25(100)	bacteriap25_ge(100)	302.25	0	0	0	0	0	0	0	0	0	0	0	0	0	0	0	0	0	0	0	0	0	0	0	0	0	0	0	0	0	0	0	0	0	0	0	0	0	0	0	0	0	0
7258	Bacteria(100)	Chloroflexi(100)	Dehalococcoidia(97)	S085(97)	S085_fa(97)	S085_ge(97)	302.25	0	0	0	0	0	0	0	0	0	0	0	0	0	0	0	0	0	0	0	0	0	0	0	0	0	0	0	0	0	0	0	0	0	0	0	0	0	0	0	0	0	0
1385	Bacteria(100)	Planctomycetes(100)	Planctomycetacia(100)	Gemmatales(100)	Gemmataceae(100)	uncultured(86)	301.5	0	0	0	0	0	0	0	1	0	0	0	0	0	0	0	0	0	0	0	0	2	4	0	2	0	0	0	0	0	0	5	2	1	5	6	0	1	1	0	3	0	1.5
1173	Bacteria(100)	GAL15(100)	GAL15_cl(100)	GAL15_or(100)	GAL15_fa(100)	GAL15_ge(100)	301	0	0	0	0	0	0	0	0	0	0	0	0	0	0	0	0	0	0	0	0	0	0	0	0	0	0	0	0	0	0	0	0	0	0	0	0	2	1	2	0	0	0
2186	Bacteria(100)	Chloroflexi(100)	TK10(100)	TK10_or(100)	TK10_fa(100)	TK10_ge(100)	301	0	0	0	0	0	0	0	0	1	0	0	0	0	2	1	0	0	0	1	0	3	0	0	0	9	3	5	0	0	0	4	3	3	0	0	0	10	13	8	0	0	0
6181	Bacteria(100)	Proteobacteria(100)	Gammaproteobacteria(100)	Betaproteobacteriales(100)	Burkholderiaceae(100)	Caenimonas(100)	300.75	17	19	24	0	0	0	5	13	16	0	0	0	0	0	0	0	0	0	3	8	1	0	0	0	0	0	1	0	0	0	1	0	0	0	0	0	0	0	0	0	0	0
1260	Bacteria(100)	Actinobacteria(100)	Actinobacteria(100)	Frankiales(76)	unclassified	unclassified	300.5	0	0	0	0	0	0	0	0	0	0	0	0	12	8	5	0	0	0	0	0	0	0	0	0	69	63	39	0	0	0	0	0	0	0	0	0	24	5	0	0	0	0
1623	Bacteria(100)	Chloroflexi(100)	Anaerolineae(100)	SBR1031(99)	A4b(92)	A4b_ge(83)	299.75	0	0	0	0	0	0	0	0	0	0	0	0	0	0	0	0	0	0	0	0	0	0	0	0	0	3	0	0	0	0	0	0	0	0	0	0	20	4	3	24	1	12.5
1626	Bacteria(100)	Acidobacteria(100)	Subgroup_25(100)	Subgroup_25_or(100)	Subgroup_25_fa(100)	Subgroup_25_ge(100)	299.75	0	0	0	0	0	0	0	0	0	0	0	0	0	0	0	0	0	0	0	0	0	0	0	0	3	1	0	2	0	0	0	0	0	0	0	0	0	4	3	2	0	1
1911	Bacteria(100)	Actinobacteria(100)	Thermoleophilia(100)	Gaiellales(100)	uncultured(96)	uncultured_ge(96)	299.5	72	23	26	10	8	9	0	0	0	0	0	0	16	19	18	8	4	9	0	0	0	0	0	0	1	0	0	0	1	0	0	1	1	0	0	0	1	2	0	0	5	2.5
12286	Bacteria(100)	Planctomycetes(100)	Planctomycetacia(100)	Gemmatales(100)	Gemmataceae(100)	uncultured(100)	299.5	35	28	18	12	7	9.5	2	4	0	3	0	1	15	15	3	12	28	1	1	3	2	0	0	0	4	0	5	0	0	0	0	0	0	0	0	0	0	0	0	0	0	0
1236	Bacteria(100)	Patescibacteria(100)	Saccharimonadia(100)	Saccharimonadales(100)	Saccharimonadales_fa(100)	Saccharimonadales_ge(100)	299.25	0	0	0	0	0	0	2	0	7	0	0	0	0	0	0	0	0	0	2	2	2	0	0	0	0	0	0	0	0	0	0	0	3	0	0	0	0	0	0	0	0	0
1205	Bacteria(100)	Actinobacteria(100)	0319-7L14(100)	0319-7L14_or(100)	0319-7L14_fa(100)	0319-7L14_ge(100)	299	0	0	0	0	0	0	1	2	5	0	0	0	0	0	0	0	0	0	11	4	9	0	0	0	0	1	0	0	0	0	5	14	11	0	0	0	0	0	0	0	0	0
2433	Bacteria(100)	Acidobacteria(100)	Subgroup_22(100)	Subgroup_22_or(100)	Subgroup_22_fa(100)	Subgroup_22_ge(100)	298.75	0	0	0	0	0	0	0	0	0	0	0	0	0	1	0	0	0	0	1	0	0	0	0	0	5	3	7	0	0	0	0	0	1	0	0	0	1	1	0	0	0	0
2541	Bacteria(100)	Patescibacteria(100)	Parcubacteria(100)	Candidatus_Moranbacteria(100)	Candidatus_Moranbacteria_fa(100)	Candidatus_Moranbacteria_ge(100)	298.75	0	0	0	0	0	0	10	3	6	1	0	2	0	0	0	0	0	0	10	7	6	2	0	0	0	0	0	2	0	0	3	10	7	0	2	4	0	0	0	0	0	0
928	Archaea(100)	Euryarchaeota(100)	Thermoplasmata(100)	Methanomassiliicoccales(83)	uncultured(83)	uncultured_ge(83)	298	0	0	0	0	0	0	0	0	0	0	0	0	0	0	0	0	0	0	0	0	0	0	0	0	0	0	0	0	0	0	0	0	0	0	0	0	0	0	0	0	0	0
1247	Bacteria(100)	Planctomycetes(100)	Planctomycetacia(100)	Gemmatales(100)	Gemmataceae(100)	uncultured(98)	297.75	0	0	0	0	0	0	0	0	0	0	0	0	1	0	0	0	0	0	0	0	0	0	0	0	5	6	3	0	0	0	3	0	1	0	0	0	5	2	0	0	3	1.5
10348	Bacteria(100)	Proteobacteria(100)	Gammaproteobacteria(100)	Salinisphaerales(100)	Solimonadaceae(100)	Polycyclovorans(100)	297	0	0	0	0	0	0	8	2	2	1	0	1	2	2	3	0	0	0	48	12	39	0	2	3	2	3	10	0	0	0	15	20	17	1	8	0	4	1	2	0	0	0
914	Bacteria(100)	Acidobacteria(100)	Acidobacteriia(100)	Solibacterales(100)	Solibacteraceae_(Subgroup_3)(100)	Bryobacter(100)	296.75	18	6	10	0	0	0	26	19	29	1	0	0	0	0	0	0	0	0	8	12	7	0	1	1	0	0	0	0	1	0	0	0	0	0	0	0	0	0	0	0	0	0
1163	Bacteria(100)	GAL15(100)	GAL15_cl(100)	GAL15_or(100)	GAL15_fa(100)	GAL15_ge(100)	296.75	0	0	0	0	0	0	0	0	0	0	0	0	0	0	0	0	0	0	0	0	0	0	0	0	0	2	0	0	0	0	2	0	0	0	1	0	26	14	19	0	0	0
1176	Bacteria(100)	Proteobacteria(100)	Alphaproteobacteria(100)	unclassified	unclassified	unclassified	296.75	0	0	0	0	0	0	0	1	0	0	0	0	0	0	0	0	0	0	6	0	0	2	0	0	0	0	0	4	6	2	15	5	3	6	1	2	0	2	0	11	1	6
1521	Bacteria(100)	Planctomycetes(100)	Planctomycetacia(100)	Gemmatales(100)	Gemmataceae(100)	uncultured(94)	296.75	0	0	0	0	0	0	0	0	0	0	0	0	0	0	0	0	0	0	0	0	0	0	0	0	0	0	0	0	0	0	1	0	2	0	0	0	5	2	2	2	0	1
1693	Bacteria(100)	Gemmatimonadetes(100)	AKAU4049(100)	AKAU4049_or(100)	AKAU4049_fa(100)	AKAU4049_ge(100)	296.75	0	0	0	0	0	0	0	0	0	0	0	0	0	0	0	0	0	0	0	0	0	0	0	0	0	0	0	0	0	0	0	0	0	0	0	0	4	6	6	0	0	0
2335	Bacteria(100)	Proteobacteria(100)	Alphaproteobacteria(100)	Reyranellales(100)	Reyranellaceae(100)	uncultured(100)	296.75	2	0	0	0	0	0	2	0	1	0	1	1	2	2	1	3	0	4	0	3	2	3	1	1	0	1	0	2	2	12	0	0	2	0	0	3	2	0	0	7	0	3.5
1219	Bacteria(100)	Verrucomicrobia(100)	Verrucomicrobiae(100)	Chthoniobacterales(100)	Chthoniobacteraceae(100)	Chthoniobacter(100)	296.25	0	0	0	0	0	0	19	10	22	24	9	8	0	0	0	0	0	0	11	14	23	14	14	7	0	0	0	0	0	0	3	1	2	1	4	2	0	0	0	0	0	0
902	Bacteria(100)	Acidobacteria(100)	Blastocatellia_(Subgroup_4)(100)	Pyrinomonadales(100)	Pyrinomonadaceae(100)	RB41(100)	295.5	0	0	0	0	0	0	0	0	0	0	0	0	0	1	0	0	0	0	0	0	5	0	0	0	5	5	6	0	0	0	6	19	8	0	0	0	5	2	1	0	0	0
1100	Bacteria(100)	Patescibacteria(100)	Parcubacteria(100)	Parcubacteria_or(92)	Parcubacteria_fa(92)	Parcubacteria_ge(92)	295.5	0	0	0	0	0	0	11	4	14	0	0	0	0	0	0	0	0	0	13	6	14	1	0	3	2	0	0	0	0	0	5	3	16	43	32	3	0	0	0	0	0	0
1110	Bacteria(100)	Actinobacteria(100)	Thermoleophilia(100)	uncultured(100)	uncultured_fa(100)	uncultured_ge(100)	295.5	0	0	0	0	0	0	0	0	0	0	0	0	0	0	0	0	0	0	0	0	0	0	0	0	0	0	0	0	0	0	5	3	6	0	0	0	6	8	6	0	0	0
1280	Bacteria(100)	Planctomycetes(100)	Planctomycetacia(100)	Gemmatales(100)	Gemmataceae(100)	uncultured(95)	295.25	0	0	0	0	0	0	0	0	0	0	0	0	1	1	1	0	0	1	0	0	0	0	0	0	57	48	28	0	3	0	0	0	0	0	0	0	31	11	7	0	1	0.5
1808	Bacteria(100)	Chloroflexi(100)	KD4-96(100)	KD4-96_or(100)	KD4-96_fa(100)	KD4-96_ge(100)	294.75	0	0	0	0	0	0	0	1	0	1	1	2	0	0	0	0	0	0	1	0	0	0	0	0	0	0	0	0	0	0	0	1	0	2	2	5	0	0	1	0	0	0
10646	Bacteria(100)	Verrucomicrobia(100)	Verrucomicrobiae(100)	Verrucomicrobiales(100)	Verrucomicrobiaceae(100)	uncultured(100)	294.75	0	0	0	0	0	0	0	0	0	0	0	0	0	0	0	0	0	0	0	0	0	0	0	0	0	0	0	0	0	0	2	1	0	0	0	0	0	0	0	0	0	0
1501	Bacteria(100)	Proteobacteria(100)	Deltaproteobacteria(100)	Desulfarculales(100)	Desulfarculaceae(100)	uncultured(100)	294.5	0	0	0	0	0	0	0	0	0	0	0	0	1	3	3	0	0	0	0	0	0	0	0	0	30	31	38	0	0	0	0	0	0	0	0	0	14	13	9	0	0	0
776	Bacteria(100)	Bacteroidetes(100)	Bacteroidia(100)	Chitinophagales(100)	Chitinophagaceae(100)	Chitinophaga(100)	294.25	0	0	0	0	0	0	0	0	1	0	0	0	0	0	0	0	0	0	1	0	0	1	0	0	0	0	0	0	0	0	1	1	1	1	2	0	0	0	0	0	0	0
1771	Bacteria(100)	Bacteroidetes(100)	Bacteroidia(100)	Cytophagales(100)	Microscillaceae(100)	uncultured(100)	294.25	2	0	0	0	0	0	6	0	0	0	0	0	0	0	0	0	0	0	0	1	2	0	0	2	0	0	3	0	0	0	0	0	0	2	0	1	0	0	0	0	0	0
917	Bacteria(100)	Actinobacteria(100)	Acidimicrobiia(100)	IMCC26256(100)	IMCC26256_fa(100)	IMCC26256_ge(100)	294	1	0	1	0	0	0	0	0	1	0	0	0	0	2	0	0	0	0	3	1	2	0	0	1	2	8	3	0	0	1	4	1	2	0	0	0	0	1	1	0	0	0
1144	Bacteria(100)	Proteobacteria(100)	Alphaproteobacteria(100)	Caulobacterales(100)	Hyphomonadaceae(100)	SWB02(98)	293.5	0	0	0	0	0	0	0	0	0	0	0	0	0	0	0	0	0	0	0	0	0	0	0	0	0	0	1	0	1	1	0	0	0	0	0	0	2	4	3	19	0	9.5
1197	Bacteria(100)	Latescibacteria(100)	Latescibacteria_cl(100)	Latescibacteria_or(100)	Latescibacteria_fa(100)	Latescibacteria_ge(100)	293.5	0	0	0	0	0	0	0	0	0	0	0	0	0	0	0	0	0	0	0	0	0	0	0	0	0	3	2	0	0	0	2	2	1	0	0	0	4	9	13	0	0	0
1455	Bacteria(100)	Proteobacteria(100)	Gammaproteobacteria(100)	Betaproteobacteriales(100)	unclassified	unclassified	293.5	0	0	0	0	0	0	0	0	0	0	0	0	0	0	0	0	0	0	0	1	1	0	0	0	13	4	6	0	0	0	1	4	3	0	0	0	6	6	14	0	0	0
3706	Bacteria(100)	Acidobacteria(100)	Subgroup_6(100)	Subgroup_6_or(100)	Subgroup_6_fa(100)	Subgroup_6_ge(100)	293	4	12	5	1	2	1.5	18	18	10	1	1	0	2	0	0	0	0	0	3	3	5	0	0	0	0	0	0	0	0	0	0	0	1	0	0	0	0	0	0	0	0	0
12848	Bacteria(100)	Acidobacteria(100)	Subgroup_6(100)	Subgroup_6_or(100)	Subgroup_6_fa(100)	Subgroup_6_ge(100)	293	0	0	0	0	0	0	8	4	15	0	0	0	0	0	0	0	0	0	6	3	0	0	0	0	0	0	0	0	0	0	0	0	0	0	0	0	0	0	1	0	0	0
879	Bacteria(100)	Planctomycetes(100)	Phycisphaerae(100)	Tepidisphaerales(100)	WD2101_soil_group(99)	WD2101_soil_group_ge(99)	292	0	1	2	0	0	0	8	10	9	0	2	1	25	14	21	2	0	3	11	22	7	0	3	0	17	19	50	0	0	0	0	3	4	0	0	0	0	0	0	0	0	0
2799	Bacteria(100)	Planctomycetes(100)	Planctomycetacia(100)	Pirellulales(100)	Pirellulaceae(100)	uncultured(100)	292	4	2	4	3	1	2	14	11	10	13	16	9	0	0	0	0	0	0	1	2	2	2	3	4	0	0	0	0	0	0	0	0	0	1	0	0	0	0	0	0	0	0
714	Bacteria(100)	Gemmatimonadetes(100)	Gemmatimonadetes(100)	Gemmatimonadales(100)	Gemmatimonadaceae(100)	Gemmatimonas(60)	291.75	0	0	0	0	0	0	0	0	0	0	0	0	0	0	0	0	0	0	0	0	0	0	0	0	0	0	0	0	0	0	0	0	0	0	0	0	2	0	3	0	0	0
806	Bacteria(100)	Proteobacteria(100)	Gammaproteobacteria(100)	Gammaproteobacteria_Incertae_Sedis(98)	Unknown_Family(98)	Acidibacter(98)	291.75	52	23	40	2	5	3.5	0	0	0	0	0	0	37	35	59	3	2	5	0	0	0	0	0	0	0	0	0	2	0	0	0	0	0	0	0	0	0	0	0	0	0	0
2061	Bacteria(100)	Proteobacteria(100)	Alphaproteobacteria(100)	Rhodobacterales(93)	Rhodobacteraceae(93)	unclassified	291.5	0	0	0	0	0	0	10	2	2	1	1	2	0	0	0	0	0	0	1	2	5	1	0	1	6	4	0	1	1	0	1	1	2	0	1	0	8	2	3	3	0	1.5
1128	Bacteria(100)	Planctomycetes(100)	Planctomycetacia(100)	Gemmatales(100)	Gemmataceae(100)	Gemmata(93)	290.5	0	0	0	0	0	0	0	1	1	0	1	0	0	0	0	0	0	0	1	0	3	0	0	0	0	0	0	0	0	0	7	6	9	0	1	2	0	0	0	0	0	0
5007	Bacteria(100)	Proteobacteria(100)	Gammaproteobacteria(100)	Betaproteobacteriales(100)	Nitrosomonadaceae(99)	MND1(99)	290	16	17	19	0	0	0	0	0	0	0	0	0	32	53	49	0	0	0	0	0	0	0	0	0	31	9	40	0	0	1	0	0	0	1	0	0	4	0	0	0	0	0
1396	Bacteria(100)	Bacteroidetes(100)	Bacteroidia(100)	Cytophagales(100)	Microscillaceae(100)	Ohtaekwangia(89)	289.5	0	0	0	0	0	0	5	1	4	1	0	0	0	0	0	1	0	0	0	1	0	0	0	1	0	0	0	0	0	0	0	3	2	1	2	1	0	0	0	0	0	0
1534	Bacteria(100)	Proteobacteria(100)	Deltaproteobacteria(100)	Myxococcales(100)	Sandaracinaceae(100)	uncultured(100)	289.5	0	1	0	0	0	0	12	1	7	0	0	0	0	0	0	0	0	0	4	6	6	2	0	0	1	0	1	0	1	0	3	4	13	0	1	1	0	0	0	0	0	0
15615	Bacteria(100)	Actinobacteria(100)	Actinobacteria(100)	Streptosporangiales(97)	Thermomonosporaceae(97)	Actinomadura(87)	289.5	0	0	0	0	0	0	0	2	0	1	0	6	0	0	1	0	0	0	0	2	0	1	0	0	0	0	0	0	0	0	3	1	2	0	0	0	1	0	0	0	0	0
1388	Bacteria(100)	Acidobacteria(100)	Blastocatellia_(Subgroup_4)(100)	11-24(100)	11-24_fa(100)	11-24_ge(100)	289.25	9	14	18	1	0	0.5	0	0	0	0	0	0	16	14	31	1	2	0	0	0	0	0	0	0	0	0	6	0	0	0	0	0	0	0	0	0	0	0	0	0	0	0
10057	Bacteria(100)	Actinobacteria(100)	Acidimicrobiia(100)	IMCC26256(100)	IMCC26256_fa(100)	IMCC26256_ge(100)	289.25	1	2	4	0	0	0	2	0	2	0	0	0	0	2	0	0	0	0	1	2	2	1	0	0	1	3	3	1	0	1	6	4	2	0	0	0	3	2	0	2	0	1
1020	Bacteria(100)	Verrucomicrobia(100)	Verrucomicrobiae(100)	Chthoniobacterales(100)	Chthoniobacteraceae(100)	Chthoniobacter(100)	289	0	0	0	0	0	0	21	14	29	14	4	10	1	0	3	0	0	2	14	16	8	12	14	11	0	0	0	0	0	0	1	2	3	4	2	1	0	0	0	0	0	0
4504	Bacteria(100)	Latescibacteria(99)	Latescibacteria_cl(99)	Latescibacteria_or(99)	Latescibacteria_fa(99)	Latescibacteria_ge(99)	288.75	1	0	3	0	0	0	0	0	0	0	0	0	4	4	4	0	0	0	0	0	0	0	0	0	13	13	12	0	0	0	0	0	0	0	0	0	13	4	6	0	0	0
1035	Bacteria(100)	Acidobacteria(100)	Acidobacteriia(100)	Solibacterales(100)	Solibacteraceae_(Subgroup_3)(100)	Bryobacter(100)	288.5	1	1	1	0	0	0	8	9	11	0	0	0	0	0	0	0	0	0	2	2	7	1	0	0	0	0	0	0	0	0	5	3	8	1	0	1	0	0	0	0	0	0
1359	Bacteria(100)	Chloroflexi(100)	Anaerolineae(100)	Caldilineales(100)	Caldilineaceae(100)	uncultured(100)	288.5	0	0	0	0	0	0	2	4	4	1	0	0	0	0	0	1	0	0	3	2	5	0	0	1	0	0	0	0	0	0	4	6	4	1	3	0	0	0	0	0	0	0
2317	Bacteria(100)	Proteobacteria(100)	Gammaproteobacteria(100)	Xanthomonadales(100)	Xanthomonadaceae(100)	Arenimonas(100)	287.75	20	15	9	0	0	0	1	5	3	0	0	0	8	6	10	0	0	1	7	0	7	0	0	0	0	0	2	0	1	0	0	0	0	0	0	0	0	0	0	0	0	0
8989	Bacteria(100)	Planctomycetes(100)	Pla3_lineage(100)	Pla3_lineage_or(100)	Pla3_lineage_fa(100)	Pla3_lineage_ge(100)	287.5	0	0	0	0	0	0	0	0	0	0	0	0	0	0	0	0	0	0	0	0	0	0	0	0	0	0	0	0	0	0	0	0	0	0	0	0	2	0	1	0	0	0
2268	Bacteria(100)	Planctomycetes(100)	Phycisphaerae(100)	Tepidisphaerales(100)	WD2101_soil_group(100)	WD2101_soil_group_ge(100)	287	0	0	0	0	0	0	8	12	9	0	2	4	0	0	0	0	0	0	6	2	14	3	3	2	0	0	0	0	0	0	0	3	8	0	0	0	0	0	0	0	0	0
6041	Bacteria(100)	Verrucomicrobia(100)	Verrucomicrobiae(100)	Chthoniobacterales(100)	Chthoniobacteraceae(99)	Candidatus_Udaeobacter(99)	287	13	9	9	0	0	0	39	82	40	14	5	2	0	1	0	0	0	0	10	6	22	0	2	0	0	0	0	0	0	0	0	0	2	0	0	0	0	0	0	0	0	0
761	Bacteria(100)	Acidobacteria(100)	Acidobacteriia(100)	Solibacterales(100)	Solibacteraceae_(Subgroup_3)(100)	Bryobacter(100)	285.5	24	27	23	0	4	2	0	1	1	0	0	0	19	32	27	1	1	0	1	2	0	0	0	0	4	0	1	0	0	0	5	2	0	0	0	0	1	0	0	0	0	0
1658	Bacteria(100)	Actinobacteria(100)	Acidimicrobiia(100)	Microtrichales(100)	Ilumatobacteraceae(100)	CL500-29_marine_group(100)	285	2	2	5	1	3	2	8	3	4	2	1	3	0	0	0	0	0	1	1	2	2	1	0	3	0	0	1	3	1	0	0	1	3	0	0	4	0	0	0	0	2	1
1101	Bacteria(100)	Planctomycetes(100)	Planctomycetacia(100)	Gemmatales(100)	Gemmataceae(100)	uncultured(100)	284.5	0	0	1	0	0	0	2	5	1	1	2	1	0	0	0	0	0	1	12	19	3	5	14	3	0	0	0	0	0	0	3	4	1	21	6	13	0	0	0	0	0	0
1575	Bacteria(100)	Bacteroidetes(100)	Bacteroidia(100)	Cytophagales(100)	Microscillaceae(100)	uncultured(73)	284.5	10	11	15	1	0	0.5	1	3	0	0	0	0	3	1	4	0	0	1	0	0	5	0	0	0	0	1	1	0	0	0	0	0	0	0	0	0	0	0	0	0	0	0
1668	Bacteria(100)	Acidobacteria(100)	Acidobacteriia(100)	Solibacterales(100)	Solibacteraceae_(Subgroup_3)(100)	Bryobacter(100)	284.5	9	10	4	0	0	0	7	5	7	3	0	0	0	0	0	0	0	0	1	1	1	1	1	1	0	0	0	0	1	1	0	2	1	3	0	0	1	1	0	0	0	0
1074	Bacteria(100)	GAL15(99)	GAL15_cl(99)	GAL15_or(99)	GAL15_fa(99)	GAL15_ge(99)	284	0	0	0	0	0	0	0	0	0	0	0	0	0	0	0	0	0	0	0	0	0	0	0	0	0	0	0	0	0	0	0	0	0	0	0	0	4	4	18	0	0	0
890	Bacteria(100)	Planctomycetes(100)	Planctomycetacia(100)	Gemmatales(100)	Gemmataceae(100)	Gemmata(78)	283.75	0	0	2	0	0	0	3	2	0	0	0	0	0	0	0	0	0	0	2	0	1	0	0	2	0	0	0	0	0	0	0	0	0	3	1	6	0	0	0	0	0	0
957	Bacteria(100)	Chloroflexi(100)	Anaerolineae(100)	SBR1031(100)	A4b(100)	A4b_ge(100)	283.5	0	0	0	0	0	0	1	2	2	2	3	1	0	0	0	0	0	0	1	2	0	2	1	0	0	0	0	0	0	0	0	0	0	0	3	0	0	0	0	0	0	0
1968	Bacteria(100)	Planctomycetes(100)	Planctomycetacia(100)	Pirellulales(100)	Pirellulaceae(100)	uncultured(76)	283.5	1	5	5	0	0	0	14	6	13	3	0	0	3	0	2	0	0	0	11	11	10	5	3	0	0	1	0	0	2	0	3	2	7	0	0	0	1	0	0	4	0	2
1458	Bacteria(100)	Acidobacteria(100)	Subgroup_6(100)	Subgroup_6_or(100)	Subgroup_6_fa(100)	Subgroup_6_ge(100)	283.25	1	1	0	0	0	0	13	12	9	0	0	1	0	0	0	0	0	0	13	7	16	1	1	0	1	0	0	0	0	0	0	0	2	0	0	0	0	0	0	0	0	0
170	Bacteria(100)	Proteobacteria(100)	Gammaproteobacteria(100)	Betaproteobacteriales(100)	Burkholderiaceae(100)	unclassified	283	0	1	1	0	0	0	0	2	0	0	0	0	2	0	0	0	0	0	1	1	0	0	0	0	0	0	0	0	0	0	0	0	0	0	0	0	0	0	0	0	0	0
1299	Bacteria(100)	Acidobacteria(100)	Subgroup_6(100)	Unknown_Order(95)	Unknown_Family(95)	Vicinamibacter(95)	283	0	0	0	0	0	0	0	0	0	0	0	0	0	0	0	0	0	0	0	0	0	0	0	0	0	0	0	0	0	0	0	0	0	0	0	0	0	0	0	0	0	0
1244	Bacteria(100)	Planctomycetes(100)	Planctomycetacia(100)	Gemmatales(100)	Gemmataceae(100)	uncultured(99)	281.75	0	0	0	0	0	0	0	0	0	0	0	0	0	0	0	0	0	0	0	0	1	0	0	0	3	2	2	0	0	0	4	4	1	0	0	0	1	0	0	0	0	0
1664	Bacteria(100)	Acidobacteria(99)	Thermoanaerobaculia(97)	Thermoanaerobaculales(97)	Thermoanaerobaculaceae(97)	Subgroup_10(97)	281.75	0	0	0	0	0	0	0	0	0	0	0	0	0	0	0	0	0	0	0	0	0	0	0	0	0	0	0	0	0	0	0	1	1	0	0	0	5	10	24	0	0	0
6248	Bacteria(100)	Verrucomicrobia(100)	Verrucomicrobiae(100)	Chthoniobacterales(100)	Chthoniobacteraceae(100)	Chthoniobacter(100)	281.5	4	3	1	0	2	1	11	12	4	3	5	2	0	0	0	0	0	0	19	27	2	1	4	0	0	0	0	3	0	0	0	0	0	0	0	1	0	0	0	0	0	0
1955	Bacteria(100)	Actinobacteria(100)	Actinobacteria(100)	Micromonosporales(100)	Micromonosporaceae(100)	Actinoplanes(100)	281.25	2	3	2	1	4	2.5	1	4	2	1	8	5	0	0	0	0	0	1	1	0	0	0	0	0	0	0	0	0	0	0	0	0	0	0	0	0	0	0	0	0	0	0
1436	Bacteria(100)	Planctomycetes(100)	Phycisphaerae(100)	Phycisphaerales(100)	Phycisphaeraceae(100)	SM1A02(100)	281	2	0	1	0	2	1	4	3	4	0	0	2	0	0	0	0	0	0	11	8	14	5	2	3	0	0	0	0	0	0	1	4	3	0	1	0	0	0	0	0	0	0
9403	Bacteria(100)	Planctomycetes(100)	Planctomycetacia(100)	Pirellulales(100)	Pirellulaceae(100)	Pir4_lineage(97)	280.5	0	0	0	0	0	0	0	0	0	0	0	0	0	0	0	0	0	0	0	0	0	0	0	0	0	0	0	0	0	0	0	0	0	0	0	0	1	0	0	0	0	0
962	Bacteria(100)	Actinobacteria(100)	Actinobacteria(100)	Micrococcales(100)	Cellulomonadaceae(100)	Cellulomonas(100)	280	10	6	8	2	0	1	4	9	6	6	7	0	0	0	0	0	1	0	2	2	13	0	1	1	0	0	0	0	0	0	0	0	1	0	1	1	0	0	0	0	0	0
1327	Bacteria(100)	Actinobacteria(100)	MB-A2-108(100)	MB-A2-108_or(100)	MB-A2-108_fa(100)	MB-A2-108_ge(100)	280	0	0	0	0	0	0	0	0	0	0	0	0	0	0	0	0	0	0	0	0	0	0	0	0	0	0	0	0	0	0	0	0	0	0	0	0	0	2	4	0	0	0
1647	Bacteria(100)	Proteobacteria(100)	Gammaproteobacteria(100)	Betaproteobacteriales(100)	SC-I-84(100)	SC-I-84_ge(100)	279.75	0	0	0	0	0	0	0	0	0	0	0	0	0	0	0	0	0	0	0	0	0	0	0	0	0	0	0	0	0	0	0	0	0	0	0	0	0	0	0	0	0	0
1085	Bacteria(100)	Proteobacteria(100)	Gammaproteobacteria(100)	Betaproteobacteriales(100)	Burkholderiaceae(100)	Burkholderia-Caballeronia-Paraburkholderia(100)	279.5	6	3	2	0	1	0.5	57	17	57	6	2	1	3	2	5	0	0	0	10	26	9	0	4	0	0	0	0	0	0	0	0	0	2	0	0	0	0	0	0	0	0	0
1150	Bacteria(100)	Proteobacteria(100)	Gammaproteobacteria(100)	Betaproteobacteriales(100)	SC-I-84(99)	SC-I-84_ge(99)	279.25	0	0	0	0	0	0	0	0	0	0	0	0	0	0	0	0	0	0	0	0	0	0	0	0	0	0	0	0	0	0	0	0	0	0	0	0	1	0	0	0	0	0
696	Bacteria(100)	Proteobacteria(100)	Alphaproteobacteria(100)	uncultured(83)	uncultured_fa(83)	uncultured_ge(83)	279	0	0	0	0	0	0	0	0	0	0	0	0	0	0	0	0	0	0	0	0	0	0	0	0	0	0	0	0	0	0	3	5	0	0	1	0	0	1	1	0	0	0
1781	Bacteria(100)	Latescibacteria(100)	Latescibacteria_cl(100)	Latescibacteria_or(100)	Latescibacteria_fa(100)	Latescibacteria_ge(100)	279	0	0	0	0	0	0	0	0	0	0	0	0	2	0	0	0	0	0	0	0	1	0	0	0	2	2	1	0	0	0	12	21	23	0	0	0	7	12	14	0	0	0
2364	Bacteria(100)	Acidobacteria(100)	Subgroup_22(100)	Subgroup_22_or(100)	Subgroup_22_fa(100)	Subgroup_22_ge(100)	279	0	0	0	0	0	0	0	0	0	0	0	0	17	6	11	0	0	0	0	0	0	0	0	0	31	27	43	0	0	0	0	0	0	0	0	0	11	11	9	0	0	0
3350	Bacteria(100)	Planctomycetes(100)	Planctomycetacia(100)	Gemmatales(100)	Gemmataceae(100)	uncultured(99)	279	5	4	4	1	1	1	2	0	0	1	0	0	5	18	16	1	0	1	2	0	2	0	0	0	2	0	0	0	0	0	6	5	5	3	2	0	1	0	0	1	0	0.5
7108	Bacteria(100)	Acidobacteria(100)	Subgroup_6(100)	Subgroup_6_or(99)	Subgroup_6_fa(99)	Subgroup_6_ge(99)	278.25	0	0	0	0	0	0	0	0	0	0	0	0	0	0	0	0	0	0	0	0	0	0	0	0	0	0	0	0	0	0	0	0	0	0	0	0	10	23	18	0	0	0
947	Bacteria(100)	Planctomycetes(100)	Planctomycetacia(100)	Pirellulales(100)	Pirellulaceae(100)	uncultured(98)	277.75	0	0	0	0	0	0	0	0	1	0	0	0	0	0	0	0	0	0	0	0	0	0	0	0	0	0	0	0	0	0	4	2	4	0	0	0	2	2	3	0	0	0
1740	Bacteria(100)	Acidobacteria(100)	Thermoanaerobaculia(100)	Thermoanaerobaculales(100)	Thermoanaerobaculaceae(100)	Subgroup_10(100)	277.75	0	0	0	0	0	0	7	7	6	1	0	0	0	0	2	0	0	0	19	10	10	1	0	0	0	0	0	0	0	0	1	2	3	0	1	1	0	0	0	0	0	0
8883	Bacteria(100)	Gemmatimonadetes(100)	Gemmatimonadetes(100)	Gemmatimonadales(100)	Gemmatimonadaceae(100)	uncultured(100)	277.5	0	0	0	0	0	0	0	0	0	0	0	0	5	6	6	0	0	0	0	0	1	0	0	0	34	34	39	0	0	0	0	0	0	0	0	0	1	3	0	0	0	0
1338	Bacteria(100)	Patescibacteria(100)	Parcubacteria(100)	Candidatus_Kaiserbacteria(92)	Candidatus_Kaiserbacteria_fa(92)	Candidatus_Kaiserbacteria_ge(92)	277.25	0	0	0	0	0	0	0	0	0	0	0	0	0	0	0	0	0	0	0	0	0	1	0	5	0	0	0	0	0	0	0	0	0	4	7	0	0	0	0	0	0	0
1470	Bacteria(100)	Planctomycetes(100)	Planctomycetacia(100)	Planctomycetales(100)	uncultured(100)	uncultured_ge(100)	277.25	2	1	1	0	0	0	8	1	4	3	4	1	0	0	0	0	0	0	7	1	3	2	2	2	0	0	0	0	0	0	1	0	0	0	0	1	0	0	1	0	0	0
1490	Bacteria(100)	Acidobacteria(99)	Subgroup_22(99)	Subgroup_22_or(99)	Subgroup_22_fa(99)	Subgroup_22_ge(99)	277.25	2	14	2	0	0	0	0	0	0	0	0	0	7	23	11	0	0	0	0	1	2	0	0	0	0	0	0	0	0	0	0	0	0	0	0	0	0	0	0	0	0	0
1242	Bacteria(100)	Planctomycetes(100)	Planctomycetacia(100)	Gemmatales(100)	Gemmataceae(100)	uncultured(100)	277	0	0	0	0	0	0	0	0	0	0	0	0	0	0	0	0	0	0	0	0	0	0	0	0	0	0	0	0	0	0	0	2	1	0	0	0	1	5	0	0	0	0
1467	Bacteria(100)	Acidobacteria(100)	Subgroup_6(100)	Subgroup_6_or(100)	Subgroup_6_fa(100)	Subgroup_6_ge(100)	277	0	0	0	0	0	0	4	1	6	0	0	3	0	0	0	0	0	0	5	2	4	0	1	1	0	0	0	0	0	0	1	0	1	1	0	0	0	0	0	0	0	0
2667	Bacteria(100)	Acidobacteria(100)	Subgroup_17(100)	Subgroup_17_or(100)	Subgroup_17_fa(100)	Subgroup_17_ge(100)	277	0	0	0	0	0	0	0	0	0	0	0	0	0	0	0	0	0	0	0	0	0	0	0	0	1	0	3	1	3	9	0	0	0	0	0	0	9	3	1	0	1	0.5
858	Bacteria(100)	Bacteroidetes(100)	Bacteroidia(100)	Chitinophagales(100)	Chitinophagaceae(100)	uncultured(89)	276.75	2	0	1	0	0	0	14	18	27	0	0	0	0	0	0	0	0	0	4	7	5	0	0	0	0	0	0	0	0	0	0	1	0	0	0	0	0	0	0	0	0	0
5057	Bacteria(100)	Verrucomicrobia(100)	Verrucomicrobiae(100)	Chthoniobacterales(100)	Chthoniobacteraceae(100)	Chthoniobacter(100)	276.75	13	3	4	0	0	0	6	5	5	5	1	0	5	5	6	0	0	1	8	4	13	0	1	1	7	2	9	0	1	0	3	1	2	1	0	0	0	3	0	0	0	0
6223	Bacteria(100)	Planctomycetes(100)	Planctomycetacia(100)	Pirellulales(100)	Pirellulaceae(100)	uncultured(100)	276.75	2	3	5	7	2	4.5	11	12	4	2	6	6	1	0	1	2	2	4	7	1	2	3	2	1	0	0	0	12	0	5	0	0	0	0	0	2	0	0	0	0	0	0
1190	Bacteria(100)	Bacteroidetes(100)	Bacteroidia(100)	Chitinophagales(100)	Chitinophagaceae(100)	unclassified	276.5	0	3	4	0	0	0	3	1	5	0	0	0	0	0	0	0	0	0	4	5	9	0	3	0	1	0	0	0	0	0	5	5	3	0	0	0	0	2	0	0	0	0
1231	Bacteria(100)	Proteobacteria(100)	Deltaproteobacteria(100)	Bdellovibrionales(100)	Bacteriovoracaceae(100)	uncultured(100)	276	12	8	10	0	0	0	0	0	0	0	0	0	0	0	0	0	0	0	0	0	0	0	0	0	0	0	0	0	0	0	0	0	0	0	0	0	0	0	0	0	0	0
2322	Bacteria(100)	Planctomycetes(100)	OM190(100)	OM190_or(100)	OM190_fa(100)	OM190_ge(100)	276	0	2	0	0	0	0	1	1	0	0	0	0	0	0	1	0	0	0	0	0	4	0	0	0	10	10	6	0	0	0	1	3	2	0	0	0	2	4	0	0	0	0
11992	Bacteria(100)	Proteobacteria(100)	Alphaproteobacteria(100)	Elsterales(100)	uncultured(100)	uncultured_ge(100)	276	53	40	18	2	1	1.5	0	0	0	0	0	0	17	31	38	3	0	1	0	0	0	0	0	0	0	0	2	0	0	0	0	0	0	0	0	0	0	0	0	1	0	0.5
14119	Bacteria(100)	Proteobacteria(100)	Alphaproteobacteria(100)	Rhizobiales(100)	KF-JG30-B3(100)	KF-JG30-B3_ge(100)	276	40	29	29	0	1	0.5	2	0	2	0	0	0	11	14	27	0	0	0	0	0	1	0	1	0	0	0	2	0	0	0	0	0	0	0	0	0	0	1	0	0	0	0
1928	Bacteria(100)	Firmicutes(100)	Bacilli(100)	Bacillales(100)	Bacillaceae(88)	Bacillus(85)	275.75	7	1	7	0	0	0	0	1	0	0	0	0	11	13	14	1	0	9	2	0	1	0	0	0	13	15	8	0	0	2	0	3	0	0	1	1	18	17	7	0	2	1
1320	Bacteria(100)	Planctomycetes(100)	Planctomycetacia(100)	Gemmatales(100)	Gemmataceae(100)	unclassified	275	11	6	6	13	28	20.5	0	0	0	0	0	0	4	8	4	10	10	4	0	0	0	0	0	0	0	0	0	0	1	0	0	0	0	0	0	0	0	0	0	0	0	0
1362	Bacteria(100)	Acidobacteria(100)	Blastocatellia_(Subgroup_4)(100)	Blastocatellales(100)	Blastocatellaceae(100)	JGI_0001001-H03(97)	275	5	9	10	0	0	0	20	14	13	3	0	1	0	0	2	0	0	0	4	9	10	0	0	0	0	0	0	0	0	0	5	6	5	3	2	1	0	0	0	0	0	0
2461	Bacteria(100)	Proteobacteria(100)	Alphaproteobacteria(100)	Caulobacterales(100)	Hyphomonadaceae(100)	SWB02(100)	275	0	1	0	0	0	0	1	1	0	1	0	1	0	0	1	0	0	0	3	2	3	0	0	0	1	0	4	0	3	1	7	2	3	1	2	1	2	0	0	6	2	4
1777	Bacteria(100)	Planctomycetes(100)	Planctomycetacia(100)	Gemmatales(100)	Gemmataceae(100)	uncultured(99)	274.25	0	0	0	0	0	0	0	0	0	0	0	0	0	0	0	0	0	0	0	0	2	1	0	1	3	5	2	0	0	0	6	5	0	0	1	1	3	5	7	0	1	0.5
1310	Bacteria(100)	Verrucomicrobia(100)	Verrucomicrobiae(100)	Pedosphaerales(100)	Pedosphaeraceae(100)	Pedosphaeraceae_ge(100)	274	0	0	0	0	0	0	0	0	0	0	0	0	0	0	0	0	0	0	0	0	0	0	0	0	0	0	0	0	0	0	0	0	0	0	0	0	0	0	0	0	0	0
2080	Bacteria(100)	Patescibacteria(100)	Saccharimonadia(100)	Saccharimonadales(100)	Saccharimonadales_fa(100)	Saccharimonadales_ge(100)	273.75	0	0	0	0	0	0	9	4	22	1	0	4	0	0	0	0	0	0	14	0	3	7	2	0	0	0	0	0	0	0	0	2	0	0	27	0	0	0	0	0	0	0
7216	Bacteria(100)	Planctomycetes(100)	Planctomycetacia(100)	Gemmatales(100)	Gemmataceae(100)	uncultured(78)	273.75	0	0	0	0	0	0	0	0	0	0	0	0	0	0	0	0	0	0	0	0	0	0	0	0	0	0	1	1	0	0	3	6	9	0	0	0	33	15	5	0	0	0
13445	Bacteria(98)	Rokubacteria(74)	NC10(74)	Rokubacteriales(71)	Rokubacteriales_fa(71)	Rokubacteriales_ge(71)	273.75	0	0	0	0	0	0	0	0	0	0	0	0	0	0	0	0	0	0	0	0	0	0	0	0	0	0	0	0	0	0	0	0	0	0	0	0	0	0	0	0	0	0
2439	Bacteria(100)	Proteobacteria(100)	Gammaproteobacteria(100)	Nitrosococcales(100)	Nitrosococcaceae(100)	wb1-P19(100)	273.25	0	0	0	0	0	0	0	0	0	0	0	0	0	0	0	0	0	0	0	0	0	0	0	0	0	0	0	0	0	0	9	4	5	0	0	0	0	0	0	0	0	0
1225	Bacteria(100)	Planctomycetes(100)	Planctomycetacia(100)	Isosphaerales(100)	Isosphaeraceae(100)	uncultured(96)	272.75	0	0	0	0	0	0	4	5	2	1	2	1	0	0	0	0	0	0	1	3	2	3	1	2	0	1	0	0	0	0	1	3	7	5	5	8	0	0	0	0	0	0
1544	Bacteria(98)	unclassified	unclassified	unclassified	unclassified	unclassified	272.5	0	0	0	0	0	0	0	0	0	0	0	0	0	0	0	0	0	0	0	0	0	0	0	0	0	0	0	0	0	0	0	0	0	0	0	0	2	8	35	0	0	0
1859	Bacteria(100)	Patescibacteria(100)	Parcubacteria(100)	Candidatus_Kaiserbacteria(100)	Candidatus_Kaiserbacteria_fa(100)	Candidatus_Kaiserbacteria_ge(100)	272.5	0	0	0	0	0	0	3	2	2	2	3	0	0	0	0	0	1	0	6	3	4	1	1	1	2	0	0	2	0	0	0	1	0	0	0	0	0	0	0	0	5	2.5
6729	Bacteria(100)	Proteobacteria(100)	Deltaproteobacteria(100)	Desulfarculales(85)	Desulfarculaceae(85)	uncultured(85)	272.5	4	2	3	0	0	0	0	0	0	0	0	0	5	11	5	1	2	0	0	0	0	0	0	0	7	5	9	0	0	0	0	0	0	0	0	0	1	2	0	0	0	0
2204	Bacteria(100)	Acidobacteria(100)	Blastocatellia_(Subgroup_4)(100)	11-24(100)	11-24_fa(100)	11-24_ge(100)	272.25	11	11	12	0	0	0	0	0	1	0	0	0	7	10	18	0	0	0	0	0	0	0	0	0	5	1	12	0	0	0	0	0	0	0	0	0	0	0	0	0	0	0
3856	Bacteria(100)	Verrucomicrobia(100)	Verrucomicrobiae(100)	S-BQ2-57_soil_group(100)	S-BQ2-57_soil_group_fa(100)	S-BQ2-57_soil_group_ge(100)	272.25	0	0	0	0	0	0	0	0	0	0	0	0	0	0	0	0	0	0	0	0	0	0	0	0	0	0	0	0	0	0	9	14	1	0	0	0	12	9	7	0	0	0
1485	Bacteria(91)	unclassified	unclassified	unclassified	unclassified	unclassified	272	0	0	0	0	0	0	0	0	0	0	0	0	0	0	0	0	0	0	0	0	0	0	0	0	0	0	0	0	0	0	0	0	0	0	0	0	1	1	14	0	0	0
1506	Bacteria(100)	Proteobacteria(100)	Gammaproteobacteria(100)	Steroidobacterales(100)	Steroidobacteraceae(100)	uncultured(100)	271.75	4	4	2	0	0	0	0	3	2	0	0	0	4	3	3	0	0	0	0	1	2	0	0	0	0	0	0	0	0	0	0	0	0	0	0	0	1	1	0	0	0	0
930	Bacteria(87)	unclassified	unclassified	unclassified	unclassified	unclassified	271.5	0	0	0	0	0	0	0	0	0	0	0	0	0	0	0	0	0	0	0	0	0	0	0	0	0	0	0	0	0	0	0	0	0	0	0	0	4	6	0	0	0	0
363	Bacteria(100)	Proteobacteria(100)	Alphaproteobacteria(100)	Rhizobiales(100)	Beijerinckiaceae(100)	Roseiarcus(100)	271.25	23	23	24	2	7	4.5	1	0	0	0	1	0	15	7	19	3	1	2	0	0	0	0	0	0	1	0	1	1	0	0	0	0	0	0	0	0	1	0	0	0	0	0
1174	Bacteria(100)	Chloroflexi(100)	Anaerolineae(99)	SBR1031(99)	SBR1031_fa(99)	SBR1031_ge(99)	271	0	0	0	1	0	0.5	1	1	0	0	4	0	0	0	0	0	0	0	1	0	0	7	0	1	0	0	0	0	0	0	0	0	0	0	5	0	0	0	0	0	0	0
11776	Bacteria(100)	Acidobacteria(100)	Subgroup_6(100)	Subgroup_6_or(100)	Subgroup_6_fa(100)	Subgroup_6_ge(100)	269.75	1	3	7	0	0	0	6	3	3	0	0	0	0	1	0	0	0	0	2	4	3	0	0	0	0	0	0	0	0	0	0	0	0	0	0	0	0	0	0	0	0	0
14961	Bacteria(100)	Planctomycetes(100)	Planctomycetacia(100)	Pirellulales(100)	Pirellulaceae(100)	uncultured(93)	269.5	0	0	0	1	0	0.5	0	1	0	0	0	0	13	12	20	0	0	2	1	1	1	0	0	0	0	0	6	0	0	0	18	4	5	0	0	0	0	0	0	0	0	0
1636	Bacteria(100)	Planctomycetes(100)	OM190(100)	OM190_or(100)	OM190_fa(100)	OM190_ge(100)	268.5	0	0	0	0	0	0	0	0	0	0	0	0	0	0	0	0	0	0	4	0	0	0	0	0	0	0	0	0	0	0	3	4	4	0	0	0	2	0	0	0	0	0
1868	Bacteria(100)	unclassified	unclassified	unclassified	unclassified	unclassified	268.5	0	0	0	0	0	0	0	0	0	0	0	0	0	0	0	0	0	0	0	0	1	0	0	0	0	1	2	0	0	0	0	0	0	0	0	0	2	0	2	0	0	0
2031	Bacteria(100)	Bacteroidetes(100)	Ignavibacteria(100)	SJA-28(100)	SJA-28_fa(100)	SJA-28_ge(100)	268.5	1	6	1	0	0	0	1	0	1	0	0	0	1	0	3	0	1	0	0	0	1	0	0	0	0	0	0	0	0	0	0	1	0	0	0	0	0	0	0	0	0	0
3800	Bacteria(100)	Planctomycetes(100)	Planctomycetacia(100)	Gemmatales(100)	Gemmataceae(100)	uncultured(93)	268.5	2	0	0	0	0	0	0	0	0	0	0	0	0	0	0	3	0	0	1	0	1	1	5	0	1	1	0	2	0	2	1	1	2	0	0	0	1	1	3	0	0	0
4126	Bacteria(100)	Proteobacteria(100)	Gammaproteobacteria(100)	Betaproteobacteriales(100)	Burkholderiaceae(100)	Rhodoferax(100)	268.5	0	3	5	0	0	0	0	1	0	0	0	0	0	0	1	1	0	0	0	0	0	1	0	0	0	0	0	0	0	0	0	0	0	0	0	0	0	1	0	0	0	0
8985	Bacteria(100)	Chloroflexi(100)	JG30-KF-CM66(99)	JG30-KF-CM66_or(99)	JG30-KF-CM66_fa(99)	JG30-KF-CM66_ge(99)	268.5	0	0	0	0	0	0	0	0	0	0	0	0	0	0	0	0	0	0	3	0	4	0	0	0	0	1	1	0	0	0	7	5	7	0	0	0	4	3	3	0	0	0
10464	Bacteria(100)	Actinobacteria(100)	Acidimicrobiia(100)	IMCC26256(95)	IMCC26256_fa(95)	IMCC26256_ge(95)	267.5	0	1	0	0	0	0	0	0	0	0	0	0	0	0	0	0	0	0	0	0	0	0	0	0	0	0	1	0	0	0	0	0	0	0	0	0	0	0	0	0	0	0
1088	Archaea(99)	Euryarchaeota(96)	Thermoplasmata(94)	uncultured(91)	uncultured_fa(91)	uncultured_ge(91)	267	0	0	0	0	0	0	0	0	0	0	0	0	1	0	0	0	0	0	0	0	0	0	0	0	161	41	42	0	0	0	0	1	0	0	0	0	7	4	1	0	0	0
1476	Bacteria(100)	Acidobacteria(100)	Blastocatellia_(Subgroup_4)(100)	Pyrinomonadales(100)	Pyrinomonadaceae(100)	RB41(100)	267	17	13	3	0	1	0.5	11	8	11	2	7	1	4	4	3	0	0	0	5	10	11	0	5	0	1	0	2	0	0	0	0	0	0	0	0	0	0	0	0	0	0	0
1535	Bacteria(100)	Planctomycetes(100)	Planctomycetacia(100)	Gemmatales(100)	Gemmataceae(100)	Fimbriiglobus(97)	267	0	0	0	0	0	0	0	0	0	2	0	0	0	0	0	0	0	0	5	0	1	0	0	1	0	0	0	0	0	0	5	1	6	2	0	2	0	0	0	0	0	0
12270	Bacteria(100)	Planctomycetes(100)	Planctomycetacia(100)	Pirellulales(100)	Pirellulaceae(100)	unclassified	267	0	0	0	0	0	0	0	0	0	0	0	0	0	0	0	0	0	0	0	0	0	0	0	0	0	0	0	0	0	0	0	0	0	0	0	0	1	0	1	2	0	1
2276	Bacteria(100)	Proteobacteria(100)	Gammaproteobacteria(100)	Steroidobacterales(100)	Steroidobacteraceae(100)	Steroidobacter(100)	266.75	1	1	2	0	0	0	3	1	3	0	1	1	0	0	2	2	1	0	0	1	0	1	0	0	0	0	0	0	0	0	0	1	1	0	0	0	0	0	0	0	0	0
2640	Bacteria(100)	Bacteroidetes(100)	Bacteroidia(100)	Flavobacteriales(100)	Flavobacteriaceae(100)	Flavobacterium(100)	266.75	0	1	1	0	0	0	1	0	1	0	0	0	0	0	0	0	0	0	0	0	0	0	0	0	0	0	2	0	0	0	0	0	0	0	0	0	0	0	0	0	0	0
8527	Bacteria(100)	Verrucomicrobia(100)	Verrucomicrobiae(100)	Chthoniobacterales(100)	Chthoniobacteraceae(100)	Chthoniobacter(100)	266.75	8	3	5	1	0	0.5	28	12	13	0	0	1	4	6	5	0	0	0	16	42	19	0	1	2	0	1	4	0	0	0	0	0	3	0	0	0	0	0	0	0	0	0
1328	Bacteria(100)	Planctomycetes(100)	Planctomycetacia(100)	uncultured(100)	uncultured_fa(100)	uncultured_ge(100)	266.5	0	0	0	0	0	0	0	0	0	0	0	0	0	0	0	0	0	0	1	0	0	0	0	1	3	0	2	0	0	0	0	3	3	0	3	0	5	1	6	0	0	0
15105	Bacteria(100)	Proteobacteria(100)	Alphaproteobacteria(100)	Caulobacterales(96)	Hyphomonadaceae(96)	Hirschia(96)	266.5	0	2	0	0	0	0	13	0	7	0	0	0	0	0	0	0	0	0	3	7	3	0	0	0	1	0	0	0	0	0	0	0	0	0	0	0	1	0	0	19	0	9.5
593	Bacteria(100)	Verrucomicrobia(100)	Verrucomicrobiae(100)	Opitutales(100)	Opitutaceae(100)	Lacunisphaera(87)	266.25	20	15	7	0	0	0	6	14	8	1	2	0	1	0	0	0	0	0	2	2	6	1	0	2	0	0	0	0	1	0	3	0	0	6	0	0	0	0	0	0	0	0
1129	Bacteria(100)	Patescibacteria(100)	Parcubacteria(100)	Parcubacteria_or(70)	Parcubacteria_fa(70)	Parcubacteria_ge(70)	266	0	0	1	0	0	0	15	15	18	0	0	0	0	0	0	0	0	0	37	19	15	0	0	0	2	0	1	0	0	0	1	0	1	0	0	0	0	0	0	0	0	0
2701	Bacteria(100)	Acidobacteria(100)	Subgroup_6(100)	Subgroup_6_or(100)	Subgroup_6_fa(100)	Subgroup_6_ge(100)	266	0	0	0	0	0	0	0	0	0	0	0	0	0	0	0	0	0	0	12	1	13	0	0	0	0	0	0	0	0	0	1	2	8	0	0	0	0	0	0	0	0	0
2784	Bacteria(100)	Planctomycetes(100)	Planctomycetacia(100)	Gemmatales(100)	Gemmataceae(100)	uncultured(79)	265.5	4	1	2	0	0	0	0	0	0	0	0	0	7	11	14	1	2	1	1	0	2	1	0	0	14	4	21	1	2	0	25	5	9	3	1	1	0	1	1	0	4	2
1765	Bacteria(100)	Planctomycetes(100)	Planctomycetacia(100)	Gemmatales(100)	Gemmataceae(100)	uncultured(84)	265	2	1	1	0	0	0	0	0	0	0	2	0	4	7	7	1	1	0	8	1	3	1	0	5	4	5	5	0	0	0	4	9	4	2	7	3	18	7	10	4	0	2
995	Bacteria(100)	Bacteroidetes(100)	Bacteroidia(100)	Flavobacteriales(100)	Flavobacteriaceae(100)	Flavobacterium(100)	264.75	0	0	0	0	0	0	12	15	7	0	0	1	0	0	0	0	0	0	1	33	1	0	0	0	0	0	0	0	0	0	1	0	0	0	0	0	0	0	0	0	0	0
6474	Bacteria(100)	Acidobacteria(100)	Subgroup_6(100)	Subgroup_6_or(100)	Subgroup_6_fa(100)	Subgroup_6_ge(100)	264.25	0	0	0	0	0	0	0	0	0	0	0	0	0	2	0	0	0	0	0	0	0	0	0	0	60	65	76	0	1	0	0	0	0	0	0	0	23	14	11	0	0	0
1602	Bacteria(100)	Planctomycetes(100)	Planctomycetacia(100)	Gemmatales(100)	Gemmataceae(100)	Gemmata(98)	264	25	4	11	7	35	21	8	9	4	7	3	3	3	2	2	8	28	2	0	0	2	0	3	0	0	0	0	0	0	0	0	0	0	0	0	0	0	0	0	0	0	0
5812	Bacteria(100)	Proteobacteria(100)	Alphaproteobacteria(100)	Rhizobiales(100)	Xanthobacteraceae(99)	unclassified	264	7	1	1	3	0	1.5	1	0	0	0	0	0	0	0	0	0	1	1	0	1	0	0	0	0	0	0	1	0	0	0	0	0	0	1	1	2	0	0	0	0	0	0
2102	Bacteria(100)	Latescibacteria(100)	Latescibacteria_cl(100)	Latescibacteria_or(100)	Latescibacteria_fa(100)	Latescibacteria_ge(100)	263.75	0	0	0	0	0	0	0	1	5	0	1	0	0	0	2	0	0	0	1	1	3	0	0	0	1	5	0	0	0	0	0	7	6	0	0	0	1	0	0	1	0	0.5
1048	Bacteria(100)	Acidobacteria(100)	Acidobacteriia(100)	Solibacterales(100)	Solibacteraceae_(Subgroup_3)(100)	Bryobacter(71)	263.5	0	0	0	0	0	0	0	0	0	0	0	0	0	0	0	0	0	0	2	1	6	0	0	0	3	5	7	0	0	0	6	6	8	0	0	0	0	0	0	0	0	0
10832	Bacteria(100)	Patescibacteria(100)	Parcubacteria(100)	Candidatus_Kaiserbacteria(100)	Candidatus_Kaiserbacteria_fa(100)	Candidatus_Kaiserbacteria_ge(100)	263.25	0	0	0	0	0	0	1	1	1	0	0	0	1	0	1	0	0	0	2	1	3	0	0	0	1	1	1	3	4	0	5	2	1	1	6	1	1	0	0	0	3	1.5
261	Bacteria(100)	Verrucomicrobia(100)	Verrucomicrobiae(100)	Chthoniobacterales(100)	Chthoniobacteraceae(100)	Candidatus_Udaeobacter(100)	263	12	8	13	1	4	2.5	1	1	2	0	1	0	15	12	13	5	8	0	3	1	1	0	0	0	8	5	11	4	1	0	0	0	0	0	0	0	1	0	0	0	4	2
5262	Bacteria(100)	Actinobacteria(100)	Thermoleophilia(100)	Gaiellales(100)	uncultured(94)	uncultured_ge(94)	262	0	0	0	0	0	0	0	0	0	0	0	0	0	0	0	0	0	0	0	0	0	0	0	0	0	0	0	0	0	0	0	0	0	0	0	0	0	1	0	0	0	0
783	Bacteria(100)	Actinobacteria(100)	Acidimicrobiia(100)	Microtrichales(100)	uncultured(62)	uncultured_ge(62)	261.5	2	2	4	0	0	0	4	5	3	0	0	0	2	1	2	0	0	0	5	9	5	0	0	0	2	1	2	1	0	0	10	6	7	0	0	1	4	3	3	0	0	0
2863	Bacteria(100)	Patescibacteria(100)	Parcubacteria(100)	unclassified	unclassified	unclassified	261.5	0	0	0	0	0	0	1	4	1	5	3	0	0	0	0	0	0	0	6	0	0	1	0	0	0	0	0	0	0	0	3	3	1	3	0	0	0	0	0	0	9	4.5
1021	Bacteria(100)	Proteobacteria(100)	Gammaproteobacteria(100)	Xanthomonadales(100)	Xanthomonadaceae(100)	Lysobacter(78)	261.25	2	0	3	0	0	0	7	2	5	1	2	1	0	0	1	0	0	0	0	0	4	0	0	1	0	0	0	0	0	0	3	1	1	1	3	0	0	0	0	0	0	0
2047	Bacteria(100)	Patescibacteria(98)	Saccharimonadia(95)	Saccharimonadales(95)	Saccharimonadales_fa(95)	Saccharimonadales_ge(95)	260.75	1	0	3	0	0	0	8	6	8	2	1	1	0	0	1	0	0	0	3	2	3	7	5	4	0	0	0	0	3	1	2	1	3	9	19	22	0	0	0	0	0	0
2176	Bacteria(100)	Planctomycetes(100)	Planctomycetacia(100)	Pirellulales(100)	Pirellulaceae(100)	uncultured(100)	260.75	2	3	3	1	0	0.5	13	9	7	2	2	6	0	0	1	0	0	0	9	6	5	4	3	1	0	0	0	1	1	0	0	0	0	2	0	1	0	0	0	2	0	1
1531	Bacteria(100)	Actinobacteria(100)	Actinobacteria(100)	Propionibacteriales(100)	Propionibacteriaceae(100)	Jiangella(100)	260.5	0	0	0	0	0	0	0	0	0	0	0	0	0	0	0	0	0	0	8	1	0	1	0	0	0	0	0	0	0	0	0	0	1	0	0	1	0	0	0	0	0	0
1153	Bacteria(100)	Elusimicrobia(100)	Elusimicrobia(100)	Lineage_IV(100)	Lineage_IV_fa(100)	Lineage_IV_ge(100)	260.25	5	7	2	0	0	0	3	5	0	0	0	0	3	5	5	0	0	0	6	4	3	0	0	0	7	4	4	0	1	0	1	1	6	0	0	0	3	5	3	0	0	0
1421	Bacteria(100)	Planctomycetes(100)	OM190(100)	OM190_or(100)	OM190_fa(100)	OM190_ge(100)	260.25	1	0	1	0	0	0	5	3	6	1	1	0	0	0	0	0	0	0	0	1	2	0	0	0	0	0	0	0	0	0	0	1	0	1	0	1	1	0	0	0	0	0
11712	Bacteria(100)	Proteobacteria(100)	Alphaproteobacteria(100)	Rhizobiales(100)	Hyphomicrobiaceae(100)	Pedomicrobium(98)	260	17	9	5	1	0	0.5	0	0	2	1	0	0	40	32	59	4	2	1	0	0	0	0	0	0	3	0	5	0	0	0	0	0	0	0	0	0	1	1	0	1	0	0.5
1322	Bacteria(100)	Verrucomicrobia(100)	Verrucomicrobiae(100)	Pedosphaerales(100)	Pedosphaeraceae(100)	Pedosphaeraceae_ge(100)	259.5	0	0	0	0	0	0	0	0	0	0	0	0	0	0	0	0	0	0	4	0	0	0	0	0	3	2	0	0	0	0	1	12	12	0	0	0	0	0	0	0	0	0
1628	Bacteria(100)	Actinobacteria(100)	MB-A2-108(100)	MB-A2-108_or(100)	MB-A2-108_fa(100)	MB-A2-108_ge(100)	259.5	2	1	2	0	0	0	0	0	1	0	1	0	0	3	1	0	0	0	1	0	0	0	0	1	4	3	5	2	1	3	4	2	5	4	3	1	0	0	1	4	0	2
1739	Bacteria(100)	Bacteroidetes(100)	Bacteroidia(100)	Cytophagales(100)	Microscillaceae(100)	Ohtaekwangia(60)	259.25	0	0	1	0	0	0	6	0	0	0	0	0	0	0	0	0	0	0	0	0	0	0	0	0	0	0	0	0	0	0	0	0	1	2	1	2	0	0	0	0	0	0
1949	Bacteria(100)	Proteobacteria(100)	Deltaproteobacteria(100)	Myxococcales(100)	Sandaracinaceae(100)	uncultured(100)	259	4	0	0	0	0	0	3	4	5	1	1	0	0	0	0	0	0	0	7	4	2	0	0	2	0	0	0	0	0	0	8	2	3	2	1	2	1	0	0	0	0	0
2009	Bacteria(100)	Proteobacteria(100)	Deltaproteobacteria(100)	Myxococcales(100)	Archangiaceae(97)	Archangium(79)	258.25	3	0	2	0	0	0	5	1	9	4	2	3	0	0	0	0	0	0	5	2	7	0	0	0	0	0	0	0	0	0	0	1	3	0	0	0	0	0	0	0	0	0
2336	Bacteria(100)	Planctomycetes(100)	Planctomycetacia(100)	Gemmatales(100)	Gemmataceae(100)	uncultured(100)	258	10	7	6	0	5	2.5	3	5	7	9	3	3	2	6	2	0	0	0	1	8	1	0	1	2	0	0	1	0	0	0	1	0	3	2	2	1	0	0	0	0	0	0
9191	Bacteria(99)	Planctomycetes(94)	Pla3_lineage(92)	Pla3_lineage_or(92)	Pla3_lineage_fa(92)	Pla3_lineage_ge(92)	257	0	0	0	0	0	0	0	0	0	0	0	0	0	0	0	0	0	0	0	0	0	0	0	0	0	0	0	0	0	0	0	0	0	0	0	0	4	5	11	0	0	0
2970	Bacteria(100)	Verrucomicrobia(100)	Verrucomicrobiae(100)	Chthoniobacterales(100)	Chthoniobacteraceae(100)	Chthoniobacter(100)	256.75	0	2	1	1	0	0.5	5	9	5	3	3	0	0	0	0	0	0	0	4	5	7	1	2	3	0	0	1	0	0	0	0	1	0	0	0	0	0	0	0	0	0	0
2135	Bacteria(100)	Planctomycetes(100)	Planctomycetacia(100)	Pirellulales(100)	Pirellulaceae(100)	uncultured(100)	256.25	0	0	0	0	0	0	1	4	0	0	0	2	0	0	0	0	0	0	5	2	5	1	0	0	0	0	0	0	0	0	5	4	22	0	0	0	0	0	1	0	0	0
3014	Bacteria(100)	Planctomycetes(100)	Planctomycetacia(100)	Gemmatales(100)	Gemmataceae(100)	uncultured(99)	256	2	2	3	0	0	0	1	0	1	0	0	0	11	7	10	1	0	3	6	7	0	1	2	0	19	6	14	0	0	0	3	0	1	0	0	0	0	2	7	0	0	0
8859	Bacteria(100)	Actinobacteria(100)	Thermoleophilia(100)	Solirubrobacterales(62)	67-14(61)	67-14_ge(61)	255.5	0	0	0	0	0	0	0	0	0	0	0	0	0	0	0	0	0	0	0	0	0	0	0	0	0	0	0	0	0	0	0	0	0	0	0	0	0	0	0	0	0	0
1674	Bacteria(100)	Chloroflexi(100)	Anaerolineae(100)	SBR1031(100)	A4b(100)	A4b_ge(100)	255	0	0	1	0	0	0	6	4	2	0	3	1	0	0	0	0	0	0	8	5	4	0	2	0	2	0	0	0	0	0	0	0	1	0	0	0	1	1	0	0	0	0
12971	Bacteria(100)	Planctomycetes(100)	Planctomycetacia(100)	Gemmatales(100)	Gemmataceae(100)	uncultured(91)	254.5	0	0	0	0	0	0	0	0	0	0	0	0	0	0	0	0	0	0	3	3	2	5	0	5	0	1	7	0	10	0	2	0	10	4	16	1	2	0	0	5	0	2.5
700	Bacteria(100)	Firmicutes(60)	unclassified	unclassified	unclassified	unclassified	254	0	0	0	0	0	0	0	0	0	0	0	0	0	0	0	0	0	0	2	0	0	0	0	0	0	0	1	0	0	0	12	3	3	0	0	0	9	2	3	0	0	0
1288	Bacteria(100)	Bacteroidetes(100)	Ignavibacteria(100)	unclassified	unclassified	unclassified	254	0	0	0	0	0	0	0	0	0	0	0	0	0	0	0	0	0	0	0	0	0	0	0	0	0	0	0	0	0	0	0	0	0	0	0	0	21	46	38	0	0	0
3004	Bacteria(100)	Proteobacteria(100)	Gammaproteobacteria(100)	Betaproteobacteriales(100)	Burkholderiaceae(100)	Polaromonas(100)	254	0	4	0	1	0	0.5	2	0	0	0	1	1	0	0	5	0	0	0	3	0	0	1	0	0	0	0	1	0	0	1	0	0	0	0	0	0	0	0	0	0	0	0
13695	Bacteria(100)	Proteobacteria(100)	Alphaproteobacteria(100)	Rhizobiales(98)	Hyphomicrobiaceae(97)	Pedomicrobium(92)	253.5	0	0	1	0	0	0	0	0	0	0	0	0	0	0	0	0	0	0	2	0	1	0	0	0	1	0	2	1	8	5	0	2	0	1	0	0	1	0	0	7	0	3.5
10175	Bacteria(100)	Acidobacteria(100)	Subgroup_5(100)	Subgroup_5_or(100)	Subgroup_5_fa(100)	Subgroup_5_ge(100)	253.25	0	2	1	0	0	0	5	5	4	0	0	0	1	0	0	0	0	0	3	5	3	0	1	0	0	0	0	0	0	0	0	1	0	0	0	0	0	0	0	0	0	0
1259	Bacteria(100)	Bacteroidetes(100)	Ignavibacteria(100)	Kryptoniales(100)	BSV26(100)	BSV26_ge(100)	253	0	0	0	0	0	0	0	0	0	0	0	0	0	0	0	0	0	0	0	0	0	0	0	0	0	1	0	0	0	0	0	0	0	0	0	0	7	6	2	0	0	0
1959	Bacteria(100)	Patescibacteria(100)	Parcubacteria(100)	Candidatus_Kaiserbacteria(100)	Candidatus_Kaiserbacteria_fa(100)	Candidatus_Kaiserbacteria_ge(100)	253	0	1	0	0	0	0	3	0	3	0	1	0	1	0	3	0	0	1	2	2	8	0	5	3	2	1	3	3	1	5	1	2	3	0	7	3	1	0	0	3	5	4
5267	Bacteria(100)	Acidobacteria(100)	Subgroup_6(100)	Subgroup_6_or(100)	Subgroup_6_fa(100)	Subgroup_6_ge(100)	253	2	2	4	0	0	0	7	8	6	0	0	0	0	2	0	0	0	0	1	3	4	0	0	0	0	0	0	0	2	3	1	0	0	0	0	1	0	0	0	0	0	0
9626	Bacteria(100)	Planctomycetes(100)	Phycisphaerae(100)	Phycisphaerales(100)	Phycisphaeraceae(100)	AKYG587(100)	253	0	0	0	0	0	0	0	0	0	0	0	0	0	0	0	0	0	0	0	0	10	0	0	1	0	0	0	0	0	0	15	11	2	0	0	3	0	0	0	0	0	0
1452	Bacteria(100)	Gemmatimonadetes(100)	BD2-11_terrestrial_group(100)	BD2-11_terrestrial_group_or(100)	BD2-11_terrestrial_group_fa(100)	BD2-11_terrestrial_group_ge(100)	252.75	0	0	0	0	0	0	1	2	1	0	0	0	0	0	0	0	0	0	9	3	5	0	0	0	0	0	0	0	0	0	13	11	13	0	0	0	2	0	3	0	0	0
2148	Bacteria(100)	Proteobacteria(100)	Gammaproteobacteria(100)	unclassified	unclassified	unclassified	252.25	0	0	0	0	0	0	0	0	0	0	0	0	1	3	1	0	0	0	0	0	0	0	0	0	2	1	1	2	0	1	0	0	0	0	0	0	1	1	0	1	2	1.5
5208	Bacteria(100)	Planctomycetes(100)	Planctomycetacia(100)	Gemmatales(100)	Gemmataceae(100)	Gemmata(91)	252.25	11	15	18	1	4	2.5	4	3	3	1	3	0	4	5	1	2	1	0	2	2	0	0	0	1	6	0	8	1	1	0	5	0	4	0	5	0	0	0	0	0	0	0
6261	Bacteria(100)	Proteobacteria(100)	Deltaproteobacteria(100)	Myxococcales(100)	uncultured(74)	uncultured_ge(74)	252.25	0	0	2	0	0	0	10	2	7	4	0	0	0	1	0	0	0	0	0	3	4	0	0	0	2	2	3	0	1	0	3	2	0	0	0	4	1	2	0	5	0	2.5
7657	Bacteria(100)	Verrucomicrobia(100)	Verrucomicrobiae(100)	Chthoniobacterales(100)	Xiphinematobacteraceae(96)	Candidatus_Xiphinematobacter(96)	252.25	2	1	1	2	1	1.5	0	0	0	0	0	0	2	0	2	0	1	0	0	0	0	0	0	0	0	0	0	0	0	0	0	0	0	0	0	0	0	0	0	0	6	3
11070	Bacteria(100)	Proteobacteria(100)	Deltaproteobacteria(100)	Desulfarculales(99)	Desulfarculaceae(99)	uncultured(99)	252	0	0	0	0	0	0	0	0	0	0	0	0	0	0	0	0	0	0	0	0	1	0	0	0	6	4	6	0	0	0	0	2	1	0	0	0	7	4	7	0	0	0
1171	Bacteria(100)	Actinobacteria(100)	Thermoleophilia(100)	Solirubrobacterales(99)	67-14(97)	67-14_ge(97)	251.75	0	0	0	0	0	0	0	0	1	0	0	0	0	0	0	0	0	0	0	0	0	0	2	0	0	0	1	0	0	0	0	0	0	0	0	0	0	0	3	0	0	0
2406	Bacteria(96)	unclassified	unclassified	unclassified	unclassified	unclassified	251.5	0	0	0	0	0	0	0	0	0	0	0	0	0	0	0	0	0	0	0	0	0	0	0	0	0	0	0	0	0	0	0	0	0	0	0	0	7	5	7	0	0	0
637	Bacteria(100)	Acidobacteria(100)	Subgroup_6(100)	Subgroup_6_or(100)	Subgroup_6_fa(100)	Subgroup_6_ge(100)	251.25	0	1	2	0	0	0	0	0	0	0	0	0	0	0	1	0	0	0	0	0	1	0	0	0	1	0	0	0	0	0	0	1	0	0	0	0	0	0	0	0	0	0
757	Bacteria(100)	Chloroflexi(100)	JG30-KF-CM66(100)	JG30-KF-CM66_or(100)	JG30-KF-CM66_fa(100)	JG30-KF-CM66_ge(100)	251.25	1	1	0	0	0	0	5	4	9	1	0	0	4	0	1	0	0	0	5	4	9	0	0	0	4	0	0	0	0	0	10	8	13	0	0	0	0	0	0	0	0	0
1850	Bacteria(100)	Patescibacteria(100)	Parcubacteria(100)	Candidatus_Nomurabacteria(65)	Candidatus_Nomurabacteria_fa(65)	Candidatus_Nomurabacteria_ge(65)	251.25	0	0	0	0	0	0	10	11	2	21	1	2	0	0	0	0	0	0	7	6	9	1	3	2	0	1	0	0	0	0	0	0	1	0	4	1	0	0	0	0	0	0
11639	Bacteria(100)	Planctomycetes(100)	Planctomycetacia(100)	Gemmatales(100)	Gemmataceae(100)	Fimbriiglobus(89)	251.25	25	13	14	4	2	3	0	0	1	0	0	0	11	16	13	2	1	0	0	0	0	0	0	0	0	1	3	1	0	0	1	0	0	2	1	3	0	0	0	0	0	0
1633	Bacteria(100)	Latescibacteria(98)	Latescibacteria_cl(98)	Latescibacteria_or(98)	Latescibacteria_fa(98)	Latescibacteria_ge(98)	251	0	0	0	0	0	0	0	0	0	0	0	0	0	0	0	0	0	0	0	0	0	0	0	0	0	1	0	0	0	0	4	3	9	0	0	0	1	0	0	0	0	0
13611	Bacteria(100)	unclassified	unclassified	unclassified	unclassified	unclassified	251	0	0	0	0	0	0	0	0	0	0	0	0	0	0	0	0	0	0	0	0	0	0	0	0	0	0	0	0	0	0	0	0	0	0	0	0	0	1	8	0	0	0
1277	Bacteria(100)	Acidobacteria(100)	Subgroup_22(100)	Subgroup_22_or(100)	Subgroup_22_fa(100)	Subgroup_22_ge(100)	250.75	0	0	0	0	0	0	0	0	0	0	0	0	0	3	2	0	0	0	0	0	1	0	0	0	2	0	2	0	0	0	0	0	0	0	0	0	0	0	0	0	0	0
2002	Bacteria(100)	Actinobacteria(100)	Acidimicrobiia(100)	unclassified	unclassified	unclassified	250.5	0	0	0	0	0	0	0	0	0	0	0	0	1	1	0	0	0	0	0	0	3	0	0	0	5	3	11	1	0	0	2	2	2	0	0	0	2	5	3	0	0	0
15344	Bacteria(100)	Planctomycetes(100)	Planctomycetacia(100)	Pirellulales(100)	Pirellulaceae(100)	Pir4_lineage(100)	250.25	0	0	0	0	0	0	0	0	0	0	0	0	0	0	0	0	0	0	0	0	0	1	0	0	0	0	0	0	0	0	17	6	4	0	0	1	0	0	0	0	0	0
10840	Bacteria(100)	Actinobacteria(100)	Actinobacteria(100)	Micromonosporales(100)	Micromonosporaceae(100)	unclassified	250.25	0	0	0	0	0	0	0	0	1	3	1	3	0	0	0	0	0	0	0	0	0	0	2	0	0	0	0	0	0	1	0	0	0	0	0	0	0	0	0	0	0	0
1042	Bacteria(100)	unclassified	unclassified	unclassified	unclassified	unclassified	250	0	0	0	0	0	0	0	0	0	0	0	0	0	0	0	0	0	0	0	0	0	0	0	0	1	0	0	0	0	0	0	0	0	0	0	0	0	1	1	0	0	0
1193	Bacteria(100)	Patescibacteria(100)	Parcubacteria(100)	unclassified	unclassified	unclassified	250	0	0	0	0	0	0	32	23	29	0	2	1	0	1	0	0	0	0	16	24	25	1	1	1	1	0	0	0	0	0	1	3	0	0	0	0	0	0	0	0	0	0
1594	Bacteria(100)	Planctomycetes(100)	Planctomycetacia(100)	Pirellulales(100)	Pirellulaceae(100)	uncultured(100)	249.5	0	0	0	0	0	0	0	0	0	0	0	0	0	0	0	0	0	0	1	0	3	1	0	1	0	0	0	0	0	0	2	8	6	1	0	5	3	2	2	0	0	0
1994	Bacteria(100)	Verrucomicrobia(100)	Verrucomicrobiae(100)	Opitutales(100)	Opitutaceae(100)	IMCC26134(100)	248.75	0	0	0	0	0	0	6	5	1	2	2	1	0	0	0	0	0	0	0	1	0	4	0	4	0	0	0	0	0	0	0	0	0	0	0	0	0	0	0	0	0	0
2923	Bacteria(100)	Chloroflexi(70)	unclassified	unclassified	unclassified	unclassified	248.75	0	0	0	0	0	0	0	0	0	0	0	0	0	1	0	0	0	0	0	0	1	0	0	1	2	1	0	1	0	0	0	1	2	5	1	2	0	0	1	3	0	1.5
3629	Bacteria(100)	Planctomycetes(100)	Planctomycetacia(100)	Pirellulales(100)	Pirellulaceae(100)	Pir4_lineage(95)	248.75	0	0	1	4	2	3	0	0	0	0	0	2	0	0	0	0	0	1	0	0	0	4	0	2	0	0	0	0	1	0	0	0	3	0	0	1	4	0	0	1	0	0.5
15132	Bacteria(100)	Acidobacteria(100)	Blastocatellia_(Subgroup_4)(100)	11-24(100)	11-24_fa(100)	11-24_ge(100)	248.75	0	0	0	0	0	0	0	0	0	0	0	0	6	3	5	0	0	0	0	0	0	0	0	0	6	9	7	0	0	0	0	0	0	0	0	0	3	2	10	0	0	0
2153	Bacteria(96)	Patescibacteria(93)	Parcubacteria(93)	GWA2-38-13b(93)	GWA2-38-13b_fa(93)	GWA2-38-13b_ge(93)	248.25	0	0	0	0	0	0	0	0	0	0	0	0	0	0	0	0	0	0	0	0	0	0	0	0	0	0	0	0	0	0	0	0	0	0	0	0	3	0	0	0	0	0
1583	Bacteria(100)	Actinobacteria(100)	0319-7L14(100)	0319-7L14_or(100)	0319-7L14_fa(100)	0319-7L14_ge(100)	248	0	0	0	0	0	0	0	0	0	0	0	0	0	0	0	0	0	0	0	0	0	0	0	0	0	0	0	0	0	0	0	0	0	0	0	0	8	6	9	0	0	0
1887	Bacteria(100)	Verrucomicrobia(100)	Verrucomicrobiae(100)	Verrucomicrobiales(100)	Verrucomicrobiaceae(100)	Verrucomicrobium(100)	248	0	2	1	1	0	0.5	0	0	1	2	2	0	0	0	0	0	0	0	0	0	0	0	0	1	0	0	0	1	5	6	0	0	0	0	0	0	0	0	0	0	0	0
1091	Bacteria(100)	Chloroflexi(100)	OLB14(99)	OLB14_or(99)	OLB14_fa(99)	OLB14_ge(99)	247.5	0	0	0	0	0	0	0	0	0	0	0	0	0	0	0	0	0	0	0	0	1	0	0	0	14	12	8	0	0	0	2	2	4	0	0	0	18	11	7	0	0	0
1716	Bacteria(100)	Chloroflexi(100)	KD4-96(100)	KD4-96_or(100)	KD4-96_fa(100)	KD4-96_ge(100)	247.5	4	2	7	0	0	0	4	1	4	2	3	2	0	0	1	0	0	0	0	1	3	1	0	3	0	0	0	0	0	0	1	2	2	1	0	1	2	1	0	6	7	6.5
13907	Bacteria(100)	Chloroflexi(100)	Dehalococcoidia(100)	S085(100)	S085_fa(100)	S085_ge(100)	246.75	0	0	0	0	0	0	3	0	1	0	0	0	0	0	0	0	0	0	1	1	1	0	0	0	0	2	1	0	0	0	0	0	1	0	0	0	4	7	3	0	0	0
1383	Bacteria(100)	Planctomycetes(100)	Pla3_lineage(99)	Pla3_lineage_or(99)	Pla3_lineage_fa(99)	Pla3_lineage_ge(99)	246.5	0	0	0	0	0	0	0	0	0	0	0	0	0	0	0	0	0	0	0	0	0	0	0	0	0	0	0	0	0	0	0	0	0	0	0	0	25	34	52	0	0	0
2208	Bacteria(100)	Chloroflexi(95)	Anaerolineae(92)	SBR1031(92)	SBR1031_fa(89)	SBR1031_ge(89)	246.5	0	0	0	0	0	0	0	0	0	0	0	0	2	6	8	0	0	0	0	0	0	0	0	0	17	16	24	0	0	0	0	0	0	0	0	0	31	18	16	0	0	0
14729	Bacteria(100)	Verrucomicrobia(100)	Verrucomicrobiae(100)	Pedosphaerales(100)	Pedosphaeraceae(100)	Pedosphaeraceae_ge(75)	246.5	5	6	6	0	0	0	1	4	4	0	0	0	0	0	0	0	0	0	1	0	6	1	0	0	1	1	0	0	0	0	1	3	10	0	0	0	0	0	0	0	0	0
1746	Bacteria(100)	Planctomycetes(100)	Phycisphaerae(100)	Tepidisphaerales(100)	WD2101_soil_group(100)	WD2101_soil_group_ge(100)	246.25	0	0	0	0	0	0	4	5	8	0	1	0	0	0	0	0	0	0	3	3	8	3	0	0	0	0	0	0	0	0	2	0	0	0	0	0	0	0	0	0	0	0
1910	Bacteria(100)	Actinobacteria(100)	Actinobacteria(100)	unclassified	unclassified	unclassified	246.25	0	0	0	0	0	0	0	0	0	0	0	0	0	0	0	0	0	0	0	0	0	0	0	0	0	1	1	0	0	0	0	0	0	0	0	0	1	0	0	0	0	0
1285	Bacteria(100)	Gemmatimonadetes(100)	Gemmatimonadetes(100)	Gemmatimonadales(100)	Gemmatimonadaceae(100)	uncultured(100)	245.75	2	2	2	0	0	0	10	9	12	0	1	0	3	5	2	0	0	0	3	6	7	0	0	0	4	0	5	0	0	0	3	8	2	0	0	0	1	1	0	0	0	0
2920	Bacteria(100)	Acidobacteria(100)	Subgroup_6(100)	Subgroup_6_or(100)	Subgroup_6_fa(100)	Subgroup_6_ge(100)	245.75	0	0	0	0	0	0	1	1	0	0	0	0	0	0	0	0	0	0	0	0	1	0	0	0	0	0	0	0	0	0	0	0	0	0	0	0	0	0	0	0	0	0
120	Bacteria(100)	Acidobacteria(100)	Acidobacteriia(100)	Subgroup_2(100)	Subgroup_2_fa(100)	Subgroup_2_ge(100)	245.5	60	93	10	1	0	0.5	0	0	0	0	0	0	22	7	31	0	0	0	0	0	0	0	0	0	0	0	0	0	0	0	0	0	0	0	0	0	0	0	0	0	0	0
1672	Bacteria(100)	Planctomycetes(100)	Planctomycetacia(100)	Pirellulales(100)	Pirellulaceae(100)	uncultured(98)	245.5	0	0	0	0	0	0	0	1	1	0	0	0	0	0	0	0	0	0	1	1	3	0	0	0	0	0	0	0	0	0	6	4	8	0	0	0	1	2	0	0	0	0
1951	Bacteria(100)	Proteobacteria(100)	Gammaproteobacteria(100)	Betaproteobacteriales(100)	Burkholderiaceae(100)	Azohydromonas(79)	245.5	24	22	9	0	0	0	3	2	1	0	0	0	4	7	10	0	0	0	2	0	6	0	0	0	2	0	1	0	0	0	0	2	3	0	0	0	0	0	0	0	0	0
1162	Bacteria(100)	Actinobacteria(100)	MB-A2-108(100)	MB-A2-108_or(100)	MB-A2-108_fa(100)	MB-A2-108_ge(100)	245.25	0	0	0	0	0	0	0	0	0	0	0	0	0	0	0	0	0	0	0	0	3	0	0	0	0	0	0	0	0	0	8	8	14	0	0	2	12	9	11	0	0	0
5033	Bacteria(100)	Proteobacteria(100)	Alphaproteobacteria(100)	Rhizobiales(97)	Rhizobiales_Incertae_Sedis(94)	unclassified	245	0	0	0	0	0	0	3	2	0	0	0	0	0	0	0	0	0	0	1	4	3	3	0	1	0	0	0	3	0	0	6	4	3	2	0	3	1	0	0	0	0	0
8328	Bacteria(100)	Acidobacteria(100)	Blastocatellia_(Subgroup_4)(100)	Blastocatellales(100)	Blastocatellaceae(100)	unclassified	245	0	0	0	0	0	0	7	3	6	1	0	0	1	0	0	0	0	0	3	9	5	0	0	1	0	1	1	0	0	0	0	1	2	0	0	0	0	0	0	0	0	0
4447	Bacteria(100)	Gemmatimonadetes(100)	Gemmatimonadetes(100)	Gemmatimonadales(100)	Gemmatimonadaceae(100)	uncultured(94)	244.75	0	0	0	0	0	0	0	0	0	0	0	0	0	0	0	0	0	0	0	0	0	0	0	0	5	8	6	0	0	0	0	0	0	0	0	0	2	11	9	0	0	0
1326	Bacteria(100)	Proteobacteria(100)	Deltaproteobacteria(100)	Bdellovibrionales(100)	Bdellovibrionaceae(100)	Bdellovibrio(100)	243.75	4	4	1	0	0	0	17	9	13	0	2	0	2	1	3	0	0	0	7	4	8	1	1	0	0	0	0	0	0	1	0	0	0	0	6	0	0	0	0	0	3	1.5
693	Bacteria(100)	Armatimonadetes(100)	Fimbriimonadia(100)	Fimbriimonadales(100)	Fimbriimonadaceae(99)	Fimbriimonadaceae_ge(99)	243.25	0	0	0	0	0	0	3	3	2	0	0	0	0	2	3	0	0	0	8	2	2	0	0	0	1	1	4	0	1	0	8	5	4	0	0	0	2	1	6	0	0	0
2299	Bacteria(100)	Proteobacteria(100)	Deltaproteobacteria(100)	Myxococcales(100)	Haliangiaceae(100)	Haliangium(100)	243	0	0	0	0	0	0	2	3	5	1	0	0	0	0	0	0	0	0	0	1	4	0	0	0	0	1	1	0	0	0	4	5	3	0	1	0	0	3	4	0	0	0
851	Bacteria(100)	Planctomycetes(100)	OM190(100)	OM190_or(100)	OM190_fa(100)	OM190_ge(100)	242.5	0	0	0	0	0	0	2	2	3	0	0	0	0	0	3	0	0	0	5	0	3	0	0	0	0	0	0	0	0	0	4	3	3	1	0	0	0	0	0	0	0	0
971	Bacteria(100)	Planctomycetes(100)	Phycisphaerae(100)	Phycisphaerales(100)	Phycisphaeraceae(100)	AKYG587(94)	242.5	0	0	0	0	0	0	0	0	0	0	0	0	0	0	0	0	0	0	0	0	0	0	0	0	0	0	0	1	0	0	0	0	0	0	0	0	0	0	0	0	0	0
3400	Bacteria(100)	Proteobacteria(100)	Gammaproteobacteria(100)	Betaproteobacteriales(100)	Nitrosomonadaceae(100)	Ellin6067(100)	242.5	0	0	0	0	0	0	16	5	11	1	0	0	0	0	0	0	0	0	8	9	8	0	0	0	0	1	2	0	0	0	0	0	0	0	0	0	1	0	2	0	0	0
7355	Bacteria(100)	Proteobacteria(100)	Alphaproteobacteria(100)	Sphingomonadales(100)	Sphingomonadaceae(100)	unclassified	242.5	0	0	0	0	0	0	0	0	0	0	0	0	0	0	0	0	0	0	0	1	0	0	0	0	0	0	2	0	0	0	0	0	0	0	0	1	0	0	0	0	0	0
1947	Bacteria(100)	Planctomycetes(100)	Planctomycetacia(100)	Gemmatales(100)	Gemmataceae(100)	uncultured(100)	242.25	0	0	0	0	0	0	0	0	0	0	0	0	0	0	0	0	0	0	0	0	0	0	0	0	2	1	1	0	1	0	0	1	2	0	0	1	14	8	14	0	0	0
1438	Bacteria(100)	Verrucomicrobia(100)	Verrucomicrobiae(100)	Methylacidiphilales(98)	Methylacidiphilaceae(98)	uncultured(97)	242	0	0	0	0	0	0	0	0	0	0	0	0	0	0	0	0	0	0	0	0	0	0	0	1	0	0	0	0	0	0	0	0	0	2	0	0	0	0	0	0	0	0
1661	Bacteria(100)	Actinobacteria(100)	Actinobacteria(100)	Corynebacteriales(100)	Mycobacteriaceae(94)	Mycobacterium(92)	242	0	0	0	0	0	0	0	0	0	0	0	1	0	0	0	0	0	0	0	0	0	0	0	0	0	0	0	0	0	0	2	2	0	1	1	0	0	0	0	0	0	0
3253	Bacteria(100)	Acidobacteria(100)	Subgroup_6(100)	Unknown_Order(100)	Unknown_Family(100)	Luteitalea(100)	242	5	3	6	0	0	0	1	8	5	2	2	0	0	0	0	0	0	0	4	2	5	0	0	0	0	0	0	0	0	0	0	0	0	0	0	0	0	0	0	0	0	0
973	Bacteria(100)	Planctomycetes(100)	Phycisphaerae(100)	mle1-8(99)	mle1-8_fa(99)	mle1-8_ge(99)	241.75	0	0	0	0	0	0	0	0	0	0	0	0	0	0	0	0	0	0	1	1	6	0	0	0	0	1	1	0	0	0	5	3	8	0	0	0	0	0	0	0	0	0
1297	Bacteria(100)	Chloroflexi(100)	TK10(100)	TK10_or(100)	TK10_fa(100)	TK10_ge(100)	241.75	0	0	0	0	0	0	4	4	3	1	0	0	0	1	0	0	0	0	1	0	2	0	0	0	0	3	4	0	0	0	3	1	5	0	0	0	7	7	7	0	0	0
1831	Bacteria(100)	Latescibacteria(100)	Latescibacteria_cl(100)	Latescibacteria_or(100)	Latescibacteria_fa(100)	Latescibacteria_ge(100)	241.75	0	0	0	0	0	0	13	3	11	0	0	0	7	5	7	0	0	0	10	16	1	0	0	0	50	22	40	0	1	1	0	0	0	0	0	0	2	0	1	0	0	0
1008	Bacteria(100)	Patescibacteria(100)	Parcubacteria(100)	Candidatus_Adlerbacteria(100)	Candidatus_Adlerbacteria_fa(100)	Candidatus_Adlerbacteria_ge(100)	241	0	0	0	0	0	0	1	0	2	0	1	2	0	0	0	0	0	0	0	0	0	0	0	0	0	0	0	0	3	0	0	3	0	0	1	15	0	0	0	4	0	2
2806	Bacteria(100)	Bacteroidetes(100)	Bacteroidia(100)	Chitinophagales(100)	Chitinophagaceae(100)	Ferruginibacter(100)	241	3	9	15	0	0	0	6	6	5	0	0	0	1	0	0	0	0	0	2	2	1	0	0	0	0	0	0	0	0	0	0	0	0	0	0	0	0	0	1	0	0	0
1137	Bacteria(100)	Planctomycetes(100)	Planctomycetacia(100)	Pirellulales(100)	Pirellulaceae(100)	uncultured(100)	240.5	0	0	0	0	0	0	0	0	0	0	0	0	0	0	0	0	0	0	0	0	0	0	0	0	0	0	0	0	0	0	0	2	1	0	0	2	5	5	11	0	0	0
1843	Bacteria(100)	Patescibacteria(100)	Parcubacteria(100)	Candidatus_Kaiserbacteria(100)	Candidatus_Kaiserbacteria_fa(100)	Candidatus_Kaiserbacteria_ge(100)	240.5	1	0	0	0	1	0.5	6	2	5	4	0	0	1	0	3	1	0	0	0	0	1	0	0	2	2	0	1	1	10	5	0	2	0	6	2	2	0	0	0	3	15	9
1763	Bacteria(100)	Actinobacteria(100)	Actinobacteria(100)	Streptosporangiales(100)	Thermomonosporaceae(100)	Actinomadura(99)	240.25	1	0	0	0	0	0	0	0	0	0	1	0	0	0	1	0	0	0	2	0	6	0	0	3	0	0	0	1	1	0	0	5	14	3	1	1	2	0	2	0	0	0
543	Bacteria(100)	Verrucomicrobia(100)	Verrucomicrobiae(100)	Opitutales(100)	Opitutaceae(100)	unclassified	238.75	0	0	0	0	0	0	1	0	0	0	0	0	0	0	0	1	0	0	0	0	0	1	0	2	0	0	0	0	0	0	1	0	0	46	0	10	0	0	0	0	0	0
9942	Bacteria(100)	Planctomycetes(100)	Phycisphaerae(100)	Phycisphaerales(100)	Phycisphaeraceae(100)	AKYG587(100)	238.75	1	3	1	0	0	0	1	0	0	0	0	0	1	1	0	0	0	0	0	0	0	0	0	0	0	2	1	0	0	0	0	0	0	0	0	0	0	0	0	0	0	0
2670	Bacteria(100)	Actinobacteria(100)	Actinobacteria(100)	Frankiales(100)	Nakamurellaceae(100)	Nakamurella(100)	238.25	10	5	8	0	0	0	11	12	15	6	7	2	0	0	0	1	0	0	1	1	4	6	3	1	0	0	2	0	0	0	0	2	1	0	1	0	0	0	0	0	0	0
8418	Bacteria(100)	Planctomycetes(100)	Phycisphaerae(100)	Tepidisphaerales(100)	WD2101_soil_group(100)	WD2101_soil_group_ge(100)	238.25	0	0	0	0	0	0	0	0	0	0	0	0	0	0	0	0	0	0	0	0	0	0	0	0	0	0	0	0	0	0	1	1	0	0	0	0	2	3	4	0	0	0
1614	Bacteria(100)	Planctomycetes(100)	Planctomycetacia(100)	Gemmatales(100)	Gemmataceae(100)	uncultured(100)	238	0	0	0	0	0	0	0	0	0	0	0	0	0	0	0	0	0	0	0	0	0	0	0	0	0	1	0	0	0	0	4	6	1	1	0	0	12	16	12	0	0	0
2030	Bacteria(100)	Planctomycetes(100)	Planctomycetacia(100)	Pirellulales(100)	Pirellulaceae(100)	Pir4_lineage(89)	238	0	0	0	0	0	0	0	0	0	0	0	0	0	0	0	0	0	0	4	9	3	9	3	1	0	0	0	0	0	0	6	1	5	0	0	1	1	0	0	8	0	4
2415	Bacteria(100)	Bacteroidetes(100)	Bacteroidia(100)	Chitinophagales(100)	Chitinophagaceae(100)	Sediminibacterium(100)	237.75	6	11	9	0	0	0	8	15	9	0	0	0	2	2	0	0	0	0	3	1	4	0	0	0	0	0	0	0	0	0	0	0	0	0	0	0	1	1	0	0	0	0
8783	Bacteria(100)	Actinobacteria(100)	Acidimicrobiia(100)	Microtrichales(100)	uncultured(71)	uncultured_ge(71)	237.5	0	0	0	0	0	0	1	0	0	0	0	0	0	0	0	0	0	0	0	1	0	0	0	0	1	2	1	1	2	4	4	3	3	5	6	10	2	1	0	3	2	2.5
11808	Bacteria(100)	Acidobacteria(100)	Subgroup_17(100)	Subgroup_17_or(100)	Subgroup_17_fa(100)	Subgroup_17_ge(100)	237.25	0	0	0	0	0	0	0	0	0	0	0	0	6	1	5	0	0	1	0	0	0	0	0	0	12	8	8	0	1	2	0	0	0	0	0	0	5	3	2	1	0	0.5
1063	Archaea(100)	Euryarchaeota(99)	Thermoplasmata(96)	uncultured(96)	uncultured_fa(96)	uncultured_ge(96)	237	0	0	0	0	0	0	0	0	0	0	0	0	15	37	15	0	0	0	0	0	0	0	0	0	50	22	21	0	0	0	0	0	0	0	0	0	17	25	11	0	0	0
1621	Bacteria(100)	Planctomycetes(100)	Planctomycetacia(100)	Pirellulales(100)	Pirellulaceae(100)	Pir4_lineage(100)	237	0	0	0	0	0	0	0	0	0	0	0	0	0	0	0	0	0	0	0	0	0	0	0	0	0	0	0	0	0	0	0	1	0	0	0	0	0	0	0	0	0	0
4301	Bacteria(100)	Acidobacteria(100)	Subgroup_5(100)	Subgroup_5_or(100)	Subgroup_5_fa(100)	Subgroup_5_ge(100)	237	2	3	1	0	0	0	4	5	1	0	0	0	4	1	0	0	0	0	2	0	6	0	0	0	0	0	4	0	0	0	1	3	5	0	0	0	0	1	2	0	0	0
1130	Bacteria(100)	Actinobacteria(99)	unclassified	unclassified	unclassified	unclassified	236.5	0	0	0	0	0	0	0	0	0	0	0	0	0	0	0	0	0	0	0	0	0	0	0	0	0	1	0	0	0	0	1	2	0	0	0	0	15	11	14	0	0	0
1232	Bacteria(100)	Acidobacteria(100)	Acidobacteriia(100)	Solibacterales(100)	Solibacteraceae_(Subgroup_3)(100)	Candidatus_Solibacter(100)	236.25	0	1	0	0	0	0	1	2	7	0	0	0	0	0	0	0	0	0	2	2	3	0	0	0	4	2	5	0	0	0	2	0	1	0	0	0	1	0	0	0	0	0
1558	Bacteria(100)	Planctomycetes(100)	Planctomycetacia(100)	Planctomycetales(100)	uncultured(78)	uncultured_ge(78)	236.25	1	0	0	1	0	0.5	1	1	0	0	1	2	0	0	0	0	0	0	3	3	5	0	0	0	0	0	0	0	2	0	6	5	13	2	7	1	2	0	1	5	0	2.5
1114	Bacteria(100)	Verrucomicrobia(100)	Verrucomicrobiae(100)	Chthoniobacterales(100)	Xiphinematobacteraceae(100)	Candidatus_Xiphinematobacter(100)	236	0	0	0	0	0	0	0	0	0	0	0	0	0	0	0	0	0	0	0	0	0	0	0	0	0	0	0	0	0	0	21	2	67	19	0	0	0	0	0	0	0	0
1615	Bacteria(86)	unclassified	unclassified	unclassified	unclassified	unclassified	236	0	0	0	0	0	0	0	0	0	67	100	31	0	0	0	0	0	0	0	0	0	0	0	0	0	0	0	0	0	0	0	0	0	0	0	0	0	0	0	0	0	0
1202	Bacteria(100)	Planctomycetes(100)	Planctomycetacia(100)	Gemmatales(100)	Gemmataceae(100)	uncultured(98)	235.75	0	0	0	0	0	0	0	0	0	0	0	0	0	0	0	0	0	0	0	0	0	0	0	0	0	0	0	0	0	0	0	0	0	0	0	0	0	1	0	0	0	0
1685	Bacteria(100)	Patescibacteria(100)	Microgenomatia(100)	Candidatus_Pacebacteria(100)	Candidatus_Pacebacteria_fa(100)	Candidatus_Pacebacteria_ge(100)	235.75	0	0	0	0	0	0	4	0	1	11	1	1	0	0	0	0	0	0	0	0	1	0	0	0	0	0	0	0	0	0	0	1	1	0	0	0	0	0	0	0	0	0
13531	Bacteria(100)	Chloroflexi(100)	Gitt-GS-136(100)	Gitt-GS-136_or(100)	Gitt-GS-136_fa(100)	Gitt-GS-136_ge(100)	235.75	0	0	0	0	0	0	0	0	0	0	0	0	0	0	0	0	0	0	0	0	1	0	0	0	0	0	0	0	0	0	0	2	1	0	0	0	1	1	0	0	0	0
1060	Bacteria(100)	Planctomycetes(100)	Planctomycetacia(100)	Pirellulales(100)	Pirellulaceae(100)	Pirellula(100)	234.75	0	0	0	0	0	0	0	0	1	1	0	2	0	0	0	0	0	0	0	0	0	3	3	1	0	0	0	0	0	0	0	0	0	0	0	2	0	0	0	0	0	0
1902	Bacteria(100)	Actinobacteria(100)	Acidimicrobiia(100)	IMCC26256(100)	IMCC26256_fa(100)	IMCC26256_ge(100)	234.5	0	0	0	0	0	0	4	0	1	0	0	0	1	0	0	0	0	0	1	1	6	2	1	1	0	0	0	0	0	1	3	4	1	1	1	0	4	2	8	0	0	0
4436	Bacteria(100)	Planctomycetes(100)	Planctomycetacia(100)	Gemmatales(100)	Gemmataceae(100)	Gemmata(94)	234	1	1	4	9	34	21.5	5	3	0	6	2	2	2	0	0	1	1	6	0	0	2	0	4	2	0	0	0	0	0	0	0	0	0	0	0	1	0	1	0	0	0	0
1084	Bacteria(100)	Planctomycetes(100)	Phycisphaerae(100)	Tepidisphaerales(100)	WD2101_soil_group(100)	WD2101_soil_group_ge(100)	233.75	0	0	0	0	0	0	1	0	1	1	0	1	0	0	0	0	0	0	3	3	2	4	1	1	0	0	0	0	0	0	19	13	13	1	0	4	0	0	0	1	0	0.5
1997	Bacteria(100)	Planctomycetes(100)	Planctomycetacia(100)	Gemmatales(100)	Gemmataceae(100)	uncultured(99)	233.75	1	1	1	0	1	0.5	0	1	3	5	0	0	0	0	1	0	0	2	2	2	0	2	3	0	0	2	3	0	0	3	0	1	3	0	0	0	0	0	0	0	0	0
2119	Bacteria(97)	unclassified	unclassified	unclassified	unclassified	unclassified	233.75	0	0	0	0	0	0	0	0	0	0	0	0	0	0	0	0	0	0	0	0	0	0	0	0	1	0	4	0	0	0	3	1	0	0	0	0	3	0	1	0	0	0
997	Bacteria(100)	Planctomycetes(100)	Planctomycetacia(100)	Pirellulales(100)	Pirellulaceae(100)	uncultured(100)	233.5	0	0	0	0	0	0	3	2	3	3	1	0	1	0	0	0	0	0	3	5	2	1	1	2	0	0	1	2	2	1	1	2	7	3	9	3	0	2	0	2	0	1
1025	Bacteria(100)	Proteobacteria(100)	Gammaproteobacteria(100)	Betaproteobacteriales(100)	B1-7BS(100)	B1-7BS_ge(100)	233.5	0	0	0	0	0	0	0	0	0	0	0	0	0	0	0	0	0	0	0	0	0	0	0	0	0	0	0	0	0	0	0	0	0	0	0	0	0	0	0	0	0	0
1065	Bacteria(100)	Planctomycetes(100)	Planctomycetacia(100)	Gemmatales(100)	Gemmataceae(100)	uncultured(100)	233	1	0	0	0	1	0.5	4	1	4	2	0	7	0	0	0	1	0	0	3	5	7	2	2	0	0	0	0	0	0	0	0	0	1	1	2	0	1	0	0	10	0	5
1371	Bacteria(100)	Patescibacteria(100)	Saccharimonadia(100)	Saccharimonadales(100)	Saccharimonadales_fa(100)	Saccharimonadales_ge(100)	233	0	0	0	0	0	0	0	0	0	0	0	0	0	0	0	0	0	0	0	0	0	0	0	0	0	0	0	0	0	0	0	0	0	0	0	0	0	0	0	0	0	0
1640	Bacteria(97)	unclassified	unclassified	unclassified	unclassified	unclassified	233	0	0	0	0	0	0	0	0	0	0	0	0	0	0	0	0	0	0	0	0	0	0	0	0	0	0	0	0	0	0	0	0	0	0	0	0	12	19	10	0	0	0
2659	Bacteria(100)	Acidobacteria(100)	Subgroup_6(100)	Subgroup_6_or(100)	Subgroup_6_fa(100)	Subgroup_6_ge(100)	233	1	2	0	0	0	0	4	0	3	1	0	0	0	1	2	0	0	0	0	1	0	0	0	0	2	0	3	1	0	2	2	1	3	2	0	1	0	1	0	0	0	0
1432	Bacteria(100)	Planctomycetes(100)	Planctomycetacia(100)	Gemmatales(100)	Gemmataceae(100)	uncultured(96)	232.75	2	1	1	0	1	0.5	4	4	7	1	3	3	1	2	2	1	0	0	9	2	4	3	1	2	0	0	0	0	0	0	10	2	8	0	0	4	0	0	0	0	0	0
12181	Bacteria(100)	Planctomycetes(100)	Phycisphaerae(100)	Phycisphaerales(100)	Phycisphaeraceae(100)	AKYG587(100)	232.75	0	0	0	0	0	0	0	0	0	0	0	0	1	0	0	0	0	0	0	0	0	0	0	0	13	19	2	1	2	0	0	0	0	0	0	0	5	2	0	0	0	0
640	Bacteria(100)	Actinobacteria(100)	Actinobacteria(100)	Pseudonocardiales(100)	Pseudonocardiaceae(100)	Actinophytocola(73)	232.25	0	0	0	0	0	0	8	0	1	0	0	1	0	0	0	0	0	0	1	2	0	2	7	1	0	0	0	0	0	2	0	0	0	0	2	0	0	0	0	7	0	3.5
4664	Bacteria(100)	Latescibacteria(100)	Latescibacteria_cl(100)	Latescibacteria_or(100)	Latescibacteria_fa(100)	Latescibacteria_ge(100)	232.25	3	3	4	0	0	0	0	0	0	0	0	0	3	9	6	0	0	0	0	0	0	0	0	0	21	11	15	0	0	1	0	0	0	0	0	0	6	0	1	0	0	0
2136	Bacteria(100)	Proteobacteria(100)	Deltaproteobacteria(100)	Desulfarculales(99)	Desulfarculaceae(99)	uncultured(99)	231.5	12	15	11	0	0	0	1	2	0	0	0	0	8	13	7	0	0	0	1	1	3	0	0	0	3	0	1	0	0	1	0	0	0	0	0	0	0	0	0	0	0	0
1220	Bacteria(100)	Proteobacteria(100)	Deltaproteobacteria(100)	NB1-j(100)	NB1-j_fa(100)	NB1-j_ge(100)	231.25	1	0	0	0	0	0	0	2	0	0	1	0	5	13	14	4	2	0	0	0	1	0	0	0	5	1	9	0	0	0	0	0	0	0	0	0	3	2	4	2	2	2
4407	Bacteria(100)	Planctomycetes(100)	Planctomycetacia(100)	Gemmatales(100)	Gemmataceae(100)	Fimbriiglobus(92)	231	0	0	0	5	0	2.5	0	1	0	1	0	1	0	0	0	0	0	0	0	0	0	1	1	0	0	0	0	0	0	0	0	0	0	0	0	0	0	0	0	0	0	0
8397	Bacteria(100)	Actinobacteria(100)	Acidimicrobiia(100)	Microtrichales(100)	uncultured(99)	uncultured_ge(99)	231	0	0	0	0	0	0	0	0	0	0	0	0	0	0	0	0	0	0	0	0	0	0	0	0	0	0	0	0	0	0	0	0	0	0	0	0	0	0	0	0	0	0
1848	Bacteria(100)	Bacteroidetes(100)	Bacteroidia(100)	Sphingobacteriales(100)	env.OPS_17(100)	env.OPS_17_ge(100)	230.5	1	2	1	0	0	0	5	2	0	0	0	0	1	0	2	0	0	0	1	1	9	0	0	1	0	0	2	0	0	0	0	1	0	0	0	0	0	0	0	0	0	0
9312	Bacteria(100)	Actinobacteria(100)	Thermoleophilia(100)	Solirubrobacterales(99)	67-14(99)	67-14_ge(99)	230.25	3	5	2	2	2	2	2	0	3	3	0	3	1	0	1	0	0	3	0	9	1	0	3	0	0	0	0	0	1	0	0	0	0	0	3	0	0	0	0	0	2	1
10930	Bacteria(100)	Planctomycetes(99)	OM190(98)	OM190_or(98)	OM190_fa(98)	OM190_ge(98)	230.25	0	0	0	0	0	0	0	0	0	0	0	0	0	0	0	0	0	0	0	0	0	0	0	0	0	0	0	0	0	0	2	0	0	0	0	0	0	0	0	0	0	0
1442	Bacteria(100)	Planctomycetes(100)	Planctomycetacia(100)	Pirellulales(100)	Pirellulaceae(100)	uncultured(81)	230	0	0	0	0	0	0	0	0	0	0	0	0	0	0	0	0	0	0	0	0	0	0	0	0	0	0	0	0	0	0	0	0	0	0	0	0	16	11	14	0	0	0
2598	Bacteria(100)	Chloroflexi(100)	Anaerolineae(100)	Anaerolineales(100)	Anaerolineaceae(100)	uncultured(100)	229.5	0	0	0	0	0	0	0	0	0	0	0	0	0	0	0	0	0	0	0	0	0	0	0	0	0	0	0	0	0	0	0	0	0	0	0	0	0	1	0	0	0	0
7322	Bacteria(100)	Proteobacteria(100)	Gammaproteobacteria(100)	Xanthomonadales(100)	Xanthomonadaceae(100)	Arenimonas(100)	229.25	11	10	14	0	0	0	6	8	6	0	0	0	0	0	0	0	0	0	2	0	3	0	0	0	0	0	0	0	0	0	0	0	0	0	0	0	0	2	0	0	0	0
15367	Bacteria(100)	Proteobacteria(100)	Deltaproteobacteria(100)	Myxococcales(100)	Haliangiaceae(100)	Haliangium(100)	229.25	1	4	10	0	0	0	0	0	0	0	0	0	3	1	2	0	1	0	11	2	3	0	0	0	8	2	7	0	0	0	0	2	4	0	0	0	2	1	3	0	0	0
1593	Bacteria(100)	Chloroflexi(100)	Dehalococcoidia(100)	S085(100)	S085_fa(100)	S085_ge(100)	228.75	0	0	0	0	0	0	0	0	0	0	0	0	0	0	0	0	0	0	3	0	4	0	0	0	2	2	1	0	0	0	3	1	4	0	0	0	2	0	2	0	0	0
1487	Bacteria(100)	Gemmatimonadetes(100)	Gemmatimonadetes(100)	Gemmatimonadales(100)	Gemmatimonadaceae(100)	uncultured(100)	228	0	0	0	0	0	0	0	0	0	0	0	0	0	0	0	0	0	0	0	0	0	0	0	0	0	0	0	0	0	0	0	0	0	0	0	0	9	7	10	0	0	0
1662	Bacteria(100)	Actinobacteria(100)	Acidimicrobiia(100)	Actinomarinales(100)	uncultured(92)	uncultured_ge(92)	228	0	0	0	0	0	0	0	0	0	0	0	0	0	0	0	0	0	0	0	0	0	0	0	0	0	0	0	0	0	0	2	1	4	0	0	0	0	0	0	0	0	0
2150	Bacteria(100)	unclassified	unclassified	unclassified	unclassified	unclassified	228	0	0	0	0	0	0	0	0	0	0	0	0	0	0	0	0	0	0	0	0	0	0	0	0	4	4	0	0	0	0	0	0	0	0	0	0	21	23	39	0	0	0
1759	Bacteria(100)	Proteobacteria(100)	Gammaproteobacteria(100)	Acidiferrobacterales(100)	Acidiferrobacteraceae(100)	Sulfurifustis(100)	227.75	0	2	0	0	0	0	0	0	0	0	0	0	0	0	0	0	0	0	1	1	2	0	0	0	0	13	0	0	0	0	4	1	0	0	0	0	6	5	10	0	0	0
15265	Bacteria(100)	Actinobacteria(100)	Thermoleophilia(100)	uncultured(100)	uncultured_fa(100)	uncultured_ge(100)	227.5	0	0	0	0	0	0	0	0	0	0	0	0	0	0	0	0	0	0	0	0	0	0	0	0	0	0	0	0	0	0	10	9	4	0	0	0	0	0	0	0	0	0
1779	Bacteria(100)	Planctomycetes(100)	Planctomycetacia(100)	Gemmatales(100)	Gemmataceae(100)	Gemmata(100)	227.25	1	2	3	2	0	1	2	0	1	0	1	1	5	0	1	0	1	0	1	2	0	6	0	3	3	0	1	0	0	0	0	0	1	2	2	3	0	0	0	0	0	0
3513	Bacteria(100)	Patescibacteria(100)	Parcubacteria(100)	Candidatus_Kaiserbacteria(100)	Candidatus_Kaiserbacteria_fa(100)	Candidatus_Kaiserbacteria_ge(100)	227.25	1	1	1	0	0	0	8	5	6	3	5	1	0	0	0	0	1	0	4	0	0	1	1	3	0	0	0	3	7	3	0	1	0	1	2	0	0	0	0	0	7	3.5
2344	Bacteria(100)	Proteobacteria(100)	Deltaproteobacteria(100)	Myxococcales(100)	Haliangiaceae(100)	Haliangium(100)	227	0	1	0	0	0	0	1	0	4	0	0	0	0	0	0	0	0	0	3	2	2	0	1	0	0	0	0	0	0	0	4	4	2	0	0	1	7	9	7	0	0	0
2164	Bacteria(100)	Actinobacteria(100)	Thermoleophilia(100)	Solirubrobacterales(97)	67-14(97)	67-14_ge(97)	226.75	0	0	0	0	0	0	2	0	1	1	0	0	0	0	1	0	0	0	0	1	7	1	0	0	2	2	0	0	0	0	3	14	13	0	0	0	1	0	1	0	0	0
1250	Bacteria(100)	Planctomycetes(100)	OM190(100)	OM190_or(100)	OM190_fa(100)	OM190_ge(100)	226	0	0	0	0	0	0	0	0	0	0	0	0	1	0	2	0	0	0	2	0	5	0	0	0	0	0	1	0	0	0	2	2	3	0	1	1	0	0	0	0	0	0
1745	Bacteria(100)	Verrucomicrobia(100)	Verrucomicrobiae(100)	Pedosphaerales(100)	Pedosphaeraceae(100)	Pedosphaeraceae_ge(100)	226	4	11	13	0	3	1.5	2	0	0	1	0	0	7	7	10	1	2	13	2	0	0	0	1	0	0	0	3	1	4	3	0	0	0	0	0	2	0	0	0	0	2	1
2217	Bacteria(100)	Actinobacteria(100)	Thermoleophilia(100)	Solirubrobacterales(100)	67-14(97)	67-14_ge(97)	226	1	1	0	0	0	0	7	1	10	2	4	3	0	1	2	0	1	0	4	9	2	4	4	3	4	4	2	0	0	2	5	4	5	1	2	4	0	0	1	0	1	0.5
5487	Bacteria(100)	Proteobacteria(100)	Gammaproteobacteria(100)	Betaproteobacteriales(100)	SC-I-84(100)	SC-I-84_ge(100)	226	3	3	2	0	1	0.5	0	0	0	0	0	0	9	8	8	0	0	0	0	0	0	0	0	0	0	0	7	0	0	1	0	0	0	0	0	0	1	0	0	0	0	0
9246	Bacteria(100)	Planctomycetes(100)	Planctomycetacia(100)	Gemmatales(100)	Gemmataceae(100)	uncultured(96)	226	0	0	0	0	0	0	0	0	0	1	0	0	0	0	0	0	0	0	2	0	2	2	0	0	1	0	0	0	4	0	4	0	2	2	0	1	1	1	0	0	0	0
1097	Bacteria(100)	Planctomycetes(100)	Phycisphaerae(100)	Phycisphaerales(100)	Phycisphaeraceae(100)	AKYG587(99)	225.75	0	0	0	0	0	0	1	0	0	0	0	0	0	0	0	0	0	0	7	2	5	3	0	11	0	0	0	0	1	1	2	1	0	2	1	1	0	0	1	0	0	0
1830	Bacteria(100)	Planctomycetes(100)	OM190(100)	OM190_or(100)	OM190_fa(100)	OM190_ge(100)	225.75	5	2	6	0	0	0	0	1	0	0	0	0	4	5	8	0	0	0	3	2	2	0	0	0	5	3	7	0	0	0	2	0	4	1	1	0	3	1	0	3	0	1.5
2760	Bacteria(100)	Proteobacteria(100)	Deltaproteobacteria(100)	Myxococcales(100)	BIrii41(100)	BIrii41_ge(100)	225	33	27	24	0	1	0.5	2	7	2	0	2	0	0	0	0	0	0	0	1	1	2	0	0	0	1	0	0	0	0	0	0	0	0	0	0	0	0	0	1	0	0	0
870	Bacteria(100)	Armatimonadetes(100)	Fimbriimonadia(100)	Fimbriimonadales(100)	Fimbriimonadaceae(100)	Fimbriimonadaceae_ge(100)	224.5	0	0	0	0	0	0	0	2	4	0	0	0	0	0	0	0	0	0	5	11	5	0	0	0	0	0	0	0	0	0	8	2	2	0	1	0	0	0	0	0	0	0
2666	Bacteria(97)	unclassified	unclassified	unclassified	unclassified	unclassified	224.25	0	0	0	0	0	0	0	0	0	0	0	0	0	0	0	0	0	0	0	0	0	0	0	0	1	0	0	0	0	0	0	0	0	0	0	0	3	4	2	0	0	0
1095	Archaea(100)	Thaumarchaeota(100)	Nitrososphaeria(100)	Nitrososphaerales(100)	Nitrososphaeraceae(100)	Nitrososphaeraceae_ge(100)	224	0	0	0	0	0	0	5	1	2	2	1	0	0	0	0	0	0	0	1	0	3	0	0	0	0	1	0	0	0	0	0	5	0	0	0	0	2	2	1	0	0	0
1379	Bacteria(100)	Proteobacteria(100)	Deltaproteobacteria(100)	Myxococcales(100)	uncultured(99)	uncultured_ge(99)	223.75	1	3	6	0	1	0.5	1	1	4	0	1	0	3	2	0	0	0	1	5	2	5	0	0	0	2	1	0	0	0	0	4	3	2	1	1	0	3	0	0	0	0	0
1581	Bacteria(100)	Planctomycetes(100)	Planctomycetacia(100)	Pirellulales(100)	Pirellulaceae(100)	Pirellula(77)	223.5	0	0	0	0	0	0	4	3	1	1	1	1	0	0	0	0	0	1	0	2	5	1	1	2	0	0	0	0	0	0	7	4	9	2	10	1	0	0	0	0	0	0
1587	Bacteria(100)	Proteobacteria(100)	Alphaproteobacteria(100)	Caulobacterales(100)	Caulobacteraceae(100)	uncultured(91)	223.5	0	0	1	0	0	0	12	7	6	0	0	0	0	0	0	0	0	0	5	4	5	1	0	0	0	0	1	0	0	0	4	2	1	0	1	1	1	0	0	0	0	0
1713	Bacteria(100)	Verrucomicrobia(100)	Verrucomicrobiae(100)	Opitutales(100)	Opitutaceae(100)	uncultured(100)	223.5	0	0	0	0	0	0	5	3	2	0	1	0	0	0	0	0	0	0	1	1	0	0	0	0	1	1	0	0	0	0	0	0	0	0	0	0	0	0	0	0	0	0
3996	Bacteria(100)	Proteobacteria(100)	Gammaproteobacteria(100)	Betaproteobacteriales(100)	SC-I-84(100)	SC-I-84_ge(100)	223.5	4	11	8	0	0	0	2	1	2	0	0	0	12	21	24	0	0	0	0	5	2	0	0	0	3	0	6	0	0	0	1	0	1	0	0	0	0	0	0	0	0	0
7768	Bacteria(100)	Acidobacteria(100)	Subgroup_6(100)	Subgroup_6_or(100)	Subgroup_6_fa(100)	Subgroup_6_ge(100)	223.5	47	22	32	0	5	2.5	0	0	0	0	0	0	11	8	5	0	0	0	0	0	0	0	0	0	0	0	0	0	1	4	0	0	0	0	0	0	0	0	0	0	2	1
2198	Bacteria(100)	Patescibacteria(100)	Gracilibacteria(100)	Candidatus_Peribacteria(100)	Candidatus_Peribacteria_fa(100)	Candidatus_Peribacteria_ge(100)	222.75	2	0	0	0	0	0	0	0	2	0	0	0	0	0	0	0	0	0	0	0	2	0	0	0	0	0	1	0	0	0	4	1	1	0	0	0	0	0	0	0	0	0
8437	Bacteria(100)	Planctomycetes(100)	Planctomycetacia(100)	Gemmatales(100)	Gemmataceae(100)	uncultured(69)	222.75	0	0	2	0	0	0	15	2	11	2	0	0	4	1	0	0	0	1	6	2	12	0	1	0	2	1	0	0	0	0	0	1	2	2	1	0	2	0	0	0	0	0
[truncated: 10,735 more rows]
[truncated: 193 more columns]

## Sheet: Without chloroplast
OTU_ID	Kingdom	Phylum	Class	Order	Family	Genus	Abundance	C_L1_B_S	C_L1_B_S	C_L1_B_S	C_L1_B_R	C_L1_B_R	C_L1_B_R	C_L1_O_S	C_L1_O_S	C_L1_O_S	C_L1_O_R	C_L1_O_R	C_L1_O_R	C_L2_B_S	C_L2_B_S	C_L2_B_S	C_L2_B_R	C_L2_B_R	C_L2_B_R	C_L2_O_S	C_L2_O_S	C_L2_O_S	C_L2_O_R	C_L2_O_R	C_L2_O_R	C_L3_B_S	C_L3_B_S	C_L3_B_S	C_L3_B_R	C_L3_B_R	C_L3_B_R	C_L3_O_S	C_L3_O_S	C_L3_O_S	C_L3_O_R	C_L3_O_R	C_L3_O_R	C_L4_B_S	C_L4_B_S	C_L4_B_S	C_L4_B_R	C_L4_B_R	C_L4_B_R
[truncated: 12,543 more rows]
[truncated: 193 more columns]
