# Supplementary material for: Deep Soil Layers of Drought-Exposed Forests Harbor Poorly Known Bacterial and Fungal Communities
Source: Front Microbiol. 2021 May 7;12:674160. doi: 10.3389/fmicb.2021.674160 (PMC8137989; doi:10.3389/fmicb.2021.674160)
Supplement: Supplementary Data Sheet 4 — Fungal OTU, Tax table. [file Data_Sheet_4.XLSX]

## Sheet: Without singletons
OTU_ID	Kingdom	Phylum	Class	Order	Family	Genus	Species	Abundance	OTU ID	C_L1_B_S	C_L1_B_S	C_L1_B_S	C_L1_B_R	C_L1_B_R	C_L1_B_R	C_L1_O_S	C_L1_O_S	C_L1_O_S	C_L1_O_R	C_L1_O_R	C_L1_O_R	C_L2_B_S	C_L2_B_S	C_L2_B_S	C_L2_B_R	C_L2_B_R	C_L2_B_R	C_L2_O_S	C_L2_O_S	C_L2_O_S	C_L2_O_R	C_L2_O_R	C_L2_O_R	C_L3_B_S	C_L3_B_S	C_L3_B_S	C_L3_B_R	C_L3_B_R	C_L3_B_R	C_L3_O_S	C_L3_O_S	C_L3_O_S	C_L3_O_R	C_L3_O_R	C_L3_O_R	C_L4_B_S	C_L4_B_S	C_L4_B_S	C_L4_B_R
OTU1	k__Fungi(100)	p__unclassified_Fungi(90)	c__unclassified_Fungi(90)	o__unclassified_Fungi(90)	f__unclassified_Fungi(90)	g__unclassified_Fungi(90)	s__Fungi_sp(90)	2.35063e+06	1	38	44	132	34889	38660	36774.5	0	0	0	87	10	4	38	37	152	35898	39888	38374	0	0	0	2	113	3	98	222	69	43371	35846	54258	0	0	0	4	3	4	177	15	4	52353
OTU2	k__Fungi(100)	p__unclassified_Fungi(97)	c__unclassified_Fungi(97)	o__unclassified_Fungi(97)	f__unclassified_Fungi(97)	g__unclassified_Fungi(97)	s__Fungi_sp(97)	317868	2	0	0	0	0	0	0	127	2	6	13195	7449	11955	0	0	0	15	0	0	5	38	57	16089	13488	15139	0	0	0	1	0	0	5	251	2	12158	17191	15893	0	0	0	4
OTU3	k__Fungi(100)	p__Basidiomycota(100)	c__Agaricomycetes(100)	o__Agaricales(100)	f__Inocybaceae(100)	g__Inocybe(100)	s__Inocybmaculata(100)	302208	3	1	1	0	0	0	0	0	0	0	0	1	1	4362	5730	7006	0	9	72	0	0	0	2	1	0	3567	7943	11160	17	11	278	0	0	0	1	0	0	11821	19115	6601	3
OTU7	k__Fungi(100)	p__Basidiomycota(100)	c__Agaricomycetes(100)	o__Boletales(100)	f__Boletaceae(100)	g__Boletus(100)	s__Boletus_luridus(100)	197300	7	0	5	0	0	0	0	0	0	0	21	0	0	0	0	0	0	0	0	0	0	0	0	1	0	0	0	0	0	0	0	0	0	1	0	0	0	0	0	0	0
OTU230	k__Fungi(100)	p__unclassified_Fungi(98)	c__unclassified_Fungi(98)	o__unclassified_Fungi(98)	f__unclassified_Fungi(98)	g__unclassified_Fungi(98)	s__Fungi_sp(98)	157402	230	0	0	0	0	1	0.5	0	0	0	8	11	127	0	0	0	0	0	0	0	0	0	114	0	147	0	0	0	2	0	0	0	0	0	0	7	97	0	0	0	1
OTU924	k__Fungi(100)	p__unclassified_Fungi(96)	c__unclassified_Fungi(96)	o__unclassified_Fungi(96)	f__unclassified_Fungi(96)	g__unclassified_Fungi(96)	s__Fungi_sp(96)	135820	924	0	0	0	0	0	0	1	0	0	166	335	438	0	0	0	3	0	0	0	1	0	463	281	294	0	0	0	0	0	0	0	1	0	153	112	132	0	0	0	0
OTU14	k__Fungi(100)	p__Basidiomycota(100)	c__Agaricomycetes(100)	o__Agaricales(100)	f__Inocybaceae(100)	g__Inocybe(100)	s__Inocybrimosa(100)	109962	14	0	0	0	0	0	0	0	0	0	2	0	0	0	0	0	0	0	0	0	0	0	0	1	0	0	0	1	0	0	0	0	0	5	0	0	0	2	2	0	1
OTU12	k__Fungi(100)	p__Basidiomycota(100)	c__Agaricomycetes(100)	o__Agaricales(100)	f__Inocybaceae(100)	g__Inocybe(100)	s__Inocybrimosa(98)	108077	12	0	0	0	0	0	0	0	0	0	0	0	0	0	0	0	0	0	0	0	0	0	2	1	0	0	0	1	0	0	0	0	0	0	0	0	0	0	0	0	0
OTU6	k__Fungi(100)	p__unclassified_Fungi(98)	c__unclassified_Fungi(98)	o__unclassified_Fungi(98)	f__unclassified_Fungi(98)	g__unclassified_Fungi(98)	s__Fungi_sp(98)	86972.2	6	0	0	0	1	0	0.5	0	0	1	68	19	332	0	0	0	7	0	1	0	1	2	287	6	217	0	0	0	1	0	0	0	1	0	10	1	216	0	0	0	1
OTU5	k__Fungi(100)	p__Ascomycota(100)	c__Leotiomycetes(100)	o__Helotiales(100)	f__Dermateaceae(99)	g__Pezicula(88)	s__Pezicula_brunnea(70)	79931.2	5	22	16	13	334	231	282.5	1	10	4	51	57	36	44	57	37	132	988	201	34	21	46	42	74	30	30	16	6	1856	3542	249	137	56	143	52	157	149	38	65	69	10
OTU8	k__Fungi(100)	p__unclassified_Fungi(96)	c__unclassified_Fungi(96)	o__unclassified_Fungi(96)	f__unclassified_Fungi(96)	g__unclassified_Fungi(96)	s__Fungi_sp(96)	71181	8	0	0	0	0	0	0	0	0	0	297	322	129	0	0	0	9	0	2	0	1	0	500	81	189	0	0	0	1	0	2	0	0	0	18	134	93	0	0	0	1
OTU13	k__Fungi(100)	p__Basidiomycota(99)	c__Agaricomycetes(99)	o__Agaricales(99)	f__Inocybaceae(88)	g__Inocybe(88)	s__Inocybsp(75)	69095	13	0	0	0	0	0	0	0	0	0	0	0	0	0	0	0	0	0	0	0	0	0	0	0	0	0	0	0	0	0	0	0	0	1	0	0	0	2	10	0	0
OTU11	k__Fungi(100)	p__Basidiomycota(100)	c__Agaricomycetes(100)	o__Agaricales(100)	f__Inocybaceae(100)	g__Inocybe(100)	s__Inocybrenispora(62)	64789.5	11	0	0	0	0	0	0	0	0	0	0	0	0	0	0	0	0	0	0	0	0	0	0	0	0	0	0	0	0	0	0	0	0	0	0	0	0	0	1	0	0
OTU19	k__Fungi(100)	p__Ascomycota(100)	c__Dothideomycetes(100)	o__Mytilinidales(100)	f__Gloniaceae(100)	g__Cenococcum(100)	s__Cenococcum_geophilum(93)	64296.2	19	530	510	376	219	150	184.5	1278	806	961	93	62	55	12	0	204	7	0	103	1722	1303	1081	58	409	196	0	3	13	0	0	1	268	376	429	11	43	57	0	7	1	0
OTU9	k__Fungi(100)	p__Basidiomycota(100)	c__Agaricomycetes(100)	o__Agaricales(100)	f__Inocybaceae(100)	g__Inocybe(100)	s__Inocyberubescens(100)	61703	9	0	0	0	0	0	0	1	0	0	1	0	0	0	0	0	1	0	0	0	0	0	0	0	0	0	0	0	0	0	1	0	0	0	0	1	0	0	0	0	0
OTU15	k__Fungi(100)	p__Ascomycota(100)	c__Sordariomycetes(100)	o__Sordariales(100)	f__Chaetomiaceae(100)	g__Chaetomium(100)	s__Chaetomium_sp(100)	59186.5	15	0	0	0	0	0	0	0	0	0	0	0	0	0	0	0	0	0	0	0	0	0	0	0	0	0	0	0	0	0	0	1	0	0	0	0	0	0	0	0	0
OTU32	k__Fungi(100)	p__unclassified_Fungi(99)	c__unclassified_Fungi(99)	o__unclassified_Fungi(99)	f__unclassified_Fungi(99)	g__unclassified_Fungi(99)	s__Fungi_sp(99)	49926.2	32	0	0	0	0	0	0	0	8	0	2046	7728	262	0	0	0	0	0	0	0	0	0	505	770	0	0	0	0	0	0	0	0	0	0	0	1	0	0	0	0	0
OTU22	k__Fungi(100)	p__Basidiomycota(100)	c__Agaricomycetes(99)	o__Agaricales(93)	f__Inocybaceae(71)	g__Inocybe(71)	unclassified	49195	22	6	0	0	0	0	0	0	2	1	0	0	0	0	0	0	0	0	0	0	0	0	0	0	0	0	0	0	0	0	0	0	0	0	0	0	0	0	0	0	0
OTU33	k__Fungi(100)	p__Ascomycota(100)	c__Leotiomycetes(100)	o__Helotiales(100)	f__Helotiaceae(99)	g__Tetracladium(99)	s__Tetracladium_sp(99)	48704.5	33	0	0	0	0	0	0	0	0	0	0	0	0	0	16	0	1	0	1	0	1	3	0	0	0	19	96	12	7	17	2	2	2	3	0	0	0	42	250	42	4
OTU16	k__Fungi(100)	p__Basidiomycota(100)	c__Agaricomycetes(100)	o__Agaricales(100)	f__Inocybaceae(100)	g__Inocybe(100)	s__Inocybrimosa(99)	48700	16	0	0	0	0	0	0	0	0	2	0	0	0	0	0	0	0	0	0	0	0	0	0	0	0	0	0	0	0	0	0	0	0	0	0	0	0	0	0	0	0
OTU18	k__Fungi(100)	p__Ascomycota(100)	c__Leotiomycetes(100)	o__Helotiales(100)	f__Myxotrichaceae(100)	g__Oidiodendron(100)	s__Oidiodendron_chlamydosporicum(95)	45045	18	259	431	267	2	1	1.5	392	471	707	20	13	15	255	293	445	2	0	5	780	1206	1478	11	35	6	124	167	290	2	1	0	253	755	1228	3	9	10	141	161	234	0
OTU21	k__Fungi(100)	p__Basidiomycota(100)	c__Agaricomycetes(100)	o__Agaricales(100)	f__Inocybaceae(100)	g__Inocybe(100)	s__Inocybadaequata(100)	45007.5	21	0	0	0	0	0	0	0	0	0	0	0	0	0	0	0	0	0	0	0	0	0	0	0	0	0	0	0	0	0	0	0	0	0	0	0	0	0	0	0	0
OTU39	k__Fungi(100)	p__Basidiomycota(100)	c__Agaricomycetes(100)	o__Agaricales(100)	f__Inocybaceae(100)	g__Inocybe(100)	s__Inocybrhodiola(90)	42994.2	39	0	0	0	0	0	0	0	0	0	0	0	0	0	0	0	0	0	0	1	0	0	0	0	0	0	0	0	0	0	0	0	0	5	0	0	0	0	2	0	0
OTU23	k__Fungi(100)	p__Ascomycota(100)	c__Sordariomycetes(100)	o__Xylariales(100)	f__Xylariaceae(100)	g__Xylaria(96)	s__Xylaria_sp(77)	41444.5	23	0	0	0	2	0	1	0	1	0	3	7	808	0	0	0	0	0	0	0	0	0	21	25	10	0	0	0	0	0	0	0	6	0	25	19	1490	0	0	0	0
OTU94	k__Fungi(100)	p__unclassified_Fungi(99)	c__unclassified_Fungi(99)	o__unclassified_Fungi(99)	f__unclassified_Fungi(99)	g__unclassified_Fungi(99)	s__Fungi_sp(99)	38884.8	94	0	0	0	0	0	0	0	0	0	88	33	31	0	0	0	0	0	0	0	0	0	145	20	27	0	0	0	0	0	0	0	0	1	8	65	121	0	0	0	1
OTU24	k__Fungi(100)	p__Basidiomycota(100)	c__Geminibasidiomycetes(100)	o__Geminibasidiales(100)	f__Geminibasidiaceae(100)	g__Geminibasidium(100)	s__Geminibasidium_sp(78)	37181.5	24	29	25	16	0	0	0	54	109	135	0	0	0	133	185	237	0	0	0	129	140	189	0	0	0	1808	2496	1903	0	0	0	245	284	261	0	0	0	1283	916	1802	0
OTU48	k__Fungi(100)	p__Mortierellomycota(100)	c__Mortierellomycetes(100)	o__Mortierellales(100)	f__Mortierellaceae(100)	g__Mortierella(100)	s__Mortierella_gamsii(99)	35852.5	48	2010	180	274	0	0	0	17	817	33	0	15	0	782	212	93	2	0	0	31	1434	104	0	0	1	246	349	432	0	0	0	872	186	57	1	0	0	82	60	32	0
OTU45	k__Fungi(100)	p__Basidiomycota(100)	c__Agaricomycetes(100)	o__Russulales(100)	f__Russulaceae(100)	g__Russula(100)	s__Russula_chloroides(80)	35593.8	45	5	0	0	0	0	0	0	0	0	1	0	0	0	0	0	0	0	0	0	0	0	0	0	0	0	0	0	0	0	0	0	0	0	0	0	0	0	0	0	0
OTU57	k__Fungi(100)	p__Basidiomycota(100)	c__Agaricomycetes(100)	o__Agaricales(100)	f__Inocybaceae(95)	g__Inocybe(95)	unclassified	33953	57	0	0	0	0	0	0	0	0	0	0	0	0	0	0	0	0	0	0	0	0	0	0	0	0	0	0	0	0	0	0	0	0	0	0	0	0	0	0	0	0
OTU44	k__Fungi(100)	p__Basidiomycota(100)	c__Agaricomycetes(100)	o__Agaricales(100)	f__Hygrophoraceae(100)	g__Cuphophyllus(100)	s__Cuphophyllus_fornicatus(100)	33627	44	6	0	0	0	0	0	226	180	2	0	0	0	0	0	0	0	0	0	6030	1516	5510	4	0	1	0	0	0	0	0	0	4175	5775	6812	6	12	6	0	0	0	0
OTU279	k__Fungi(100)	p__Ascomycota(100)	c__Dothideomycetes(100)	o__Pleosporales(100)	f__Lophiostomataceae(100)	g__Lophiostoma(100)	s__Lophiostoma_sp(100)	33607.5	279	0	0	0	0	0	0	24	14	14	25	17	14	0	0	0	0	0	0	6	8	12	0	6	0	0	0	0	0	0	0	0	0	8	0	0	0	0	0	0	1
OTU37	k__Fungi(100)	p__Ascomycota(100)	c__Eurotiomycetes(100)	o__Chaetothyriales(100)	f__Herpotrichiellaceae(100)	g__Exophiala(100)	s__Exophiala_equina(100)	32961.2	37	152	187	220	6	16	11	2436	2295	3746	622	643	457	65	48	163	1	0	3	2401	3485	2376	147	570	222	2	8	10	0	0	0	125	128	556	9	44	17	0	4	7	0
OTU56	k__Fungi(100)	p__Basidiomycota(100)	c__Agaricomycetes(100)	o__Cantharellales(100)	f__Clavulinaceae(100)	g__Clavulina(100)	s__Clavulina_sp(95)	32248.5	56	0	0	0	0	0	0	0	0	13	0	0	0	0	0	0	0	0	0	0	38	1	0	0	0	0	0	0	0	0	0	0	0	5	0	0	0	0	0	0	0
OTU699	k__Fungi(100)	p__Ascomycota(100)	c__Dothideomycetes(100)	o__Mytilinidales(100)	f__Gloniaceae(100)	g__Cenococcum(100)	s__Cenococcum_geophilum(91)	30806.5	699	6	0	0	0	0	0	209	81	84	16	10	3	0	0	0	0	0	0	448	913	704	3	15	40	15	1	1	0	12	0	1313	1605	610	5	9	14	0	0	0	0
OTU25	k__Fungi(100)	p__Ascomycota(100)	c__Leotiomycetes(100)	o__Helotiales(100)	f__Helotiales_fam_Incertasedis(100)	g__Leohumicola(100)	s__Leohumicola_verrucosa(100)	30637	25	0	0	0	0	0	0	1713	1375	954	229	308	48	0	0	0	0	0	0	46	1303	138	7	381	3	0	0	0	0	0	0	103	82	17	4	14	16	0	0	0	0
OTU67	k__Fungi(100)	p__Basidiomycota(100)	c__Agaricomycetes(100)	o__Agaricales(100)	f__Inocybaceae(100)	g__Inocybe(100)	s__Inocybcorydalina(100)	28242	67	0	0	0	0	0	0	0	0	0	0	0	0	0	0	0	0	0	0	0	0	0	0	0	0	11033	7612	1145	4	0	0	0	0	18	0	0	0	217	12	7	0
OTU31	k__Fungi(100)	p__Basidiomycota(100)	c__Agaricomycetes(100)	o__Cantharellales(100)	f__Clavulinaceae(100)	g__Membranomyces(100)	s__Membranomyces_spurius(100)	28156	31	0	0	0	0	0	0	0	0	0	0	0	0	0	0	0	0	0	0	0	0	0	0	0	0	0	0	0	0	0	0	0	0	0	0	0	0	0	0	0	0
OTU36	k__Fungi(100)	p__unclassified_Fungi(94)	c__unclassified_Fungi(94)	o__unclassified_Fungi(94)	f__unclassified_Fungi(94)	g__unclassified_Fungi(94)	s__Fungi_sp(94)	28016	36	0	0	0	0	0	0	0	0	0	0	0	0	0	0	0	0	0	0	0	0	1	0	0	0	0	0	0	0	0	0	0	0	0	0	1	0	0	0	0	0
OTU28	k__Fungi(100)	p__Basidiomycota(100)	c__Agaricomycetes(100)	o__Agaricales(100)	f__Inocybaceae(100)	g__Inocybe(100)	s__Inocybtenebrosa(100)	26915.5	28	0	0	1	0	0	0	0	0	0	0	0	0	0	3	0	0	0	0	0	0	0	0	0	0	0	0	0	0	0	0	0	0	0	0	0	0	0	0	0	0
OTU68	k__Fungi(100)	p__Ascomycota(99)	c__Eurotiomycetes(72)	o__Chaetothyriales(72)	unclassified	unclassified	unclassified	24538.5	68	13	4	3	7	5	6	363	351	435	257	232	148	4	7	12	0	1	1	362	335	369	46	129	51	0	0	0	0	0	0	237	663	420	60	205	246	0	4	0	1
OTU2886	k__Fungi(100)	p__unclassified_Fungi(91)	c__unclassified_Fungi(91)	o__unclassified_Fungi(91)	f__unclassified_Fungi(91)	g__unclassified_Fungi(91)	s__Fungi_sp(91)	24166.2	2886	0	0	0	0	0	0	0	0	0	0	0	2	0	0	0	0	0	0	0	0	0	0	0	0	0	0	0	0	0	0	0	0	0	2	0	2	0	0	0	0
OTU81	k__Fungi(100)	p__Ascomycota(100)	c__Eurotiomycetes(100)	o__Eurotiales(100)	f__Trichocomaceae(100)	g__Sagenomella(99)	s__Sagenomella_striatispora(84)	24072.5	81	26	44	29	0	0	0	99	85	147	0	0	2	73	109	91	0	0	0	307	257	332	0	2	0	221	545	535	0	0	0	46	201	247	0	0	0	380	361	793	0
OTU29	k__Fungi(100)	p__Basidiomycota(100)	c__Agaricomycetes(100)	o__Thelephorales(100)	f__Thelephoraceae(100)	g__Tomentella(100)	s__Tomentella_sp(83)	23609	29	5	1	0	0	0	0	240	2	119	1	0	0	0	0	0	0	0	0	17	3	83	0	0	0	5	0	21	0	0	0	4068	5470	3565	1	2	1	1721	1300	169	22
OTU1085	k__Fungi(100)	p__Ascomycota(100)	c__Leotiomycetes(99)	o__Helotiales(99)	f__Helotiaceae(98)	g__Tetracladium(98)	s__Tetracladium_sp(98)	22676.5	1085	0	0	0	0	0	0	0	0	0	0	0	0	0	2	0	0	0	0	0	0	0	0	0	0	0	9	7	0	19	1	0	0	0	0	1	0	19	16	75	3
OTU781	k__Fungi(100)	p__unclassified_Fungi(91)	c__unclassified_Fungi(91)	o__unclassified_Fungi(91)	f__unclassified_Fungi(91)	g__unclassified_Fungi(91)	s__Fungi_sp(91)	21463.5	781	0	0	0	0	0	0	0	1	0	1	1	4	0	0	0	0	0	1	0	0	0	6	0	0	0	0	0	0	0	0	0	0	0	0	0	3	0	0	0	0
OTU77	k__Fungi(100)	p__Basidiomycota(100)	c__Agaricomycetes(100)	o__Russulales(100)	f__Russulaceae(100)	g__Russula(78)	unclassified	21211	77	0	0	0	0	0	0	0	0	0	0	0	0	0	0	0	0	0	0	0	0	0	0	0	0	0	0	0	0	0	0	0	0	1	0	0	0	0	0	0	0
OTU50	k__Fungi(100)	p__Basidiomycota(100)	c__Agaricomycetes(100)	o__Agaricales(100)	f__Inocybaceae(100)	g__Inocybe(100)	s__Inocybangulatosquamulosa(100)	21029.5	50	0	0	0	0	0	0	0	0	0	0	0	0	257	0	15	0	0	0	0	0	0	0	0	0	129	361	2656	0	0	0	0	0	0	0	0	0	8018	178	2562	3
OTU104	k__Fungi(100)	p__unclassified_Fungi(98)	c__unclassified_Fungi(98)	o__unclassified_Fungi(98)	f__unclassified_Fungi(98)	g__unclassified_Fungi(98)	s__Fungi_sp(98)	20599	104	0	0	0	0	0	0	0	0	0	0	0	0	0	0	0	0	0	0	0	0	0	0	0	0	0	0	0	0	0	0	0	0	0	0	0	0	0	0	0	0
OTU61	k__Fungi(100)	p__Ascomycota(93)	unclassified	unclassified	unclassified	unclassified	unclassified	20117.5	61	0	0	0	0	0	0	0	0	0	0	0	0	0	0	0	0	0	0	104	7	0	333	32	0	0	0	0	0	0	0	66	181	158	221	354	403	0	0	0	0
OTU59	k__Fungi(100)	p__unclassified_Fungi(100)	c__unclassified_Fungi(100)	o__unclassified_Fungi(100)	f__unclassified_Fungi(100)	g__unclassified_Fungi(100)	s__Fungi_sp(100)	19638.5	59	0	0	0	0	0	0	0	0	0	280	0	1871	0	0	0	1	0	0	0	0	0	377	0	1341	0	0	0	0	0	0	1	0	0	3835	20	1992	0	0	0	0
OTU51	k__Fungi(100)	p__Ascomycota(99)	c__Eurotiomycetes(99)	o__unclassified_Eurotiomycetes(99)	f__unclassified_Eurotiomycetes(99)	g__unclassified_Eurotiomycetes(99)	s__Eurotiomycetes_sp(99)	19101.5	51	7	0	0	0	0	0	0	0	0	0	0	0	0	0	1	0	0	0	0	0	2126	0	0	4	0	5	1	0	0	0	8868	44	2	9	0	0	0	0	0	0
OTU99	k__Fungi(100)	p__Basidiomycota(100)	c__Agaricomycetes(100)	o__Agaricales(100)	f__Hygrophoraceae(100)	g__Hygrophorus(100)	s__Hygrophorus_discoxanthus(100)	19100.5	99	0	0	0	0	0	0	0	0	0	0	0	0	0	0	0	0	0	0	1	0	0	0	0	0	0	0	103	0	0	1	0	0	1	0	0	0	0	0	0	0
OTU2401	k__Fungi(100)	p__Ascomycota(100)	c__Leotiomycetes(100)	o__Helotiales(100)	f__Helotiaceae(100)	g__Tetracladium(100)	s__Tetracladium_sp(100)	18335.5	2401	2	2	0	0	0	0	4	21	7	1	0	0	2	2	5	0	0	0	7	53	44	2	0	0	9	15	3	0	0	0	35	32	73	0	0	0	120	7	41	2
OTU96	k__Fungi(100)	p__Basidiomycota(100)	c__Agaricomycetes(100)	o__Agaricales(100)	f__Inocybaceae(100)	g__Inocybe(100)	s__Inocybrimosa(96)	18287.8	96	0	0	0	0	0	0	0	0	0	0	0	0	0	0	0	0	0	0	0	0	0	0	0	0	0	0	0	0	0	0	0	0	0	0	0	0	0	0	0	0
OTU60	k__Fungi(100)	p__Basidiomycota(100)	c__Agaricomycetes(100)	o__Agaricales(100)	f__Inocybaceae(100)	g__Inocybe(100)	s__Inocybdecipiens(89)	18218.5	60	0	0	0	0	0	0	0	0	0	0	0	0	0	0	0	0	0	0	0	0	0	0	0	0	0	0	0	0	0	0	0	0	0	0	0	0	0	0	0	0
OTU112	k__Fungi(100)	p__Mortierellomycota(100)	c__Mortierellomycetes(100)	o__Mortierellales(100)	f__Mortierellaceae(100)	g__Mortierella(100)	s__Mortierella_humilis(100)	18022.2	112	155	406	80	0	0	0	5	8	1	0	0	0	203	772	2233	1	0	0	8	1714	25	0	0	0	139	143	150	1	0	0	4	0	2	0	0	0	505	184	90	0
OTU79	k__Fungi(100)	p__Ascomycota(97)	c__Eurotiomycetes(80)	o__Onygenales(76)	unclassified	unclassified	unclassified	17879	79	1	0	0	0	0	0	12	36	203	0	0	0	6	0	0	0	0	0	40	11	260	0	0	0	0	0	0	0	0	0	271	783	400	1	0	0	0	0	0	0
OTU83	k__Fungi(100)	p__Basidiomycota(100)	c__Agaricomycetes(100)	o__Agaricales(100)	f__Inocybaceae(100)	g__Mallocybe(100)	s__Mallocybsp(100)	17863	83	0	0	0	0	0	0	0	0	0	0	0	0	0	0	0	0	0	0	0	0	0	0	0	0	0	0	0	0	0	0	0	0	0	0	0	0	0	0	0	0
OTU64	k__Fungi(100)	p__Basidiomycota(100)	c__Agaricomycetes(100)	o__Agaricales(100)	f__Inocybaceae(100)	g__Inocybe(100)	s__Inocybrhodiola(100)	17799.5	64	0	0	0	0	0	0	0	0	0	0	0	0	0	0	0	0	0	0	0	0	0	0	0	0	0	0	0	0	0	0	0	0	7	0	0	0	0	0	0	0
OTU46	k__Fungi(100)	p__Ascomycota(98)	unclassified	unclassified	unclassified	unclassified	unclassified	16841.2	46	2	9	0	38	0	19	0	0	6	0	21	23	6	3	31	52	37	69	1	3	6	24	31	16	0	0	1	216	21	91	8	29	7	21	31	30	0	0	0	4
OTU30	k__Fungi(100)	p__Ascomycota(100)	c__Eurotiomycetes(100)	o__Eurotiales(100)	f__Aspergillaceae(100)	g__Penicillium(76)	unclassified	16783.5	30	19	43	20	0	0	0	24	31	46	1	4	0	51	51	78	0	0	0	74	52	737	2	3	2	29	124	63	0	0	0	529	1640	1339	3	8	3	115	85	64	0
OTU108	k__Fungi(100)	p__Basidiomycota(100)	c__Agaricomycetes(100)	o__Thelephorales(100)	f__Thelephoraceae(100)	g__Tomentella(100)	s__Tomentella_sp(98)	16631	108	0	0	0	0	0	0	0	0	0	0	0	0	0	0	0	0	0	0	0	0	0	0	0	0	0	0	0	0	0	0	0	0	0	0	0	0	0	18	4	0
OTU118	k__Fungi(100)	p__Basidiomycota(100)	c__Agaricomycetes(100)	o__Thelephorales(100)	f__Thelephoraceae(100)	g__Tomentella(97)	unclassified	16047.5	118	0	0	0	0	0	0	0	0	0	0	0	0	0	0	0	0	0	0	0	0	0	0	0	0	0	0	0	0	0	0	0	0	0	0	0	0	0	0	0	0
OTU52	k__Fungi(100)	p__unclassified_Fungi(100)	c__unclassified_Fungi(100)	o__unclassified_Fungi(100)	f__unclassified_Fungi(100)	g__unclassified_Fungi(100)	s__Fungi_sp(100)	15887	52	0	0	0	0	0	0	0	0	0	0	0	0	0	0	0	0	0	0	0	0	1	0	0	0	0	0	0	0	0	0	0	0	0	0	0	0	0	1	0	0
OTU74	k__Fungi(100)	p__Basidiomycota(100)	c__Agaricomycetes(100)	o__Agaricales(100)	f__Tricholomataceae(100)	g__Mycenella(100)	s__Mycenella_bryophila(100)	15285.8	74	0	0	0	0	0	0	0	0	0	0	0	0	0	0	0	0	0	0	0	0	0	0	4	0	0	0	0	0	0	1	0	0	0	0	0	0	0	0	0	0
OTU92	k__Fungi(100)	p__Mortierellomycota(100)	c__Mortierellomycetes(100)	o__Mortierellales(100)	f__Mortierellaceae(100)	g__Mortierella(100)	unclassified	15183.5	92	0	0	0	0	0	0	0	0	0	0	0	0	0	0	0	0	0	0	0	0	0	0	0	0	17	20	0	0	0	0	0	0	0	0	0	0	159	757	737	0
OTU20	k__Fungi(100)	p__Basidiomycota(100)	c__Agaricomycetes(100)	o__Agaricales(99)	f__Inocybaceae(94)	g__Inocybe(94)	s__Inocybcalida(74)	15164.2	20	0	0	0	0	0	0	0	0	0	0	0	0	0	1	0	0	0	0	0	0	0	0	0	0	0	0	0	0	0	0	0	0	0	0	0	0	1	0	0	0
OTU120	k__Fungi(100)	p__Basidiomycota(100)	c__Agaricomycetes(100)	o__Thelephorales(100)	f__Thelephoraceae(100)	g__Tomentella(100)	s__Tomentella_sp(99)	15072.2	120	0	0	0	0	0	0	0	0	0	0	0	0	0	0	0	0	0	0	0	0	0	0	0	0	0	0	0	0	0	0	0	0	0	0	0	0	0	0	0	0
OTU954	k__Fungi(100)	p__Ascomycota(100)	c__Dothideomycetes(100)	o__Mytilinidales(100)	f__Gloniaceae(100)	g__Cenococcum(100)	s__Cenococcum_geophilum(97)	14520	954	3	0	7	0	1	0.5	2	8	2	0	0	0	0	0	0	0	0	4	11	2	5	2	0	0	1	0	107	0	0	79	2	232	5	0	0	20	5	0	0	0
OTU460	k__Fungi(100)	p__Mortierellomycota(100)	c__Mortierellomycetes(100)	o__Mortierellales(100)	f__Mortierellaceae(100)	g__Mortierella(100)	unclassified	14368.2	460	0	0	0	0	0	0	0	0	0	0	0	0	0	0	0	0	0	0	1	0	1	0	0	0	21	140	13	0	0	0	15	19	4	0	0	0	543	446	374	0
OTU144	k__Fungi(100)	p__Basidiomycota(100)	c__Agaricomycetes(100)	o__Thelephorales(100)	f__Thelephoraceae(100)	g__Tomentella(100)	unclassified	13613.5	144	0	0	0	0	0	0	0	0	0	0	0	0	0	0	0	0	0	0	0	0	0	0	0	0	0	0	0	0	0	0	0	0	0	0	0	0	0	0	0	0
OTU27	k__Fungi(100)	p__Ascomycota(87)	unclassified	unclassified	unclassified	unclassified	unclassified	13571	27	0	0	0	0	0	0	0	0	0	0	0	0	0	0	0	0	0	0	0	0	0	0	0	0	0	0	0	0	0	0	0	0	0	0	4	0	0	0	0	0
OTU63	k__Fungi(100)	p__Basidiomycota(100)	c__Agaricomycetes(96)	o__Agaricales(71)	unclassified	unclassified	unclassified	13099	63	0	0	0	0	0	0	9571	63	2745	1	0	2	0	0	0	0	0	0	365	136	5	0	0	0	0	0	0	0	0	0	2	0	0	0	0	0	0	0	0	0
OTU90	k__Fungi(100)	p__Basidiomycota(100)	c__Agaricomycetes(100)	o__Cantharellales(100)	f__Clavulinaceae(100)	g__Membranomyces(98)	s__Membranomyces_sp(97)	13086.2	90	0	0	0	0	0	0	0	0	0	0	0	0	0	0	0	0	0	0	0	0	0	0	0	0	0	0	0	0	0	0	0	0	0	0	0	0	0	0	0	0
OTU102	k__Fungi(100)	p__Basidiomycota(100)	c__Agaricomycetes(100)	o__Agaricales(100)	f__Inocybaceae(97)	g__Inocybe(97)	unclassified	12917	102	0	0	0	0	0	0	0	0	0	0	0	0	0	0	0	0	0	0	0	0	0	0	0	0	0	0	0	0	0	0	0	0	0	0	0	0	0	1	0	0
OTU88	k__Fungi(100)	p__Ascomycota(100)	c__Leotiomycetes(100)	o__Helotiales(100)	f__Helotiales_fam_Incertasedis(97)	g__Chalara(97)	unclassified	12754	88	0	0	0	0	0	0	1765	1124	1572	163	87	81	0	0	0	0	0	0	1515	1362	2867	23	73	70	0	0	0	0	0	0	224	704	961	17	88	24	0	0	0	0
OTU98	k__Fungi(100)	p__Basidiomycota(100)	c__Agaricomycetes(100)	o__Agaricales(100)	f__Clavariaceae(99)	g__Clavaria(93)	unclassified	12538	98	1	0	0	0	0	0	0	0	0	0	0	0	0	0	0	0	0	0	0	0	0	0	0	0	0	0	0	0	0	0	27	1587	7689	0	6	0	0	0	0	0
OTU80	k__Fungi(100)	p__Basidiomycota(100)	c__Agaricomycetes(100)	o__Sebacinales(100)	f__Sebacinaceae(100)	g__Sebacina(100)	s__Sebacina_sp(100)	12385.2	80	2	0	0	0	0	0	0	0	0	0	0	0	0	0	0	0	0	0	1368	34	528	1	0	16	0	0	1	0	0	0	317	8	7	5	0	6	0	0	0	0
OTU3610	k__Fungi(100)	p__unclassified_Fungi(96)	c__unclassified_Fungi(96)	o__unclassified_Fungi(96)	f__unclassified_Fungi(96)	g__unclassified_Fungi(96)	s__Fungi_sp(96)	12330.2	3610	0	0	0	0	0	0	0	0	0	325	0	1	0	0	0	0	0	0	0	0	0	292	0	2	0	0	0	0	0	0	0	2	1	0	339	469	0	0	0	0
OTU73	k__Fungi(100)	p__Ascomycota(100)	c__Sordariomycetes(100)	o__Hypocreales(100)	f__Nectriaceae(100)	g__Ilyonectria(63)	unclassified	12249.8	73	12	14	14	2	5	3.5	5	1	0	2	2	0	0	1	9	1	1	8	2	2	2	2	0	4	2	0	10	3	2	1	0	0	2	0	1	1	3	47	1	0
OTU84	k__Fungi(100)	p__Ascomycota(100)	c__Sordariomycetes(100)	o__Xylariales(100)	f__Xylariaceae(100)	g__Xylaria(100)	s__Xylaria_sp(100)	11180.8	84	0	0	0	0	0	0	0	0	0	0	0	0	0	0	0	0	0	0	0	1	0	0	0	0	0	0	3	0	0	0	0	0	0	0	0	0	0	0	0	0
OTU147	k__Fungi(100)	p__Basidiomycota(100)	c__Agaricomycetes(100)	o__Agaricales(100)	f__Tricholomataceae(99)	g__Mycena(99)	s__Mycena_citrinomarginata(98)	11053.5	147	12	0	20	0	55	27.5	0	0	0	0	0	0	3	22	15	69	1267	16	0	0	0	0	0	0	0	0	0	72	0	0	0	0	0	0	0	0	0	0	0	0
OTU71	k__Fungi(100)	p__Ascomycota(100)	c__Dothideomycetes(95)	o__Pleosporales(94)	unclassified	unclassified	unclassified	10978	71	0	1	0	0	0	0	47	42	71	859	471	388	0	0	0	0	0	0	65	223	227	805	1156	2198	0	0	0	0	0	0	50	53	289	406	2070	287	0	0	0	0
OTU75	k__Fungi(100)	p__Basidiomycota(100)	c__Agaricomycetes(100)	o__Cantharellales(100)	f__Hydnaceae(100)	g__Hydnum(100)	s__Hydnum_vesterholtii(62)	10848.5	75	0	0	0	0	0	0	0	0	0	0	0	0	0	0	1	0	0	0	0	0	0	0	0	0	212	411	38	0	1	0	0	0	0	0	0	0	20	5	0	0
OTU191	k__Fungi(100)	p__Basidiomycota(100)	c__Agaricomycetes(100)	o__Agaricales(100)	f__Inocybaceae(100)	g__Inocybe(100)	s__Inocybrimosa(98)	10837.5	191	0	0	0	0	0	0	0	0	0	0	0	0	0	0	0	0	0	0	0	0	0	0	0	0	0	0	0	0	0	0	0	0	0	0	0	0	0	1	0	0
OTU189	k__Fungi(100)	p__Basidiomycota(100)	c__Agaricomycetes(100)	o__Agaricales(99)	f__Hygrophoraceae(99)	g__Hygrocybe(99)	unclassified	10805	189	0	0	0	0	0	0	0	0	0	0	0	0	0	0	0	0	0	0	0	0	0	0	0	0	0	0	0	0	0	0	0	0	0	0	0	0	0	0	0	0
OTU82	k__Fungi(100)	p__Basidiomycota(100)	c__Tremellomycetes(100)	o__Tremellales(100)	f__Trimorphomycetaceae(100)	g__Saitozyma(100)	s__Saitozyma_podzolica(100)	10515.8	82	136	124	188	0	1	0.5	146	205	276	4	3	2	145	125	362	0	0	0	428	424	339	1	2	3	96	194	183	0	0	0	43	74	168	0	1	0	101	30	44	0
OTU137	k__Fungi(100)	p__Basidiomycota(100)	c__Agaricomycetes(100)	o__Thelephorales(100)	f__Thelephoraceae(100)	g__Tomentella(99)	s__Tomentella_ellisii(96)	10503	137	0	0	0	0	0	0	0	0	0	0	0	0	0	0	0	0	0	0	0	0	0	0	0	0	0	0	0	0	0	0	0	0	17	0	0	0	0	0	0	0
OTU117	k__Fungi(100)	p__Basidiomycota(100)	c__Agaricomycetes(100)	o__Agaricales(100)	f__Hymenogastraceae(99)	g__Hymenogaster(98)	s__Hymenogaster_olivaceus(96)	10383	117	1	0	0	0	0	0	0	0	0	0	0	0	0	0	0	0	0	0	0	0	0	0	0	0	0	0	0	0	0	0	0	0	0	0	0	0	0	0	0	0
OTU125	k__Fungi(100)	p__Ascomycota(100)	c__Dothideomycetes(100)	o__Pleosporales(100)	f__Didymellaceae(86)	g__Didymella(83)	s__Didymella_exigua(83)	10301	125	7	4	3	0	0	0	3	8	0	0	0	0	7	34	0	0	0	0	3	0	7	0	0	0	0	4	2	0	0	0	3	660	2	0	0	0	0	32	1263	0
OTU38	k__Fungi(100)	p__Ascomycota(100)	c__Eurotiomycetes(95)	o__Chaetothyriales(91)	unclassified	unclassified	unclassified	10232	38	10	0	0	0	0	0	81	146	156	9	2	8	0	0	6	0	0	0	0	1	320	0	0	0	0	0	6	0	0	0	6	2	0	0	0	0	0	0	0	0
OTU101	k__Fungi(100)	p__Basidiomycota(95)	c__Agaricomycetes(89)	o__Agaricales(80)	f__Clavariaceae(71)	g__Clavaria(62)	unclassified	10064	101	4	0	0	0	0	0	29	19	6	0	0	0	0	0	0	0	0	0	641	325	1408	0	0	1	0	0	0	0	0	0	1600	1791	2207	0	1	0	0	0	0	0
OTU129	k__Fungi(100)	p__Basidiomycota(100)	c__Agaricomycetes(100)	o__Agaricales(100)	f__Inocybaceae(100)	g__Inocybe(100)	unclassified	10043.5	129	0	0	0	0	0	0	0	0	0	0	0	0	2656	719	1102	0	0	0	0	0	0	0	0	0	3153	598	1772	1	0	2	0	0	0	0	0	0	19	2	0	0
OTU499	k__Fungi(100)	p__unclassified_Fungi(95)	c__unclassified_Fungi(95)	o__unclassified_Fungi(95)	f__unclassified_Fungi(95)	g__unclassified_Fungi(95)	s__Fungi_sp(95)	10039	499	0	0	0	0	0	0	0	0	0	758	446	267	0	0	0	1	0	0	0	0	1	840	98	185	0	0	0	0	0	0	0	3	0	224	654	641	0	0	0	0
OTU69	k__Fungi(100)	p__Ascomycota(100)	c__Leotiomycetes(100)	o__Helotiales(100)	f__Helotiales_fam_Incertasedis(96)	g__Xenopolyscytalum(85)	s__Xenopolyscytalum_pinea(85)	9689.5	69	0	0	0	0	0	0	0	0	0	0	0	0	0	0	0	0	0	0	0	0	0	0	0	0	0	0	0	0	0	0	0	0	0	0	1	0	0	0	0	1
OTU141	k__Fungi(100)	p__Basidiomycota(100)	c__Agaricomycetes(100)	o__Sebacinales(100)	f__Sebacinaceae(100)	g__Sebacina(100)	s__Sebacina_sp(100)	9559	141	0	0	0	0	0	0	1	1	5	0	0	0	0	0	0	0	0	0	2	0	2	0	0	0	0	0	0	0	0	0	0	0	0	0	0	0	0	0	0	0
OTU736	k__Fungi(100)	p__unclassified_Fungi(99)	c__unclassified_Fungi(99)	o__unclassified_Fungi(99)	f__unclassified_Fungi(99)	g__unclassified_Fungi(99)	s__Fungi_sp(99)	9548.25	736	0	0	0	0	0	0	0	0	0	14	22	201	0	0	0	0	0	0	0	0	0	151	3	211	0	0	0	0	0	0	0	1	0	4	3	128	0	0	0	1
OTU159	k__Fungi(100)	p__Basidiomycota(100)	c__Agaricomycetes(100)	o__Sebacinales(100)	f__Sebacinaceae(100)	g__Sebacina(100)	s__Sebacina_sp(91)	9484.5	159	0	0	0	0	0	0	0	0	0	0	0	0	0	0	0	0	0	0	2	0	0	0	0	0	0	0	0	0	0	0	0	0	0	0	0	0	1	1	0	0
OTU165	k__Fungi(100)	p__Basidiomycota(100)	c__Agaricomycetes(100)	o__Cantharellales(100)	f__Clavulinaceae(100)	g__Clavulina(100)	s__Clavulina_rugosa(94)	9469.5	165	37	0	617	0	1	0.5	0	0	0	0	0	0	863	1395	1630	0	0	1	0	0	0	0	0	0	0	1955	2958	0	0	0	0	0	0	0	0	0	5	0	0	0
OTU78	k__Fungi(100)	p__Ascomycota(100)	c__Sordariomycetes(99)	o__Hypocreales(94)	f__Niessliaceae(61)	g__Eucasphaeria(60)	s__Eucasphaeria_capensis(60)	9411.5	78	0	0	0	0	0	0	9	3	3	9	16	3	0	0	0	0	0	0	0	11	5	3	23	6	0	0	0	0	0	0	5	5	4	0	4	1	0	0	0	0
OTU168	k__Fungi(100)	p__Ascomycota(100)	c__Sordariomycetes(100)	o__Xylariales(100)	f__Microdochiaceae(100)	g__Idriella(100)	s__Idriella_sp(98)	9338	168	0	3	0	0	0	0	0	0	0	0	0	0	1	2	6	0	0	0	0	0	0	0	0	0	3	5	4	0	13	0	0	0	0	0	0	0	18	7	7	0
OTU122	k__Fungi(100)	p__Ascomycota(100)	c__Pezizomycetes(100)	o__Pezizales(100)	f__Pyronemataceae(100)	g__Wilcoxina(100)	s__Wilcoxina_rehmii(100)	8849	122	0	0	0	0	0	0	0	0	0	0	0	0	0	3	0	0	0	0	0	0	0	0	0	0	0	5	0	0	0	0	0	0	0	0	0	0	0	0	0	0
OTU696	k__Fungi(100)	p__Basidiomycota(100)	c__Agaricomycetes(100)	o__Sebacinales(100)	f__Sebacinaceae(100)	g__Sebacina(100)	s__Sebacina_sp(100)	8843.5	696	0	0	0	0	0	0	0	0	0	0	0	0	0	0	0	0	0	0	0	0	0	0	0	0	0	0	0	0	0	0	0	0	0	0	0	0	4	0	0	0
OTU156	k__Fungi(100)	p__Ascomycota(99)	c__Lecanoromycetes(60)	unclassified	unclassified	unclassified	unclassified	8840	156	0	0	0	0	0	0	0	5	0	0	11	1	0	0	0	0	0	0	0	0	0	0	0	0	0	0	0	0	0	0	0	0	0	0	0	0	0	0	0	0
OTU1021	k__Fungi(100)	p__Ascomycota(100)	c__Leotiomycetes(100)	o__Helotiales(100)	f__Myxotrichaceae(100)	g__Oidiodendron(98)	unclassified	8760.5	1021	36	68	26	0	0	0	10	18	15	0	1	0	20	27	42	0	0	4	10	16	17	0	0	2	5	6	18	0	0	0	0	8	2	0	0	0	0	14	0	0
OTU171	k__Fungi(100)	p__Basidiomycota(100)	c__Agaricomycetes(100)	o__Agaricales(100)	f__Inocybaceae(100)	g__Inocybe(100)	s__Inocybluteifolia(96)	8727	171	0	0	0	0	0	0	0	0	0	0	0	0	0	0	334	0	0	12	1	0	0	0	0	0	0	0	0	0	0	0	0	0	0	0	0	0	0	0	0	0
OTU107	k__Fungi(100)	p__Basidiomycota(100)	c__Agaricomycetes(100)	o__Sebacinales(100)	f__Sebacinaceae(100)	g__Helvellosebacina(100)	s__Helvellosebacina_sp(98)	8648	107	0	0	0	0	0	0	33	27	1056	0	0	3	0	0	0	0	0	0	98	47	25	1	2	0	0	0	0	0	0	0	0	0	0	0	0	0	0	0	0	0
OTU132	k__Fungi(100)	p__Basidiomycota(100)	c__Agaricomycetes(100)	o__Thelephorales(100)	f__Thelephoraceae(100)	g__Tomentella(100)	s__Tomentella_sp(89)	8645	132	1	0	0	0	0	0	15	0	0	0	0	0	0	1	0	0	0	0	0	0	0	0	0	0	1	0	0	0	0	0	1	1	4	0	0	0	0	0	0	0
OTU114	k__Fungi(100)	p__Mucoromycota(100)	c__Mucoromycotina_cls_Incertasedis(100)	o__Mucoromycotina_ord_Incertasedis(100)	f__Mucoromycotina_fam_Incertasedis(100)	g__Bifiguratus(100)	s__Bifiguratus_adelaidae(100)	8636.25	114	114	182	90	0	0	0	1	1	8	0	0	0	291	345	425	0	0	0	5	0	12	0	0	0	857	1661	1022	0	0	0	0	3	7	0	0	0	767	395	241	0
OTU127	k__Fungi(100)	p__Ascomycota(100)	c__Eurotiomycetes(99)	o__Chaetothyriales(96)	f__Herpotrichiellaceae(87)	g__unclassified_Herpotrichiellaceae(83)	s__Herpotrichiellaceasp(83)	8563	127	0	0	0	0	0	0	0	0	0	0	0	0	0	2	14	0	0	0	0	0	0	0	0	0	0	0	0	0	0	0	0	0	0	0	0	0	0	0	0	0
OTU154	k__Fungi(100)	p__Basidiomycota(100)	c__Agaricomycetes(100)	o__Thelephorales(100)	f__Thelephoraceae(100)	g__Tomentella(90)	s__Tomentella_sp(77)	8415.5	154	0	0	0	0	0	0	1371	2438	569	47	158	56	0	0	4	0	0	0	386	24	1937	9	11	3	0	0	0	0	0	0	12	5	75	1	0	0	0	0	0	0
OTU207	k__Fungi(100)	p__Basidiomycota(100)	c__Agaricomycetes(100)	o__Agaricales(100)	f__Hygrophoraceae(100)	g__Hygrocybe(100)	s__Hygrocybacutoconica(100)	8307	207	0	0	0	0	0	0	0	0	0	0	0	0	0	0	0	0	0	0	0	0	0	0	0	0	0	0	0	0	0	0	187	101	14	0	0	0	0	0	0	0
OTU131	k__Fungi(100)	p__Basidiomycota(100)	c__Agaricomycetes(100)	o__Agaricales(100)	f__Inocybaceae(100)	g__Inocybe(100)	s__Inocybphaeoleuca(100)	7858	131	0	0	0	0	0	0	0	0	0	0	0	0	0	0	0	0	0	0	0	0	0	0	0	0	0	0	0	0	0	0	0	0	1	0	0	0	0	0	0	0
OTU218	k__Fungi(100)	p__Basidiomycota(100)	c__Agaricomycetes(100)	o__Agaricales(100)	f__Hymenogastraceae(100)	g__Hymenogaster(100)	s__Hymenogaster_olivaceus(98)	7801.75	218	4	1	1	0	0	0	0	0	0	0	0	0	8	5	152	0	0	2	0	0	0	0	0	0	579	617	403	5	2	3	0	0	0	0	0	0	6	0	10	0
OTU180	k__Fungi(100)	p__Basidiomycota(100)	c__Agaricomycetes(100)	o__Agaricales(100)	f__Inocybaceae(100)	g__Inocybe(100)	s__Inocybgodeyi(100)	7771.5	180	0	0	0	0	0	0	0	0	0	0	0	0	0	0	0	0	0	0	0	0	0	0	0	0	0	0	0	0	0	0	0	1	0	0	0	0	0	0	0	0
OTU198	k__Fungi(100)	p__Basidiomycota(100)	c__Agaricomycetes(100)	o__Agaricales(100)	f__Tricholomataceae(100)	g__Mycenella(100)	s__Mycenella_trachyspora(100)	7639.5	198	0	0	0	0	0	0	6	0	3	62	0	16	0	0	20	0	6	12	0	1	0	0	0	0	0	0	0	0	0	0	0	0	0	0	0	0	0	0	0	0
OTU135	k__Fungi(100)	p__Ascomycota(98)	unclassified	unclassified	unclassified	unclassified	unclassified	7576	135	0	0	0	0	0	0	0	0	0	0	0	0	0	0	0	0	0	0	0	0	0	0	0	0	0	0	0	0	0	0	0	0	0	0	0	0	0	0	0	0
OTU142	k__Fungi(100)	p__Basidiomycota(100)	c__Agaricomycetes(100)	o__Thelephorales(100)	f__Thelephoraceae(100)	g__Tomentella(100)	s__Tomentella_badia(87)	7469.5	142	0	0	0	0	0	0	0	45	3	0	0	0	0	0	0	0	0	0	1	1	0	0	0	0	0	0	0	0	0	0	0	0	1	0	0	0	0	3	0	0
OTU58	k__Fungi(100)	p__Mortierellomycota(100)	c__Mortierellomycetes(100)	o__Mortierellales(100)	f__Mortierellaceae(100)	g__Mortierella(100)	unclassified	7402.75	58	2	1	0	0	0	0	0	0	1	0	0	0	0	2	0	0	0	0	6	21	5	0	0	0	1	4	0	0	0	0	18	203	56	0	0	0	20	165	327	0
OTU65	k__Fungi(100)	p__Ascomycota(100)	c__Sordariomycetes(100)	o__Sordariales(67)	unclassified	unclassified	unclassified	7369	65	0	0	0	0	0	0	0	0	1	0	0	0	0	1	0	0	0	0	0	0	0	0	0	0	0	0	0	0	0	0	0	0	0	0	0	0	0	0	0	0
OTU109	k__Fungi(100)	p__Ascomycota(98)	c__Dothideomycetes(80)	o__Pleosporales(78)	unclassified	unclassified	unclassified	7277	109	0	0	0	0	0	0	0	0	0	0	0	0	0	0	0	0	0	0	0	0	0	0	0	0	0	0	0	0	0	0	0	0	0	0	0	0	0	0	0	0
OTU192	k__Fungi(100)	p__Basidiomycota(100)	c__Agaricomycetes(100)	o__Agaricales(100)	f__Amanitaceae(100)	g__Amanita(100)	s__Amanita_pantherina(100)	7193.5	192	4	12	3	0	0	0	16	862	332	0	0	0	76	4	54	0	0	0	13	24	146	0	0	0	67	0	2757	0	0	0	0	1	62	0	0	0	3	0	0	0
OTU97	k__Fungi(100)	p__Ascomycota(100)	c__Leotiomycetes(78)	unclassified	unclassified	unclassified	unclassified	7186.75	97	33	44	29	0	0	0	108	110	426	18	6	4	62	66	90	0	0	1	149	129	198	5	1	1	27	30	54	0	0	0	18	67	69	2	1	0	18	12	12	0
OTU761	k__Fungi(100)	p__Ascomycota(100)	c__Dothideomycetes(100)	o__Mytilinidales(100)	f__Gloniaceae(100)	g__Cenococcum(100)	s__Cenococcum_geophilum(93)	7080.25	761	10	101	92	21	15	18	79	72	108	8	0	1	2	3	206	1	0	13	200	123	54	2	10	4	0	0	2	0	5	0	6	31	3	2	0	11	0	0	0	0
OTU206	k__Fungi(100)	p__Basidiomycota(100)	c__Agaricomycetes(99)	o__Atheliales(92)	f__Atheliaceae(92)	unclassified	unclassified	6976	206	0	0	0	0	0	0	0	0	0	0	0	0	0	0	0	0	0	0	0	0	1	0	0	0	0	0	0	0	0	0	0	0	0	0	0	0	0	0	0	0
OTU2498	k__Fungi(100)	p__unclassified_Fungi(90)	c__unclassified_Fungi(90)	o__unclassified_Fungi(90)	f__unclassified_Fungi(90)	g__unclassified_Fungi(90)	s__Fungi_sp(90)	6954	2498	0	0	0	0	0	0	0	0	0	62	102	126	0	0	0	0	0	0	0	0	0	158	92	110	0	0	0	0	0	0	0	0	0	20	42	46	0	0	0	0
OTU246	k__Fungi(100)	p__Basidiomycota(100)	c__Agaricomycetes(100)	o__Thelephorales(100)	f__Thelephoraceae(100)	g__Tomentella(93)	s__Tomentella_sp(90)	6861	246	0	0	0	0	0	0	0	0	0	0	0	0	0	0	0	0	0	0	0	0	0	0	0	0	0	0	0	0	0	0	0	0	0	0	0	0	0	0	0	0
OTU133	k__Fungi(100)	p__Basidiomycota(100)	c__Agaricomycetes(100)	o__Thelephorales(100)	f__Thelephoraceae(100)	g__Thelephora(86)	s__Thelephora_sp(86)	6813	133	0	0	0	0	0	0	0	0	0	0	0	0	0	0	0	0	0	0	0	0	0	0	0	0	0	0	0	0	0	0	0	0	10	0	0	0	0	0	0	0
OTU1148	k__Fungi(100)	p__Basidiomycota(100)	c__Agaricomycetes(100)	o__Thelephorales(100)	f__Thelephoraceae(100)	g__Tomentella(100)	unclassified	6755	1148	0	0	0	1	0	0.5	0	0	0	0	0	0	0	0	0	0	0	0	0	0	0	0	0	0	0	0	0	0	0	0	0	0	0	0	0	0	0	0	0	0
OTU905	k__Fungi(100)	p__Basidiomycota(100)	c__Agaricomycetes(100)	o__Agaricales(100)	f__Inocybaceae(100)	g__Inocybe(100)	s__Inocybrimosa(82)	6497.5	905	0	0	0	0	0	0	0	0	0	0	0	0	0	0	0	0	0	0	0	0	0	0	0	0	0	0	0	0	0	0	0	0	0	0	0	0	0	0	0	0
OTU146	k__Fungi(100)	p__Ascomycota(93)	c__Eurotiomycetes(84)	o__Onygenales(61)	unclassified	unclassified	unclassified	6481	146	0	0	0	0	0	0	0	0	0	0	0	0	0	0	0	0	0	0	0	0	0	0	0	1	0	0	0	0	0	0	0	0	8	0	0	0	0	0	0	0
OTU227	k__Fungi(100)	p__Basidiomycota(100)	c__Agaricomycetes(100)	o__Agaricales(100)	f__Tricholomataceae(100)	g__Mycena(100)	s__Mycena_speirea(97)	6432.25	227	0	0	0	0	0	0	0	0	0	0	0	0	2	18	1	115	271	106	0	0	10	0	1	21	212	3	58	1671	1073	56	0	0	0	0	0	0	0	0	0	1
OTU121	k__Fungi(100)	p__Ascomycota(100)	c__Leotiomycetes(100)	o__Helotiales(100)	f__Sclerotiniaceae(99)	unclassified	unclassified	6363	121	0	0	0	0	0	0	0	0	0	0	0	0	0	0	0	0	0	0	0	0	0	0	0	0	0	0	0	0	0	0	1	0	0	0	0	0	0	0	0	0
OTU162	k__Fungi(100)	p__Basidiomycota(100)	c__Agaricomycetes(100)	o__Thelephorales(100)	f__Thelephoraceae(100)	unclassified	unclassified	6099	162	0	0	0	0	0	0	218	63	80	2	2	2	0	3	0	0	0	0	250	21	529	4	10	4	0	0	0	0	0	0	259	256	247	3	10	2	0	0	0	0
OTU76	k__Fungi(100)	p__Ascomycota(100)	c__Dothideomycetes(73)	unclassified	unclassified	unclassified	unclassified	6086	76	0	0	0	0	0	0	0	19	1	0	0	0	0	0	0	0	0	0	12	5	17	0	0	0	0	0	0	0	0	0	0	0	4	0	0	0	0	0	0	0
OTU130	k__Fungi(100)	p__Ascomycota(100)	c__Leotiomycetes(100)	o__Thelebolales(100)	f__Pseudeurotiaceae(100)	g__Pseudogymnoascus(95)	s__Pseudogymnoascus_roseus(95)	5811.25	130	34	67	61	3	1	2	65	7	38	5	7	2	6	99	43	4	0	12	15	105	26	3	1	1	7	99	80	8	77	12	24	20	1	0	0	0	45	212	535	1
OTU2191	k__Fungi(100)	p__Basidiomycota(100)	c__Agaricomycetes(100)	o__Thelephorales(100)	f__Thelephoraceae(100)	g__Tomentella(94)	unclassified	5809	2191	0	0	0	0	0	0	0	0	0	0	0	0	0	0	0	0	0	0	0	0	0	0	0	0	0	0	0	0	0	0	0	0	0	0	0	0	0	0	0	0
OTU124	k__Fungi(100)	p__Basidiomycota(100)	c__Agaricomycetes(100)	o__Agaricales(100)	f__Cortinariaceae(100)	g__Cortinarius(100)	s__Cortinarius_armeniacus(64)	5803	124	0	0	0	0	0	0	5772	14	0	13	0	0	0	0	0	0	0	0	1	0	0	0	0	0	0	0	0	0	0	0	0	0	0	0	0	0	0	0	0	0
OTU116	k__Fungi(100)	p__Basidiomycota(100)	c__Agaricomycetes(100)	o__Thelephorales(100)	f__Thelephoraceae(100)	g__Tomentella(100)	s__Tomentella_badia(72)	5776.5	116	1	0	0	0	0	0	0	0	0	0	0	0	0	0	0	0	0	0	0	0	0	0	0	0	0	0	0	0	0	0	0	0	0	0	0	0	0	0	0	0
OTU1953	k__Fungi(100)	p__Ascomycota(88)	unclassified	unclassified	unclassified	unclassified	unclassified	5761	1953	0	0	0	0	0	0	1880	1287	739	168	180	23	0	0	0	0	0	0	108	136	1126	2	31	52	0	0	0	0	0	0	23	1	0	0	0	0	0	0	0	0
OTU179	k__Fungi(100)	p__Ascomycota(100)	c__Leotiomycetes(99)	o__Helotiales(99)	f__Vibrisseaceae(61)	unclassified	unclassified	5748.5	179	0	0	3	0	0	0	0	0	0	0	1	0	0	0	0	0	0	0	0	2	0	0	0	0	0	0	0	1	0	0	0	5	2	0	0	29	0	0	0	0
OTU110	k__Fungi(100)	p__Ascomycota(100)	c__Eurotiomycetes(99)	o__Chaetothyriales(97)	f__Chaetothyriaceae(66)	unclassified	unclassified	5680	110	0	0	0	0	0	0	0	0	0	0	0	0	0	0	0	0	0	0	0	0	0	0	0	0	0	0	0	0	0	0	0	0	0	0	0	0	0	0	0	0
OTU169	k__Fungi(100)	p__Basidiomycota(100)	c__Agaricomycetes(100)	o__Atheliales(100)	f__Atheliaceae(100)	g__Piloderma(100)	s__Piloderma_sp(100)	5638.5	169	0	0	0	0	0	0	0	0	0	0	0	0	0	0	0	0	0	0	0	0	0	0	0	0	0	0	0	0	0	0	0	0	0	0	0	0	0	0	0	0
OTU106	k__Fungi(100)	p__Ascomycota(100)	c__Leotiomycetes(98)	o__Helotiales(98)	f__Hyaloscyphaceae(61)	unclassified	unclassified	5600.5	106	217	63	87	1	0	0.5	1	39	3	0	0	0	21	65	58	0	1	1	3	0	0	0	0	0	0	0	5	0	0	0	0	0	3	0	0	0	18	42	17	0
OTU245	k__Fungi(100)	p__Basidiomycota(100)	c__Agaricomycetes(100)	o__Russulales(100)	f__Russulaceae(100)	g__Russula(100)	s__Russula_chloroides(70)	5579.5	245	0	0	0	0	0	0	0	0	0	0	0	0	11	1	93	0	0	0	0	0	0	0	0	0	2464	433	2526	3	3	4	0	0	0	0	0	0	26	3	0	1
OTU188	k__Fungi(100)	p__Ascomycota(100)	c__Leotiomycetes(98)	o__Helotiales(98)	f__Helotiales_fam_Incertasedis(76)	g__Leohumicola(71)	s__Leohumicola_verrucosa(61)	5563.75	188	0	0	0	0	0	0	17	19	34	5	10	6	2	6	12	0	1	7	23	15	25	6	4	6	38	23	48	14	20	12	39	116	46	25	8	26	32	3	1	1
OTU321	k__Fungi(100)	p__Basidiomycota(100)	c__Agaricomycetes(100)	o__Atheliales(100)	f__Atheliaceae(100)	g__Piloderma(100)	s__Piloderma_olivaceum(89)	5507	321	0	0	0	0	0	0	0	0	0	0	0	0	0	0	0	0	0	0	0	0	0	0	0	0	0	0	0	0	0	0	0	0	0	0	0	0	0	0	0	0
OTU366	k__Fungi(100)	p__unclassified_Fungi(90)	c__unclassified_Fungi(90)	o__unclassified_Fungi(90)	f__unclassified_Fungi(90)	g__unclassified_Fungi(90)	s__Fungi_sp(90)	5485	366	0	0	0	0	0	0	0	0	0	3	0	241	0	0	0	0	0	0	0	0	0	106	77	6	0	0	0	0	0	0	0	0	0	55	75	0	0	0	0	0
OTU238	k__Fungi(100)	p__Basidiomycota(100)	c__Agaricomycetes(100)	o__Polyporales(100)	f__Xenasmataceae(100)	g__Xenasma(100)	s__Xenasma_rimicola(100)	5444.25	238	0	0	0	0	0	0	0	0	0	0	0	0	0	0	0	0	0	0	2	0	2	0	0	0	0	0	0	0	0	0	1	17	489	1	0	37	0	0	0	0
OTU126	k__Fungi(100)	p__Basidiomycota(100)	c__Agaricomycetes(100)	o__Agaricales(100)	f__Inocybaceae(100)	g__Inocybe(100)	s__Inocybobsoleta(100)	5389	126	0	0	0	0	0	0	0	0	0	0	0	0	7	0	0	0	0	0	0	0	0	0	0	0	223	24	4	0	0	0	0	0	8	0	0	0	215	0	0	0
OTU93	k__Fungi(100)	p__Ascomycota(88)	unclassified	unclassified	unclassified	unclassified	unclassified	5348	93	0	0	0	0	0	0	5	14	10	17	64	28	0	0	0	0	0	0	26	56	129	12	638	264	0	0	0	0	0	0	153	130	112	278	162	92	0	0	0	0
OTU215	k__Fungi(100)	p__Ascomycota(100)	c__Leotiomycetes(86)	o__Helotiales(86)	f__Helotiales_fam_Incertasedis(82)	g__Rhynchosporium(76)	s__Rhynchosporium_commune(73)	5333.5	215	1	0	0	0	0	0	7	8	5	166	77	49	0	0	0	0	0	0	10	8	11	113	57	89	0	0	1	0	16	0	26	18	11	110	3	11	0	5	11	1
OTU151	k__Fungi(100)	p__Ascomycota(89)	c__Pezizomycetes(66)	o__Pezizales(66)	unclassified	unclassified	unclassified	5299	151	0	0	0	0	0	0	0	0	0	0	0	0	0	0	0	0	0	0	0	0	0	0	0	0	0	0	0	0	0	0	0	0	0	0	0	0	0	0	0	0
OTU830	k__Fungi(100)	p__Ascomycota(100)	c__Eurotiomycetes(99)	o__Eurotiales(98)	f__Trichocomaceae(94)	g__Sagenomella(88)	s__Sagenomella_striatispora(80)	5257	830	0	0	0	0	0	0	22	39	77	2	0	0	0	0	0	0	0	0	324	222	382	0	0	0	0	6	0	0	0	0	96	344	407	0	0	0	3	0	0	0
OTU148	k__Fungi(100)	p__Basidiomycota(100)	c__Agaricomycetes(100)	o__Sebacinales(100)	f__Sebacinaceae(100)	g__Sebacina(100)	s__Sebacina_sp(100)	5197	148	0	0	0	0	0	0	0	0	0	0	0	0	0	0	0	0	0	0	0	0	0	0	0	0	0	0	0	0	0	0	0	0	0	0	0	0	0	0	0	0
OTU2672	k__Fungi(100)	p__Basidiomycota(100)	c__Agaricomycetes(100)	o__Thelephorales(100)	f__Thelephoraceae(100)	g__Tomentella(100)	s__Tomentella_badia(100)	5190.75	2672	0	0	0	0	0	0	0	0	0	0	0	0	0	0	0	0	0	0	0	0	3	0	0	0	0	26	10	0	0	0	4	13	2	0	0	0	0	0	0	0
OTU187	k__Fungi(100)	p__Ascomycota(100)	c__Sordariomycetes(100)	o__Hypocreales(100)	f__Hypocreaceae(100)	g__Trichoderma(100)	unclassified	5125.5	187	310	329	326	1	1	1	70	318	95	1	24	3	211	361	776	0	0	2	60	40	39	1	3	9	12	18	9	0	0	0	6	6	31	0	1	0	3	55	18	0
OTU3026	k__Fungi(100)	p__unclassified_Fungi(99)	c__unclassified_Fungi(99)	o__unclassified_Fungi(99)	f__unclassified_Fungi(99)	g__unclassified_Fungi(99)	s__Fungi_sp(99)	5117.5	3026	0	0	0	0	0	0	0	0	0	0	2	35	0	0	0	1	0	0	0	0	0	25	0	40	0	0	0	0	0	0	0	0	0	0	0	12	0	0	0	0
OTU140	k__Fungi(100)	p__Mortierellomycota(100)	c__Mortierellomycetes(100)	o__Mortierellales(100)	f__Mortierellaceae(100)	g__Mortierella(100)	unclassified	5019	140	729	1130	471	0	0	0	0	0	0	0	0	0	549	636	1087	0	0	0	0	0	0	0	0	0	3	4	65	0	0	0	0	0	0	0	0	0	15	34	2	0
OTU158	k__Fungi(100)	p__Ascomycota(100)	c__Dothideomycetes(95)	o__Capnodiales(95)	f__Teratosphaeriaceae(62)	unclassified	unclassified	4986.5	158	0	0	0	0	0	0	0	0	0	0	0	0	0	0	0	0	0	0	0	0	0	0	0	0	0	0	0	0	0	0	0	0	0	0	0	0	0	0	0	0
OTU157	k__Fungi(100)	p__Ascomycota(100)	c__Leotiomycetes(96)	o__Helotiales(96)	f__Hyaloscyphaceae(91)	g__unclassified_Hyaloscyphaceae(70)	s__Hyaloscyphaceasp(70)	4960	157	203	181	217	528	314	421	1	0	0	2	0	3	104	107	170	255	109	483	2	0	1	0	0	0	4	0	4	50	0	0	0	0	0	0	0	0	0	0	0	1
OTU240	k__Fungi(100)	p__Ascomycota(100)	c__Sordariomycetes(100)	o__Microascales(100)	f__Ceratocystidaceae(100)	g__unclassified_Ceratocystidaceae(100)	s__Ceratocystidaceasp(100)	4906.25	240	0	1	0	0	0	0	0	0	0	0	0	0	0	0	0	0	0	0	0	0	0	0	0	0	0	0	0	0	0	0	4	0	1	0	0	0	0	0	0	0
OTU275	k__Fungi(100)	p__Mortierellomycota(100)	c__Mortierellomycetes(100)	o__Mortierellales(100)	f__Mortierellaceae(100)	g__Mortierella(100)	unclassified	4906	275	0	0	1	0	0	0	14	110	1624	0	0	0	1	5	2	0	0	0	43	124	28	0	3	0	1	7	6	0	0	0	49	97	46	0	0	0	166	83	296	0
OTU66	k__Fungi(100)	p__Ascomycota(98)	c__Eurotiomycetes(86)	o__Chaetothyriales(61)	unclassified	unclassified	unclassified	4871.5	66	0	0	0	0	0	0	0	0	0	0	0	0	0	0	0	0	0	0	0	0	1	0	0	0	0	0	0	0	0	0	21	17	4	0	0	0	0	0	0	0
OTU183	k__Fungi(100)	p__Ascomycota(100)	c__Eurotiomycetes(66)	unclassified	unclassified	unclassified	unclassified	4754	183	0	0	0	0	0	0	0	0	0	0	0	0	0	0	0	0	0	0	0	0	0	0	0	0	0	0	0	0	0	0	0	0	0	0	0	0	0	0	0	0
OTU134	k__Fungi(100)	p__Ascomycota(100)	c__Leotiomycetes(100)	o__Helotiales(100)	f__Myxotrichaceae(100)	g__Oidiodendron(92)	s__Oidiodendron_pilicola(75)	4747.75	134	0	3	4	0	0	0	94	44	47	13	12	4	0	0	0	0	0	0	29	46	45	0	4	0	1	0	0	0	0	0	4	14	34	0	0	0	0	14	0	0
OTU186	k__Fungi(100)	p__Basidiomycota(100)	c__Agaricomycetes(100)	o__Agaricales(99)	f__Inocybaceae(96)	g__Inocybe(96)	s__Inocybpelargonium(84)	4599	186	0	0	0	0	0	0	0	0	0	0	0	0	0	0	0	0	0	0	0	0	0	0	0	0	0	0	0	0	0	0	0	0	0	0	0	0	0	0	0	0
OTU178	k__Fungi(100)	p__Basidiomycota(100)	c__Agaricomycetes(100)	o__Atheliales(100)	f__Atheliaceae(100)	g__Piloderma(100)	s__Piloderma_sp(99)	4541.75	178	0	0	0	0	0	0	0	0	0	0	0	0	0	0	0	0	0	0	0	0	0	0	0	0	0	0	0	0	0	0	0	0	0	0	0	0	0	0	0	0
OTU257	k__Fungi(100)	p__Basidiomycota(100)	c__Agaricomycetes(100)	o__Thelephorales(100)	f__Thelephoraceae(100)	g__Tomentella(100)	s__Tomentella_galzinii(99)	4488.25	257	0	0	0	0	0	0	0	236	13	0	1	0	536	0	82	0	3	0	18	6	45	0	0	1	1300	729	612	1	41	10	173	4	2	4	0	0	85	0	8	0
OTU241	k__Fungi(100)	p__Ascomycota(100)	c__Eurotiomycetes(99)	o__Chaetothyriales(97)	f__Herpotrichiellaceae(70)	g__unclassified_Herpotrichiellaceae(60)	s__Herpotrichiellaceasp(60)	4461	241	0	0	0	0	0	0	0	0	0	0	0	0	0	3	0	0	0	0	0	0	0	0	0	0	0	0	0	0	0	0	0	1	0	0	0	0	0	0	0	0
OTU250	k__Fungi(100)	p__Ascomycota(99)	c__Eurotiomycetes(92)	o__Chaetothyriales(91)	f__Herpotrichiellaceae(89)	g__Rhinocladiella(82)	s__Rhinocladiella_sp(82)	4425	250	0	0	0	0	0	0	30	123	50	51	153	101	0	0	0	0	0	0	28	76	141	4	54	40	0	0	0	0	0	0	32	1398	6	11	1	265	0	0	0	0
OTU161	k__Fungi(100)	p__Ascomycota(100)	c__Dothideomycetes(100)	o__Pleosporales(97)	unclassified	unclassified	unclassified	4349.5	161	2	1	0	0	0	0	1	0	2	0	0	2	7	2	14	0	0	0	0	0	0	0	9	0	11	27	17	0	0	0	0	0	1	0	0	0	38	24	37	0
OTU791	k__Fungi(100)	p__Ascomycota(100)	c__Dothideomycetes(100)	o__Mytilinidales(100)	f__Gloniaceae(100)	g__Cenococcum(99)	s__Cenococcum_geophilum(69)	4320.25	791	0	0	0	0	0	0	0	0	0	0	0	0	0	0	0	0	0	0	0	1	0	0	0	0	0	0	0	0	0	0	0	0	0	0	0	0	0	0	0	0
OTU228	k__Fungi(100)	p__Basidiomycota(100)	c__Agaricomycetes(100)	o__Agaricales(100)	f__Cortinariaceae(100)	g__Cortinarius(100)	s__Cortinarius_subtilis(99)	4258.5	228	156	3	101	0	1	0.5	0	0	0	0	0	0	439	223	204	24	0	0	0	0	0	0	0	0	0	0	0	0	0	0	0	0	0	0	0	0	0	0	0	0
OTU232	k__Fungi(100)	p__Ascomycota(97)	unclassified	unclassified	unclassified	unclassified	unclassified	4196	232	0	0	0	0	0	0	63	394	465	34	485	236	0	0	0	0	0	0	299	366	760	28	224	242	0	0	0	0	0	0	47	21	217	46	158	0	0	0	0	0
OTU214	k__Fungi(100)	p__Basidiomycota(100)	c__Microbotryomycetes(100)	o__Leucosporidiales(92)	f__unclassified_Leucosporidiales(92)	g__unclassified_Leucosporidiales(92)	s__Leucosporidiales_sp(92)	4172	214	29	49	18	0	0	0	26	20	15	0	0	0	26	15	40	0	0	0	82	51	43	0	0	0	21	11	51	0	0	0	71	21	61	0	0	0	40	7	32	0
OTU175	k__Fungi(100)	p__Basidiomycota(100)	c__Agaricomycetes(100)	o__Agaricales(100)	f__Hymenogastraceae(100)	g__Hebeloma(100)	unclassified	4156	175	5	12	1	0	0	0	2	0	6	1	0	0	5	11	6	0	0	0	5	14	15	0	0	0	0	0	4	0	0	0	4	4	6	0	0	0	0	0	0	0
OTU223	k__Fungi(100)	p__Ascomycota(100)	c__Sordariomycetes(100)	o__Microascales(100)	f__Microascaceae(100)	g__Cephalotrichum(100)	s__Cephalotrichum_stemonitis(100)	4122	223	33	11	43	0	0	0	0	0	0	0	0	0	4	4	3	0	0	0	0	4	0	0	0	0	0	0	2	0	0	0	0	0	0	0	0	0	5	2	0	0
OTU49	k__Fungi(100)	p__Ascomycota(100)	c__Eurotiomycetes(100)	o__Chaetothyriales(100)	f__Herpotrichiellaceae(99)	unclassified	unclassified	4038	49	0	0	0	0	0	0	0	0	0	0	0	0	0	8	0	0	0	0	0	0	0	0	0	0	0	0	0	0	0	0	16	0	0	0	0	0	0	0	0	0
OTU244	k__Fungi(100)	p__Basidiomycota(100)	c__Agaricomycetes(100)	o__Sebacinales(100)	f__Sebacinaceae(100)	g__Sebacina(100)	s__Sebacina_sp(100)	4003	244	0	0	0	0	0	0	0	0	0	0	0	0	0	0	0	0	0	0	0	0	0	0	0	0	0	0	0	0	0	0	0	0	0	0	0	0	0	0	0	0
OTU324	k__Fungi(100)	p__Mortierellomycota(100)	c__Mortierellomycetes(100)	o__Mortierellales(100)	f__Mortierellaceae(100)	g__Mortierella(100)	s__Mortierella_humilis(100)	4001.25	324	2	2	0	0	0	0	0	0	0	0	0	0	13	9	6	0	0	0	0	0	0	0	0	0	23	3	45	0	0	0	0	0	0	0	0	0	0	4	0	0
OTU176	k__Fungi(100)	p__Ascomycota(92)	c__Eurotiomycetes(67)	unclassified	unclassified	unclassified	unclassified	3967	176	0	0	0	0	0	0	0	1	0	0	0	0	0	0	0	0	0	0	0	0	0	0	0	0	0	0	0	0	0	0	0	0	0	0	0	0	0	0	0	0
OTU181	k__Fungi(100)	p__Ascomycota(99)	c__Eurotiomycetes(96)	o__Phaeomoniellales(94)	unclassified	unclassified	unclassified	3921	181	0	1	1	0	0	0	2	2	1	26	127	93	0	4	6	1	31	5	7	7	8	38	84	18	0	10	10	7	11	13	0	11	29	0	15	12	25	9	0	0
OTU201	k__Fungi(100)	p__Basidiomycota(100)	c__Agaricomycetes(100)	o__Thelephorales(100)	f__Thelephoraceae(100)	g__Tomentella(100)	s__Tomentella_coerulea(87)	3915.5	201	2104	928	62	49	118	83.5	0	0	0	0	0	0	167	1	220	19	146	7	0	0	0	0	0	0	1	0	0	0	0	0	0	0	0	0	0	0	0	0	0	0
OTU3380	k__Fungi(100)	p__Ascomycota(100)	c__Dothideomycetes(100)	o__Mytilinidales(100)	f__Gloniaceae(100)	g__Cenococcum(100)	s__Cenococcum_geophilum(94)	3909.5	3380	0	0	0	0	1	0.5	5	1	3	0	0	0	0	0	0	0	0	0	3	3	2	0	1	0	0	0	0	0	0	0	0	0	0	0	0	0	0	0	0	0
OTU3633	k__Fungi(100)	p__Ascomycota(100)	c__Sordariomycetes(100)	o__Hypocreales(100)	f__Nectriaceae(100)	g__Neonectria(68)	s__Neonectria_sp(68)	3886.75	3633	0	0	0	0	0	0	0	0	0	0	0	0	0	0	0	0	0	0	0	0	0	0	0	0	1	5	0	2	11	2	0	0	0	0	0	0	15	15	11	4
OTU268	k__Fungi(100)	p__Ascomycota(99)	unclassified	unclassified	unclassified	unclassified	unclassified	3858	268	0	0	0	0	0	0	0	0	2	0	5	0	0	0	0	0	0	0	16	0	138	0	3	7	0	0	0	0	0	0	621	395	539	82	119	30	0	0	0	0
OTU170	k__Fungi(100)	p__Ascomycota(100)	c__Leotiomycetes(95)	unclassified	unclassified	unclassified	unclassified	3845	170	0	0	0	0	0	0	0	0	0	0	0	0	0	0	0	0	0	0	0	0	1	0	0	0	0	18	1	0	0	0	0	4	0	0	0	0	93	94	217	0
OTU3716	k__Fungi(100)	p__Ascomycota(100)	c__Sordariomycetes(100)	o__Xylariales(100)	f__Microdochiaceae(99)	g__Idriella(99)	s__Idriella_sp(93)	3838.25	3716	0	0	0	0	0	0	0	0	0	0	0	0	0	0	0	0	0	0	0	0	0	0	0	0	0	0	0	0	0	0	0	0	0	0	0	0	0	0	0	0
OTU260	k__Fungi(100)	p__Basidiomycota(100)	c__Agaricomycetes(100)	o__Thelephorales(100)	f__Thelephoraceae(100)	g__Tomentella(100)	s__Tomentella_sp(99)	3830	260	0	1	0	0	0	0	8	16	4	0	0	0	0	0	0	0	0	0	0	0	1	0	0	0	0	1	0	0	0	0	116	432	391	15	61	72	0	0	0	0
OTU226	k__Fungi(100)	p__Ascomycota(99)	unclassified	unclassified	unclassified	unclassified	unclassified	3803	226	0	0	0	0	0	0	0	0	0	0	0	0	0	0	0	0	0	0	0	0	1	0	0	0	0	0	0	0	0	0	0	0	0	0	0	0	0	0	0	0
OTU288	k__Fungi(100)	p__Basidiomycota(100)	c__Agaricomycetes(100)	o__Thelephorales(100)	f__Thelephoraceae(100)	g__Tomentella(75)	s__Tomentella_sp(66)	3779	288	0	0	0	0	0	0	0	0	0	0	0	0	0	0	0	0	0	0	0	0	0	0	0	0	0	0	0	0	0	0	0	0	0	0	0	0	0	0	0	0
OTU152	k__Fungi(100)	p__Basidiomycota(100)	c__Agaricomycetes(100)	o__Agaricales(100)	f__Cortinariaceae(100)	g__Cortinarius(100)	unclassified	3720	152	0	0	0	0	0	0	0	0	0	0	0	0	0	0	0	0	0	0	0	0	0	0	0	0	0	0	0	0	0	0	0	0	0	0	0	0	0	0	0	0
OTU263	k__Fungi(100)	p__Basidiomycota(100)	c__Agaricomycetes(100)	o__Agaricales(100)	f__Inocybaceae(100)	g__Inocybe(100)	s__Inocybumbrinella(60)	3679.75	263	0	0	0	0	0	0	22	165	243	0	3	0	0	74	249	0	0	0	200	0	1	0	0	0	0	0	175	0	0	0	0	0	0	0	0	0	0	0	0	0
OTU652	k__Fungi(100)	p__Ascomycota(100)	c__Leotiomycetes(100)	o__Helotiales(100)	f__Helotiaceae(100)	g__Tetracladium(100)	s__Tetracladium_sp(100)	3661.25	652	2	3	4	1	0	0.5	4	25	7	1	0	0	0	2	1	0	0	0	6	3	6	0	0	2	4	0	1	0	1	0	0	6	2	0	0	0	0	0	0	0
OTU193	k__Fungi(100)	p__Basidiomycota(100)	c__Agaricomycetes(100)	o__Boletales(100)	f__Suillaceae(100)	g__Suillus(100)	s__Suillus_collinitus(75)	3641.5	193	0	0	1	0	0	0	0	0	0	0	0	0	0	0	0	0	0	0	0	0	0	0	0	0	0	0	0	0	0	0	0	1	0	0	0	0	0	0	0	0
OTU340	k__Fungi(100)	p__Basidiomycota(100)	c__Agaricomycetes(100)	o__Sebacinales(100)	f__Sebacinaceae(100)	g__Sebacina(100)	s__Sebacina_sp(100)	3575.25	340	0	0	0	0	0	0	0	0	0	0	0	0	0	0	0	0	0	0	0	0	0	0	0	0	0	0	0	0	0	0	0	0	0	0	0	0	0	0	0	0
OTU149	k__Fungi(100)	p__Basidiomycota(100)	c__Agaricomycetes(100)	o__Russulales(100)	f__Russulaceae(100)	g__Russula(100)	s__Russula_densifolia(100)	3563	149	0	0	0	0	0	0	0	0	0	0	0	0	0	0	0	0	0	0	0	0	0	0	0	0	58	0	0	0	0	0	0	0	0	0	0	0	0	0	0	0
OTU204	k__Fungi(100)	p__Basidiomycota(100)	c__Tremellomycetes(100)	o__Trichosporonales(100)	f__Trichosporonaceae(100)	g__Apiotrichum(100)	s__Apiotrichum_gracile(100)	3521	204	334	143	314	1	0	0.5	2	4	10	1	0	0	97	1477	123	0	0	1	6	21	2	0	0	0	1	32	8	0	0	0	1	18	0	0	0	0	11	4	0	0
OTU128	k__Fungi(100)	p__Basidiomycota(100)	c__Agaricomycetes(100)	o__Agaricales(100)	f__Inocybaceae(100)	g__Inocybe(100)	s__Inocybhirtella(100)	3463.75	128	0	0	0	0	0	0	0	7	3	0	0	0	0	0	1	0	0	0	7	50	5	0	0	0	0	0	0	0	0	0	0	0	0	0	0	0	0	0	0	0
OTU136	k__Fungi(100)	p__Ascomycota(100)	c__Leotiomycetes(100)	o__Helotiales(100)	f__Helotiaceae(94)	g__Crocicreas(85)	s__Crocicreas_epicalamia(85)	3355	136	0	0	0	0	0	0	0	0	1	0	0	30	0	0	0	0	0	0	0	0	0	0	0	0	0	0	0	0	0	0	0	0	0	0	0	0	0	0	0	0
OTU205	k__Fungi(100)	p__Ascomycota(100)	c__Eurotiomycetes(100)	o__Chaetothyriales(100)	f__Herpotrichiellaceae(100)	g__Cladophialophora(100)	s__Cladophialophora_sp(83)	3325.25	205	38	31	9	49	24	36.5	87	40	46	55	4	25	0	0	2	0	0	0	0	58	4	4	0	10	0	0	0	0	0	0	0	0	1	0	0	0	0	0	0	0
OTU2493	k__Fungi(100)	p__Ascomycota(98)	c__Archaeorhizomycetes(97)	o__Archaeorhizomycetales(96)	f__Archaeorhizomycetaceae(96)	g__Archaeorhizomyces(96)	s__Archaeorhizomyces_sp(95)	3292	2493	0	0	0	0	0	0	1	6	1	0	0	0	0	0	0	0	0	0	18	30	97	0	0	0	0	0	0	0	0	0	29	0	2	1	0	0	0	0	0	0
OTU317	k__Fungi(100)	p__Ascomycota(100)	c__Lecanoromycetes(100)	o__Lecanorales(100)	f__unclassified_Lecanorales(100)	g__unclassified_Lecanorales(100)	s__Lecanorales_sp(100)	3273	317	30	54	14	4	6	5	253	165	345	8	17	4	21	5	7	4	0	1	241	238	154	0	7	0	3	0	0	2	0	0	0	1	17	0	0	0	0	0	0	0
OTU3198	k__Fungi(100)	p__Ascomycota(95)	unclassified	unclassified	unclassified	unclassified	unclassified	3240.5	3198	0	0	0	0	0	0	0	0	0	0	0	0	0	0	0	0	0	0	0	0	0	0	0	0	0	0	0	0	0	0	10	5	1	0	0	0	0	0	0	0
OTU111	k__Fungi(100)	p__Ascomycota(98)	unclassified	unclassified	unclassified	unclassified	unclassified	3223	111	0	0	0	0	0	0	0	0	0	0	0	0	0	0	0	0	0	0	0	0	0	0	0	0	0	0	0	0	0	0	0	0	0	0	0	0	0	0	0	0
OTU320	k__Fungi(100)	p__Basidiomycota(100)	c__Agaricomycetes(100)	o__Thelephorales(100)	f__Thelephoraceae(100)	g__Tomentella(71)	s__Tomentella_sp(65)	3219	320	0	0	0	0	0	0	0	0	0	0	0	0	0	0	0	0	0	0	0	0	0	0	0	0	0	0	0	0	0	0	0	0	0	0	0	0	0	0	0	0
OTU1394	k__Fungi(100)	p__Basidiomycota(100)	c__Agaricomycetes(100)	o__Thelephorales(100)	f__Thelephoraceae(100)	g__Tomentella(100)	unclassified	3200	1394	0	0	0	0	0	0	0	0	0	0	0	0	0	0	0	0	0	0	0	0	0	0	0	0	0	0	0	0	0	0	0	0	0	0	0	0	0	0	0	0
OTU1152	k__Fungi(100)	p__Ascomycota(96)	c__Eurotiomycetes(61)	unclassified	unclassified	unclassified	unclassified	3114	1152	6	0	0	0	0	0	94	71	56	6	1	0	2	3	6	0	0	0	0	12	39	2	1	0	0	0	38	0	0	0	44	13	275	0	1	0	0	0	91	0
OTU138	k__Fungi(100)	p__Ascomycota(100)	c__Leotiomycetes(84)	o__Helotiales(84)	f__Hyaloscyphaceae(82)	g__Cistella(82)	s__Cistella_albidolutea(77)	3084.5	138	0	0	0	0	0	0	0	0	0	0	0	0	0	0	0	0	0	0	0	0	0	0	0	0	0	0	0	0	0	0	0	0	0	0	0	0	0	0	0	0
OTU200	k__Fungi(100)	p__Basidiomycota(100)	c__Agaricomycetes(100)	o__Thelephorales(100)	f__Thelephoraceae(100)	g__Tomentella(69)	s__Tomentella_sp(69)	3077.5	200	259	2	2807	0	1	0.5	0	0	0	0	0	0	0	0	4	1	0	0	0	0	0	0	0	0	0	0	0	0	0	0	0	0	0	0	0	0	0	0	0	0
OTU239	k__Fungi(100)	p__Basidiomycota(100)	c__Agaricomycetes(100)	o__Agaricales(99)	f__Entolomataceae(99)	g__Entoloma(99)	s__Entoloma_crassicystidiatum(95)	3072	239	0	0	0	0	0	0	16	53	50	973	611	119	0	0	0	0	0	0	23	1	74	959	8	176	0	0	0	0	0	0	0	0	0	6	1	0	0	0	0	0
OTU472	k__Fungi(100)	p__Basidiomycota(100)	c__Agaricomycetes(100)	o__Cantharellales(100)	f__Clavulinaceae(100)	g__unclassified_Clavulinaceae(100)	s__Clavulinaceasp(100)	3064.5	472	0	0	0	0	0	0	0	0	0	0	0	0	0	0	0	0	0	0	0	0	0	0	0	0	0	0	0	0	0	0	0	0	0	0	0	0	0	0	0	0
OTU199	k__Fungi(100)	p__Ascomycota(100)	c__Sordariomycetes(99)	o__Sordariales(99)	f__Chaetomiaceae(99)	g__Trichocladium(99)	s__Trichocladium_opacum(99)	3046.75	199	17	19	22	0	4	2	0	0	0	0	0	0	50	66	132	3	0	12	0	0	0	0	0	0	52	26	46	9	4	7	0	0	0	0	0	0	27	15	40	0
OTU1808	k__Fungi(100)	p__Basidiomycota(100)	c__Geminibasidiomycetes(100)	o__Geminibasidiales(100)	f__Geminibasidiaceae(100)	g__Geminibasidium(100)	s__Geminibasidium_sp(96)	2971	1808	5	3	1	0	0	0	4	7	15	0	0	0	12	11	31	0	0	0	291	28	1026	0	0	0	36	64	69	0	0	0	122	289	413	0	0	0	8	0	0	0
OTU248	k__Fungi(100)	p__Ascomycota(100)	c__Eurotiomycetes(100)	o__Eurotiales(100)	f__Aspergillaceae(93)	unclassified	unclassified	2945	248	0	0	0	0	0	0	170	71	395	19	8	12	1	0	2	0	0	0	433	336	569	7	7	6	1	0	1	0	0	0	93	122	322	0	3	0	2	11	4	0
OTU224	k__Fungi(100)	p__Basidiomycota(100)	c__Agaricomycetes(100)	o__Sebacinales(100)	f__Sebacinaceae(100)	g__Helvellosebacina(100)	s__Helvellosebacina_sp(100)	2922	224	0	0	0	0	0	0	0	0	0	0	0	0	0	0	0	0	0	0	8	0	0	0	0	0	0	0	0	0	0	0	13	1	0	0	0	0	0	0	0	0
OTU195	k__Fungi(100)	p__Ascomycota(97)	unclassified	unclassified	unclassified	unclassified	unclassified	2911.5	195	0	0	0	0	0	0	0	0	0	0	0	0	0	0	0	0	0	0	0	0	0	0	0	0	0	0	0	0	0	0	0	0	0	0	0	0	0	0	0	0
OTU190	k__Fungi(100)	p__Ascomycota(100)	c__Leotiomycetes(100)	o__Helotiales(100)	f__Helotiales_fam_Incertasedis(96)	g__Leohumicola(95)	s__Leohumicola_verrucosa(87)	2868	190	0	0	0	0	0	0	1	0	0	0	0	0	0	0	0	0	0	0	0	0	0	0	0	0	0	0	0	0	0	0	0	0	0	0	0	0	0	0	0	0
OTU216	k__Fungi(100)	p__Ascomycota(100)	c__Dothideomycetes(95)	o__Pleosporales(95)	unclassified	unclassified	unclassified	2866	216	79	1	37	155	163	159	5	4	0	60	22	74	0	0	0	0	0	0	0	0	0	114	0	5	0	0	0	0	0	0	0	0	0	0	0	0	0	0	0	0
OTU331	k__Fungi(100)	p__Basidiomycota(100)	c__Agaricomycetes(100)	o__Agaricales(100)	f__Inocybaceae(100)	g__Inocybe(100)	s__Inocybglabripes(97)	2854.5	331	659	570	1583	1	4	2.5	0	0	0	0	0	0	1	3	28	0	0	0	0	0	0	0	0	0	0	0	3	0	0	0	0	0	0	0	0	0	0	0	0	0
OTU220	k__Fungi(100)	p__Basidiomycota(100)	c__Agaricomycetes(100)	o__Sebacinales(100)	f__Sebacinaceae(100)	g__Sebacina(100)	s__Sebacina_sp(100)	2847.5	220	91	16	9	0	0	0	0	0	0	0	0	0	2	93	307	0	0	121	0	0	0	0	0	0	208	28	200	1	4	0	0	0	0	0	0	0	703	203	0	0
OTU344	k__Fungi(100)	p__Ascomycota(100)	c__Eurotiomycetes(100)	o__Eurotiales(100)	f__Aspergillaceae(99)	g__Penicillium(93)	s__Penicillium_polonicum(68)	2824.75	344	9	6	9	0	0	0	3	0	2	3	0	0	5	9	2	0	0	1	14	0	11	0	0	0	17	14	6	0	0	0	39	33	20	2	0	0	4	0	25	0
OTU323	k__Fungi(100)	p__Basidiomycota(100)	c__Agaricomycetes(100)	o__Agaricales(100)	f__Tricholomataceae(100)	g__Mycena(100)	s__Mycena_rebaudengoi(100)	2805.75	323	8	57	1447	171	131	151	0	0	0	0	0	0	13	41	8	18	209	59	0	0	0	0	0	0	0	0	22	0	0	2	0	0	0	0	0	0	0	2	0	0
OTU756	k__Fungi(100)	p__Basidiomycota(100)	c__Geminibasidiomycetes(100)	o__Geminibasidiales(100)	f__Geminibasidiaceae(100)	g__Geminibasidium(100)	s__Geminibasidium_sp(64)	2788	756	1	0	0	0	0	0	5	30	22	0	0	0	0	0	1	0	0	0	118	57	170	0	0	2	0	0	0	0	0	0	384	1294	301	0	0	0	0	0	36	0
OTU265	k__Fungi(100)	p__Basidiomycota(100)	c__Agaricomycetes(100)	o__Agaricales(100)	f__Cortinariaceae(100)	g__Cortinarius(100)	s__Cortinarius_scotoides(72)	2764.5	265	0	0	53	0	5	2.5	75	883	1161	5	2	5	2	0	0	0	0	0	545	14	1	0	0	0	0	0	0	0	0	0	0	0	1	0	0	0	0	0	0	0
OTU318	k__Fungi(100)	p__Basidiomycota(100)	c__Agaricomycetes(100)	o__Agaricales(100)	f__Bolbitiaceae(100)	g__Agrocybe(100)	s__Agrocyberebia(100)	2713	318	0	0	0	0	0	0	0	0	0	0	0	0	0	0	0	0	0	0	0	0	0	47	9	0	0	0	0	0	0	0	0	7	5	28	698	45	0	0	0	0
OTU249	k__Fungi(100)	p__unclassified_Fungi(100)	c__unclassified_Fungi(100)	o__unclassified_Fungi(100)	f__unclassified_Fungi(100)	g__unclassified_Fungi(100)	s__Fungi_sp(100)	2695.75	249	14	31	11	0	0	0	1	0	0	0	0	0	6	22	4	0	0	0	3	0	0	0	0	0	91	143	24	0	0	0	1	0	0	0	0	0	268	952	134	0
OTU91	k__Fungi(100)	p__Ascomycota(100)	c__Leotiomycetes(99)	o__Helotiales(99)	f__Helotiaceae(99)	g__Tetracladium(99)	s__Tetracladium_sp(99)	2686.75	91	0	1	0	0	0	0	22	16	15	7	9	1	0	1	1	0	0	0	22	3	13	2	1	4	0	0	0	0	0	0	24	23	1	2	0	6	6	124	0	1
OTU234	k__Fungi(100)	p__Ascomycota(100)	c__Leotiomycetes(100)	o__Helotiales(100)	f__Hyaloscyphaceae(100)	g__Lachnum(99)	s__Lachnum_virgineum(86)	2686	234	0	0	0	0	0	0	0	0	0	0	2	0	0	0	7	2	0	358	0	0	0	0	0	0	5	0	0	0	0	0	0	0	0	0	0	0	0	0	0	0
OTU235	k__Fungi(100)	p__Ascomycota(100)	c__Dothideomycetes(100)	o__Capnodiales(100)	f__Mycosphaerellaceae(89)	g__Mycosphaerella(89)	s__Mycosphaerella_tassiana(89)	2671.75	235	8	5	6	0	0	0	4	16	1	0	1	0	7	1	0	1	0	0	1	0	1	0	0	0	2	0	1	0	0	0	3	6	0	0	0	0	235	0	0	0
OTU309	k__Fungi(100)	p__Mortierellomycota(100)	c__Mortierellomycetes(100)	o__Mortierellales(100)	f__Mortierellaceae(100)	g__Mortierella(100)	s__Mortierella_hyalina(92)	2657.5	309	0	0	0	0	0	0	0	0	0	0	0	0	0	0	0	0	0	0	0	0	0	0	0	0	0	0	0	0	0	0	0	0	0	0	0	0	0	1	0	0
OTU167	k__Fungi(100)	p__Ascomycota(100)	c__Dothideomycetes(100)	o__Pleosporales(100)	f__Pleomassariaceae(75)	unclassified	unclassified	2649	167	0	0	0	0	0	0	0	0	0	0	0	0	0	0	0	0	0	0	0	0	0	0	0	0	1	0	0	0	0	0	0	0	0	0	0	0	0	0	0	0
OTU363	k__Fungi(100)	p__Glomeromycota(99)	c__Glomeromycetes(99)	o__Glomerales(99)	f__Glomeraceae(99)	g__Glomus(97)	s__Glomus_sp(90)	2641	363	0	0	0	0	0	0	21	14	1	113	76	7	0	0	0	0	0	0	52	5	14	305	372	575	0	0	0	0	0	0	10	11	10	145	37	28	0	0	0	0
OTU2439	k__Fungi(100)	p__Ascomycota(99)	unclassified	unclassified	unclassified	unclassified	unclassified	2598.75	2439	0	0	2	4	4	4	0	0	0	0	0	0	0	10	0	0	187	19	0	0	0	0	0	0	0	0	1	27	15	114	2	0	1	0	4	7	0	0	0	4
OTU343	k__Fungi(100)	p__Basidiomycota(100)	c__Agaricomycetes(100)	o__Agaricales(100)	f__Hymenogastraceae(99)	g__Hebeloma(98)	s__Hebeloma_sp(80)	2593	343	0	0	0	0	0	0	0	0	0	0	0	0	0	0	0	0	0	0	0	0	0	0	0	0	0	0	0	0	0	0	0	0	0	0	0	0	0	0	0	0
OTU295	k__Fungi(100)	p__Ascomycota(100)	c__Sordariomycetes(86)	unclassified	unclassified	unclassified	unclassified	2559	295	0	0	0	0	0	0	0	2	0	0	0	0	0	0	0	0	0	0	0	0	0	0	0	0	0	0	0	0	2	0	4	0	0	0	0	0	0	0	0	0
OTU2624	k__Fungi(100)	p__Basidiomycota(100)	c__Agaricomycetes(100)	o__Thelephorales(100)	f__Thelephoraceae(100)	g__Tomentella(87)	s__Tomentella_sp(83)	2530	2624	0	0	0	0	0	0	0	0	0	0	0	0	2	2	4	0	0	0	0	0	0	0	0	0	20	10	4	0	0	0	0	0	0	0	0	0	209	125	32	0
OTU163	k__Fungi(100)	p__Basidiomycota(100)	c__Agaricomycetes(100)	o__Agaricales(100)	f__Inocybaceae(100)	g__Inocybe(100)	s__Inocybpseudoreducta(100)	2519.5	163	0	0	0	0	0	0	0	0	0	0	0	0	0	0	0	0	0	0	0	0	0	0	0	0	0	0	0	0	0	0	0	0	0	0	0	0	0	0	0	0
OTU139	k__Fungi(100)	p__Ascomycota(100)	c__Dothideomycetes(100)	o__Pleosporales(100)	f__Lentitheciaceae(100)	g__Darksidea(100)	s__Darksidea_epsilon(100)	2514	139	0	0	0	0	0	0	0	0	0	0	0	0	0	0	0	0	0	0	0	0	0	0	0	0	0	0	0	0	0	0	0	0	0	0	0	0	0	0	0	0
OTU251	k__Fungi(100)	p__Ascomycota(100)	c__Pezizomycetes(100)	o__Pezizales(100)	f__Tuberaceae(100)	g__Tuber(100)	s__Tuber_excavatum(68)	2481.75	251	0	0	0	0	0	0	0	0	0	0	0	0	0	0	0	0	0	0	0	0	0	0	0	0	0	0	0	0	0	0	0	0	0	0	0	0	0	0	0	0
OTU113	k__Fungi(100)	p__Basidiomycota(100)	c__Agaricomycetes(95)	o__Agaricales(93)	f__Clavariaceae(81)	unclassified	unclassified	2463	113	0	0	0	0	0	0	0	0	0	0	0	0	0	0	0	0	0	0	0	0	0	0	0	0	0	0	0	0	0	0	0	0	0	0	0	0	0	0	0	0
OTU300	k__Fungi(100)	p__Basidiomycota(100)	c__Agaricomycetes(100)	o__Agaricales(100)	f__Cortinariaceae(100)	g__Cortinarius(100)	s__Cortinarius_hinnuleus(97)	2451	300	0	0	0	0	0	0	241	2	0	1	0	0	1	0	0	0	0	0	1	58	0	0	0	0	0	0	0	0	0	0	0	0	0	0	0	0	0	0	0	0
OTU506	k__Fungi(100)	p__Basidiomycota(100)	c__Agaricomycetes(100)	o__Russulales(100)	f__Russulaceae(100)	g__Russula(100)	s__Russula_olivobrunnea(93)	2444.5	506	0	0	0	0	0	0	0	0	0	0	0	0	0	0	0	0	0	0	0	0	0	0	0	0	6	7	883	0	21	10	0	0	0	0	0	0	0	1	0	0
OTU269	k__Fungi(100)	p__Basidiomycota(100)	c__Agaricomycetes(100)	o__Cantharellales(100)	f__Cantharellales_fam_Incertasedis(100)	g__Sistotrema(100)	s__Sistotrema_sp(100)	2435	269	0	0	0	0	0	0	1	2	0	0	0	0	0	0	0	0	0	0	13	2	8	0	0	0	0	0	0	0	0	0	0	3	0	0	0	0	0	0	0	0
OTU222	k__Fungi(100)	p__Ascomycota(99)	c__Archaeorhizomycetes(99)	o__Archaeorhizomycetales(98)	f__Archaeorhizomycetaceae(98)	g__Archaeorhizomyces(98)	s__Archaeorhizomyces_sp(98)	2406.25	222	0	0	0	0	0	0	0	0	0	0	0	0	0	0	0	0	0	0	0	0	3	0	0	0	0	0	0	0	0	0	2	0	0	0	0	0	0	0	0	0
OTU259	k__Fungi(100)	p__unclassified_Fungi(98)	c__unclassified_Fungi(98)	o__unclassified_Fungi(98)	f__unclassified_Fungi(98)	g__unclassified_Fungi(98)	s__Fungi_sp(98)	2405	259	0	0	0	51	28	39.5	0	0	0	0	0	0	0	0	0	51	40	43	0	0	0	0	0	0	0	0	0	45	65	82	0	0	0	0	0	0	0	0	0	89
OTU233	k__Fungi(100)	p__Basidiomycota(100)	c__Agaricomycetes(100)	o__Agaricales(100)	f__Tricholomataceae(100)	g__Hemimycena(100)	s__Hemimycena_gracilis(100)	2387.5	233	0	0	0	0	0	0	0	0	0	1	0	0	0	0	0	0	0	0	0	0	0	0	0	0	0	0	0	0	0	0	0	0	0	0	0	0	0	0	0	0
OTU3069	k__Fungi(100)	p__unclassified_Fungi(85)	c__unclassified_Fungi(85)	o__unclassified_Fungi(85)	f__unclassified_Fungi(85)	g__unclassified_Fungi(85)	s__Fungi_sp(85)	2375.25	3069	0	0	0	0	0	0	0	0	0	0	0	3	0	0	0	0	0	0	0	0	0	2	0	0	0	0	0	0	0	0	0	0	0	0	0	0	0	0	0	0
OTU359	k__Fungi(100)	p__Basidiomycota(84)	unclassified	unclassified	unclassified	unclassified	unclassified	2356	359	0	0	0	0	0	0	6	16	14	0	0	0	46	115	128	0	0	0	0	0	0	0	0	0	132	4	178	0	0	0	0	0	0	0	0	0	28	0	0	0
OTU358	k__Fungi(100)	p__Ascomycota(100)	c__Leotiomycetes(90)	o__Helotiales(88)	unclassified	unclassified	unclassified	2333.5	358	0	0	0	0	0	0	0	3	5	13	13	34	0	0	0	0	0	0	49	11	50	42	71	99	19	21	16	1	145	3	105	234	290	450	277	319	3	3	0	0
OTU283	k__Fungi(100)	p__Basidiomycota(100)	c__Agaricomycetes(100)	o__Sebacinales(100)	f__Sebacinaceae(100)	g__Sebacina(100)	s__Sebacina_sp(100)	2331.5	283	0	0	0	0	0	0	0	0	0	0	0	0	0	0	0	0	0	0	0	0	0	0	0	0	0	0	0	0	0	0	0	0	0	0	0	0	0	0	0	0
OTU505	k__Fungi(100)	p__Basidiomycota(100)	c__Agaricomycetes(100)	o__Boletales(100)	f__Melanogastraceae(100)	g__Melanogaster(100)	s__Melanogaster_broomeanus(94)	2326.75	505	94	102	85	0	0	0	35	37	41	0	0	0	37	36	36	0	0	0	27	32	34	0	0	0	15	34	23	0	0	0	6	130	71	0	0	0	50	30	41	0
OTU302	k__Fungi(100)	p__Mortierellomycota(100)	c__Mortierellomycetes(100)	o__Mortierellales(100)	f__Mortierellaceae(100)	g__Mortierella(100)	s__Mortierella_humilis(100)	2312.5	302	0	0	0	0	0	0	27	1	1	0	0	0	6	1	6	0	0	0	10	157	21	0	0	0	88	88	100	0	1	0	17	27	18	0	0	0	76	48	61	1
OTU155	k__Fungi(100)	p__Basidiomycota(100)	c__Agaricomycetes(100)	o__Agaricales(100)	unclassified	unclassified	unclassified	2267	155	0	0	0	0	0	0	0	0	0	0	0	0	0	0	0	0	0	0	0	0	0	0	0	0	0	0	0	0	0	0	0	0	0	0	0	0	0	0	0	0
OTU177	k__Fungi(100)	p__Ascomycota(100)	c__Saccharomycetes(100)	o__Saccharomycetales(100)	f__unclassified_Saccharomycetales(99)	g__unclassified_Saccharomycetales(99)	s__Saccharomycetales_sp(99)	2251.25	177	68	125	109	0	0	0	10	16	21	0	0	0	118	82	182	0	0	0	12	9	18	0	0	0	27	57	45	0	0	0	6	7	22	0	0	0	43	23	61	0
OTU145	k__Fungi(100)	p__Ascomycota(94)	unclassified	unclassified	unclassified	unclassified	unclassified	2236	145	0	0	0	0	0	0	0	0	0	0	0	0	0	0	0	0	0	0	0	0	0	0	0	0	0	0	0	0	0	0	0	0	0	0	0	0	0	0	0	0
OTU315	k__Fungi(100)	p__Basidiomycota(100)	c__Agaricomycetes(100)	o__Agaricales(100)	f__Inocybaceae(100)	g__Inocybe(100)	s__Inocybincarnata(100)	2189	315	0	0	0	0	0	0	0	0	0	0	0	0	0	0	0	0	0	0	0	0	0	0	0	0	0	0	0	0	0	0	0	0	0	0	0	0	0	0	0	0
OTU105	k__Fungi(100)	p__Basidiomycota(100)	c__Agaricomycetes(100)	o__Thelephorales(100)	f__Thelephoraceae(100)	g__Tomentella(100)	s__Tomentella_sp(100)	2179	105	0	0	0	0	0	0	0	0	0	0	0	0	0	0	0	0	0	0	0	0	0	0	0	0	0	0	0	0	0	0	62	0	0	0	0	0	0	0	0	0
OTU348	k__Fungi(100)	p__Basidiomycota(100)	c__Agaricomycetes(100)	o__Thelephorales(100)	f__Thelephoraceae(100)	g__Tomentella(100)	s__Tomentella_punicea(92)	2176.5	348	1398	3	36	10	477	243.5	0	0	0	0	0	0	2	5	1	0	0	0	0	0	0	0	0	0	0	0	0	0	0	0	0	0	0	0	0	0	0	0	0	0
OTU289	k__Fungi(100)	p__Basidiomycota(94)	c__Agaricomycetes(90)	o__Agaricales(81)	f__Clavariaceae(67)	unclassified	unclassified	2175.5	289	0	0	0	0	0	0	0	0	0	0	0	0	0	0	0	0	0	0	0	0	0	0	0	0	0	0	0	0	0	0	0	0	0	0	0	0	0	0	0	0
OTU95	k__Fungi(100)	p__Ascomycota(100)	c__Dothideomycetes(98)	o__Pleosporales(98)	unclassified	unclassified	unclassified	2141	95	0	0	0	0	0	0	0	0	0	0	0	0	0	0	0	0	0	0	0	0	0	0	0	0	0	0	0	0	0	0	0	0	0	0	0	0	0	0	0	0
OTU261	k__Fungi(100)	p__Ascomycota(100)	c__Sordariomycetes(100)	o__Sordariales(100)	f__Chaetomiaceae(100)	g__Humicola(86)	s__Humicola_nigrescens(86)	2127	261	42	35	49	0	0	0	26	62	100	0	3	9	3	1	2	0	0	0	17	13	26	2	5	0	2	0	0	0	0	1	2	14	0	0	0	0	2	2	79	0
OTU267	k__Fungi(100)	p__Basidiomycota(100)	c__Agaricomycetes(100)	o__Cantharellales(100)	f__Cantharellales_fam_Incertasedis(100)	g__Sistotrema(100)	s__Sistotrema_muscicola(100)	2106	267	0	0	0	0	0	0	0	0	0	0	0	0	0	0	0	0	0	0	0	0	0	0	0	0	0	0	0	0	0	0	0	0	0	0	0	0	0	0	0	0
OTU160	k__Fungi(100)	p__Basidiomycota(100)	c__Agaricomycetes(100)	o__Agaricales(100)	f__Tricholomataceae(100)	g__Mycena(100)	unclassified	2093	160	30	25	3	62	223	142.5	0	0	0	0	0	0	62	1	12	768	404	290	0	0	0	0	0	0	0	0	0	19	0	0	0	0	0	0	0	0	0	0	0	3
OTU2616	k__Fungi(100)	p__Basidiomycota(100)	c__Agaricomycetes(100)	o__Thelephorales(100)	f__Thelephoraceae(100)	g__Tomentella(94)	s__Tomentella_sp(84)	2088	2616	85	6	377	0	50	25	0	0	0	0	0	0	0	0	0	0	0	0	0	0	0	0	0	0	0	2	0	0	0	0	0	0	0	0	0	0	0	0	0	0
OTU303	k__Fungi(100)	p__Ascomycota(100)	c__Leotiomycetes(91)	o__Helotiales(90)	unclassified	unclassified	unclassified	2085	303	0	0	0	0	0	0	0	0	0	0	0	0	0	0	0	0	0	0	0	0	40	0	0	1	0	0	0	0	0	0	129	0	0	24	0	0	0	0	0	0
OTU2449	k__Fungi(100)	p__Ascomycota(100)	c__Sordariomycetes(100)	o__Hypocreales(100)	f__Nectriaceae(100)	g__Nectria(99)	s__Nectria_ramulariae(98)	2063.5	2449	26	14	29	0	1	0.5	0	4	2	3	1	2	14	11	7	1	2	0	3	1	3	0	0	2	0	0	3	2	0	0	0	0	1	0	0	0	0	0	0	0
OTU247	k__Fungi(100)	p__Ascomycota(100)	c__Leotiomycetes(100)	o__Helotiales(100)	f__Hyaloscyphaceae(100)	unclassified	unclassified	2062.25	247	0	0	0	0	0	0	0	0	0	1	0	0	0	0	0	0	0	0	0	0	0	0	0	0	0	0	0	0	0	0	0	0	0	0	0	0	0	0	0	0
OTU254	k__Fungi(100)	p__Basidiomycota(100)	c__Agaricomycetes(100)	o__Thelephorales(100)	f__Thelephoraceae(100)	g__Tomentella(86)	s__Tomentella_sp(74)	2050	254	1777	23	243	0	4	2	0	0	0	0	0	0	0	0	1	0	0	0	0	0	0	0	0	0	0	0	0	0	0	0	0	0	0	0	0	0	0	0	0	0
OTU262	k__Fungi(100)	p__Basidiomycota(100)	c__Agaricomycetes(100)	o__Atheliales(100)	f__Atheliaceae(100)	g__Amphinema(98)	s__Amphinema_byssoides(98)	2037	262	0	0	0	0	0	0	0	0	0	0	0	0	0	0	0	0	0	0	0	0	0	0	0	0	0	0	0	0	0	0	0	0	0	0	0	0	0	0	0	0
OTU242	k__Fungi(100)	p__Ascomycota(100)	c__Leotiomycetes(97)	o__Helotiales(95)	f__Helotiaceae(86)	g__unclassified_Helotiaceae(62)	s__Helotiaceasp(62)	2032.5	242	0	0	0	1	0	0.5	0	0	0	0	0	0	0	0	0	0	0	0	0	0	0	0	0	0	0	0	0	0	0	0	0	0	0	0	0	0	0	0	0	0
OTU72	k__Fungi(100)	p__Ascomycota(100)	c__Eurotiomycetes(100)	o__Eurotiales(100)	f__Trichocomaceae(100)	g__Sagenomella(100)	s__Sagenomella_striatispora(91)	2022	72	0	0	0	0	0	0	0	0	0	0	0	0	0	0	0	0	0	0	0	0	2	0	0	0	0	1	1	0	0	0	3	2	2	0	0	0	13	30	43	0
OTU396	k__Fungi(100)	p__Basidiomycota(99)	c__Agaricomycetes(97)	o__Polyporales(95)	f__Xenasmataceae(95)	g__Xenasma(95)	s__Xenasma_rimicola(95)	1996.25	396	0	0	0	0	0	0	0	0	0	0	0	0	0	0	0	0	0	0	0	0	0	0	0	0	0	0	0	0	0	0	0	0	0	0	0	0	0	0	0	0
OTU297	k__Fungi(100)	p__Basidiomycota(100)	c__Agaricomycetes(100)	o__Agaricales(100)	f__Inocybaceae(100)	g__Inocybe(100)	s__Inocybsp(77)	1989	297	0	0	0	0	0	0	0	1	30	0	0	0	0	0	0	0	0	0	0	0	2	0	0	0	0	0	0	0	0	0	0	0	0	0	0	0	0	0	0	0
OTU326	k__Fungi(100)	p__Ascomycota(100)	c__Sordariomycetes(94)	unclassified	unclassified	unclassified	unclassified	1969.5	326	0	0	0	0	0	0	0	0	0	0	0	0	0	0	0	0	0	0	0	0	0	0	0	0	0	0	0	0	0	0	0	0	0	0	0	0	0	0	0	0
OTU571	k__Fungi(100)	p__Basidiomycota(100)	c__Agaricomycetes(100)	o__Sebacinales(100)	f__Sebacinaceae(100)	g__Sebacina(100)	s__Sebacina_sp(90)	1968.75	571	0	0	0	0	0	0	0	0	0	0	0	0	105	21	392	0	0	0	0	0	0	0	0	0	2	1	121	0	0	0	0	0	0	0	0	0	59	0	0	0
OTU237	k__Fungi(100)	p__Basidiomycota(100)	c__Agaricomycetes(100)	o__Agaricales(89)	f__Inocybaceae(70)	g__Inocybe(70)	unclassified	1966	237	0	0	0	0	0	0	0	0	0	0	0	0	0	0	0	0	0	0	0	0	0	0	0	0	0	0	0	0	0	0	0	0	0	0	0	0	0	0	0	0
OTU219	k__Fungi(100)	p__Ascomycota(100)	c__Dothideomycetes(100)	o__Dothideales(100)	f__Aureobasidiaceae(100)	g__Aureobasidium(100)	s__Aureobasidium_pullulans(100)	1954.5	219	1	0	0	0	0	0	2	7	3	0	0	0	0	0	0	0	0	0	0	0	0	0	0	0	2	4	1	1	0	0	35	0	5	0	0	0	0	0	0	0
OTU3606	k__Fungi(100)	p__Mortierellomycota(100)	c__Mortierellomycetes(100)	o__Mortierellales(100)	f__Mortierellaceae(100)	g__Mortierella(100)	unclassified	1940	3606	0	0	0	0	0	0	0	0	0	0	0	0	0	0	0	0	0	0	0	0	0	0	0	0	0	0	0	0	0	0	0	0	0	0	0	0	0	0	0	0
OTU394	k__Fungi(100)	p__Basidiomycota(100)	c__Agaricomycetes(100)	o__Sebacinales(100)	f__Sebacinaceae(100)	g__Sebacina(100)	s__Sebacina_sp(100)	1904.75	394	0	3	2	0	0	0	0	0	0	0	0	0	0	0	0	0	0	0	0	0	0	0	0	0	0	0	1	0	0	0	0	0	0	0	0	0	1	0	0	0
OTU399	k__Fungi(100)	p__Ascomycota(95)	unclassified	unclassified	unclassified	unclassified	unclassified	1874.25	399	10	6	6	0	0	0	57	39	62	1	0	0	8	3	1	0	0	0	75	62	22	0	1	0	5	12	3	0	0	0	3	2	19	0	0	0	7	5	64	0
OTU221	k__Fungi(100)	p__Basidiomycota(100)	c__Agaricomycetes(100)	o__Thelephorales(100)	f__Thelephoraceae(100)	g__Tomentella(99)	s__Tomentella_sp(99)	1857	221	0	0	0	0	0	0	0	2	0	0	0	0	0	0	0	0	0	0	0	0	0	0	0	0	0	0	0	0	0	0	0	0	0	0	0	0	0	0	0	0
OTU327	k__Fungi(100)	p__Ascomycota(100)	c__Leotiomycetes(99)	o__Helotiales(99)	f__Hyaloscyphaceae(97)	g__unclassified_Hyaloscyphaceae(73)	s__Hyaloscyphaceasp(73)	1845.75	327	0	0	0	0	0	0	0	0	0	0	0	0	0	0	0	0	0	0	0	0	0	0	0	0	0	0	0	0	0	0	0	0	0	0	0	0	0	0	0	0
OTU197	k__Fungi(100)	p__Ascomycota(100)	c__Sordariomycetes(100)	o__Hypocreales(100)	f__Clavicipitaceae(100)	g__Metarhizium(100)	s__Metarhizium_carneum(100)	1813	197	35	45	32	1	0	0.5	0	0	2	0	0	0	12	10	17	0	0	0	0	0	0	0	0	0	1	11	6	0	0	0	5	0	0	0	0	0	2	2	0	0
OTU243	k__Fungi(100)	p__Ascomycota(99)	c__Sordariomycetes(92)	unclassified	unclassified	unclassified	unclassified	1811	243	0	0	0	0	0	0	13	1	4	152	12	49	0	0	1	0	0	0	7	1	18	336	135	154	4	10	1	0	0	0	23	40	11	105	47	36	3	0	0	0
OTU209	k__Fungi(100)	p__Basidiomycota(97)	unclassified	unclassified	unclassified	unclassified	unclassified	1799	209	0	0	0	0	0	0	31	31	96	0	0	1	0	0	0	0	0	0	78	151	66	0	4	0	0	0	0	0	0	0	4	5	10	0	0	0	0	0	0	0
OTU286	k__Fungi(100)	p__Basidiomycota(100)	c__Agaricomycetes(100)	o__Thelephorales(100)	f__Thelephoraceae(100)	g__Tomentella(98)	s__Tomentella_sp(97)	1788.5	286	0	0	0	0	0	0	0	0	0	0	0	0	0	0	0	0	0	0	0	0	0	0	0	0	0	0	0	0	0	0	0	0	0	0	0	0	0	0	0	0
OTU3451	k__Fungi(100)	p__Basidiomycota(100)	c__Agaricomycetes(100)	o__Atheliales(100)	f__Atheliaceae(100)	g__Piloderma(100)	s__Piloderma_olivaceum(94)	1787	3451	0	0	0	0	0	0	0	0	0	0	0	0	0	0	0	0	0	0	0	0	0	0	0	0	0	0	0	0	0	0	0	0	0	0	0	0	0	0	0	0
OTU294	k__Fungi(100)	p__Ascomycota(96)	c__Pezizomycetes(84)	o__Pezizales(84)	f__Pyronemataceae(73)	g__Rhodoscypha(60)	s__Rhodoscypha_sp(60)	1783	294	0	0	0	0	0	0	0	0	0	0	0	0	0	0	0	0	0	0	0	0	0	0	0	0	1	0	0	0	0	0	0	0	0	0	0	0	0	0	0	0
OTU379	k__Fungi(100)	p__Basidiomycota(100)	c__Agaricomycetes(100)	o__Agaricales(100)	f__Inocybaceae(100)	g__Inocybe(100)	s__Inocybrimosa(98)	1751.25	379	0	0	0	0	0	0	0	0	0	0	0	0	0	0	0	0	0	0	0	0	0	0	0	0	0	0	0	0	0	0	0	0	0	0	0	0	0	0	0	0
OTU314	k__Fungi(100)	p__Ascomycota(98)	c__Leotiomycetes(84)	o__Helotiales(81)	unclassified	unclassified	unclassified	1738.5	314	219	225	196	1	1	1	0	0	0	0	0	0	93	49	31	0	0	1	0	0	0	0	0	0	4	1	6	0	0	0	0	0	0	0	0	0	3	0	0	0
OTU290	k__Fungi(100)	p__Ascomycota(100)	c__Eurotiomycetes(83)	o__Chaetothyriales(82)	f__Herpotrichiellaceae(77)	g__unclassified_Herpotrichiellaceae(61)	s__Herpotrichiellaceasp(61)	1724.5	290	1	5	0	1	0	0.5	0	0	0	0	0	0	0	0	0	0	0	0	0	0	0	0	0	0	0	0	0	0	0	0	0	0	0	0	0	0	0	0	0	0
OTU342	k__Fungi(100)	p__Mortierellomycota(100)	c__Mortierellomycetes(100)	o__Mortierellales(100)	f__Mortierellaceae(100)	g__Mortierella(100)	unclassified	1704.5	342	5	4	0	0	0	0	18	45	26	0	0	0	0	0	0	0	0	0	14	35	8	0	0	0	0	0	0	0	0	0	1	3	4	0	0	0	0	0	0	0
OTU301	k__Fungi(100)	p__Ascomycota(100)	c__Dothideomycetes(100)	o__Pleosporales(100)	f__Sporormiaceae(100)	g__Preussia(100)	s__Preussia_flanaganii(100)	1698.5	301	64	36	37	0	0	0	18	60	58	5	0	4	1	0	2	0	0	0	81	28	74	0	0	0	1	0	1	0	0	0	0	0	6	0	0	0	0	0	0	0
OTU285	k__Fungi(100)	p__Basidiomycota(100)	c__Agaricomycetes(100)	o__Agaricales(100)	f__Inocybaceae(100)	g__Inocybe(100)	s__Inocybhaemacta(100)	1698	285	0	0	0	0	0	0	0	0	0	0	0	0	0	0	0	0	0	0	0	0	0	0	0	0	1046	65	25	0	0	0	0	0	0	0	0	0	135	110	42	0
OTU291	k__Fungi(100)	p__Ascomycota(92)	unclassified	unclassified	unclassified	unclassified	unclassified	1693.25	291	0	0	0	0	0	0	0	0	0	0	0	0	0	0	0	0	0	0	0	0	0	0	0	0	0	205	7	0	31	7	0	0	0	0	0	0	0	0	0	0
OTU89	k__Fungi(100)	p__Ascomycota(94)	unclassified	unclassified	unclassified	unclassified	unclassified	1671	89	0	0	0	0	0	0	0	1	0	0	0	0	0	0	0	0	0	0	0	0	1	0	0	0	0	0	0	0	0	0	0	0	0	0	0	0	6	0	0	0
OTU211	k__Fungi(100)	p__Basidiomycota(100)	c__Agaricomycetes(100)	o__Sebacinales(100)	f__Sebacinaceae(100)	g__Sebacina(100)	s__Sebacina_incrustans(94)	1640.5	211	0	0	0	0	0	0	148	9	38	7	0	0	0	0	0	0	0	0	0	1	0	0	0	0	0	0	0	0	0	0	0	0	0	0	0	0	0	0	0	0
OTU293	k__Fungi(100)	p__Basidiomycota(100)	c__Agaricomycetes(100)	o__Sebacinales(100)	f__Sebacinaceae(100)	g__Sebacina(99)	s__Sebacina_sp(97)	1638.25	293	0	1582	0	10	0	5	0	0	0	0	0	0	0	0	0	0	0	0	0	0	0	0	0	0	0	0	1	0	0	0	0	0	0	0	0	0	0	0	0	0
OTU272	k__Fungi(100)	p__Ascomycota(99)	unclassified	unclassified	unclassified	unclassified	unclassified	1623	272	0	0	0	0	0	0	0	0	0	0	0	0	0	0	0	0	0	0	2	0	0	0	0	0	0	0	0	0	0	0	0	0	0	0	0	0	0	0	0	0
OTU277	k__Fungi(100)	p__Ascomycota(100)	c__Eurotiomycetes(100)	o__Chaetothyriales(100)	f__Herpotrichiellaceae(100)	g__Cladophialophora(100)	s__Cladophialophora_sp(93)	1616.75	277	42	117	22	2	1	1.5	12	11	1	8	2	0	0	0	0	0	0	0	45	12	0	4	0	0	0	0	0	0	0	0	0	2	2	0	0	0	0	0	0	0
OTU520	k__Fungi(100)	p__Ascomycota(100)	c__Pezizomycetes(100)	o__Pezizales(100)	f__Pyronemataceae(100)	g__unclassified_Pyronemataceae(100)	s__Pyronemataceasp(100)	1602.5	520	0	0	0	0	0	0	0	0	0	0	0	0	0	0	0	0	0	0	0	0	0	0	0	0	0	0	0	0	0	0	0	0	0	0	0	0	0	0	0	0
OTU3221	k__Fungi(100)	p__Ascomycota(100)	c__Eurotiomycetes(87)	o__Chaetothyriales(87)	f__Herpotrichiellaceae(83)	g__Rhinocladiella(78)	s__Rhinocladiella_sp(78)	1600	3221	0	0	0	0	0	0	0	0	0	0	0	0	0	0	0	0	0	0	0	0	0	0	0	0	0	0	0	0	0	0	0	0	0	0	0	0	0	0	0	0
OTU311	k__Fungi(100)	p__Ascomycota(100)	c__Eurotiomycetes(100)	o__Chaetothyriales(100)	f__Herpotrichiellaceae(100)	g__Cladophialophora(95)	unclassified	1597	311	0	0	0	0	0	0	291	170	410	2	3	1	0	0	0	0	0	0	327	129	233	1	1	0	0	0	0	0	0	0	6	1	18	0	0	0	0	0	0	0
OTU307	k__Fungi(100)	p__Basidiomycota(99)	c__Agaricomycetes(82)	unclassified	unclassified	unclassified	unclassified	1591	307	0	0	0	0	0	0	0	1	1	0	0	0	6	7	16	0	0	0	13	2	9	0	0	0	59	53	24	0	0	0	64	45	35	0	0	0	96	9	213	0
OTU332	k__Fungi(100)	p__Ascomycota(98)	unclassified	unclassified	unclassified	unclassified	unclassified	1568.5	332	0	0	0	0	0	0	0	1	118	4	0	61	0	0	0	0	0	0	23	350	293	0	293	41	0	0	33	0	0	0	0	0	0	1	0	0	0	0	0	0
OTU422	k__Fungi(100)	p__Ascomycota(100)	c__Leotiomycetes(87)	o__Helotiales(84)	unclassified	unclassified	unclassified	1564.75	422	0	0	1	0	0	0	0	0	0	0	0	0	0	0	0	0	0	0	0	0	0	0	0	0	0	0	0	0	0	0	0	0	0	0	0	0	0	0	0	0
OTU445	k__Fungi(100)	p__Basidiomycota(100)	c__Agaricomycetes(100)	o__Thelephorales(100)	f__Thelephoraceae(100)	g__Tomentella(99)	s__Tomentella_sp(93)	1561	445	0	0	0	0	0	0	371	271	902	6	4	5	0	0	0	0	0	0	0	0	0	0	0	0	0	0	0	0	0	0	0	0	0	0	0	0	0	0	0	0
OTU292	k__Fungi(100)	p__Mortierellomycota(100)	c__Mortierellomycetes(100)	o__Mortierellales(100)	f__Mortierellaceae(100)	g__Mortierella(100)	unclassified	1556	292	0	0	0	0	0	0	0	0	0	0	0	0	0	0	0	0	0	0	0	0	0	0	0	0	0	0	0	0	0	0	0	0	0	0	0	0	0	0	0	0
OTU3398	k__Fungi(100)	p__Basidiomycota(100)	c__Agaricomycetes(100)	o__Thelephorales(100)	f__Thelephoraceae(100)	g__Tomentella(97)	s__Tomentella_ellisii(65)	1549.75	3398	0	0	0	0	0	0	0	0	0	0	0	0	0	0	0	0	0	0	0	0	0	0	0	0	0	0	0	0	0	0	0	0	0	0	0	0	0	0	0	0
OTU274	k__Fungi(100)	p__Ascomycota(100)	c__Sordariomycetes(99)	o__Sordariales(87)	unclassified	unclassified	unclassified	1541	274	0	0	0	0	0	0	0	0	0	0	0	0	0	0	0	0	0	0	0	0	0	0	0	0	0	0	0	0	0	0	0	0	0	0	0	0	0	0	0	0
OTU229	k__Fungi(100)	p__Basidiomycota(100)	c__Agaricomycetes(99)	o__Polyporales(99)	f__Xenasmataceae(99)	g__Xenasma(99)	s__Xenasma_rimicola(99)	1537	229	0	0	0	0	0	0	0	0	0	0	0	0	0	0	0	0	0	0	0	0	0	0	0	0	0	0	0	0	0	0	0	1	0	7	0	0	0	0	0	0
OTU2673	k__Fungi(100)	p__Basidiomycota(100)	c__Agaricomycetes(100)	o__Thelephorales(100)	f__Thelephoraceae(100)	g__Tomentella(100)	unclassified	1516.25	2673	0	0	0	0	0	0	0	0	0	0	0	0	0	0	0	0	0	0	2	0	2	0	0	0	0	0	0	0	0	0	46	74	3	0	0	0	0	0	0	0
OTU444	k__Fungi(100)	p__Basidiomycota(100)	c__Agaricomycetes(100)	o__Sebacinales(100)	f__Sebacinaceae(100)	g__Sebacina(100)	s__Sebacina_sp(100)	1501	444	0	0	0	0	0	0	0	0	0	0	0	0	0	0	0	0	0	0	0	0	0	0	0	0	0	0	0	0	0	0	0	0	0	0	0	0	0	0	0	0
OTU439	k__Fungi(100)	p__Ascomycota(100)	c__Eurotiomycetes(100)	o__Chaetothyriales(100)	f__Herpotrichiellaceae(100)	g__Cladophialophora(100)	s__Cladophialophora_chaetospira(93)	1492.25	439	314	167	67	21	72	46.5	0	5	0	0	0	0	0	0	9	3	0	0	0	0	0	0	0	0	0	0	0	0	0	0	0	0	0	0	0	0	0	0	0	0
OTU3284	k__Fungi(100)	p__unclassified_Fungi(99)	c__unclassified_Fungi(99)	o__unclassified_Fungi(99)	f__unclassified_Fungi(99)	g__unclassified_Fungi(99)	s__Fungi_sp(99)	1455	3284	0	0	0	0	0	0	0	0	0	1	7	10	0	0	0	0	0	0	0	0	0	4	0	3	0	0	0	0	0	0	0	0	0	16	0	0	0	0	0	0
OTU371	k__Fungi(100)	p__Basidiomycota(100)	c__Tremellomycetes(100)	o__Filobasidiales(100)	f__Piskurozymaceae(100)	g__Solicoccozyma(100)	s__Solicoccozyma_terrea(100)	1444	371	4	9	24	0	0	0	25	24	43	1	0	3	15	1	34	0	0	0	40	14	41	0	0	0	25	34	6	0	0	0	8	58	24	0	0	0	27	28	21	0
OTU296	k__Fungi(100)	p__Ascomycota(95)	c__Sordariomycetes(61)	unclassified	unclassified	unclassified	unclassified	1433.75	296	0	0	0	0	0	0	0	0	0	0	0	0	0	0	0	0	0	0	0	0	0	0	0	0	0	0	0	0	0	0	0	0	0	0	0	0	10	69	0	0
OTU392	k__Fungi(100)	p__Basidiomycota(100)	c__Agaricomycetes(100)	o__Agaricales(100)	f__Inocybaceae(98)	g__Inocybe(98)	s__Inocybsp(84)	1432	392	0	0	0	0	0	0	0	0	0	0	0	0	0	0	0	0	0	0	0	0	0	0	0	0	0	0	0	0	0	0	0	0	0	0	0	0	0	0	0	0
OTU310	k__Fungi(100)	p__Ascomycota(100)	c__Pezizomycetes(100)	o__Pezizales(100)	f__Pyronemataceae(100)	g__Geopora(100)	s__Geopora_tenuis(100)	1425	310	0	0	0	0	0	0	0	0	0	0	0	0	0	0	0	0	0	0	0	0	0	0	0	0	0	0	0	0	0	0	0	0	0	0	0	0	0	0	0	0
OTU329	k__Fungi(100)	p__Basidiomycota(100)	c__Agaricomycetes(100)	o__Agaricales(100)	unclassified	unclassified	unclassified	1419.5	329	0	0	0	0	0	0	0	0	0	0	0	0	0	0	0	0	0	0	0	0	0	0	0	0	0	0	0	0	0	0	0	0	2	0	0	0	0	0	0	0
OTU600	k__Fungi(100)	p__Basidiomycota(100)	c__Agaricomycetes(99)	o__Agaricales(99)	f__Inocybaceae(94)	g__Inocybe(94)	unclassified	1415	600	0	0	0	0	0	0	0	0	0	0	0	0	0	0	0	0	0	0	0	0	0	0	0	0	0	0	0	0	0	0	0	0	0	0	0	0	0	0	0	0
OTU372	k__Fungi(100)	p__Basidiomycota(100)	c__Agaricomycetes(100)	o__Atheliales(100)	f__Atheliaceae(100)	g__unclassified_Atheliaceae(100)	s__Atheliaceasp(100)	1413	372	0	0	0	0	0	0	0	0	0	0	0	0	0	0	0	0	0	0	0	0	0	0	0	0	0	0	0	0	0	0	0	0	0	0	0	0	0	0	0	0
OTU430	k__Fungi(100)	p__Ascomycota(99)	c__Archaeorhizomycetes(94)	o__Archaeorhizomycetales(94)	f__Archaeorhizomycetaceae(94)	g__Archaeorhizomyces(94)	s__Archaeorhizomyces_finlayi(81)	1409	430	0	0	0	0	0	0	0	12	0	0	0	0	0	0	0	0	0	0	3	0	8	0	0	0	0	0	0	0	0	0	0	3	1	0	0	0	0	0	0	0
OTU440	k__Fungi(100)	p__Basidiomycota(100)	c__Tremellomycetes(100)	o__Filobasidiales(100)	f__Filobasidiaceae(100)	g__Naganishia(100)	s__Naganishia_albida(98)	1378.75	440	0	0	2	0	0	0	0	3	1	0	0	0	0	0	0	0	0	0	0	0	0	0	0	0	2	14	2	0	1	0	1	6	7	0	0	0	11	32	60	0
OTU284	k__Fungi(100)	p__Ascomycota(100)	c__Sordariomycetes(92)	unclassified	unclassified	unclassified	unclassified	1371	284	0	0	0	0	0	0	0	0	0	0	0	6	0	0	0	0	0	0	0	0	1	2	14	1	0	0	0	0	0	0	11	11	9	0	9	7	0	0	0	0
OTU3260	k__Fungi(100)	p__Basidiomycota(100)	c__Agaricomycetes(100)	o__Agaricales(100)	f__Bolbitiaceae(100)	g__Agrocybe(100)	s__Agrocyberebia(100)	1349	3260	0	0	0	0	0	0	0	0	0	0	0	0	0	0	0	0	0	0	0	0	0	8	5	0	0	0	0	0	0	0	0	5	6	7	343	14	0	0	0	0
OTU384	k__Fungi(100)	p__Ascomycota(100)	c__Pezizomycetes(100)	o__Pezizales(100)	f__Tuberaceae(100)	g__Tuber(100)	s__Tuber_mexiusanum(86)	1346	384	0	0	0	0	0	0	0	0	0	0	0	0	0	0	0	0	0	0	0	0	0	0	0	0	0	0	0	0	0	0	0	0	0	0	0	0	0	0	0	0
OTU256	k__Fungi(100)	p__Ascomycota(100)	c__Leotiomycetes(100)	o__Helotiales(100)	f__Helotiales_fam_Incertasedis(72)	g__Chalara(71)	s__Chalara_sp(62)	1319	256	0	0	0	0	0	0	0	0	0	0	0	0	0	0	0	0	0	0	0	0	0	0	0	0	0	0	0	0	0	0	0	6	3	0	0	0	0	0	0	0
OTU490	k__Fungi(100)	p__unclassified_Fungi(76)	c__unclassified_Fungi(76)	o__unclassified_Fungi(76)	f__unclassified_Fungi(76)	g__unclassified_Fungi(76)	s__Fungi_sp(76)	1307	490	0	0	0	0	0	0	0	0	0	0	0	0	0	0	0	0	0	0	0	0	0	0	0	0	0	0	0	0	0	0	0	0	0	0	0	0	0	0	0	0
OTU325	k__Fungi(100)	p__Ascomycota(100)	c__Eurotiomycetes(100)	o__Eurotiales(100)	f__Aspergillaceae(98)	g__Penicillium(89)	unclassified	1299.5	325	57	29	57	0	0	0	20	45	62	4	8	2	5	10	41	0	0	5	21	3	25	0	0	1	0	0	3	0	0	0	0	4	11	0	0	0	4	6	8	0
OTU718	k__Fungi(100)	p__Ascomycota(100)	c__Leotiomycetes(89)	o__Helotiales(89)	f__Helotiales_fam_Incertasedis(78)	g__Cadophora(67)	s__Cadophora_melinii(67)	1293.25	718	0	0	0	0	0	0	0	0	0	0	0	0	1	1	0	0	0	0	2	0	0	1	0	0	0	0	0	0	4	0	6	16	8	4	0	2	2	0	2	0
OTU378	k__Fungi(100)	p__Ascomycota(100)	c__Dothideomycetes(65)	unclassified	unclassified	unclassified	unclassified	1280.5	378	0	0	0	0	0	0	0	0	3	0	0	0	0	1	0	0	0	0	0	1	22	0	0	0	0	433	0	0	0	0	0	12	2	0	0	0	0	0	0	0
OTU437	k__Fungi(100)	p__unclassified_Fungi(98)	c__unclassified_Fungi(98)	o__unclassified_Fungi(98)	f__unclassified_Fungi(98)	g__unclassified_Fungi(98)	s__Fungi_sp(98)	1277.5	437	0	1	1	0	0	0	0	0	0	0	0	0	0	8	0	0	0	0	2	0	0	0	0	0	6	30	3	0	0	0	0	0	0	0	0	0	56	89	99	0
OTU266	k__Fungi(100)	p__Basidiomycota(97)	c__Agaricomycetes(90)	o__Agaricales(72)	unclassified	unclassified	unclassified	1266	266	0	0	0	0	0	0	0	0	0	0	0	0	0	0	0	0	0	0	0	0	0	0	0	0	0	0	0	0	0	0	0	0	0	0	0	0	0	0	0	0
OTU347	k__Fungi(100)	p__Ascomycota(87)	unclassified	unclassified	unclassified	unclassified	unclassified	1253	347	0	0	0	0	0	0	40	8	14	395	138	106	0	0	0	0	0	0	406	5	1	20	2	39	0	0	0	0	0	0	0	0	0	0	0	0	0	0	0	0
OTU322	k__Fungi(100)	p__Ascomycota(92)	unclassified	unclassified	unclassified	unclassified	unclassified	1246.5	322	0	0	0	0	0	0	9	8	4	47	66	13	0	0	0	0	0	0	1	0	0	0	1	0	0	0	0	0	0	0	0	0	1	0	12	0	0	0	0	0
OTU501	k__Fungi(100)	p__Basidiomycota(100)	c__Agaricomycetes(100)	o__Thelephorales(100)	f__Thelephoraceae(100)	g__Tomentella(96)	s__Tomentella_sp(62)	1243.75	501	0	0	0	0	0	0	75	3	136	0	0	0	105	222	0	0	0	0	6	3	4	0	0	0	4	485	64	0	14	4	19	5	8	0	0	0	0	0	0	0
OTU360	k__Fungi(100)	p__Ascomycota(100)	c__Geoglossomycetes(100)	o__Geoglossales(100)	f__Geoglossaceae(100)	g__Trichoglossum(100)	s__Trichoglossum_variabile(99)	1235	360	0	0	0	0	0	0	0	0	0	0	0	0	0	0	0	0	0	0	0	0	0	0	0	0	0	0	0	0	0	0	0	0	0	0	0	0	0	0	0	0
OTU418	k__Fungi(100)	p__Basidiomycota(100)	c__Agaricomycetes(100)	o__Agaricales(100)	f__Hymenogastraceae(89)	g__Hymenogaster(78)	unclassified	1226	418	0	0	0	0	0	0	0	0	0	0	0	0	0	0	0	0	0	0	0	0	0	0	0	0	0	3	0	0	0	0	0	0	0	0	0	0	0	0	0	0
OTU353	k__Fungi(100)	p__Basidiomycota(100)	c__Agaricomycetes(100)	o__Thelephorales(100)	f__Thelephoraceae(100)	g__Tomentella(97)	s__Tomentella_sp(88)	1212.5	353	0	0	0	0	0	0	0	0	0	0	1	0	0	0	0	0	0	0	0	0	0	0	0	0	0	0	0	0	0	0	0	0	0	0	0	0	0	0	0	0
OTU1780	k__Fungi(100)	p__Mortierellomycota(100)	c__Mortierellomycetes(100)	o__Mortierellales(100)	f__Mortierellaceae(100)	g__Mortierella(100)	unclassified	1211	1780	29	33	26	0	0	0	0	0	1	0	0	0	1	8	0	0	0	0	0	0	0	0	0	0	32	30	5	0	0	0	0	0	0	0	0	0	5	483	37	0
OTU409	k__Fungi(100)	p__Ascomycota(100)	c__Archaeorhizomycetes(100)	o__Archaeorhizomycetales(100)	f__Archaeorhizomycetaceae(100)	g__Archaeorhizomyces(100)	s__Archaeorhizomyces_sp(100)	1210.5	409	0	0	0	0	0	0	0	0	0	0	0	0	0	0	0	0	0	0	0	0	0	0	0	0	0	0	0	0	0	0	0	0	0	0	0	0	0	6	69	0
OTU278	k__Fungi(100)	p__Ascomycota(97)	c__Sordariomycetes(82)	unclassified	unclassified	unclassified	unclassified	1192.25	278	0	0	0	0	0	0	0	0	0	0	0	0	0	0	1	0	0	1	0	0	0	0	0	0	0	8	0	0	66	0	0	0	1	0	0	0	0	6	11	0
OTU3141	k__Fungi(100)	p__Ascomycota(93)	c__Sordariomycetes(67)	unclassified	unclassified	unclassified	unclassified	1187.5	3141	0	0	0	0	0	0	0	0	0	0	0	0	0	0	0	0	0	0	0	0	0	0	0	0	0	0	0	0	0	0	0	0	0	0	0	0	0	0	0	0
OTU558	k__Fungi(100)	p__Basidiomycota(100)	c__Agaricomycetes(100)	o__Agaricales(100)	f__Clavariaceae(100)	g__Clavaria(100)	s__Clavaria_tenuipes(100)	1187	558	0	0	0	0	0	0	0	0	0	0	0	0	0	0	0	0	0	0	0	0	0	0	0	0	0	0	0	0	0	0	0	0	0	0	0	0	0	0	0	0
OTU529	k__Fungi(100)	p__Basidiomycota(100)	c__Agaricomycetes(100)	o__Agaricales(100)	f__Inocybaceae(100)	g__Inocybe(100)	s__Inocybgriseolilacina(100)	1182.75	529	0	0	0	0	0	0	0	0	0	0	0	0	0	0	0	0	0	0	0	0	0	0	0	0	0	0	0	0	0	0	0	0	0	0	0	0	0	0	0	0
OTU478	k__Fungi(100)	p__Basidiomycota(100)	c__Agaricomycetes(100)	o__Tremellodendropsidales(100)	f__unclassified_Tremellodendropsidales(100)	g__unclassified_Tremellodendropsidales(100)	s__Tremellodendropsidales_sp(100)	1182	478	0	0	0	0	0	0	1	0	4	0	0	0	0	0	0	0	0	0	0	0	0	0	0	0	1	561	0	0	0	0	0	0	0	0	0	0	0	0	0	0
OTU313	k__Fungi(100)	p__Ascomycota(100)	c__Lecanoromycetes(100)	o__Trapeliales(100)	f__Trapeliaceae(100)	g__Placynthiella(100)	s__Placynthiella_dasaea(100)	1175	313	0	0	0	0	0	0	0	0	0	0	0	0	0	0	0	0	0	0	0	0	0	0	0	0	0	0	0	0	0	0	0	0	0	0	0	0	0	1175	0	0
OTU330	k__Fungi(100)	p__Basidiomycota(100)	c__Agaricomycetes(100)	o__Thelephorales(100)	f__Thelephoraceae(100)	g__Tomentellopsis(100)	s__Tomentellopsis_submollis(76)	1162	330	0	0	0	0	0	0	0	0	0	0	0	0	0	0	0	0	0	0	0	0	0	0	0	0	0	0	0	0	0	0	0	0	0	0	0	0	0	0	0	0
OTU417	k__Fungi(100)	p__Basidiomycota(100)	c__Agaricomycetes(100)	o__Russulales(100)	f__Russulaceae(100)	g__Russula(100)	s__Russula_laeta(73)	1162	417	62	98	242	0	143	71.5	0	0	0	0	0	0	67	110	291	0	1	8	0	0	0	0	0	0	7	0	55	0	0	5	0	0	0	0	0	0	0	0	0	1
OTU403	k__Fungi(100)	p__Ascomycota(100)	c__Sordariomycetes(99)	o__Hypocreales(96)	unclassified	unclassified	unclassified	1159.25	403	0	0	0	0	0	0	12	2	10	1	1	0	0	0	0	0	0	0	4	4	4	1	0	0	0	0	0	0	0	0	4	6	12	0	0	0	0	0	0	0
OTU349	k__Fungi(100)	p__Ascomycota(100)	c__Eurotiomycetes(99)	o__Onygenales(99)	f__Gymnoascaceae(99)	g__unclassified_Gymnoascaceae(98)	s__Gymnoascaceasp(98)	1158	349	0	1	3	0	0	0	4	3	12	0	1	0	19	4	3	0	0	0	5	9	7	0	0	0	58	39	19	0	0	0	119	117	14	4	1	0	30	60	7	0
OTU604	k__Fungi(100)	p__Basidiomycota(100)	c__Agaricomycetes(100)	o__Cantharellales(100)	f__Clavulinaceae(100)	g__Clavulina(100)	s__Clavulina_sp(97)	1137	604	0	0	0	0	0	0	0	0	0	0	0	0	0	0	0	0	0	0	0	0	0	0	0	0	0	0	0	0	0	0	0	0	0	0	0	0	0	0	0	0
OTU362	k__Fungi(100)	p__Ascomycota(100)	c__Leotiomycetes(96)	o__Helotiales(96)	f__Myxotrichaceae(96)	g__Oidiodendron(92)	s__Oidiodendron_sp(68)	1122.5	362	0	1	0	0	0	0	8	4	2	21	0	0	0	0	0	0	0	2	32	28	28	0	0	1	1	0	14	0	0	0	2	1	17	0	0	0	2	0	0	0
OTU515	k__Fungi(100)	p__Basidiomycota(100)	c__Agaricomycetes(100)	o__Agaricales(100)	f__Inocybaceae(98)	g__Inocybe(98)	s__Inocybmargaritispora(83)	1113.75	515	0	0	0	0	0	0	0	0	0	0	0	0	0	0	0	0	0	0	0	0	0	0	0	0	0	0	0	0	0	0	0	0	0	0	0	0	0	0	0	0
OTU387	k__Fungi(100)	p__Basidiomycota(100)	c__Agaricomycetes(100)	o__Agaricales(100)	f__Cortinariaceae(100)	g__Cortinarius(99)	unclassified	1105	387	1	0	1	0	0	0	0	0	0	0	0	0	1	0	91	0	0	0	0	0	0	0	0	0	0	0	0	0	0	0	0	0	0	0	0	0	0	0	0	0
OTU454	k__Fungi(100)	p__Ascomycota(100)	c__Sordariomycetes(100)	o__Hypocreales(100)	f__Nectriaceae(99)	g__Ilyonectria(76)	unclassified	1101	454	0	0	0	0	0	0	0	0	0	0	0	0	0	0	0	0	0	0	0	0	0	0	0	0	0	0	0	0	0	0	0	0	0	0	0	0	0	0	0	0
OTU413	k__Fungi(100)	p__Basidiomycota(100)	c__Agaricomycetes(100)	o__Agaricales(100)	f__Hygrophoraceae(100)	g__Hygrocybe(100)	s__Hygrocybconica(86)	1075	413	0	0	0	0	0	0	0	0	0	0	0	0	0	0	0	0	0	0	0	0	0	0	0	0	0	0	0	0	0	0	1	0	0	0	0	0	0	0	0	0
OTU401	k__Fungi(100)	p__Ascomycota(100)	c__Sordariomycetes(98)	o__Microascales(96)	f__Microascaceae(95)	unclassified	unclassified	1069	401	0	0	0	0	0	0	0	0	0	0	0	0	0	0	0	0	0	0	0	0	0	0	0	0	0	0	0	0	0	0	0	0	0	0	0	0	0	0	0	0
OTU419	k__Fungi(100)	p__unclassified_Fungi(84)	c__unclassified_Fungi(84)	o__unclassified_Fungi(84)	f__unclassified_Fungi(84)	g__unclassified_Fungi(84)	s__Fungi_sp(84)	1067	419	0	0	0	0	0	0	0	0	0	0	0	0	0	0	0	0	0	0	0	0	0	0	0	0	0	0	0	0	0	0	0	0	0	1	0	0	0	0	0	0
OTU374	k__Fungi(100)	p__Basidiomycota(100)	c__Agaricomycetes(100)	o__Agaricales(100)	f__Agaricaceae(100)	g__Lepiota(100)	s__Lepiota_cristata(100)	1064	374	0	0	0	0	0	0	0	0	0	0	0	0	0	0	0	0	0	0	0	0	0	0	0	0	0	0	0	0	0	0	0	0	0	0	0	0	0	0	0	0
OTU3801	k__Fungi(100)	p__Ascomycota(98)	c__Archaeorhizomycetes(90)	o__Archaeorhizomycetales(88)	f__Archaeorhizomycetaceae(88)	g__Archaeorhizomyces(88)	s__Archaeorhizomyces_sp(67)	1062	3801	0	0	0	0	0	0	0	0	0	0	0	0	0	0	0	0	0	0	0	1	1	0	0	0	0	0	0	0	0	0	1	0	0	0	0	0	0	0	0	0
OTU390	k__Fungi(100)	p__Mortierellomycota(100)	c__Mortierellomycetes(100)	o__Mortierellales(100)	f__Mortierellaceae(100)	g__Mortierella(100)	unclassified	1051.5	390	62	171	31	0	0	0	18	33	4	0	0	0	8	9	186	0	0	0	4	8	4	0	0	0	0	0	0	0	0	0	2	0	0	0	0	0	2	3	0	0
OTU547	k__Fungi(100)	p__Ascomycota(100)	c__Leotiomycetes(98)	o__Helotiales(98)	f__Helotiales_fam_Incertasedis(98)	g__Cadophora(98)	s__Cadophora_finlandica(98)	1045	547	10	9	20	1	1	1	25	31	3	8	5	0	58	49	280	1	4	122	46	95	40	2	9	1	8	0	91	0	1	1	0	1	3	0	0	0	1	0	0	0
OTU339	k__Fungi(100)	p__Ascomycota(97)	c__Eurotiomycetes(90)	o__Onygenales(83)	f__unclassified_Onygenales(81)	g__unclassified_Onygenales(81)	s__Onygenales_sp(81)	1039	339	0	0	0	0	0	0	0	0	0	0	0	0	0	0	0	0	0	0	0	0	0	0	0	0	0	0	0	0	0	0	0	0	0	0	0	0	0	0	0	0
OTU526	k__Fungi(100)	p__Basidiomycota(100)	c__Agaricomycetes(100)	o__Sebacinales(100)	f__Sebacinaceae(100)	g__Sebacina(100)	s__Sebacina_sp(100)	1028	526	0	0	0	0	0	0	0	42	2	0	1	0	0	0	0	0	0	0	10	2	2	2	0	0	0	0	0	0	0	0	0	0	0	0	0	0	0	0	0	0
OTU370	k__Fungi(100)	p__Basidiomycota(100)	c__Agaricomycetes(100)	o__Agaricales(100)	f__Hymenogastraceae(100)	g__Hebeloma(100)	s__Hebeloma_hiemale(100)	1010	370	0	0	0	0	0	0	0	0	0	0	0	0	0	0	0	0	0	0	0	0	0	0	0	0	0	0	0	0	0	0	0	0	0	0	0	0	0	0	0	0
OTU182	k__Fungi(100)	p__Ascomycota(99)	c__Dothideomycetes(89)	o__Mytilinidiales(62)	f__Mytilinidiaceae(62)	g__unclassified_Mytilinidiaceae(60)	s__Mytilinidiaceasp(60)	1000	182	0	0	0	0	0	0	0	0	0	0	0	0	0	1	0	0	0	0	0	0	0	0	0	0	0	0	0	0	0	0	0	0	0	0	0	0	0	0	0	0
OTU4174	k__Fungi(100)	p__Basidiomycota(100)	c__Agaricomycetes(100)	o__Thelephorales(100)	f__Thelephoraceae(100)	g__Tomentella(94)	s__Tomentella_sp(70)	1000	4174	0	0	0	0	0	0	0	0	0	0	0	0	0	0	0	0	0	0	0	0	0	0	0	0	0	0	0	0	0	0	0	0	0	0	0	0	0	0	0	0
OTU502	k__Fungi(100)	p__Basidiomycota(100)	c__Agaricomycetes(100)	o__Agaricales(100)	f__Inocybaceae(100)	g__Inocybe(100)	s__Inocybgriseolilacina(80)	988	502	0	0	0	0	0	0	0	0	0	0	0	0	0	0	0	0	0	0	0	18	0	0	0	0	0	0	0	0	0	0	0	0	0	0	0	0	0	0	0	0
OTU1100	k__Fungi(100)	p__Basidiomycota(100)	c__Agaricomycetes(100)	o__Agaricales(100)	f__Tricholomataceae(100)	g__Mycena(100)	unclassified	986.5	1100	0	603	0	20	1	10.5	0	0	0	0	0	0	0	0	0	19	0	0	0	0	0	0	0	0	0	0	0	0	0	0	0	0	0	0	0	0	0	0	0	0
OTU481	k__Fungi(100)	p__Ascomycota(99)	c__Sordariomycetes(95)	o__unclassified_Sordariomycetes(70)	f__unclassified_Sordariomycetes(70)	g__unclassified_Sordariomycetes(70)	s__Sordariomycetes_sp(70)	983	481	0	0	0	0	0	0	0	0	0	0	0	0	0	0	0	0	0	0	0	0	0	0	0	0	0	0	0	0	0	0	0	2	0	0	0	0	0	0	0	0
OTU217	k__Fungi(100)	p__Ascomycota(100)	c__Sordariomycetes(100)	o__Sordariales(60)	unclassified	unclassified	unclassified	980	217	0	0	0	0	0	0	161	3	9	0	0	0	0	0	0	0	0	0	34	34	55	0	1	0	0	0	0	0	0	0	16	175	105	0	0	0	0	0	0	0
OTU212	k__Fungi(100)	p__Basidiomycota(100)	c__Agaricomycetes(100)	o__Agaricales(100)	f__Hymenogastraceae(98)	g__Hebeloma(62)	unclassified	974	212	0	0	0	0	0	0	0	0	0	0	0	0	0	0	0	0	0	0	0	0	0	0	0	0	0	0	0	0	0	0	0	0	0	0	0	0	0	0	0	0
OTU429	k__Fungi(100)	p__Basidiomycota(100)	c__Agaricomycetes(100)	o__Agaricales(100)	f__Bolbitiaceae(100)	g__Conocybe(99)	unclassified	969	429	0	0	0	0	0	0	0	0	0	0	0	0	0	0	0	0	0	0	0	0	0	0	0	0	0	0	0	0	0	0	0	0	0	0	0	0	0	0	0	0
OTU153	k__Fungi(100)	p__Ascomycota(100)	c__Pezizomycetes(100)	o__Pezizales(100)	f__Sarcosomataceae(100)	g__Plectania(100)	s__Plectania_melastoma(88)	955.5	153	0	0	0	0	0	0	1	941	0	0	0	0	0	0	0	0	0	0	0	1	1	0	0	0	0	0	0	0	0	0	0	0	0	0	0	0	0	0	0	0
OTU383	k__Fungi(100)	p__Basidiomycota(100)	c__Agaricomycetes(100)	o__Agaricales(100)	f__Inocybaceae(100)	g__Inocybe(100)	s__Inocybmaculata(100)	955	383	0	0	0	0	0	0	0	0	0	0	0	0	0	0	0	0	0	0	0	0	0	0	0	0	0	0	0	0	0	0	0	0	0	0	0	0	0	0	0	0
OTU3893	k__Fungi(100)	p__Basidiomycota(100)	c__Agaricomycetes(100)	o__Thelephorales(100)	f__Thelephoraceae(100)	g__Tomentella(100)	s__Tomentella_galzinii(72)	941	3893	0	0	0	0	0	0	0	36	27	0	0	0	4	0	0	0	0	0	1	0	36	0	0	0	11	2	4	0	0	0	304	5	1	1	0	0	0	0	0	0
OTU400	k__Fungi(100)	p__Basidiomycota(100)	c__Agaricomycetes(100)	o__Thelephorales(100)	f__Thelephoraceae(100)	g__unclassified_Thelephoraceae(74)	s__Thelephoraceasp(74)	940	400	0	0	0	0	0	0	0	0	0	0	0	0	0	0	0	0	0	0	0	0	0	0	0	0	5	50	882	0	0	0	0	0	0	0	0	0	3	0	0	0
OTU414	k__Fungi(100)	p__Ascomycota(100)	unclassified	unclassified	unclassified	unclassified	unclassified	939	414	0	0	0	0	0	0	0	0	0	0	0	0	0	0	0	0	0	0	0	0	0	0	0	0	0	0	0	0	0	0	0	0	0	0	0	0	0	0	0	0
OTU564	k__Fungi(100)	p__Basidiomycota(100)	c__Agaricomycetes(100)	o__Thelephorales(100)	f__Thelephoraceae(100)	g__Tomentella(98)	s__Tomentella_sp(68)	937	564	0	0	0	0	0	0	0	0	0	0	0	0	0	0	0	0	0	0	0	0	0	0	0	0	0	0	0	0	0	0	0	0	0	0	0	0	0	0	0	0
OTU577	k__Fungi(100)	p__Basidiomycota(100)	c__Agaricomycetes(100)	o__Agaricales(100)	f__Lyophyllaceae(100)	g__Tephrocybe(100)	s__Tephrocybrancida(100)	937	577	14	863	5	0	0	0	0	0	0	0	0	0	51	2	0	0	0	0	0	0	0	0	0	0	0	0	0	0	0	0	0	0	0	0	0	0	0	0	0	0
OTU2930	k__Fungi(100)	p__Basidiomycota(100)	c__Agaricomycetes(100)	o__Agaricales(100)	f__Cortinariaceae(100)	g__Cortinarius(100)	s__Cortinarius_scotoides(81)	936.5	2930	0	0	0	0	0	0	0	0	0	0	0	0	0	0	0	0	0	0	0	0	0	0	0	0	0	0	0	0	0	0	0	0	0	0	0	0	0	0	0	0
OTU338	k__Fungi(100)	p__Ascomycota(100)	c__Leotiomycetes(100)	o__Helotiales(100)	f__Hyaloscyphaceae(100)	g__Lachnum(91)	unclassified	930	338	0	0	0	0	0	0	0	0	0	0	0	0	0	0	0	0	0	0	0	0	0	0	0	0	0	0	0	0	0	0	0	0	0	0	0	0	0	0	0	0
OTU406	k__Fungi(100)	p__Basidiomycota(100)	c__Agaricomycetes(100)	o__Thelephorales(100)	f__Thelephoraceae(100)	g__Odontia(100)	s__Odontia_fibrosa(99)	927	406	0	0	0	0	0	0	6	6	27	0	0	0	0	0	0	0	0	0	186	201	58	0	1	1	0	0	0	0	0	0	9	24	24	1	0	0	0	0	0	0
OTU4011	k__Fungi(100)	p__Mortierellomycota(100)	c__Mortierellomycetes(100)	o__Mortierellales(100)	f__Mortierellaceae(100)	g__Mortierella(100)	s__Mortierella_hyalina(87)	922	4011	0	0	0	0	0	0	0	0	0	0	0	0	0	0	0	0	0	0	0	0	0	0	0	0	0	0	0	0	0	0	0	0	0	0	0	0	0	0	0	0
OTU361	k__Fungi(100)	p__Ascomycota(100)	c__Leotiomycetes(100)	o__Helotiales(100)	f__Hyaloscyphaceae(100)	g__Lachnum(100)	s__Lachnum_hyalopus(87)	919	361	0	0	0	0	0	0	0	0	0	0	0	0	0	0	0	0	0	0	0	0	0	0	0	0	0	0	0	0	0	0	0	0	0	0	0	0	0	0	0	0
OTU1984	k__Fungi(100)	p__Ascomycota(100)	c__Archaeorhizomycetes(100)	o__Archaeorhizomycetales(100)	f__Archaeorhizomycetaceae(100)	g__Archaeorhizomyces(100)	s__Archaeorhizomyces_sp(100)	917	1984	0	0	0	0	0	0	239	91	326	7	1	2	0	0	0	0	0	0	23	89	71	0	2	1	0	0	0	0	0	0	0	3	56	0	5	0	0	0	0	0
OTU585	k__Fungi(100)	p__Basidiomycota(100)	c__Agaricomycetes(100)	o__Boletales(100)	f__Melanogastraceae(100)	g__Melanogaster(100)	s__Melanogaster_broomeanus(98)	916	585	95	71	64	0	0	0	1	5	6	0	0	0	18	18	13	0	0	0	21	10	27	0	0	0	5	7	16	0	0	0	10	86	103	0	0	0	14	32	9	0
OTU264	k__Fungi(100)	p__Basidiomycota(100)	c__Agaricomycetes(100)	o__Agaricales(100)	f__Tricholomataceae(100)	g__Tricholoma(100)	s__Tricholoma_triste(69)	908	264	0	0	0	0	0	0	0	0	0	0	0	0	0	1	0	0	0	0	0	0	0	0	0	0	0	0	0	0	0	0	0	0	0	0	0	0	0	0	0	0
OTU509	k__Fungi(100)	p__Basidiomycota(100)	c__Agaricomycetes(100)	o__Agaricales(100)	f__Inocybaceae(100)	g__Inocybe(100)	s__Inocybpseudodestricta(90)	894	509	0	0	0	0	0	0	0	0	0	0	0	0	0	0	0	0	0	0	0	0	0	0	0	0	0	0	0	0	0	0	0	0	0	0	0	0	0	0	0	0
OTU341	k__Fungi(100)	p__Ascomycota(100)	unclassified	unclassified	unclassified	unclassified	unclassified	887	341	0	0	0	0	0	0	0	0	0	0	0	0	0	0	0	0	0	0	0	0	0	0	0	0	0	0	0	0	0	0	0	0	0	0	0	0	0	0	0	0
OTU662	k__Fungi(100)	p__Basidiomycota(100)	c__Agaricomycetes(100)	o__Thelephorales(100)	f__Thelephoraceae(100)	g__Tomentella(100)	s__Tomentella_coerulea(88)	882.5	662	13	3	118	0	9	4.5	0	0	0	0	0	0	0	0	0	48	0	0	0	0	0	0	0	0	0	0	0	0	0	0	0	0	0	0	0	0	0	1	0	0
OTU271	k__Fungi(100)	p__Ascomycota(100)	c__Sordariomycetes(100)	o__Diaporthales(100)	unclassified	unclassified	unclassified	880	271	0	0	0	0	0	0	0	1	4	53	104	209	0	0	0	0	0	0	3	5	0	10	17	11	0	0	0	0	0	0	0	0	0	0	0	0	0	0	0	0
OTU477	k__Fungi(100)	p__Basidiomycota(100)	c__Agaricomycetes(100)	o__Agaricales(100)	f__Tricholomataceae(99)	g__Mycena(98)	unclassified	876.5	477	0	0	0	0	0	0	0	0	0	0	0	0	0	0	0	0	0	0	0	0	0	0	0	0	0	0	0	0	0	0	0	0	1	0	620	0	0	0	0	0
OTU397	k__Fungi(100)	p__Ascomycota(100)	c__Eurotiomycetes(100)	o__Chaetothyriales(100)	f__Herpotrichiellaceae(100)	unclassified	unclassified	875	397	0	0	0	0	0	0	0	1	2	0	0	0	0	0	0	0	0	0	64	0	10	0	0	0	0	0	0	0	0	0	14	50	8	1	0	0	0	0	10	0
OTU426	k__Fungi(100)	p__Basidiomycota(95)	c__Agaricomycetes(93)	o__Agaricales(68)	unclassified	unclassified	unclassified	871	426	0	0	0	0	0	0	0	0	0	0	0	0	0	0	0	0	0	0	0	0	0	0	0	0	0	0	0	0	0	0	0	0	0	0	0	0	0	0	0	0
OTU421	k__Fungi(100)	p__Ascomycota(100)	c__Eurotiomycetes(100)	o__Onygenales(100)	f__Onygenaceae(100)	g__Amauroascus(100)	s__Amauroascus_albicans(100)	855.25	421	6	8	5	0	0	0	0	0	0	0	0	0	38	18	8	0	0	0	0	0	0	0	0	0	5	2	0	0	0	0	0	0	2	0	0	0	12	36	9	0
OTU298	k__Fungi(100)	p__Ascomycota(100)	c__Eurotiomycetes(100)	o__Chaetothyriales(100)	f__Herpotrichiellaceae(100)	g__Exophiala(60)	unclassified	854	298	0	0	0	0	0	0	0	0	0	0	0	0	0	0	0	0	0	0	0	0	0	0	0	0	0	0	0	0	0	0	0	0	2	0	0	0	0	0	0	0
OTU420	k__Fungi(100)	p__Ascomycota(100)	c__Dothideomycetes(100)	o__Pleosporales(100)	f__Lophiostomataceae(100)	g__Lophiostoma(96)	s__Lophiostoma_multiseptatum(96)	854	420	20	6	534	3	0	1.5	0	2	0	1	0	0	0	0	0	0	0	0	0	0	0	0	0	0	0	0	1	0	0	0	0	0	0	0	0	0	0	0	0	0
OTU2074	k__Fungi(100)	p__Basidiomycota(100)	c__Agaricomycetes(100)	o__Sebacinales(100)	f__Sebacinaceae(100)	g__Sebacina(100)	s__Sebacina_sp(100)	851	2074	0	5	0	0	0	0	0	0	0	0	0	0	109	0	132	0	0	5	0	2	0	0	0	0	4	13	118	0	0	0	0	0	0	0	0	0	0	0	0	0
OTU674	k__Fungi(100)	p__Basidiomycota(100)	c__Agaricomycetes(100)	o__Thelephorales(100)	f__Thelephoraceae(100)	g__Tomentella(86)	unclassified	851	674	0	0	0	0	0	0	40	4	23	0	0	0	1	0	0	0	0	0	2	4	1	0	0	0	0	20	0	0	0	0	3	8	16	0	0	0	42	0	0	0
OTU54	k__Fungi(100)	p__Ascomycota(95)	c__Eurotiomycetes(81)	unclassified	unclassified	unclassified	unclassified	850	54	0	0	0	0	0	0	0	0	0	0	0	0	0	0	0	0	0	0	0	0	0	0	0	0	0	0	0	0	0	0	0	0	0	0	0	0	1	0	0	0
OTU352	k__Fungi(100)	p__Ascomycota(100)	c__Eurotiomycetes(100)	o__Chaetothyriales(100)	f__Herpotrichiellaceae(100)	g__Exophiala(99)	s__Exophiala_sp(94)	843.5	352	0	0	0	0	0	0	2	26	11	5	75	7	0	0	0	0	0	0	22	2	54	9	35	24	0	0	0	0	0	0	0	0	1	1	0	0	0	0	0	0
OTU428	k__Fungi(100)	p__Ascomycota(100)	c__Sordariomycetes(100)	o__Hypocreales(100)	f__Cordycipitaceae(100)	g__Cordyceps(100)	s__Cordyceps_bassiana(64)	842	428	0	0	0	0	0	0	0	0	0	0	0	2	1	0	0	0	0	0	0	0	0	0	0	0	0	21	1	0	0	1	0	2	0	0	0	0	2	0	0	0
OTU541	k__Fungi(100)	p__Basidiomycota(100)	c__Agaricomycetes(100)	o__Thelephorales(100)	f__Thelephoraceae(100)	g__Tomentella(92)	unclassified	816	541	0	0	0	0	0	0	3	13	7	0	0	0	0	0	0	0	0	0	91	18	62	0	2	0	0	0	0	0	0	0	34	8	4	0	0	0	0	0	0	0
OTU455	k__Fungi(100)	p__Basidiomycota(100)	c__Agaricomycetes(100)	o__Thelephorales(100)	f__Thelephoraceae(100)	g__Tomentella(99)	s__Tomentella_lapida(94)	815	455	0	0	0	0	0	0	0	0	0	0	0	0	0	0	0	0	0	0	0	0	0	0	0	0	0	0	0	0	0	0	0	0	0	0	0	0	0	0	0	0
OTU3109	k__Fungi(100)	p__unclassified_Fungi(78)	c__unclassified_Fungi(78)	o__unclassified_Fungi(78)	f__unclassified_Fungi(78)	g__unclassified_Fungi(78)	s__Fungi_sp(78)	807.5	3109	0	0	0	8	7	7.5	0	0	0	0	0	0	0	0	0	11	13	18	0	0	0	0	0	0	0	0	0	19	12	28	0	0	0	0	0	0	0	0	0	35
OTU395	k__Fungi(100)	p__Ascomycota(98)	unclassified	unclassified	unclassified	unclassified	unclassified	803	395	13	9	6	0	0	0	0	1	0	1	0	0	0	8	0	0	0	0	1	0	8	0	0	0	15	8	2	0	0	0	59	63	103	0	0	0	12	9	10	0
OTU3556	k__Fungi(100)	p__Basidiomycota(100)	c__Agaricomycetes(100)	o__Thelephorales(100)	f__Thelephoraceae(100)	g__Tomentella(78)	unclassified	800	3556	0	0	0	0	0	0	0	0	0	0	0	0	0	0	0	0	0	0	0	0	0	0	0	0	0	0	0	0	0	0	0	0	0	0	0	0	0	0	0	0
OTU356	k__Fungi(100)	p__Ascomycota(100)	c__Dothideomycetes(100)	o__Minutisphaerales(100)	f__Minutisphaeraceae(100)	g__Minutisphaera(100)	s__Minutisphaera_japonica(91)	795	356	0	0	0	0	0	0	0	0	0	0	0	0	0	0	0	0	0	0	0	0	0	0	0	0	0	0	0	0	0	0	0	0	0	0	0	0	0	0	0	0
OTU398	k__Fungi(100)	p__Ascomycota(100)	c__Archaeorhizomycetes(98)	o__Archaeorhizomycetales(98)	f__Archaeorhizomycetaceae(98)	g__Archaeorhizomyces(98)	s__Archaeorhizomyces_sp(98)	787.5	398	0	0	0	0	0	0	0	0	0	0	0	0	0	0	0	0	0	0	0	0	0	0	0	0	0	0	0	0	0	0	0	0	0	0	0	0	0	0	0	0
OTU476	k__Fungi(100)	p__Basidiomycota(100)	c__Agaricomycetes(100)	o__Russulales(100)	f__Russulaceae(100)	g__Russula(100)	s__Russula_pelargonia(97)	787	476	0	0	0	0	0	0	0	0	0	0	0	0	0	0	0	0	0	0	0	0	0	0	0	0	0	0	0	0	0	0	0	0	0	0	0	0	0	0	0	0
OTU3439	k__Fungi(100)	p__unclassified_Fungi(96)	c__unclassified_Fungi(96)	o__unclassified_Fungi(96)	f__unclassified_Fungi(96)	g__unclassified_Fungi(96)	s__Fungi_sp(96)	784	3439	0	0	0	0	0	0	0	0	0	25	14	40	0	0	0	0	0	0	0	0	0	99	2	55	0	0	0	0	0	0	0	0	0	11	21	60	0	0	0	0
OTU572	k__Fungi(100)	p__Ascomycota(100)	c__Leotiomycetes(91)	o__Helotiales(84)	f__Hyaloscyphaceae(65)	g__Clathrosphaerina(61)	s__Clathrosphaerina_zalewskii(61)	782	572	53	26	47	0	0	0	26	50	25	0	4	0	31	3	6	0	0	0	3	11	8	0	0	0	3	0	0	0	0	3	0	0	0	0	0	0	0	0	0	0
OTU584	k__Fungi(100)	p__Basidiomycota(100)	c__Agaricomycetes(100)	o__Agaricales(100)	f__Clavariaceae(100)	unclassified	unclassified	781	584	0	0	0	0	0	0	0	402	254	0	6	7	0	0	0	0	0	0	2	0	104	0	0	4	0	0	0	0	0	0	0	0	0	0	0	0	0	0	0	0
OTU100	k__Fungi(100)	p__Basidiomycota(100)	c__Agaricomycetes(100)	o__Sebacinales(100)	f__Sebacinaceae(100)	g__Sebacina(100)	s__Sebacina_sp(99)	779.5	100	0	0	0	0	1	0.5	0	0	0	0	0	0	0	0	0	0	0	0	0	0	0	0	0	0	0	0	0	0	0	0	0	0	0	0	0	0	0	1	0	0
OTU3430	k__Fungi(100)	p__Basidiomycota(100)	c__Agaricomycetes(100)	o__Thelephorales(100)	f__Thelephoraceae(100)	g__Tomentella(99)	unclassified	773.25	3430	0	0	0	0	0	0	0	0	0	0	0	0	0	0	0	0	0	0	0	0	1	0	0	0	0	0	0	0	0	0	0	0	0	0	0	0	0	0	0	0
OTU442	k__Fungi(100)	p__Basidiomycota(100)	c__Agaricomycetes(100)	o__Thelephorales(100)	f__Thelephoraceae(100)	g__Odontia(100)	unclassified	772	442	4	0	0	0	0	0	0	0	0	0	0	0	0	0	0	0	0	0	0	0	0	0	0	0	73	29	29	1	0	0	0	0	0	0	0	0	0	0	0	0
OTU598	k__Fungi(100)	p__Basidiomycota(100)	c__Agaricomycetes(100)	o__Agaricales(100)	f__Inocybaceae(100)	g__Inocybe(100)	s__Inocybcincinnata(100)	772	598	0	0	0	0	0	0	0	0	0	0	0	0	0	0	0	0	0	0	0	0	0	0	0	0	0	0	0	0	0	0	0	0	0	0	0	0	0	0	0	0
OTU728	k__Fungi(100)	p__Basidiomycota(100)	c__Agaricomycetes(100)	o__Thelephorales(100)	f__Thelephoraceae(100)	g__Tomentella(99)	s__Tomentella_sp(92)	755.25	728	0	0	0	0	0	0	0	0	0	0	0	0	0	0	0	0	0	0	0	0	0	0	0	0	0	0	0	0	0	0	0	0	0	0	0	0	0	0	0	0
OTU3767	k__Fungi(100)	p__Basidiomycota(100)	c__Agaricomycetes(100)	o__Agaricales(100)	f__Bolbitiaceae(99)	g__Conocybe(99)	unclassified	755	3767	0	0	0	0	0	0	0	0	0	0	0	0	0	0	0	0	0	0	0	0	0	0	0	0	0	0	0	0	0	0	0	0	0	0	0	0	0	0	0	0
OTU985	k__Fungi(100)	p__Ascomycota(96)	c__Eurotiomycetes(70)	o__Chaetothyriales(68)	unclassified	unclassified	unclassified	742	985	0	0	0	0	0	0	7	4	3	2	7	2	0	0	0	0	0	0	16	5	71	2	3	5	0	0	0	0	0	0	249	47	122	69	83	16	0	0	0	0
OTU1922	k__Fungi(100)	p__Ascomycota(100)	c__Dothideomycetes(100)	o__Mytilinidales(100)	f__Gloniaceae(100)	g__Cenococcum(100)	s__Cenococcum_geophilum(80)	740.5	1922	0	3	2	0	6	3	16	10	26	3	0	0	0	0	0	0	0	0	49	43	26	0	1	0	0	0	0	0	0	0	15	42	12	0	0	0	0	0	0	0
OTU423	k__Fungi(100)	p__Ascomycota(99)	c__Dothideomycetes(77)	unclassified	unclassified	unclassified	unclassified	735	423	0	0	0	0	0	0	0	0	0	13	0	0	0	0	0	0	0	0	0	8	1	2	25	0	0	0	0	0	0	0	0	0	0	0	5	0	0	0	0	0
OTU1305	k__Fungi(100)	p__Ascomycota(94)	c__Sordariomycetes(91)	unclassified	unclassified	unclassified	unclassified	733.5	1305	0	0	0	0	0	0	2	1	7	0	0	0	0	0	0	0	0	0	3	5	3	0	0	0	0	0	0	0	0	0	0	10	5	0	0	0	0	0	0	0
OTU540	k__Fungi(100)	p__Ascomycota(100)	c__Sordariomycetes(100)	o__Sordariales(100)	unclassified	unclassified	unclassified	729.25	540	0	3	2	0	0	0	17	52	10	0	1	1	0	0	0	0	0	0	21	22	67	0	0	0	0	0	0	0	0	0	0	0	0	2	0	0	0	0	0	0
OTU661	k__Fungi(100)	p__Ascomycota(100)	c__Eurotiomycetes(100)	o__Chaetothyriales(100)	f__Herpotrichiellaceae(100)	g__Cladophialophora(100)	s__Cladophialophora_chaetospira(74)	726.75	661	16	55	12	23	12	17.5	8	14	4	3	0	1	0	0	0	0	0	3	0	4	5	0	0	0	0	0	0	0	0	0	1	27	6	0	10	0	0	0	0	0
OTU517	k__Fungi(100)	p__Ascomycota(99)	unclassified	unclassified	unclassified	unclassified	unclassified	725.5	517	0	0	0	0	0	0	0	0	0	0	0	0	0	0	0	0	0	0	0	0	0	0	0	0	0	0	0	0	0	0	0	0	0	0	0	0	0	0	0	0
OTU1327	k__Fungi(100)	p__Ascomycota(99)	c__Sordariomycetes(82)	unclassified	unclassified	unclassified	unclassified	724.25	1327	0	0	0	0	0	0	1	8	8	78	74	73	0	0	0	0	0	0	1	0	1	2	0	26	0	0	0	0	1	0	0	0	0	0	0	0	0	0	0	0
OTU367	k__Fungi(100)	p__Ascomycota(100)	c__Sordariomycetes(100)	o__Hypocreales(100)	f__Cordycipitaceae(100)	g__Lecanicillium(100)	s__Lecanicillium_antillanum(99)	722	367	0	0	0	0	0	0	0	0	0	0	0	0	0	0	0	0	0	0	0	0	0	0	0	0	2	18	10	0	1	0	0	0	0	0	0	0	0	0	0	0
OTU493	k__Fungi(100)	p__Ascomycota(100)	c__Eurotiomycetes(98)	o__Eurotiales(98)	f__Aspergillaceae(98)	g__Penicillium(98)	s__Penicillium_bialowiezense(98)	721.25	493	17	9	10	0	0	0	1	3	0	1	0	2	1	4	18	0	0	0	0	0	2	0	0	0	1	0	0	0	0	0	1	0	1	0	0	0	3	0	0	0
OTU467	k__Fungi(100)	p__Chytridiomycota(99)	c__Rhizophydiomycetes(99)	o__Rhizophydiales(99)	f__Rhizophydiaceae(99)	g__Rhizophydium(99)	s__Rhizophydium_sp(99)	718.5	467	7	10	2	0	0	0	0	0	0	0	0	0	0	0	0	0	0	0	0	0	0	0	0	0	0	0	0	0	0	0	0	0	0	0	0	0	0	0	0	0
OTU583	k__Fungi(100)	p__Basidiomycota(100)	c__Agaricomycetes(100)	o__Cantharellales(100)	f__Clavulinaceae(100)	unclassified	unclassified	715.5	583	0	0	0	0	0	0	0	0	0	0	0	0	0	0	0	0	0	0	0	0	0	0	0	0	0	0	0	0	0	0	0	0	0	0	0	0	0	0	0	0
OTU2908	k__Fungi(100)	p__unclassified_Fungi(99)	c__unclassified_Fungi(99)	o__unclassified_Fungi(99)	f__unclassified_Fungi(99)	g__unclassified_Fungi(99)	s__Fungi_sp(99)	712	2908	0	0	0	0	0	0	0	0	0	0	0	0	0	0	0	0	0	0	0	0	0	0	0	0	0	0	0	0	0	0	0	0	0	0	0	0	0	0	0	0
OTU544	k__Fungi(100)	p__Basidiomycota(89)	c__Agaricomycetes(79)	unclassified	unclassified	unclassified	unclassified	709	544	0	0	0	0	0	0	0	0	0	0	0	0	0	0	6	0	0	0	0	0	0	0	0	0	0	0	0	0	0	4	0	0	0	0	0	0	0	0	0	0
OTU202	k__Fungi(100)	p__Ascomycota(100)	c__Dothideomycetes(94)	o__Pleosporales(93)	unclassified	unclassified	unclassified	708	202	0	0	0	0	0	0	4	0	1	5	0	0	0	0	0	0	0	0	1	0	0	0	0	15	0	0	0	0	0	0	0	54	108	0	85	148	0	0	0	0
OTU595	k__Fungi(100)	p__Basidiomycota(100)	c__Agaricomycetes(100)	o__Thelephorales(100)	f__Thelephoraceae(100)	g__Tomentella(99)	s__Tomentella_sp(94)	707.5	595	0	0	0	0	0	0	0	0	0	0	0	0	0	0	0	0	0	0	0	0	0	0	0	0	0	0	2	0	0	0	0	0	0	0	0	0	0	0	0	0
OTU536	k__Fungi(100)	p__Basidiomycota(100)	c__Agaricomycetes(100)	o__Thelephorales(100)	f__Thelephoraceae(100)	g__Tomentella(93)	s__Tomentella_sp(93)	703.5	536	0	0	0	0	0	0	0	0	0	0	0	0	57	4	19	0	0	0	0	0	0	0	0	0	0	0	2	0	0	0	0	0	0	0	0	0	0	0	0	0
OTU500	k__Fungi(100)	p__Ascomycota(100)	c__Pezizomycetes(100)	o__Pezizales(100)	f__Helvellaceae(100)	g__Balsamia(100)	s__Balsamia_platyspora(100)	701	500	0	0	0	0	0	0	0	0	0	0	0	0	0	0	0	0	0	0	0	0	0	0	0	0	0	0	0	0	0	0	0	0	0	0	0	0	0	0	0	0
OTU496	k__Fungi(100)	p__Ascomycota(100)	c__Eurotiomycetes(99)	o__Chaetothyriales(99)	f__Herpotrichiellaceae(99)	g__Cladophialophora(99)	s__Cladophialophora_sp(84)	696	496	0	0	0	0	0	0	173	77	144	4	3	3	0	0	0	0	0	0	156	60	67	0	1	0	0	0	0	0	0	0	0	1	2	0	0	0	0	0	0	0
OTU402	k__Fungi(100)	p__Basidiomycota(100)	c__Agaricomycetes(100)	o__Sebacinales(100)	f__Sebacinaceae(100)	g__Helvellosebacina(100)	s__Helvellosebacina_sp(100)	694	402	0	0	0	0	0	0	0	0	0	0	0	0	0	0	0	0	0	0	0	0	0	0	0	0	0	0	0	0	0	0	0	0	0	0	0	0	0	0	0	0
OTU424	k__Fungi(100)	p__Ascomycota(100)	c__Leotiomycetes(98)	o__Helotiales(98)	f__Myxotrichaceae(98)	unclassified	unclassified	692	424	0	0	0	0	0	0	0	0	0	0	0	0	0	0	0	0	0	0	0	0	0	0	0	0	2	10	1	0	0	0	0	0	0	0	0	0	57	92	21	0
OTU184	k__Fungi(100)	p__Ascomycota(100)	c__Leotiomycetes(98)	o__Helotiales(98)	f__Leotiaceae(76)	g__Pezoloma(76)	s__Pezoloma_ericae(76)	690	184	88	136	70	46	34	40	0	0	0	0	0	0	63	40	40	59	11	28	0	0	0	0	0	0	0	0	0	3	0	0	0	0	0	0	0	0	0	0	0	0
OTU3123	k__Fungi(100)	p__Ascomycota(96)	unclassified	unclassified	unclassified	unclassified	unclassified	689	3123	0	0	0	0	0	0	0	0	0	1	0	1	0	0	0	0	0	0	37	22	74	7	2	1	0	0	0	0	0	0	12	51	93	0	2	73	0	0	0	0
OTU2693	k__Fungi(100)	p__Basidiomycota(100)	c__Agaricomycetes(100)	o__Thelephorales(100)	f__Thelephoraceae(100)	g__Tomentella(71)	s__Tomentella_sp(62)	687	2693	0	0	0	0	0	0	0	0	3	0	0	0	0	0	0	0	0	0	0	0	0	0	0	0	0	0	0	0	0	0	0	0	0	0	0	0	0	0	0	0
OTU391	k__Fungi(100)	p__Basidiomycota(100)	c__Tremellomycetes(100)	o__Filobasidiales(100)	f__Piskurozymaceae(100)	g__Solicoccozyma(100)	s__Solicoccozyma_terricola(100)	686.75	391	73	77	128	0	0	0	2	2	1	0	0	0	51	32	174	0	0	1	0	0	0	0	0	0	1	4	0	0	0	0	0	0	0	0	0	0	10	7	1	0
OTU407	k__Fungi(100)	p__Ascomycota(97)	unclassified	unclassified	unclassified	unclassified	unclassified	686	407	7	3	6	0	0	0	0	0	1	0	0	1	0	4	0	0	0	0	4	4	2	0	0	0	0	0	0	0	0	0	1	13	30	0	0	4	0	0	0	0
OTU802	k__Fungi(100)	p__unclassified_Fungi(94)	c__unclassified_Fungi(94)	o__unclassified_Fungi(94)	f__unclassified_Fungi(94)	g__unclassified_Fungi(94)	s__Fungi_sp(94)	676.75	802	0	0	0	0	0	0	0	0	0	3	3	0	0	0	0	0	0	0	0	0	0	0	2	1	0	0	0	0	0	0	0	0	0	3	1	1	0	0	0	0
OTU591	k__Fungi(100)	p__Ascomycota(100)	c__Pezizomycetes(99)	o__Pezizales(99)	f__Pyronemataceae(97)	g__Paratricharina(61)	s__Paratricharina_poiraultii(61)	672	591	0	0	0	0	0	0	4	8	2	0	0	0	0	0	0	0	0	0	50	41	4	0	1	0	0	0	0	0	0	0	2	0	0	0	0	0	0	0	0	0
OTU2259	k__Fungi(100)	p__Basidiomycota(100)	c__Agaricomycetes(100)	o__Sebacinales(100)	f__Sebacinaceae(100)	g__Sebacina(100)	s__Sebacina_sp(100)	671.5	2259	0	0	0	0	0	0	0	0	0	0	0	0	0	0	0	0	0	0	0	0	0	0	0	0	0	0	0	0	0	0	0	0	0	0	0	0	0	0	0	0
OTU575	k__Fungi(100)	p__Basidiomycota(97)	c__Agaricomycetes(95)	o__Agaricales(95)	f__Clavariaceae(90)	g__Clavaria(79)	unclassified	663	575	0	0	0	0	0	0	0	9	0	0	1	0	0	0	0	0	0	0	0	0	0	0	0	0	0	0	0	0	0	0	0	0	0	0	0	0	0	0	0	0
OTU483	k__Fungi(100)	p__Basidiomycota(100)	c__Microbotryomycetes(100)	o__Leucosporidiales(100)	f__unclassified_Leucosporidiales(100)	g__unclassified_Leucosporidiales(100)	s__Leucosporidiales_sp(100)	656	483	31	70	28	0	0	0	45	46	46	0	0	0	6	1	2	0	0	0	61	55	24	0	0	0	6	0	5	0	0	0	0	13	9	0	0	0	5	1	0	0
OTU647	k__Fungi(100)	p__Basidiomycota(98)	c__Agaricomycetes(96)	o__Agaricales(95)	f__Clavariaceae(89)	g__Clavaria(83)	unclassified	653	647	0	0	0	0	0	0	0	0	0	0	0	0	0	0	0	0	0	0	0	0	0	0	0	0	0	0	0	0	0	0	0	0	0	0	0	0	0	0	0	0
OTU425	k__Fungi(100)	p__Basidiomycota(100)	c__Agaricomycetes(100)	o__Polyporales(100)	f__Ganodermataceae(87)	unclassified	unclassified	647	425	0	0	0	0	0	0	0	3	0	0	0	0	0	0	0	0	0	0	0	1	0	0	0	0	0	0	0	0	0	0	0	0	0	0	0	0	0	1	0	0
OTU462	k__Fungi(100)	p__Ascomycota(100)	c__Leotiomycetes(98)	o__Helotiales(98)	f__Helotiales_fam_Incertasedis(75)	unclassified	unclassified	645.5	462	0	0	0	0	0	0	0	0	0	0	0	0	0	0	0	0	0	0	0	0	0	0	0	0	0	0	0	0	0	0	0	0	0	0	0	0	0	0	0	0
OTU308	k__Fungi(100)	p__Basidiomycota(100)	c__Agaricomycetes(100)	o__Thelephorales(100)	f__Thelephoraceae(100)	g__Tomentella(92)	s__Tomentella_sp(88)	645	308	0	0	0	0	0	0	0	0	0	0	0	0	0	0	0	0	0	0	0	0	0	0	0	0	0	0	0	0	0	0	0	0	0	0	0	0	0	0	0	0
OTU659	k__Fungi(100)	p__Basidiomycota(99)	c__Agaricomycetes(98)	o__Agaricales(97)	f__Inocybaceae(97)	g__Inocybe(97)	unclassified	645	659	0	0	0	0	0	0	0	0	0	0	0	0	0	0	0	0	0	0	0	0	0	0	0	0	0	0	0	0	0	0	0	0	0	0	0	0	0	0	0	0
OTU503	k__Fungi(100)	p__Ascomycota(100)	c__Pezizomycetes(100)	o__Pezizales(100)	f__Pyronemataceae(100)	g__Tarzetta(100)	s__Tarzetta_sp(100)	642	503	0	0	0	0	0	0	0	0	0	0	0	0	0	0	0	0	0	0	0	0	0	0	0	0	0	0	0	0	0	0	0	0	0	0	0	0	0	0	0	0
OTU386	k__Fungi(100)	p__Ascomycota(99)	c__Dothideomycetes(92)	unclassified	unclassified	unclassified	unclassified	640	386	0	0	0	0	0	0	0	0	0	0	0	0	0	0	0	0	0	0	0	0	0	0	0	0	0	0	0	0	0	0	0	0	0	0	0	0	0	0	0	0
OTU3670	k__Fungi(100)	p__unclassified_Fungi(88)	c__unclassified_Fungi(88)	o__unclassified_Fungi(88)	f__unclassified_Fungi(88)	g__unclassified_Fungi(88)	s__Fungi_sp(88)	629.5	3670	0	0	0	10	5	7.5	0	0	0	0	0	0	0	0	0	4	6	7	0	0	0	0	0	0	0	0	0	5	2	1	0	0	0	0	0	0	0	0	0	0
OTU675	k__Fungi(100)	p__Basidiomycota(99)	c__Microbotryomycetes(98)	o__Kriegeriales(73)	f__Kriegeriaceae(69)	g__Meredithblackwellia(67)	s__Meredithblackwellia_eburnea(67)	628	675	0	0	0	0	0	0	0	0	0	0	0	0	0	0	0	0	0	0	0	0	0	0	0	0	0	0	0	0	0	0	0	0	0	0	0	0	0	0	0	0
OTU538	k__Fungi(100)	p__Basidiomycota(100)	c__Agaricomycetes(100)	o__Agaricales(100)	f__Tricholomataceae(100)	g__Mycena(100)	s__Mycena_pura(99)	625	538	0	0	0	0	0	0	0	0	0	0	0	0	0	0	0	0	0	0	1	0	0	0	0	0	0	0	0	0	0	0	0	0	0	0	0	0	0	0	0	0
OTU416	k__Fungi(100)	p__Ascomycota(100)	c__Leotiomycetes(100)	o__Helotiales(100)	f__Helotiales_fam_Incertasedis(100)	g__Leohumicola(100)	s__Leohumicola_verrucosa(100)	619.5	416	0	0	0	0	0	0	65	46	194	1	1	0	10	1	8	0	0	0	5	57	30	1	2	0	6	6	10	0	0	0	0	1	8	0	0	0	0	0	0	0
OTU732	k__Fungi(100)	p__Ascomycota(100)	c__Sordariomycetes(100)	o__Hypocreales(100)	f__Hypocreaceae(100)	g__Trichoderma(100)	s__Trichoderma_harzianum(90)	616	732	40	45	41	0	1	0.5	0	1	0	1	0	0	12	39	52	0	0	0	0	23	1	0	0	0	34	0	0	0	0	0	1	0	3	0	0	1	0	0	0	0
OTU635	k__Fungi(100)	p__Basidiomycota(100)	c__Agaricomycetes(100)	o__Russulales(100)	f__Bondarzewiaceae(100)	g__Heterobasidion(100)	s__Heterobasidion_araucariae(100)	612	635	2	0	0	0	0	0	1	0	0	0	0	0	0	2	0	0	0	0	0	0	0	0	0	0	1	0	0	0	0	0	0	6	2	0	0	0	0	0	24	0
OTU2260	k__Fungi(100)	p__Basidiomycota(100)	c__Agaricomycetes(100)	o__Thelephorales(100)	f__Thelephoraceae(100)	unclassified	unclassified	609.5	2260	0	0	0	0	0	0	0	0	0	0	0	0	8	12	0	0	0	0	0	0	0	0	0	0	213	153	214	0	3	1	0	0	0	0	0	0	2	0	0	0
OTU334	k__Fungi(100)	p__Ascomycota(100)	c__Archaeorhizomycetes(100)	o__Archaeorhizomycetales(100)	f__Archaeorhizomycetaceae(100)	g__Archaeorhizomyces(100)	s__Archaeorhizomyces_sp(100)	604	334	0	0	0	0	0	0	66	19	282	0	0	0	0	0	0	0	0	0	6	11	6	0	0	0	0	0	0	0	0	0	0	0	0	0	0	0	0	0	0	0
OTU593	k__Fungi(100)	p__Ascomycota(100)	c__Leotiomycetes(92)	o__Helotiales(92)	unclassified	unclassified	unclassified	602.5	593	0	2	2	0	0	0	0	0	0	0	0	0	0	0	0	0	0	0	0	0	0	0	0	0	0	0	0	0	0	0	0	0	0	0	0	0	0	0	0	0
OTU755	k__Fungi(100)	p__Basidiomycota(100)	c__Agaricomycetes(100)	o__Agaricales(100)	f__Agaricaceae(100)	g__Melanophyllum(100)	s__Melanophyllum_haematospermum(100)	602	755	0	0	0	0	0	0	0	0	0	0	0	0	0	0	0	0	0	0	0	0	0	0	0	0	0	0	0	0	0	0	0	0	0	0	0	0	0	0	0	0
OTU466	k__Fungi(100)	p__Basidiomycota(100)	c__Agaricomycetes(100)	o__Russulales(99)	f__Albatrellaceae(99)	g__unclassified_Albatrellaceae(81)	s__Albatrellaceasp(81)	601	466	0	0	0	0	0	0	0	0	0	0	0	0	0	0	0	0	0	0	0	0	0	0	0	0	0	0	0	0	0	0	0	0	0	0	0	0	0	0	0	0
OTU634	k__Fungi(100)	p__Basidiomycota(100)	c__Agaricomycetes(100)	o__Agaricales(100)	f__Inocybaceae(100)	g__Inocybe(100)	s__Inocybphaeoleuca(94)	601	634	0	0	0	0	0	0	0	0	0	0	0	0	0	0	0	0	0	0	0	0	0	0	0	0	0	0	0	0	0	0	0	0	0	0	0	0	0	0	0	0
OTU750	k__Fungi(100)	p__Ascomycota(100)	c__Eurotiomycetes(100)	o__Chaetothyriales(100)	f__Herpotrichiellaceae(100)	g__Cladophialophora(99)	s__Cladophialophora_sp(72)	601	750	0	0	0	0	0	0	26	47	47	3	3	1	0	0	0	0	0	0	60	90	65	0	3	2	0	0	0	0	0	0	0	1	2	0	0	0	0	0	0	0
OTU435	k__Fungi(100)	p__Ascomycota(100)	c__Eurotiomycetes(100)	o__Eurotiales(100)	f__Elaphomycetaceae(100)	g__Elaphomyces(100)	s__Elaphomyces_muricatus(100)	600	435	295	2	241	0	0	0	0	5	0	0	0	0	5	0	3	0	0	0	3	0	0	0	0	0	0	0	0	0	0	0	0	0	0	0	0	0	0	0	0	0
OTU839	k__Fungi(100)	p__Basidiomycota(100)	c__Agaricomycetes(100)	o__Thelephorales(100)	f__Thelephoraceae(100)	g__Tomentella(98)	s__Tomentella_sp(97)	593	839	0	0	0	0	0	0	0	0	0	0	0	0	0	0	0	0	0	0	0	0	0	0	0	0	0	0	0	0	0	0	0	0	0	0	0	0	0	0	0	0
OTU1042	k__Fungi(100)	p__Basidiomycota(100)	c__Agaricomycetes(100)	o__Thelephorales(100)	f__Thelephoraceae(100)	g__unclassified_Thelephoraceae(78)	s__Thelephoraceasp(78)	589	1042	0	0	0	0	0	0	0	0	0	0	0	0	0	0	0	0	0	0	0	0	11	0	0	0	0	0	0	0	0	0	142	127	40	0	0	0	0	0	0	0
OTU968	k__Fungi(100)	p__Basidiomycota(100)	c__Agaricomycetes(100)	o__Russulales(100)	f__Russulaceae(100)	g__Russula(100)	s__Russula_sp(80)	587	968	0	0	0	0	0	0	0	0	0	0	0	0	0	0	0	0	0	0	0	0	0	0	0	0	0	0	0	0	0	0	0	0	0	0	0	0	0	0	0	0
OTU471	k__Fungi(100)	p__Basidiomycota(100)	c__Agaricomycetes(100)	o__Agaricales(100)	f__Inocybaceae(79)	g__Inocybe(79)	unclassified	582	471	0	0	0	0	0	0	0	0	0	0	0	0	0	0	1	0	0	0	0	0	0	0	0	0	0	0	0	0	0	0	0	0	0	0	0	0	581	0	0	0
OTU642	k__Fungi(100)	p__Ascomycota(100)	c__Dothideomycetes(100)	o__Pleosporales(100)	f__Didymosphaeriaceae(94)	g__Paraphaeosphaeria(74)	s__Paraphaeosphaeria_pilleata(74)	581	642	0	0	0	0	0	0	0	0	0	0	0	0	0	0	0	0	0	0	0	0	0	0	0	0	0	0	0	0	0	0	0	0	0	0	0	0	0	0	0	0
OTU1951	k__Fungi(100)	p__Ascomycota(100)	c__Leotiomycetes(100)	o__Helotiales(100)	f__Hyaloscyphaceae(100)	g__Cistella(100)	s__Cistella_albidolutea(100)	580	1951	0	0	0	0	0	0	0	0	0	0	0	0	0	0	0	0	0	0	0	0	0	0	0	0	0	0	0	0	0	0	0	0	0	0	0	0	0	23	0	0
OTU527	k__Fungi(100)	p__Ascomycota(100)	c__Eurotiomycetes(100)	o__Onygenales(100)	f__unclassified_Onygenales(100)	g__unclassified_Onygenales(100)	s__Onygenales_sp(100)	578	527	1	0	0	0	0	0	0	0	0	0	0	0	0	0	0	0	0	0	1	0	5	0	0	0	0	0	0	0	0	0	6	11	44	0	0	0	0	0	0	0
OTU464	k__Fungi(100)	p__Ascomycota(100)	unclassified	unclassified	unclassified	unclassified	unclassified	575.5	464	0	0	0	0	0	0	10	25	23	0	0	1	0	0	0	0	0	0	164	34	90	2	0	0	0	0	0	0	0	0	8	69	9	0	0	0	0	0	0	0
OTU3543	k__Fungi(100)	p__Basidiomycota(100)	c__Agaricomycetes(100)	o__Sebacinales(100)	f__Sebacinaceae(100)	g__Helvellosebacina(100)	s__Helvellosebacina_sp(100)	571.5	3543	0	0	0	0	0	0	0	0	0	0	0	0	0	0	0	0	0	0	0	0	0	0	0	0	0	0	0	0	0	0	0	0	0	0	0	0	0	0	0	0
OTU580	k__Fungi(100)	p__Ascomycota(100)	c__Archaeorhizomycetes(99)	o__Archaeorhizomycetales(99)	f__Archaeorhizomycetaceae(99)	g__Archaeorhizomyces(99)	s__Archaeorhizomyces_sp(99)	571	580	0	0	0	0	0	0	150	10	99	1	0	2	0	0	0	0	0	0	2	80	100	0	3	0	0	0	0	0	0	0	117	2	1	1	0	0	0	0	0	0
OTU566	k__Fungi(100)	p__Basidiomycota(100)	c__Agaricomycetes(100)	o__Thelephorales(100)	f__Thelephoraceae(100)	g__Tomentella(99)	s__Tomentella_sp(90)	570	566	0	0	0	0	0	0	0	0	0	0	0	0	0	0	0	0	0	0	0	0	0	0	0	0	0	0	0	0	0	0	0	0	0	0	0	0	0	0	0	0
OTU487	k__Fungi(100)	p__Basidiomycota(100)	c__Agaricomycetes(100)	o__Agaricales(100)	f__Cortinariaceae(100)	g__Cortinarius(100)	unclassified	566.5	487	0	0	0	0	0	0	179	0	0	12	0	0	0	0	0	0	0	0	39	14	2	0	0	0	0	0	0	0	0	0	0	0	0	0	0	0	0	0	0	0
OTU3997	k__Fungi(100)	p__Ascomycota(100)	c__Leotiomycetes(100)	o__Helotiales(100)	f__Helotiales_fam_Incertasedis(100)	g__Leohumicola(100)	s__Leohumicola_verrucosa(99)	565	3997	0	0	0	0	0	0	128	88	89	31	35	7	0	0	0	0	0	0	2	102	11	0	46	0	0	0	0	0	0	0	8	9	1	0	0	2	0	0	0	0
OTU563	k__Fungi(100)	p__Basidiomycota(100)	c__Agaricomycetes(100)	o__Agaricales(100)	f__Inocybaceae(100)	g__Inocybe(100)	s__Inocybochroalba(100)	557	563	108	86	274	7	1	4	0	0	0	0	0	0	0	0	0	63	0	0	0	0	0	0	0	0	0	0	0	0	0	0	0	0	0	0	0	0	0	13	0	0
OTU896	k__Fungi(100)	p__Ascomycota(100)	c__Archaeorhizomycetes(100)	o__Archaeorhizomycetales(100)	f__Archaeorhizomycetaceae(100)	g__Archaeorhizomyces(100)	s__Archaeorhizomyces_sp(99)	554	896	0	0	0	0	0	0	0	0	0	0	0	0	0	0	0	0	0	0	1	1	12	0	0	0	0	0	0	0	0	0	20	30	18	0	0	0	0	0	0	0
OTU415	k__Fungi(100)	p__Basidiomycota(100)	c__Agaricomycetes(100)	o__Atheliales(100)	f__Atheliaceae(100)	g__Amphinema(100)	s__Amphinema_sp(100)	549	415	0	0	0	0	0	0	0	0	0	0	0	0	0	0	0	0	0	0	0	0	0	0	0	0	0	0	0	0	0	0	0	0	0	0	0	0	0	0	0	0
OTU3325	k__Fungi(100)	p__Basidiomycota(100)	c__Agaricomycetes(100)	o__Sebacinales(100)	f__Sebacinaceae(100)	g__Sebacina(100)	s__Sebacina_sp(98)	547	3325	0	0	0	0	0	0	0	0	0	0	0	0	0	0	0	0	0	0	0	0	0	0	0	0	0	0	0	0	0	0	0	0	0	0	0	0	0	0	0	0
OTU469	k__Fungi(100)	p__Ascomycota(97)	unclassified	unclassified	unclassified	unclassified	unclassified	542.75	469	0	0	0	0	0	0	0	0	0	0	0	0	0	0	0	0	0	0	0	0	0	0	0	0	0	0	0	0	0	0	0	0	0	0	0	0	0	0	0	0
OTU553	k__Fungi(100)	p__Ascomycota(97)	c__Eurotiomycetes(75)	o__Onygenales(64)	unclassified	unclassified	unclassified	542	553	0	0	0	0	0	0	0	0	0	0	0	0	0	0	0	0	0	0	0	0	0	0	0	0	0	0	0	0	0	0	0	0	0	0	0	0	0	0	0	0
OTU578	k__Fungi(100)	p__Basidiomycota(100)	c__Agaricomycetes(100)	o__Auriculariales(100)	f__Auriculariaceae(61)	g__Auricularia(61)	s__Auricularia_sp(61)	540	578	0	0	0	0	0	0	0	3	0	7	0	0	0	0	0	0	0	0	0	0	0	0	3	0	0	0	0	0	0	0	0	0	0	0	0	0	0	0	0	0
OTU2607	k__Fungi(100)	p__Basidiomycota(100)	c__Agaricomycetes(100)	o__Russulales(100)	f__Russulaceae(100)	g__Lactarius(100)	s__Lactarius_blennius(87)	538	2607	1	0	1	0	0	0	0	0	0	0	0	0	0	0	0	0	0	0	0	0	0	0	0	0	0	0	0	0	0	0	0	0	0	0	0	0	0	0	0	0
OTU482	k__Fungi(100)	p__Ascomycota(100)	c__Leotiomycetes(89)	o__Thelebolales(66)	f__Pseudeurotiaceae(66)	unclassified	unclassified	535.5	482	0	0	0	0	0	0	0	0	0	0	0	0	0	0	0	0	0	0	0	0	0	0	0	0	0	0	0	0	0	0	0	2	0	0	0	0	0	0	0	0
OTU4132	k__Fungi(100)	p__unclassified_Fungi(91)	c__unclassified_Fungi(91)	o__unclassified_Fungi(91)	f__unclassified_Fungi(91)	g__unclassified_Fungi(91)	s__Fungi_sp(91)	534.5	4132	0	0	0	10	11	10.5	0	0	0	0	0	0	0	0	0	13	6	7	0	0	0	0	0	0	0	0	0	9	5	15	0	0	0	0	0	0	0	0	0	1
OTU306	k__Fungi(100)	p__Basidiomycota(100)	c__Agaricomycetes(100)	o__Agaricales(100)	f__Inocybaceae(100)	g__Inocybe(100)	s__Inocybsubpaleacea(62)	533	306	0	0	0	0	0	0	0	0	0	0	0	0	0	0	0	0	0	0	0	0	0	0	0	0	0	0	0	0	0	0	0	0	0	0	0	0	0	0	0	0
OTU719	k__Fungi(100)	p__Ascomycota(100)	c__Leotiomycetes(96)	o__Helotiales(96)	f__Helotiaceae(66)	unclassified	unclassified	530	719	12	4	9	0	0	0	3	3	0	0	0	0	2	2	7	0	0	0	0	0	0	0	0	0	0	0	0	0	0	0	0	0	0	0	0	0	0	0	3	0
OTU554	k__Fungi(100)	p__Ascomycota(100)	c__Pezizomycetes(100)	o__Pezizales(100)	f__Pyronemataceae(100)	g__Otidea(100)	s__Otidea_bufonia(100)	524	554	0	0	0	0	0	0	0	131	2	0	381	0	0	0	0	0	0	0	0	0	0	0	0	0	0	0	0	0	0	0	0	0	0	0	0	0	0	0	0	0
OTU603	k__Fungi(100)	p__Basidiomycota(100)	c__Agaricomycetes(100)	o__Thelephorales(100)	f__Thelephoraceae(100)	g__Tomentella(100)	s__Tomentella_pilosa(86)	521	603	2	0	0	0	0	0	0	0	0	0	0	0	0	0	0	0	0	0	0	0	0	0	0	0	0	0	0	0	0	0	0	0	0	0	0	0	0	0	0	0
OTU513	k__Fungi(100)	p__Basidiomycota(100)	c__Agaricomycetes(100)	o__Agaricales(100)	f__Cortinariaceae(100)	g__Cortinarius(100)	s__Cortinarius_turbinatorum(99)	520	513	0	0	0	0	0	0	0	0	0	0	0	0	0	0	0	0	0	0	1	7	0	0	1	0	0	0	0	0	0	0	0	5	4	0	0	0	0	0	0	0
OTU569	k__Fungi(100)	p__Basidiomycota(100)	c__Agaricomycetes(100)	o__Thelephorales(100)	f__Thelephoraceae(100)	g__Tomentella(67)	unclassified	519	569	0	0	0	0	0	0	282	8	141	6	0	8	0	0	0	0	0	0	25	44	0	0	1	0	0	0	0	0	0	0	2	0	0	0	0	0	0	0	0	0
OTU492	k__Fungi(100)	p__Ascomycota(67)	unclassified	unclassified	unclassified	unclassified	unclassified	513.5	492	9	4	4	0	0	0	1	0	4	0	0	0	0	0	0	0	0	0	43	7	26	0	0	0	0	0	0	0	0	0	0	2	0	0	0	0	0	0	0	0
OTU582	k__Fungi(100)	p__Basidiomycota(99)	c__Agaricostilbomycetes(87)	o__Agaricostilbales(87)	f__Kondoaceae(68)	unclassified	unclassified	512.5	582	1	3	1	0	0	0	2	1	4	0	0	0	5	0	3	0	0	0	7	5	7	0	0	0	2	6	1	0	0	0	0	0	1	1	0	0	0	0	0	0
OTU934	k__Fungi(100)	p__Basidiomycota(100)	c__Agaricomycetes(100)	o__Russulales(100)	f__Russulaceae(100)	g__Russula(100)	s__Russula_sp(94)	512	934	0	0	0	0	0	0	0	0	0	0	0	0	0	0	0	0	0	0	0	0	0	0	0	0	0	0	0	0	0	0	0	0	0	0	0	0	0	0	0	0
OTU684	k__Fungi(100)	p__Ascomycota(100)	c__Saccharomycetes(100)	o__Saccharomycetales(100)	f__Lipomycetaceae(100)	g__Lipomyces(100)	s__Lipomyces_starkeyi(100)	508	684	0	0	0	0	0	0	0	0	0	0	0	0	0	0	0	0	0	0	0	0	0	0	0	0	5	10	6	0	0	0	0	0	0	0	0	0	11	16	45	0
OTU461	k__Fungi(100)	p__Ascomycota(100)	c__Leotiomycetes(99)	o__Helotiales(99)	f__Dermateaceae(83)	g__Scleropezicula(81)	s__Scleropezicula_sp(81)	507.5	461	0	5	0	1	0	0.5	0	0	0	0	0	0	3	0	1	0	0	0	0	0	0	0	0	0	0	1	0	105	0	0	0	0	0	0	0	0	0	0	0	0
OTU760	k__Fungi(100)	p__Ascomycota(98)	c__Eurotiomycetes(94)	o__Chaetothyriales(86)	f__Herpotrichiellaceae(70)	unclassified	unclassified	507	760	0	0	0	0	0	0	0	0	0	0	0	0	6	7	5	0	0	0	0	0	0	0	0	0	103	139	47	0	0	0	0	0	0	0	0	0	156	0	10	0
OTU535	k__Fungi(100)	p__Basidiomycota(100)	c__Agaricomycetes(100)	o__Agaricales(100)	f__Tricholomataceae(98)	g__unclassified_Tricholomataceae(97)	s__Tricholomataceasp(97)	503	535	0	0	0	0	0	0	0	0	0	0	0	0	0	0	0	0	0	0	0	0	0	0	0	0	0	0	0	0	0	0	0	0	0	0	0	0	0	0	0	0
OTU559	k__Fungi(100)	p__Basidiomycota(100)	c__Agaricomycetes(100)	o__Agaricales(100)	f__Clavariaceae(100)	g__Clavaria(99)	s__Clavaria_sp(98)	500	559	0	0	0	0	0	0	251	1	124	0	0	0	0	0	0	0	0	0	3	116	2	0	0	0	0	0	0	0	0	0	0	0	0	0	0	0	0	0	0	0
OTU3395	k__Fungi(100)	p__Basidiomycota(100)	c__Agaricomycetes(100)	o__Thelephorales(100)	f__Thelephoraceae(100)	g__Tomentella(96)	unclassified	499.5	3395	0	0	0	0	0	0	0	0	0	0	0	0	0	0	0	0	0	0	0	0	0	0	0	0	0	0	0	0	0	0	0	0	0	0	0	0	0	0	0	0
OTU457	k__Fungi(100)	p__Ascomycota(98)	c__Sordariomycetes(94)	o__unclassified_Sordariomycetes(90)	f__unclassified_Sordariomycetes(90)	g__unclassified_Sordariomycetes(90)	s__Sordariomycetes_sp(90)	497.5	457	1	6	3	0	0	0	0	8	1	0	0	0	0	0	0	0	0	0	0	1	1	0	0	0	0	2	2	0	0	0	2	2	8	0	0	0	0	0	0	0
OTU504	k__Fungi(100)	p__Basidiomycota(100)	c__Agaricomycetes(100)	o__Agaricales(100)	f__Hymenogastraceae(100)	g__Hymenogaster(100)	s__Hymenogaster_megasporus(97)	496	504	0	0	2	0	0	0	0	1	0	0	0	0	0	0	0	0	0	0	0	0	0	0	0	0	0	0	0	0	0	0	0	0	0	0	0	0	0	0	0	0
OTU368	k__Fungi(100)	p__Ascomycota(86)	unclassified	unclassified	unclassified	unclassified	unclassified	493	368	0	0	0	0	0	0	0	0	0	0	0	0	0	0	0	0	0	0	0	0	0	0	0	0	0	0	0	0	0	0	0	0	0	0	0	0	0	0	0	0
OTU434	k__Fungi(100)	p__Basidiomycota(100)	c__Agaricomycetes(100)	o__Sebacinales(100)	f__Sebacinaceae(100)	g__Sebacina(100)	s__Sebacina_sp(100)	493	434	0	0	0	0	0	0	1	48	0	0	0	0	0	0	0	0	0	0	27	68	224	0	1	19	0	0	0	0	0	0	1	0	0	0	0	0	0	0	0	0
OTU610	k__Fungi(100)	p__Ascomycota(100)	c__Sordariomycetes(100)	o__Hypocreales(100)	f__Hypocreales_fam_Incertasedis(100)	g__Acremonium(100)	s__Acremonium_spinosum(100)	487	610	24	30	19	1	0	0.5	4	10	4	0	0	0	3	3	6	0	0	0	87	5	4	0	0	0	2	2	1	0	0	0	16	7	19	1	0	0	9	4	5	0
OTU2021	k__Fungi(100)	p__Ascomycota(100)	c__Eurotiomycetes(100)	o__Chaetothyriales(100)	f__Herpotrichiellaceae(100)	g__Cladophialophora(98)	s__Cladophialophora_chaetospira(72)	486.5	2021	79	38	19	19	52	35.5	0	0	0	0	0	0	18	1	16	21	0	16	0	0	0	0	0	0	0	0	0	0	1	0	0	0	0	0	0	0	0	0	0	0
OTU589	k__Fungi(100)	p__Ascomycota(100)	c__Pezizomycetes(100)	o__Pezizales(100)	f__Pyronemataceae(100)	g__Geopora(100)	s__Geopora_cervina(100)	486	589	0	0	0	0	0	0	0	0	0	0	0	0	0	0	0	0	0	0	0	0	0	0	0	0	0	0	0	0	0	0	0	0	0	0	0	0	0	0	0	0
OTU3281	k__Fungi(100)	p__Ascomycota(97)	c__Sordariomycetes(81)	unclassified	unclassified	unclassified	unclassified	484.75	3281	0	0	0	0	0	0	0	0	0	0	0	0	0	0	0	0	0	0	0	0	0	0	0	0	0	0	0	0	1	0	0	0	0	0	0	0	0	0	0	0
OTU2323	k__Fungi(100)	p__Mortierellomycota(100)	c__Mortierellomycetes(100)	o__Mortierellales(100)	f__Mortierellaceae(100)	g__Mortierella(100)	s__Mortierella_amoeboidea(100)	481.75	2323	2	11	4	0	0	0	5	7	10	0	0	1	4	0	2	0	0	0	4	1	2	0	0	0	0	9	1	0	0	0	0	0	0	0	0	0	2	0	7	0
OTU468	k__Fungi(100)	p__Ascomycota(100)	c__Eurotiomycetes(100)	o__Chaetothyriales(100)	f__Herpotrichiellaceae(99)	unclassified	unclassified	480	468	0	0	0	0	0	0	0	0	0	0	0	1	0	0	0	0	0	0	1	0	2	0	0	2	0	0	0	0	0	0	15	8	1	13	4	9	2	0	0	0
OTU680	k__Fungi(100)	p__Ascomycota(100)	c__Dothideomycetes(100)	o__Pleosporales(100)	f__Lentitheciaceae(94)	g__Lentithecium(64)	unclassified	478.75	680	6	0	3	0	0	0	4	3	0	0	1	0	0	0	0	0	0	0	0	0	0	0	0	0	0	0	0	0	0	0	0	0	0	0	0	0	0	0	0	0
OTU510	k__Fungi(100)	p__Ascomycota(100)	c__Leotiomycetes(100)	o__Helotiales(100)	f__Helotiaceae(100)	g__Scytalidium(100)	s__Scytalidium_album(100)	477.5	510	24	40	8	0	0	0	7	2	6	0	0	0	11	17	7	0	0	0	1	0	3	0	0	0	6	0	7	0	0	0	0	65	2	0	0	0	0	0	0	0
OTU164	k__Fungi(100)	p__Basidiomycota(100)	c__Agaricomycetes(100)	o__Agaricales(100)	f__Inocybaceae(100)	g__Inocybe(100)	s__Inocybflavobrunnescens(100)	474	164	0	0	0	0	0	0	0	0	0	0	0	0	0	8	0	0	0	0	0	0	0	0	0	0	0	0	0	0	0	0	0	0	0	0	0	0	0	0	0	0
OTU3747	k__Fungi(100)	p__Ascomycota(100)	unclassified	unclassified	unclassified	unclassified	unclassified	471	3747	0	0	1	0	0	0	0	0	2	0	0	0	0	0	0	0	0	0	2	1	11	0	0	0	0	0	0	0	0	0	41	119	89	0	1	0	13	5	0	0
OTU2934	k__Fungi(100)	p__unclassified_Fungi(71)	c__unclassified_Fungi(71)	o__unclassified_Fungi(71)	f__unclassified_Fungi(71)	g__unclassified_Fungi(71)	s__Fungi_sp(71)	470.5	2934	0	0	0	3	3	3	0	0	0	0	0	0	0	0	0	2	2	4	0	0	0	0	0	0	0	0	0	1	4	3	0	0	0	0	0	0	0	0	0	0
OTU389	k__Fungi(100)	p__Basidiomycota(94)	c__Agaricomycetes(68)	unclassified	unclassified	unclassified	unclassified	469	389	0	0	0	0	0	0	0	0	0	0	0	0	0	0	0	0	0	0	0	0	0	0	0	0	0	2	0	0	0	0	0	0	0	0	0	0	0	0	0	0
OTU491	k__Fungi(100)	p__Ascomycota(98)	c__Sordariomycetes(90)	unclassified	unclassified	unclassified	unclassified	466	491	0	0	0	0	0	0	0	0	0	0	0	0	0	0	1	0	0	0	0	0	0	0	0	0	0	0	0	0	0	0	0	0	0	0	0	0	2	0	0	0
OTU2403	k__Fungi(100)	p__Basidiomycota(100)	c__Agaricomycetes(100)	o__Thelephorales(100)	f__Thelephoraceae(100)	g__Tomentella(99)	unclassified	463	2403	0	0	0	0	0	0	0	0	0	0	0	0	0	0	0	0	0	0	0	0	0	0	0	0	0	0	0	0	0	0	0	0	0	0	0	0	0	0	0	0
OTU868	k__Fungi(100)	p__Basidiomycota(100)	c__Agaricomycetes(100)	o__Thelephorales(100)	f__Thelephoraceae(100)	g__Tomentella(96)	s__Tomentella_sp(91)	462.5	868	2	0	52	0	11	5.5	0	0	0	0	0	0	33	272	67	0	1	0	0	0	0	0	0	0	0	0	0	0	0	0	0	0	0	0	0	0	0	0	0	0
OTU521	k__Fungi(100)	p__Ascomycota(100)	c__Dothideomycetes(98)	o__Pleosporales(98)	f__Sporormiaceae(88)	g__Preussia(85)	unclassified	458.5	521	0	0	0	0	0	0	0	0	0	0	0	0	0	0	0	0	0	0	0	0	0	0	0	0	0	0	0	0	0	0	0	0	0	0	0	0	0	0	0	0
OTU516	k__Fungi(100)	p__Basidiomycota(100)	c__Agaricomycetes(100)	o__Agaricales(100)	f__Inocybaceae(100)	g__Inocybe(100)	s__Inocybglabripes(100)	456	516	0	0	0	0	0	0	0	0	0	0	0	0	0	0	1	0	0	0	0	0	0	0	0	0	0	0	0	0	0	0	0	0	0	0	0	0	0	0	0	0
OTU849	k__Fungi(100)	p__unclassified_Fungi(90)	c__unclassified_Fungi(90)	o__unclassified_Fungi(90)	f__unclassified_Fungi(90)	g__unclassified_Fungi(90)	s__Fungi_sp(90)	455.5	849	0	0	0	4	15	9.5	0	0	0	0	0	0	0	0	0	4	2	1	0	0	0	0	0	0	0	0	0	7	5	6	0	0	0	0	0	0	0	0	0	0
OTU3097	k__Fungi(100)	p__Ascomycota(100)	c__Leotiomycetes(98)	o__Helotiales(98)	f__Helotiaceae(97)	g__Tetracladium(96)	s__Tetracladium_sp(96)	455.25	3097	19	45	18	1	3	2	0	0	0	0	0	0	4	5	21	1	0	1	0	0	0	0	0	0	1	0	0	0	0	0	0	0	0	0	0	0	3	0	0	0
OTU172	k__Fungi(100)	p__Ascomycota(100)	c__Archaeorhizomycetes(99)	o__Archaeorhizomycetales(96)	f__Archaeorhizomycetaceae(96)	g__Archaeorhizomyces(96)	s__Archaeorhizomyces_sp(95)	443	172	0	0	0	0	0	0	0	0	3	0	0	0	0	0	0	0	0	0	0	2	4	0	0	0	0	0	0	0	0	0	126	29	12	2	0	1	0	0	0	0
OTU2149	k__Fungi(100)	p__Ascomycota(100)	c__Eurotiomycetes(100)	o__Chaetothyriales(99)	f__Herpotrichiellaceae(98)	g__Cladophialophora(92)	s__Cladophialophora_sp(73)	442.75	2149	0	18	24	0	29	14.5	0	0	0	0	0	0	3	0	3	1	5	13	0	0	0	0	0	0	0	0	0	0	0	0	0	0	0	0	0	0	0	0	0	0
OTU625	k__Fungi(100)	p__Basidiomycota(100)	c__Agaricomycetes(100)	o__Cantharellales(100)	f__Clavulinaceae(100)	g__Membranomyces(100)	s__Membranomyces_sp(100)	442	625	0	0	0	0	0	0	0	0	0	0	0	0	0	0	0	0	0	0	0	0	0	0	0	0	0	0	0	0	0	0	0	0	0	0	0	0	0	0	0	0
OTU514	k__Fungi(100)	p__Basidiomycota(100)	c__Agaricomycetes(100)	o__Agaricales(100)	f__Tricholomataceae(100)	g__Hemimycena(89)	unclassified	435	514	0	0	0	0	0	0	0	1	0	0	2	0	0	0	0	0	0	0	0	0	0	0	0	0	0	0	0	0	0	0	0	0	0	0	0	0	0	0	0	0
OTU335	k__Fungi(100)	p__Ascomycota(100)	c__Sordariomycetes(100)	o__Hypocreales(100)	f__Nectriaceae(98)	unclassified	unclassified	434.25	335	0	0	0	0	0	0	0	0	0	0	0	0	0	0	0	0	0	0	0	0	0	0	0	0	4	4	0	0	3	0	0	0	0	0	0	0	5	0	0	0
OTU710	k__Fungi(100)	p__Basidiomycota(100)	c__Agaricomycetes(100)	o__Trechisporales(100)	f__unclassified_Trechisporales(100)	g__unclassified_Trechisporales(100)	s__Trechisporales_sp(100)	434	710	0	0	0	0	0	0	0	0	0	0	0	0	0	0	0	0	0	0	0	0	0	0	0	0	0	0	0	0	0	0	0	0	0	0	0	0	0	0	0	0
OTU431	k__Fungi(100)	p__Ascomycota(100)	c__Dothideomycetes(100)	o__Pleosporales(100)	f__Melanommataceae(99)	g__Herpotrichia(99)	s__Herpotrichia_sp(99)	429.5	431	0	0	0	0	0	0	3	0	1	61	0	27	0	0	0	0	0	0	0	0	0	0	15	0	0	0	0	17	0	0	0	0	0	0	0	0	0	0	0	0
OTU543	k__Fungi(100)	p__Ascomycota(100)	c__Pezizomycetes(97)	o__Pezizales(97)	f__Pyronemataceae(97)	g__Warcupia(97)	s__Warcupia_sp(97)	429	543	0	0	0	0	0	0	0	0	0	0	0	0	0	0	0	0	0	0	0	0	0	0	0	0	0	0	0	0	0	0	0	0	0	0	0	0	0	0	0	0
OTU3126	k__Fungi(100)	p__Ascomycota(100)	c__Leotiomycetes(100)	o__Helotiales(100)	f__Helotiaceae(100)	g__Scytalidium(100)	s__Scytalidium_album(100)	427.5	3126	5	9	2	0	0	0	2	0	5	0	0	0	7	16	9	0	0	0	3	7	0	0	0	0	0	0	0	0	0	0	0	26	0	0	0	0	4	0	10	0
OTU3545	k__Fungi(100)	p__Basidiomycota(100)	c__Agaricostilbomycetes(82)	o__Agaricostilbales(81)	unclassified	unclassified	unclassified	427.5	3545	48	49	41	0	0	0	0	0	0	0	0	0	23	14	31	0	0	0	0	0	0	0	0	0	0	7	2	0	0	0	0	0	0	0	0	0	0	0	0	0
OTU671	k__Fungi(100)	p__Ascomycota(100)	c__Eurotiomycetes(100)	o__Chaetothyriales(100)	f__Herpotrichiellaceae(100)	g__Cladophialophora(99)	unclassified	425	671	0	0	0	0	0	0	48	39	60	1	5	1	0	0	0	0	0	0	51	40	44	0	0	0	0	0	0	0	0	0	0	1	1	0	0	0	0	0	0	0
OTU252	k__Fungi(100)	p__Basidiomycota(100)	c__Agaricomycetes(98)	o__Thelephorales(95)	f__Thelephoraceae(94)	g__Pseudotomentella(90)	s__Pseudotomentella_sp(78)	421.5	252	0	0	0	0	0	0	0	0	0	0	0	0	0	0	0	0	0	0	0	0	0	0	0	0	0	0	0	0	0	0	2	0	0	0	0	0	0	0	0	0
OTU2849	k__Fungi(100)	p__Ascomycota(89)	c__Eurotiomycetes(65)	unclassified	unclassified	unclassified	unclassified	421	2849	0	0	0	0	0	0	0	0	0	0	0	0	0	0	0	0	0	0	0	0	0	0	0	0	0	0	0	0	0	0	0	0	0	0	0	0	0	0	0	0
OTU3210	k__Fungi(100)	p__Ascomycota(100)	c__Dothideomycetes(99)	o__Mytilinidales(99)	f__Gloniaceae(99)	g__Cenococcum(95)	s__Cenococcum_geophilum(90)	421	3210	0	3	0	0	0	0	1	1	4	0	0	0	0	0	0	0	0	0	6	1	1	0	0	0	0	0	0	0	0	0	0	0	0	0	0	0	0	0	0	0
OTU365	k__Fungi(100)	p__Ascomycota(100)	c__Sordariomycetes(100)	o__Hypocreales(100)	f__Clavicipitaceae(100)	g__Metapochonia(99)	s__Metapochonia_bulbillosa(99)	420	365	0	0	0	0	0	0	0	2	2	0	0	0	0	0	0	0	0	0	2	0	11	0	1	0	0	0	0	0	0	0	51	49	17	0	0	0	0	0	0	0
OTU530	k__Fungi(100)	p__Basidiomycota(100)	c__Agaricomycetes(100)	o__Agaricales(99)	f__Clavariaceae(99)	g__Clavaria(99)	s__Clavaria_sp(95)	418.5	530	0	0	0	0	0	0	0	0	0	0	0	0	0	0	0	0	0	0	1	0	0	0	0	0	0	0	4	0	0	0	0	0	0	0	0	0	0	0	0	0
OTU2650	k__Fungi(100)	p__unclassified_Fungi(86)	c__unclassified_Fungi(86)	o__unclassified_Fungi(86)	f__unclassified_Fungi(86)	g__unclassified_Fungi(86)	s__Fungi_sp(86)	414.75	2650	0	0	0	2	10	6	0	0	0	0	0	0	0	0	0	3	7	3	0	0	0	0	0	0	0	0	0	4	1	3	0	0	0	0	0	0	0	0	0	1
OTU749	k__Fungi(100)	p__Ascomycota(100)	c__Eurotiomycetes(100)	o__Eurotiales(100)	f__Aspergillaceae(100)	g__Penicillium(100)	s__Penicillium_arenicola(100)	414.5	749	0	0	0	0	0	0	0	1	0	0	0	0	0	0	0	0	0	0	0	0	0	0	0	0	0	0	0	0	0	0	8	4	1	0	0	0	0	0	0	0
OTU633	k__Fungi(100)	p__Basidiomycota(100)	c__Agaricomycetes(100)	o__Thelephorales(100)	f__Thelephoraceae(100)	g__Tomentella(100)	unclassified	411	633	0	0	0	0	0	0	0	0	0	0	0	0	0	0	0	0	0	0	0	0	0	0	0	0	0	0	0	0	0	0	0	0	0	0	0	0	0	0	0	0
OTU609	k__Fungi(100)	p__Basidiomycota(100)	c__Agaricomycetes(100)	o__Atheliales(100)	f__Atheliaceae(100)	g__Piloderma(100)	s__Piloderma_lanatum(100)	410	609	21	0	1	0	0	0	0	0	0	0	0	0	78	74	49	1	0	0	0	0	0	0	0	0	0	0	186	0	0	0	0	0	0	0	0	0	0	0	0	0
OTU470	k__Fungi(100)	p__Mucoromycota(100)	c__Umbelopsidomycetes(100)	o__Umbelopsidales(100)	f__Umbelopsidaceae(100)	g__Umbelopsis(100)	s__Umbelopsis_sp(99)	406.25	470	0	6	0	0	0	0	0	0	0	0	0	0	0	0	0	0	0	0	0	0	0	0	0	0	0	0	0	0	0	0	0	0	0	0	0	0	0	0	0	0
OTU815	k__Fungi(100)	p__unclassified_Fungi(95)	c__unclassified_Fungi(95)	o__unclassified_Fungi(95)	f__unclassified_Fungi(95)	g__unclassified_Fungi(95)	s__Fungi_sp(95)	405.25	815	0	0	0	0	0	0	0	0	0	0	0	0	0	0	0	0	0	0	0	0	0	0	0	0	0	0	0	0	0	0	0	0	0	0	0	0	0	0	0	0
OTU729	k__Fungi(100)	p__Ascomycota(100)	c__Eurotiomycetes(100)	o__Chaetothyriales(100)	f__Herpotrichiellaceae(100)	g__Cladophialophora(99)	s__Cladophialophora_sp(97)	404.75	729	0	0	0	0	1	0.5	0	0	0	0	0	0	0	0	0	0	0	1	0	0	0	0	0	0	0	0	0	0	0	0	0	0	0	0	0	0	0	0	0	0
OTU4302	k__Fungi(100)	p__Basidiomycota(100)	c__Agaricomycetes(100)	o__Sebacinales(100)	f__Sebacinaceae(100)	g__Helvellosebacina(100)	s__Helvellosebacina_sp(100)	404	4302	0	0	0	0	0	0	0	0	0	0	0	0	0	0	0	0	0	0	0	0	0	0	0	0	0	0	0	0	0	0	0	0	0	0	0	0	0	0	0	0
OTU548	k__Fungi(100)	p__Ascomycota(100)	c__Sordariomycetes(98)	o__Sordariales(98)	f__Lasiosphaeriaceae(60)	unclassified	unclassified	402.5	548	0	0	0	0	0	0	0	0	0	0	0	0	0	0	0	0	0	0	0	0	0	0	0	0	0	0	0	0	0	0	0	0	0	0	0	0	0	0	0	0
OTU333	k__Fungi(100)	p__Ascomycota(100)	c__Eurotiomycetes(100)	o__Eurotiales(100)	f__Aspergillaceae(100)	g__Penicillium(100)	s__Penicillium_nodositatum(100)	402	333	0	0	0	0	0	0	1	3	2	0	0	0	0	0	0	0	0	0	0	0	0	0	0	0	0	0	0	0	0	0	0	0	0	0	0	0	0	0	0	0
OTU2312	k__Fungi(100)	p__Ascomycota(99)	c__Eurotiomycetes(87)	o__Chaetothyriales(82)	unclassified	unclassified	unclassified	398	2312	0	0	0	0	0	0	0	0	0	0	0	0	0	0	0	0	0	0	0	0	0	0	0	0	0	0	0	0	0	0	0	0	0	0	0	0	0	0	0	0
OTU623	k__Fungi(100)	p__Basidiomycota(100)	c__Agaricomycetes(100)	o__Agaricales(100)	f__unclassified_Agaricales(78)	g__unclassified_Agaricales(78)	s__Agaricales_sp(78)	398	623	0	0	0	0	0	0	0	0	0	0	0	0	0	0	0	0	0	0	0	0	0	0	0	0	0	0	0	0	0	0	0	0	0	0	0	0	0	0	0	0
OTU562	k__Fungi(100)	p__Ascomycota(100)	c__Pezizomycetes(100)	o__Pezizales(100)	f__Tuberaceae(100)	g__Tuber(100)	s__Tuber_sp(80)	397	562	0	0	0	0	0	0	0	0	0	0	0	0	0	0	0	0	0	0	0	0	0	0	0	0	0	0	0	0	0	0	0	0	0	0	0	0	0	0	0	0
OTU627	k__Fungi(100)	p__Basidiomycota(100)	c__Agaricomycetes(100)	o__Agaricales(100)	f__Hymenogastraceae(100)	g__Hymenogaster(100)	s__Hymenogaster_luteus(100)	396.5	627	3	0	0	0	0	0	0	0	0	0	0	0	0	0	0	0	0	0	0	0	0	0	0	0	0	0	0	0	0	0	0	0	0	0	0	0	13	0	0	0
OTU628	k__Fungi(100)	p__Ascomycota(100)	c__Pezizomycetes(100)	o__Pezizales(100)	f__Pyronemataceae(100)	g__Scutellinia(100)	s__Scutellinia_cejpii(100)	396.5	628	0	0	14	0	0	0	0	0	0	0	0	0	0	0	0	0	0	0	0	0	0	0	0	0	0	0	0	0	0	0	0	0	0	0	0	0	0	0	0	0
OTU655	k__Fungi(100)	p__Basidiomycota(97)	c__Agaricomycetes(95)	o__Sebacinales(66)	f__Sebacinaceae(66)	unclassified	unclassified	396	655	0	0	0	0	0	0	0	0	0	0	0	0	0	0	0	0	0	0	0	0	0	0	0	0	0	0	0	0	0	0	0	0	0	0	0	0	0	0	0	0
OTU3963	k__Fungi(100)	p__Basidiomycota(100)	c__Agaricomycetes(100)	o__Sebacinales(100)	f__Sebacinaceae(100)	g__Sebacina(100)	s__Sebacina_sp(100)	394	3963	0	0	0	0	0	0	0	0	0	0	0	0	0	0	0	0	0	0	0	0	0	0	0	0	0	0	0	0	0	0	0	0	0	0	0	0	0	0	0	0
OTU965	k__Fungi(100)	p__Basidiomycota(100)	c__Agaricomycetes(100)	o__Thelephorales(100)	f__Thelephoraceae(100)	g__Tomentella(99)	s__Tomentella_sp(96)	393.5	965	0	0	0	0	0	0	0	0	0	0	0	0	0	0	0	0	0	0	0	0	0	0	0	0	0	0	0	0	0	0	0	0	1	0	0	0	0	0	0	0
OTU404	k__Fungi(100)	p__Ascomycota(100)	c__Eurotiomycetes(100)	o__Eurotiales(100)	f__Aspergillaceae(100)	g__Penicillium(83)	unclassified	393.25	404	2	5	4	0	0	0	19	26	7	1	9	2	1	0	15	0	0	3	0	11	3	1	1	0	0	0	0	1	0	0	3	6	1	0	0	0	0	3	0	0
OTU447	k__Fungi(100)	p__Ascomycota(100)	c__Leotiomycetes(98)	o__Helotiales(98)	f__Myxotrichaceae(98)	g__Oidiodendron(76)	unclassified	393	447	11	13	14	0	0	0	3	2	2	0	0	0	0	9	2	0	0	0	3	1	4	0	0	0	0	0	2	0	0	0	4	0	3	0	0	0	1	0	0	0
OTU567	k__Fungi(100)	p__Ascomycota(100)	c__Sordariomycetes(99)	o__Hypocreales(99)	f__Nectriaceae(98)	g__Nectria(97)	s__Nectria_pseudopeziza(97)	392	567	0	0	0	0	0	0	0	0	0	0	0	0	0	0	0	0	0	0	0	0	0	0	0	0	0	0	0	0	0	0	0	0	0	0	0	0	0	0	0	0
OTU614	k__Fungi(100)	p__Ascomycota(100)	c__Laboulbeniomycetes(99)	o__Pyxidiophorales(99)	f__unclassified_Pyxidiophorales(99)	g__unclassified_Pyxidiophorales(99)	s__Pyxidiophorales_sp(99)	392	614	0	0	0	0	0	0	0	0	0	0	0	0	0	0	0	0	0	0	0	0	0	0	0	0	0	0	4	0	0	0	0	0	0	0	0	0	0	0	0	0
OTU707	k__Fungi(100)	p__Basidiomycota(100)	c__Agaricomycetes(100)	o__Polyporales(100)	f__Xenasmataceae(100)	g__Phlebiella(100)	s__Phlebiella_sp(100)	386.25	707	0	0	0	0	0	0	0	138	0	5	0	0	0	0	0	0	0	0	0	0	0	0	0	0	0	0	0	0	0	0	0	0	0	0	0	0	0	0	0	0
OTU1574	k__Fungi(100)	p__Ascomycota(98)	c__Sordariomycetes(94)	o__Hypocreales(93)	f__unclassified_Hypocreales(84)	g__unclassified_Hypocreales(84)	s__Hypocreales_sp(84)	386	1574	0	0	0	0	0	0	0	0	0	0	0	0	0	0	0	0	0	0	0	0	0	0	0	0	0	0	0	0	0	0	0	0	0	0	0	0	0	0	0	0
OTU555	k__Fungi(100)	p__Ascomycota(100)	c__Leotiomycetes(85)	o__Helotiales(83)	unclassified	unclassified	unclassified	385	555	0	0	0	0	0	0	18	29	15	21	12	21	0	0	0	0	0	0	53	76	22	6	40	0	0	0	0	0	0	0	1	11	8	0	0	0	0	0	0	0
OTU4631	k__Fungi(100)	p__Ascomycota(100)	c__Leotiomycetes(100)	o__Helotiales(100)	f__Helotiales_fam_Incertasedis(100)	g__Leohumicola(100)	s__Leohumicola_verrucosa(100)	383	4631	0	0	0	0	0	0	115	46	178	1	0	0	0	0	0	0	0	0	0	26	17	0	0	0	0	0	0	0	0	0	0	0	0	0	0	0	0	0	0	0
OTU2649	k__Fungi(100)	p__Basidiomycota(100)	c__Agaricomycetes(100)	o__Agaricales(100)	f__Tricholomataceae(100)	g__Mycenella(100)	s__Mycenella_trachyspora(95)	382.25	2649	6	10	0	25	0	12.5	0	0	0	0	0	0	0	0	0	0	0	0	0	0	0	0	0	0	0	0	0	0	0	0	0	0	0	0	0	0	0	0	0	0
OTU658	k__Fungi(100)	p__Basidiomycota(100)	c__Agaricomycetes(100)	o__Boletales(100)	f__Gomphidiaceae(100)	g__Gomphidius(100)	s__Gomphidius_glutinosus(99)	381	658	0	0	0	0	0	0	0	0	0	0	0	0	0	0	0	0	0	0	0	0	0	0	0	0	0	0	0	0	0	0	0	0	0	0	0	0	0	0	0	0
OTU745	k__Fungi(100)	p__Ascomycota(95)	c__Dothideomycetes(67)	o__Capnodiales(65)	f__Mycosphaerellaceae(65)	g__Acrodontium(65)	s__Acrodontium_virellum(65)	378.25	745	0	0	0	0	0	0	3	1	8	1	0	0	0	1	0	0	0	0	4	15	15	0	0	0	0	0	0	0	0	0	3	13	15	0	0	0	0	3	5	0
OTU3434	k__Fungi(100)	p__Ascomycota(98)	c__Sordariomycetes(83)	unclassified	unclassified	unclassified	unclassified	373.25	3434	6	6	21	0	0	0	0	0	0	0	0	0	0	0	0	0	0	0	0	0	0	0	0	0	0	0	0	0	1	0	0	0	0	0	0	0	0	0	0	0
OTU665	k__Fungi(100)	p__Basidiomycota(100)	c__Tremellomycetes(100)	o__Cystofilobasidiales(100)	f__Mrakiaceae(100)	g__Tausonia(100)	s__Tausonia_pullulans(100)	371.75	665	2	4	4	0	0	0	10	27	28	1	1	0	0	0	0	0	0	0	6	2	11	0	6	1	0	0	0	0	0	0	1	4	1	0	0	0	0	0	0	0
OTU549	k__Fungi(100)	p__Ascomycota(100)	c__Pezizomycetes(100)	o__Pezizales(100)	f__Pezizaceae(100)	g__Peziza(100)	s__Peziza_infossa(100)	371	549	6	5	44	0	2	1	0	0	0	0	0	0	0	0	3	0	0	0	0	0	0	0	0	0	0	0	0	0	0	0	0	0	0	0	0	0	0	0	0	0
OTU2984	k__Fungi(100)	p__Basidiomycota(100)	c__Agaricomycetes(100)	o__Thelephorales(100)	f__Thelephoraceae(100)	g__Tomentella(79)	unclassified	370	2984	0	0	0	0	0	0	0	0	0	0	0	0	0	0	0	0	0	0	0	0	0	0	0	0	0	0	0	0	0	0	0	0	0	0	0	0	0	0	0	0
OTU345	k__Fungi(100)	p__Basidiomycota(100)	c__Agaricomycetes(100)	o__Thelephorales(100)	f__Thelephoraceae(100)	g__Tomentella(100)	s__Tomentella_sp(99)	369.75	345	0	0	0	0	0	0	0	0	0	0	0	0	0	0	0	0	0	0	0	0	0	0	0	0	0	0	0	0	0	0	0	0	0	0	0	0	0	0	0	0
OTU3296	k__Fungi(100)	p__Ascomycota(100)	c__Dothideomycetes(99)	o__Mytilinidales(99)	f__Gloniaceae(99)	g__Cenococcum(96)	s__Cenococcum_geophilum(83)	367.5	3296	0	0	0	0	1	0.5	20	27	21	0	3	1	0	0	0	0	0	0	22	11	53	1	8	4	0	0	0	0	0	0	0	2	17	0	1	0	0	0	0	0
OTU657	k__Fungi(100)	p__Basidiomycota(100)	c__Agaricomycetes(100)	o__Russulales(100)	f__Russulaceae(100)	g__Lactarius(100)	s__Lactarius_acerrimus(92)	367	657	0	0	0	0	0	0	5	18	11	6	8	0	0	0	1	0	0	0	17	4	81	37	2	141	0	0	0	0	0	0	1	1	16	6	11	0	0	0	0	0
OTU733	k__Fungi(100)	p__unclassified_Fungi(98)	c__unclassified_Fungi(98)	o__unclassified_Fungi(98)	f__unclassified_Fungi(98)	g__unclassified_Fungi(98)	s__Fungi_sp(98)	365.25	733	0	0	0	0	0	0	0	0	0	0	0	0	0	0	0	0	0	0	0	0	0	0	0	0	3	19	3	0	0	0	0	0	0	0	0	0	6	124	61	0
OTU474	k__Fungi(100)	p__Ascomycota(100)	c__Archaeorhizomycetes(100)	o__Archaeorhizomycetales(100)	f__Archaeorhizomycetaceae(100)	g__Archaeorhizomyces(100)	s__Archaeorhizomyces_sp(100)	360	474	0	0	0	0	0	0	178	15	97	9	3	5	0	0	0	0	0	0	2	45	2	0	2	0	0	0	0	0	0	0	0	0	2	0	0	0	0	0	0	0
OTU1213	k__Fungi(100)	p__Basidiomycota(100)	c__Geminibasidiomycetes(100)	o__Geminibasidiales(100)	f__Geminibasidiaceae(100)	g__Geminibasidium(100)	s__Geminibasidium_sp(85)	359.5	1213	0	0	0	0	0	0	1	5	0	0	0	0	0	0	1	0	0	0	7	11	13	0	0	0	0	0	0	0	0	0	7	5	9	0	0	0	0	0	0	0
OTU546	k__Fungi(100)	p__Ascomycota(88)	unclassified	unclassified	unclassified	unclassified	unclassified	359	546	0	0	0	0	0	0	0	0	0	0	0	0	0	0	0	0	0	0	0	0	0	0	0	0	5	0	0	0	0	0	0	0	0	0	0	0	5	2	8	0
OTU618	k__Fungi(100)	p__Ascomycota(100)	c__Pezizomycetes(97)	o__Pezizales(97)	f__Pyronemataceae(97)	g__unclassified_Pyronemataceae(93)	s__Pyronemataceasp(93)	356	618	0	0	0	0	0	0	0	0	0	0	0	0	0	0	0	0	0	0	0	0	0	0	0	0	0	0	0	0	0	0	0	0	0	0	0	0	0	0	0	0
OTU287	k__Fungi(100)	p__Ascomycota(100)	unclassified	unclassified	unclassified	unclassified	unclassified	355.75	287	0	0	0	0	0	0	0	0	0	0	0	0	0	0	0	0	0	0	0	0	0	0	0	0	0	0	0	0	0	0	0	0	0	0	0	0	0	0	0	0
OTU935	k__Fungi(100)	p__Basidiomycota(100)	c__Agaricomycetes(100)	o__Agaricales(100)	f__Pluteaceae(100)	g__Pluteus(100)	s__Pluteus_cinereofuscus(79)	355	935	214	85	28	0	0	0	0	0	0	0	0	0	0	0	0	0	0	0	0	0	0	0	0	0	0	0	0	0	0	0	0	0	0	0	0	0	0	0	0	0
OTU646	k__Fungi(100)	p__Ascomycota(97)	unclassified	unclassified	unclassified	unclassified	unclassified	353	646	0	0	0	0	0	0	0	0	0	0	0	0	0	0	0	0	0	0	0	0	0	0	0	0	0	0	0	0	0	0	0	0	0	0	0	0	0	0	0	0
OTU3771	k__Fungi(100)	p__Ascomycota(100)	c__Dothideomycetes(100)	o__Mytilinidales(100)	f__Gloniaceae(100)	g__Cenococcum(99)	s__Cenococcum_geophilum(94)	352.5	3771	0	0	0	0	0	0	0	0	0	0	0	0	0	0	0	0	0	0	6	8	2	0	2	3	0	0	0	0	0	0	0	7	1	0	0	0	0	0	0	0
OTU812	k__Fungi(100)	p__Ascomycota(100)	c__Pezizomycetes(100)	o__Pezizales(100)	f__Discinaceae(100)	g__unclassified_Discinaceae(100)	s__Discinaceasp(100)	349	812	0	0	0	0	0	0	0	0	0	0	0	0	0	0	0	0	0	0	0	0	0	0	0	0	0	0	0	0	0	0	0	0	0	0	0	0	0	0	12	0
OTU788	k__Fungi(100)	p__Ascomycota(100)	c__Sordariomycetes(100)	o__Hypocreales(100)	f__Clavicipitaceae(100)	unclassified	unclassified	348.5	788	3	9	7	0	0	0	8	3	8	0	0	0	3	0	0	0	0	0	1	2	26	0	0	0	0	0	0	0	0	0	0	0	0	0	0	0	0	0	0	0
OTU844	k__Fungi(100)	p__Basidiomycota(100)	c__Agaricomycetes(100)	o__Agaricales(100)	f__Amanitaceae(100)	g__Amanita(100)	s__Amanita_lividopallescens(99)	348	844	0	0	0	0	0	0	0	0	0	0	0	0	0	0	0	0	0	0	0	0	0	0	0	0	0	0	0	0	0	0	0	0	0	0	0	0	0	0	0	0
OTU2848	k__Fungi(100)	p__Ascomycota(100)	unclassified	unclassified	unclassified	unclassified	unclassified	346	2848	0	0	0	0	0	0	2	0	33	1	0	0	0	0	0	0	0	0	5	11	25	0	0	0	0	0	0	0	0	0	16	3	4	4	1	1	0	0	0	0
OTU632	k__Fungi(100)	p__unclassified_Fungi(80)	c__unclassified_Fungi(80)	o__unclassified_Fungi(80)	f__unclassified_Fungi(80)	g__unclassified_Fungi(80)	s__Fungi_sp(80)	343	632	0	0	0	0	0	0	0	0	0	0	0	0	0	0	0	0	0	0	0	0	0	0	0	0	0	0	0	0	0	0	0	0	0	0	0	0	0	0	0	0
OTU458	k__Fungi(100)	p__Ascomycota(100)	c__Leotiomycetes(97)	o__Helotiales(95)	f__Leotiaceae(92)	g__Alatospora(74)	unclassified	342.5	458	0	0	1	0	0	0	0	0	0	0	0	0	0	0	1	0	0	0	0	0	0	0	0	0	1	1	5	1	16	2	0	0	0	0	0	0	3	7	11	0
OTU1200	k__Fungi(100)	p__Basidiomycota(100)	c__Agaricomycetes(100)	o__Thelephorales(100)	f__Thelephoraceae(100)	g__Pseudotomentella(100)	s__Pseudotomentella_sp(97)	338	1200	0	0	0	0	0	0	0	0	0	0	0	0	0	0	0	0	0	0	0	0	0	0	0	0	0	0	0	0	0	0	0	0	0	0	0	0	0	0	0	0
OTU667	k__Fungi(100)	p__Ascomycota(100)	c__Eurotiomycetes(100)	o__Chaetothyriales(100)	f__Cyphellophoraceae(91)	g__Cyphellophora(91)	s__Cyphellophora_europaea(69)	332	667	0	0	0	0	0	0	5	5	5	14	6	24	0	0	0	0	0	0	0	7	3	0	1	0	0	0	0	0	0	0	0	0	0	0	0	1	0	0	0	0
OTU698	k__Fungi(100)	p__Basidiomycota(99)	c__Agaricomycetes(99)	o__Cantharellales(99)	f__Cantharellales_fam_Incertasedis(78)	g__Sistotrema(78)	unclassified	326	698	0	0	0	0	0	0	0	0	0	0	0	0	0	0	0	0	0	0	0	0	0	0	0	0	0	0	0	0	0	0	0	0	0	0	0	0	0	0	0	0
OTU608	k__Fungi(100)	p__Ascomycota(100)	c__Eurotiomycetes(94)	o__Eurotiales(80)	f__Aspergillaceae(78)	unclassified	unclassified	320.5	608	4	2	4	1	0	0.5	0	0	0	0	0	0	22	40	29	3	0	1	0	0	0	0	0	0	0	0	11	0	0	0	0	0	0	0	0	0	2	5	0	0
OTU613	k__Fungi(100)	p__Ascomycota(100)	c__Sordariomycetes(99)	o__Diaporthales(93)	f__unclassified_Diaporthales(89)	g__unclassified_Diaporthales(89)	s__Diaporthales_sp(89)	319	613	0	0	0	0	0	0	0	0	0	0	0	0	0	0	0	0	0	0	1	0	0	0	0	0	0	0	0	0	0	0	2	1	5	0	0	0	0	0	0	0
OTU666	k__Fungi(100)	p__Ascomycota(100)	c__Dothideomycetes(100)	o__Pleosporales(100)	f__Pleosporaceae(100)	g__Alternaria(99)	unclassified	317.5	666	14	10	5	0	0	0	0	2	0	1	0	0	0	0	0	0	0	0	0	0	0	0	0	0	0	20	0	0	0	0	2	0	0	0	0	0	0	56	0	0
OTU820	k__Fungi(100)	p__Basidiomycota(100)	c__Agaricomycetes(100)	o__Agaricales(100)	f__Clavariaceae(97)	g__Ramariopsis(94)	s__Ramariopsis_subtilis(84)	316	820	0	0	0	0	0	0	0	0	0	0	0	0	0	0	0	0	0	0	0	0	0	0	0	0	0	0	0	0	0	0	0	0	0	0	0	0	0	0	0	0
OTU576	k__Fungi(100)	p__Ascomycota(100)	c__Eurotiomycetes(100)	o__Eurotiales(100)	f__Aspergillaceae(100)	g__Penicillium(99)	s__Penicillium_riverlandense(96)	315	576	1	0	1	0	0	0	0	0	1	0	0	0	0	0	0	0	0	0	0	2	0	0	0	0	0	0	0	0	0	0	1	0	0	0	0	0	0	0	0	0
OTU709	k__Fungi(100)	p__Ascomycota(100)	c__Eurotiomycetes(100)	o__Onygenales(100)	f__Onygenales_fam_Incertasedis(100)	g__Chrysosporium(100)	s__Chrysosporium_tropicum(96)	314.25	709	0	0	0	0	0	0	123	15	30	8	0	3	0	0	0	0	0	0	90	25	9	0	3	0	0	0	0	0	0	0	1	2	0	0	0	0	1	0	0	0
OTU651	k__Fungi(100)	p__Basidiomycota(100)	c__Agaricomycetes(100)	o__Thelephorales(100)	f__Thelephoraceae(100)	unclassified	unclassified	313	651	0	0	0	0	0	0	0	0	0	0	0	0	0	0	0	0	0	0	0	0	0	0	0	0	0	0	0	0	0	0	0	0	0	0	0	0	0	0	0	0
OTU774	k__Fungi(100)	p__Ascomycota(100)	c__Dothideomycetes(100)	o__Venturiales(100)	f__Venturiaceae(99)	g__Pseudoanungitea(97)	s__Pseudoanungitea_vaccinii(97)	313	774	0	0	0	0	0	0	0	0	0	0	0	0	0	0	0	0	0	0	0	0	0	0	0	0	0	0	0	0	0	0	0	0	0	0	0	0	0	39	0	0
OTU779	k__Fungi(100)	p__Ascomycota(100)	c__Leotiomycetes(85)	o__Helotiales(85)	unclassified	unclassified	unclassified	312	779	0	0	0	0	0	0	10	47	14	0	0	0	0	0	0	0	0	0	8	4	13	0	0	0	0	0	0	0	0	0	0	0	0	0	0	0	0	0	0	0
OTU693	k__Fungi(100)	p__Basidiomycota(100)	c__Agaricomycetes(100)	o__Thelephorales(100)	f__Thelephoraceae(100)	g__Tomentella(100)	s__Tomentella_sp(92)	310	693	0	0	0	0	0	0	0	0	0	0	0	0	0	0	0	0	0	0	0	0	0	0	0	0	0	0	0	0	0	0	0	0	0	0	0	0	0	0	0	0
OTU777	k__Fungi(100)	p__Ascomycota(100)	c__Eurotiomycetes(100)	o__Chaetothyriales(100)	f__Herpotrichiellaceae(100)	unclassified	unclassified	310	777	0	0	0	0	0	0	0	0	1	0	1	1	0	0	0	0	0	0	0	1	1	2	0	1	0	0	0	0	0	0	0	0	1	5	1	0	0	0	0	0
OTU4083	k__Fungi(100)	p__unclassified_Fungi(81)	c__unclassified_Fungi(81)	o__unclassified_Fungi(81)	f__unclassified_Fungi(81)	g__unclassified_Fungi(81)	s__Fungi_sp(81)	309	4083	0	0	0	0	1	0.5	0	0	0	0	0	0	0	0	0	1	6	4	0	0	0	0	0	0	0	0	0	3	0	4	0	0	0	0	0	0	0	0	0	0
OTU316	k__Fungi(100)	p__Basidiomycota(96)	c__Spiculogloeomycetes(78)	o__Spiculogloeales(78)	f__Spiculogloeaceae(78)	g__Phyllozyma(78)	unclassified	306.5	316	6	14	14	0	0	0	0	0	0	0	0	1	16	54	31	0	0	4	1	1	0	0	0	0	7	0	4	0	0	0	0	0	0	0	0	0	0	8	0	0
OTU688	k__Fungi(100)	p__Ascomycota(90)	unclassified	unclassified	unclassified	unclassified	unclassified	306.5	688	0	0	0	0	0	0	0	0	0	0	0	0	0	0	0	0	0	0	0	0	0	0	0	0	0	0	0	0	0	0	0	0	0	0	0	0	0	0	0	0
OTU638	k__Fungi(100)	p__Ascomycota(100)	c__Leotiomycetes(96)	o__Helotiales(95)	unclassified	unclassified	unclassified	305.5	638	0	0	0	0	0	0	0	0	0	0	0	0	6	0	5	0	0	0	0	0	0	0	0	0	8	5	8	0	0	0	0	0	0	0	0	0	0	0	0	0
OTU683	k__Fungi(100)	p__Ascomycota(100)	c__Sordariomycetes(100)	o__Pleurotheciales(97)	f__Pleurotheciaceae(97)	g__Pleurothecium(97)	s__Pleurothecium_recurvatum(97)	305	683	0	0	46	0	0	0	0	0	0	0	0	0	1	0	0	0	0	0	0	0	0	0	0	0	0	0	0	0	0	0	0	0	0	0	0	0	0	0	0	0
OTU664	k__Fungi(100)	p__Ascomycota(100)	c__Eurotiomycetes(100)	o__Chaetothyriales(100)	f__Herpotrichiellaceae(100)	g__Cladophialophora(97)	unclassified	304	664	0	0	0	0	0	0	59	40	53	3	1	0	0	0	0	0	0	0	64	23	28	0	0	0	0	0	0	0	0	0	3	0	3	0	0	0	0	0	0	0
OTU1755	k__Fungi(100)	p__unclassified_Fungi(87)	c__unclassified_Fungi(87)	o__unclassified_Fungi(87)	f__unclassified_Fungi(87)	g__unclassified_Fungi(87)	s__Fungi_sp(87)	303	1755	0	0	0	3	22	12.5	0	0	0	0	0	0	1	0	0	11	17	15	0	0	0	0	0	0	0	0	0	2	4	9	0	0	0	0	0	0	0	0	0	3
OTU686	k__Fungi(100)	p__Ascomycota(83)	unclassified	unclassified	unclassified	unclassified	unclassified	303	686	0	0	0	0	0	0	0	0	0	0	0	0	0	0	0	0	0	0	0	0	0	0	0	0	0	0	0	0	0	0	0	0	0	0	0	0	0	0	0	0
OTU850	k__Fungi(100)	p__Basidiomycota(96)	c__Agaricostilbomycetes(68)	o__Agaricostilbales(68)	unclassified	unclassified	unclassified	303	850	10	21	17	0	0	0	16	9	53	0	0	0	0	3	0	0	0	0	26	21	34	0	0	0	0	0	0	0	0	0	0	0	0	0	0	0	0	0	0	0
OTU531	k__Fungi(100)	p__Ascomycota(100)	c__Eurotiomycetes(100)	o__Onygenales(100)	f__Onygenaceae(100)	g__Myriodontium(100)	s__Myriodontium_keratinophilum(100)	300	531	0	0	0	0	0	0	0	0	1	0	0	0	0	0	0	0	0	0	0	2	2	0	0	0	0	0	0	0	0	0	4	1	0	0	0	0	0	0	0	0
OTU3758	k__Fungi(100)	p__Basidiomycota(98)	c__Agaricomycetes(93)	o__Agaricales(86)	unclassified	unclassified	unclassified	299	3758	0	0	0	0	0	0	0	0	0	0	0	0	0	0	0	0	0	0	0	0	0	0	0	0	0	0	0	0	0	0	0	0	0	0	0	0	0	0	0	0
OTU373	k__Fungi(100)	p__Ascomycota(99)	c__Eurotiomycetes(92)	o__Chaetothyriales(92)	unclassified	unclassified	unclassified	298.75	373	0	0	0	0	0	0	0	0	0	0	0	0	0	0	0	0	0	0	0	0	0	0	0	0	0	0	0	0	0	0	6	0	1	0	0	0	0	0	0	0
OTU488	k__Fungi(100)	p__Ascomycota(94)	unclassified	unclassified	unclassified	unclassified	unclassified	297.5	488	0	1	0	0	0	0	0	0	0	0	0	0	5	0	1	0	0	0	0	0	0	0	0	0	8	3	9	0	0	0	0	0	0	0	0	0	4	0	0	0
OTU518	k__Fungi(100)	p__Basidiomycota(100)	c__Tremellomycetes(91)	o__Tremellales(91)	unclassified	unclassified	unclassified	297	518	0	0	0	0	0	0	6	3	1	0	0	0	0	0	0	0	0	0	2	9	49	0	0	0	0	0	0	0	0	0	5	31	17	0	0	0	0	0	0	0
OTU622	k__Fungi(100)	p__Ascomycota(100)	c__Pezizomycetes(100)	o__Pezizales(100)	f__Helvellaceae(100)	g__Helvella(100)	s__Helvella_sp(99)	296	622	0	0	0	0	0	0	0	0	0	0	0	0	0	0	0	0	0	0	0	0	0	0	0	0	35	170	35	0	0	0	0	0	0	0	0	0	9	0	0	0
OTU737	k__Fungi(100)	p__Basidiomycota(100)	c__Agaricomycetes(100)	o__Boletales(100)	f__Tapinellaceae(100)	g__Tapinella(100)	s__Tapinella_atrotomentosa(100)	296	737	5	2	0	0	0	0	0	3	0	0	0	0	2	2	0	0	0	0	0	0	0	0	0	0	0	0	0	0	0	0	0	0	0	0	0	0	0	0	0	0
OTU776	k__Fungi(100)	p__Ascomycota(100)	c__Dothideomycetes(100)	o__Pleosporales(100)	f__Sporormiaceae(98)	unclassified	unclassified	295.5	776	0	4	1	0	0	0	0	11	8	0	1	0	0	0	0	0	0	0	22	6	12	0	0	0	0	0	0	0	0	0	1	0	0	0	0	0	0	0	0	0
OTU930	k__Fungi(100)	p__Ascomycota(100)	c__Eurotiomycetes(99)	o__Chaetothyriales(99)	unclassified	unclassified	unclassified	294.25	930	0	0	0	0	0	0	0	0	0	0	0	0	0	2	0	0	0	0	0	0	0	0	0	0	0	0	0	0	0	0	1	56	0	0	0	0	0	0	34	0
OTU3619	k__Fungi(100)	p__Ascomycota(100)	c__Leotiomycetes(99)	o__Helotiales(99)	f__Helotiales_fam_Incertasedis(69)	unclassified	unclassified	294	3619	0	0	0	0	0	0	0	0	0	0	0	0	0	0	0	0	0	1	0	0	0	0	0	0	207	8	28	2	1	0	0	0	0	0	0	0	1	0	0	0
OTU872	k__Fungi(100)	p__Ascomycota(100)	c__Dothideomycetes(98)	o__Pleosporales(98)	unclassified	unclassified	unclassified	291.5	872	10	3	4	0	0	0	0	2	0	0	0	0	1	0	2	0	0	0	0	0	2	0	0	0	0	0	0	0	0	0	0	0	0	0	0	0	0	0	0	0
OTU907	k__Fungi(100)	p__Basidiomycota(100)	c__Agaricomycetes(100)	o__Agaricales(100)	f__Tricholomataceae(92)	g__Mycena(73)	unclassified	290.25	907	0	0	0	0	0	0	0	0	0	0	0	0	0	0	0	0	0	0	0	0	0	0	0	0	0	0	0	0	0	0	0	0	0	0	0	0	0	0	0	0
OTU690	k__Fungi(100)	p__Ascomycota(100)	c__Pezizomycetes(100)	o__Pezizales(100)	f__Tuberaceae(100)	g__Tuber(100)	s__Tuber_borchii(100)	289.5	690	4	1	7	0	55	27.5	6	16	11	0	1	3	0	0	0	0	0	0	3	4	3	0	0	4	0	0	0	0	0	0	0	0	0	0	1	0	0	0	0	0
OTU42	k__Fungi(100)	p__Basidiomycota(100)	c__Agaricomycetes(100)	o__Russulales(100)	f__Russulaceae(100)	g__Russula(100)	s__Russula_romellii(97)	289	42	1	0	14	0	0	0	0	1	0	0	0	0	142	0	131	0	0	0	0	0	0	0	0	0	0	0	0	0	0	0	0	0	0	0	0	0	0	0	0	0
OTU637	k__Fungi(100)	p__Ascomycota(100)	c__Geoglossomycetes(96)	o__Geoglossales(96)	f__Geoglossaceae(96)	g__Geoglossum(96)	unclassified	289	637	0	0	0	0	0	0	68	0	23	25	0	0	0	0	0	0	0	0	0	35	137	0	1	0	0	0	0	0	0	0	0	0	0	0	0	0	0	0	0	0
OTU677	k__Fungi(100)	p__Ascomycota(100)	c__Dothideomycetes(100)	o__Pleosporales(100)	unclassified	unclassified	unclassified	288	677	0	0	0	0	0	0	0	0	0	0	0	0	0	0	0	0	0	0	2	0	2	0	0	0	0	0	0	0	0	0	40	2	1	4	0	0	0	0	0	0
OTU769	k__Fungi(100)	p__Ascomycota(100)	c__Leotiomycetes(100)	o__Helotiales(100)	unclassified	unclassified	unclassified	285	769	0	0	0	0	0	0	0	2	0	1	0	0	0	0	0	0	0	0	1	1	2	0	0	0	0	0	0	0	0	0	0	0	0	0	0	0	0	0	0	0
OTU4117	k__Fungi(100)	p__Ascomycota(100)	c__Dothideomycetes(95)	o__Pleosporales(95)	f__Lophiostomataceae(82)	g__Lophiostoma(82)	s__Lophiostoma_sp(82)	284	4117	0	0	0	0	0	0	0	0	0	0	0	0	0	0	0	0	0	0	0	0	0	0	0	0	0	0	0	0	0	0	0	0	0	0	0	0	0	0	0	0
OTU573	k__Fungi(100)	p__Ascomycota(82)	unclassified	unclassified	unclassified	unclassified	unclassified	284	573	0	0	0	0	0	0	0	1	0	0	1	0	0	0	0	0	0	0	2	4	3	0	0	0	0	0	0	0	0	0	9	7	22	9	27	7	0	0	0	0
OTU629	k__Fungi(100)	p__Ascomycota(96)	unclassified	unclassified	unclassified	unclassified	unclassified	283	629	0	1	0	75	20	47.5	0	0	0	0	0	0	0	3	2	0	25	0	0	0	0	0	0	0	0	0	0	0	0	0	0	0	0	0	0	0	0	0	0	0
OTU1361	k__Fungi(100)	p__unclassified_Fungi(96)	c__unclassified_Fungi(96)	o__unclassified_Fungi(96)	f__unclassified_Fungi(96)	g__unclassified_Fungi(96)	s__Fungi_sp(96)	282	1361	0	0	0	0	0	0	0	0	0	0	0	0	0	0	0	0	0	0	0	0	0	0	0	0	0	0	0	0	0	0	0	0	0	0	0	0	0	0	0	0
OTU2783	k__Fungi(100)	p__Mortierellomycota(100)	c__Mortierellomycetes(100)	o__Mortierellales(100)	f__Mortierellaceae(100)	g__Mortierella(100)	s__Mortierella_gamsii(86)	280	2783	0	0	0	0	0	0	0	0	0	0	0	0	0	0	0	0	0	0	0	0	0	0	0	0	0	0	0	0	0	0	0	0	0	0	0	0	0	0	0	0
OTU441	k__Fungi(100)	p__Ascomycota(100)	c__Dothideomycetes(98)	o__Venturiales(98)	f__Venturiaceae(91)	unclassified	unclassified	279.75	441	50	0	16	0	0	0	0	2	0	0	0	0	0	0	0	0	0	0	0	14	0	0	0	0	0	0	0	0	0	0	0	0	0	0	0	0	0	122	0	0
OTU672	k__Fungi(100)	p__Rozellomycota(100)	c__Rozellomycotina_cls_Incertasedis(100)	o__GS11(100)	f__unclassified_GS11(100)	g__unclassified_GS11(100)	s__GS11_sp(100)	279.5	672	0	0	0	0	0	0	0	0	0	0	0	0	0	0	0	0	0	0	0	0	0	0	0	0	0	0	0	0	0	0	0	0	0	0	0	0	0	0	0	0
OTU687	k__Fungi(100)	p__Ascomycota(100)	c__Saccharomycetes(100)	o__Saccharomycetales(100)	f__Lipomycetaceae(100)	g__Lipomyces(100)	s__Lipomyces_lipofer(100)	279.5	687	0	0	0	0	0	0	0	0	0	0	0	0	0	0	0	0	0	0	0	0	0	0	0	0	0	3	0	0	0	0	0	0	0	0	0	0	0	51	0	0
OTU617	k__Fungi(100)	p__Ascomycota(100)	c__Eurotiomycetes(100)	o__Chaetothyriales(100)	f__Herpotrichiellaceae(100)	g__Cladophialophora(100)	s__Cladophialophora_chaetospira(96)	279.25	617	20	182	11	7	3	5	0	0	1	0	0	0	0	0	0	0	0	0	0	0	0	0	0	0	0	0	0	0	0	0	0	0	0	0	0	0	0	0	0	0
OTU640	k__Fungi(100)	p__Ascomycota(100)	c__Sordariomycetes(96)	o__Xylariales(92)	unclassified	unclassified	unclassified	279	640	0	0	0	0	0	0	0	2	1	0	0	0	0	0	0	0	0	0	14	14	23	0	0	0	0	0	0	0	0	0	36	87	58	0	1	1	0	0	0	0
OTU702	k__Fungi(100)	p__Basidiomycota(100)	c__Agaricomycetes(100)	o__Cantharellales(100)	f__Ceratobasidiaceae(100)	g__Ceratobasidium(100)	s__Ceratobasidium_sp(100)	279	702	0	0	0	0	0	0	0	0	0	0	0	0	0	0	0	0	0	0	0	0	0	0	0	0	0	0	0	0	0	0	0	0	0	0	0	0	0	0	0	0
OTU748	k__Fungi(100)	p__Basidiomycota(100)	c__Agaricomycetes(100)	o__Agaricales(100)	f__Clavariaceae(99)	g__Clavaria(79)	s__Clavaria_flavostellifera(78)	277	748	0	0	0	0	0	0	0	0	0	0	0	0	0	0	0	0	0	0	0	0	0	0	0	0	0	0	0	0	0	0	0	0	0	0	0	0	0	0	0	0
OTU4184	k__Fungi(100)	p__Ascomycota(100)	c__Leotiomycetes(87)	o__Helotiales(87)	f__Hyaloscyphaceae(80)	unclassified	unclassified	276.75	4184	0	0	0	0	0	0	0	0	0	0	0	0	0	0	0	0	0	0	0	0	0	0	0	0	0	0	0	0	0	0	0	0	0	0	0	0	0	0	0	0
OTU962	k__Fungi(100)	p__Basidiomycota(100)	c__Agaricomycetes(100)	o__Agaricales(100)	f__Agaricaceae(64)	g__Coprinus(62)	s__Coprinus_bellulus(62)	276.5	962	0	0	0	0	0	0	0	0	0	0	0	0	0	0	0	0	0	0	0	0	0	0	0	0	0	0	0	0	0	0	0	0	0	0	0	0	0	0	0	0
OTU1005	k__Fungi(100)	p__Basidiomycota(98)	c__Agaricomycetes(80)	unclassified	unclassified	unclassified	unclassified	276	1005	0	0	0	0	0	0	0	0	1	0	0	0	16	8	13	0	0	0	2	0	0	0	0	0	0	53	45	0	0	0	43	35	27	0	0	0	0	0	0	0
OTU1010	k__Fungi(100)	p__Mortierellomycota(100)	c__Mortierellomycetes(100)	o__Mortierellales(100)	f__Mortierellaceae(100)	g__Mortierella(100)	unclassified	276	1010	0	0	0	0	0	0	25	87	20	0	0	0	0	0	0	0	0	0	4	9	13	0	0	0	0	0	0	0	0	0	0	0	0	0	0	0	0	0	0	0
OTU369	k__Fungi(100)	p__Ascomycota(100)	c__Eurotiomycetes(100)	o__Onygenales(100)	f__Onygenaceae(100)	g__Auxarthron(99)	unclassified	276	369	0	0	0	0	0	0	0	0	0	0	0	0	0	0	0	0	0	0	0	0	0	0	0	0	0	0	0	0	0	0	0	0	0	0	0	0	0	0	0	0
OTU4101	k__Fungi(100)	p__Basidiomycota(100)	c__Agaricomycetes(99)	o__Agaricales(99)	f__Inocybaceae(96)	g__Inocybe(96)	s__Inocybmaculata(93)	275	4101	0	0	0	0	0	0	0	0	0	0	0	0	0	0	0	0	0	0	0	0	0	0	0	0	0	0	0	0	0	0	0	0	0	0	0	0	0	0	0	0
OTU597	k__Fungi(100)	p__Ascomycota(100)	c__Eurotiomycetes(100)	o__Eurotiales(100)	f__Trichocomaceae(100)	g__Talaromyces(100)	unclassified	274	597	0	0	0	0	0	0	0	0	0	0	0	0	0	0	0	0	0	0	0	0	0	0	0	0	0	0	0	0	0	0	86	1	0	0	0	0	0	0	0	0
OTU676	k__Fungi(100)	p__Basidiomycota(100)	c__Agaricomycetes(100)	o__Agaricales(100)	f__Hygrophoraceae(100)	g__Hygrophorus(100)	s__Hygrophorus_eburneus(100)	274	676	1	0	0	0	0	0	0	0	0	0	0	0	0	0	0	0	0	0	0	0	0	0	0	0	0	0	0	0	0	0	0	0	0	0	0	0	0	0	0	0
OTU827	k__Fungi(100)	p__Basidiomycota(95)	c__Agaricomycetes(86)	unclassified	unclassified	unclassified	unclassified	273	827	0	0	0	0	0	0	0	0	0	0	0	0	0	0	0	0	0	0	245	5	5	0	0	0	0	0	0	0	0	0	2	2	14	0	0	0	0	0	0	0
OTU1070	k__Fungi(100)	p__unclassified_Fungi(65)	c__unclassified_Fungi(65)	o__unclassified_Fungi(65)	f__unclassified_Fungi(65)	g__unclassified_Fungi(65)	s__Fungi_sp(65)	271	1070	0	0	0	2	7	4.5	0	0	0	0	0	0	0	0	0	8	5	19	0	0	0	0	0	0	0	0	0	10	7	9	0	0	0	0	0	0	0	0	0	25
OTU650	k__Fungi(100)	p__Ascomycota(100)	c__Dothideomycetes(99)	o__Tubeufiales(99)	f__Tubeufiaceae(99)	g__unclassified_Tubeufiaceae(87)	s__Tubeufiaceasp(87)	271	650	2	0	232	0	0	0	0	3	0	0	0	0	0	0	1	0	0	0	0	0	0	0	0	0	0	0	0	0	0	0	0	0	0	0	0	0	0	0	0	0
OTU525	k__Fungi(100)	p__Ascomycota(97)	unclassified	unclassified	unclassified	unclassified	unclassified	270	525	0	0	0	0	0	0	0	0	0	0	0	0	0	0	0	0	0	0	0	0	0	0	0	0	0	0	0	0	0	0	0	0	0	0	0	0	0	0	0	0
OTU793	k__Fungi(100)	p__Ascomycota(100)	c__Pezizomycetes(100)	o__Pezizales(100)	f__Tuberaceae(100)	g__Tuber(100)	s__Tuber_brumale(100)	270	793	0	0	0	0	0	0	0	0	0	0	0	0	0	5	2	0	0	0	0	0	0	0	0	0	1	0	72	0	0	0	0	0	0	0	0	0	0	0	0	0
OTU783	k__Fungi(100)	p__Basidiomycota(100)	c__Agaricomycetes(100)	o__Thelephorales(100)	f__Thelephoraceae(100)	g__unclassified_Thelephoraceae(69)	s__Thelephoraceasp(69)	269	783	0	0	0	0	0	0	0	0	0	0	0	0	0	0	0	0	0	0	0	0	0	0	0	0	0	0	0	0	0	0	0	0	0	0	0	0	0	0	0	0
OTU1255	k__Fungi(100)	p__Basidiomycota(80)	unclassified	unclassified	unclassified	unclassified	unclassified	266.5	1255	0	0	0	0	0	0	0	1	0	0	0	0	0	0	0	0	0	0	0	3	0	0	0	0	2	1	0	0	0	0	0	0	1	0	0	0	13	4	0	0
OTU937	k__Fungi(100)	p__Basidiomycota(97)	c__Agaricomycetes(84)	unclassified	unclassified	unclassified	unclassified	265	937	0	0	0	0	0	0	0	0	0	0	0	0	0	0	0	0	0	0	10	0	3	0	0	0	0	0	0	0	0	0	0	0	0	0	0	0	0	0	0	0
OTU964	k__Fungi(100)	p__unclassified_Fungi(82)	c__unclassified_Fungi(82)	o__unclassified_Fungi(82)	f__unclassified_Fungi(82)	g__unclassified_Fungi(82)	s__Fungi_sp(82)	262.5	964	0	0	0	2	2	2	0	0	0	0	0	0	0	0	0	0	5	0	0	0	0	0	0	0	0	0	0	6	0	0	0	0	0	0	0	0	0	0	0	0
OTU534	k__Fungi(100)	p__Basidiomycota(100)	c__Agaricomycetes(100)	o__Thelephorales(100)	f__Thelephoraceae(100)	g__Tomentella(99)	s__Tomentella_umbrinospora(79)	260	534	0	0	0	0	0	0	0	0	0	0	0	0	0	0	0	0	0	0	0	0	0	0	0	0	0	0	0	0	0	0	0	0	0	0	0	0	0	0	0	0
OTU731	k__Fungi(100)	p__Ascomycota(95)	c__Orbiliomycetes(91)	o__Orbiliales(83)	unclassified	unclassified	unclassified	259	731	0	0	0	0	0	0	0	0	0	0	0	0	0	0	0	0	0	0	0	0	0	0	0	0	0	0	0	0	0	0	0	0	0	0	0	0	0	0	0	0
OTU926	k__Fungi(100)	p__Basidiomycota(100)	c__Agaricomycetes(100)	o__Thelephorales(100)	f__Thelephoraceae(100)	g__Pseudotomentella(100)	s__Pseudotomentella_sp(100)	256.5	926	0	0	0	0	0	0	0	0	0	0	0	0	2	1	28	0	0	0	0	0	0	0	0	0	0	3	0	0	0	0	0	0	0	0	0	0	20	1	1	0
OTU631	k__Fungi(100)	p__Ascomycota(100)	c__Sordariomycetes(100)	o__Sordariales(100)	f__Lasiosphaeriaceae(100)	g__Apodus(100)	s__Apodus_deciduus(100)	255.5	631	9	47	23	0	0	0	1	5	1	0	0	0	16	1	0	0	0	0	1	1	1	0	0	0	0	0	0	0	0	0	0	0	0	0	0	0	0	2	0	0
OTU747	k__Fungi(100)	p__Ascomycota(100)	c__Archaeorhizomycetes(100)	o__Archaeorhizomycetales(100)	f__Archaeorhizomycetaceae(100)	g__Archaeorhizomyces(100)	s__Archaeorhizomyces_sp(100)	255	747	0	0	0	0	0	0	0	0	0	0	0	0	0	0	0	0	0	0	0	0	0	0	0	0	10	230	14	0	0	0	0	0	0	0	0	0	0	0	0	0
OTU552	k__Fungi(100)	p__Mucoromycota(100)	c__Umbelopsidomycetes(100)	o__Umbelopsidales(100)	f__Umbelopsidaceae(100)	g__Umbelopsis(100)	s__Umbelopsis_sp(88)	254	552	0	0	0	0	0	0	0	0	0	0	0	0	0	0	0	0	0	0	0	0	0	0	0	0	0	0	0	0	0	0	0	0	0	0	0	0	0	0	0	0
OTU639	k__Fungi(100)	p__Ascomycota(94)	unclassified	unclassified	unclassified	unclassified	unclassified	253.5	639	0	0	0	0	0	0	0	0	0	0	0	0	0	0	0	0	0	0	0	0	0	0	0	0	0	0	0	0	0	0	0	0	0	0	0	0	0	0	0	0
OTU817	k__Fungi(100)	p__Ascomycota(100)	c__Eurotiomycetes(100)	o__Chaetothyriales(100)	f__Trichomeriaceae(100)	g__Knufia(100)	s__Knufia_peltigerae(98)	252	817	0	0	1	0	0	0	49	66	53	5	0	2	0	0	0	0	0	0	36	11	16	0	0	0	0	0	0	0	0	0	0	0	0	0	0	0	0	0	0	0
OTU3836	k__Fungi(100)	p__unclassified_Fungi(90)	c__unclassified_Fungi(90)	o__unclassified_Fungi(90)	f__unclassified_Fungi(90)	g__unclassified_Fungi(90)	s__Fungi_sp(90)	251.5	3836	0	0	0	0	0	0	0	0	0	0	0	1	0	0	0	0	0	0	0	0	0	0	0	4	0	0	0	0	0	0	0	0	0	0	0	1	0	0	0	0
OTU797	k__Fungi(100)	p__Ascomycota(97)	c__Sordariomycetes(89)	unclassified	unclassified	unclassified	unclassified	251	797	0	0	0	0	0	0	0	0	0	0	0	0	0	0	0	0	0	0	0	0	0	0	0	0	0	0	0	0	0	0	0	0	0	0	0	0	0	0	0	0
OTU895	k__Fungi(100)	p__Basidiomycota(99)	c__Agaricomycetes(96)	o__Agaricales(93)	f__Clavariaceae(78)	g__Clavaria(70)	unclassified	250	895	0	0	0	0	0	0	0	0	0	0	0	0	0	0	0	0	0	0	0	0	0	0	0	0	0	0	0	0	0	0	0	0	0	0	0	0	0	0	0	0
OTU963	k__Fungi(100)	p__unclassified_Fungi(99)	c__unclassified_Fungi(99)	o__unclassified_Fungi(99)	f__unclassified_Fungi(99)	g__unclassified_Fungi(99)	s__Fungi_sp(99)	250	963	0	0	0	0	0	0	0	0	0	0	0	0	0	0	0	0	0	0	0	0	0	0	0	0	0	0	0	0	0	0	0	0	0	0	0	0	0	0	0	0
OTU804	k__Fungi(100)	p__Ascomycota(100)	c__Sordariomycetes(100)	o__Microascales(100)	f__Microascaceae(100)	g__Gamsia(98)	s__Gamsia_simplex(98)	249.5	804	3	2	0	0	0	0	0	0	0	0	0	0	0	0	0	0	0	0	0	0	0	0	0	0	0	0	0	0	0	0	0	0	0	0	0	0	0	0	0	0
OTU174	k__Fungi(100)	p__Basidiomycota(98)	c__Agaricomycetes(98)	o__Agaricales(97)	f__Inocybaceae(96)	g__Inocybe(96)	s__Inocybsp(70)	249.25	174	0	0	0	0	0	0	0	0	0	0	0	0	0	0	0	0	0	0	0	0	0	0	0	0	0	0	0	0	0	0	0	0	0	0	0	0	0	0	0	0
OTU4114	k__Fungi(100)	p__Ascomycota(100)	c__Eurotiomycetes(100)	o__Chaetothyriales(100)	f__Herpotrichiellaceae(100)	g__Cladophialophora(100)	unclassified	247	4114	0	0	1	0	0	0	8	16	0	0	2	0	0	0	0	0	0	0	0	0	0	0	0	0	0	0	0	0	0	0	0	0	0	0	0	0	0	0	0	0
OTU1000	k__Fungi(100)	p__Mortierellomycota(100)	c__Mortierellomycetes(100)	o__Mortierellales(100)	f__Mortierellaceae(100)	g__Mortierella(100)	s__Mortierella_sp(99)	246.25	1000	62	70	40	0	0	0	0	0	0	0	0	0	15	6	10	0	0	0	0	0	0	0	0	0	1	0	0	0	0	0	0	0	0	0	0	0	0	9	0	0
OTU376	k__Fungi(100)	p__Basidiomycota(100)	c__Agaricomycetes(100)	o__Agaricales(100)	f__Clavariaceae(100)	g__Clavaria(100)	s__Clavaria_flavostellifera(97)	245	376	0	0	0	0	0	0	0	0	0	0	0	0	0	0	0	0	0	0	0	0	0	0	0	0	0	0	0	0	0	0	0	0	0	0	0	0	0	0	0	0
OTU3824	k__Fungi(100)	p__Basidiomycota(100)	c__Agaricomycetes(100)	o__Agaricales(100)	f__Hygrophoraceae(100)	g__Hygrocybe(100)	s__Hygrocybacutoconica(100)	245	3824	0	0	0	0	0	0	0	0	0	0	0	0	0	0	0	0	0	0	0	0	0	0	0	0	0	0	0	0	0	0	17	8	3	0	0	0	0	0	0	0
OTU857	k__Fungi(100)	p__Basidiomycota(100)	c__Agaricomycetes(100)	o__Agaricales(100)	f__Cortinariaceae(100)	g__Cortinarius(100)	unclassified	244	857	0	0	0	0	0	0	5	1	0	0	0	0	0	1	3	0	0	0	3	8	1	0	0	0	0	0	0	0	0	0	1	0	0	0	0	0	0	0	0	0
OTU2926	k__Fungi(100)	p__Rozellomycota(100)	c__Rozellomycotina_cls_Incertasedis(100)	o__GS11(100)	f__unclassified_GS11(100)	g__unclassified_GS11(100)	s__GS11_sp(100)	243	2926	0	0	0	0	0	0	0	0	0	0	0	0	0	0	0	0	0	0	0	0	0	0	0	0	0	0	0	0	0	0	0	0	0	0	0	0	0	0	0	0
OTU706	k__Fungi(100)	p__Basidiomycota(100)	c__Agaricomycetes(100)	o__Agaricales(100)	f__Inocybaceae(100)	g__Inocybe(100)	s__Inocybhirtella(96)	243	706	0	0	0	0	0	0	0	0	0	0	0	0	0	0	0	0	0	0	0	0	0	0	0	0	0	0	0	0	0	0	0	0	0	0	0	0	0	0	0	0
OTU735	k__Fungi(100)	p__Basidiomycota(96)	c__Agaricomycetes(93)	o__Hymenochaetales(80)	f__Schizoporaceae(80)	g__Xylodon(71)	unclassified	243	735	0	0	0	0	0	0	0	0	0	0	0	0	0	0	0	0	0	0	0	0	0	0	0	0	0	0	0	0	0	0	0	0	0	0	0	0	0	0	0	0
OTU357	k__Fungi(100)	p__Basidiomycota(100)	c__Agaricomycetes(100)	o__Cantharellales(87)	f__Ceratobasidiaceae(87)	unclassified	unclassified	242	357	0	0	0	0	0	0	0	0	0	0	0	0	5	3	1	0	0	0	0	0	0	0	0	0	54	118	46	0	1	0	0	0	0	0	0	0	14	0	0	0
OTU753	k__Fungi(100)	p__Basidiomycota(100)	c__Agaricomycetes(100)	o__Agaricales(100)	f__Cortinariaceae(100)	g__Cortinarius(100)	s__Cortinarius_saturatus(100)	242	753	0	0	0	0	0	0	1	15	10	0	0	0	0	3	0	0	0	0	13	70	3	0	0	0	23	22	8	0	0	0	0	0	0	0	0	0	11	0	0	0
OTU1280	k__Fungi(100)	p__Basidiomycota(100)	c__Agaricomycetes(100)	o__Boletales(100)	f__Rhizopogonaceae(90)	g__Rhizopogon(90)	s__Rhizopogon_sp(76)	241	1280	6	11	9	0	0	0	0	1	4	0	0	0	3	6	1	0	0	0	5	4	35	0	0	0	2	0	3	0	0	0	2	13	16	0	0	0	5	2	0	0
OTU3722	k__Fungi(100)	p__Basidiomycota(96)	c__Agaricomycetes(91)	unclassified	unclassified	unclassified	unclassified	241	3722	0	0	0	0	0	0	0	4	0	0	0	0	0	0	0	0	0	0	102	17	114	0	0	0	0	0	0	0	0	0	0	0	0	0	0	0	0	0	0	0
OTU523	k__Fungi(100)	p__Basidiomycota(100)	c__Agaricomycetes(100)	o__Thelephorales(100)	f__Thelephoraceae(100)	g__Tomentella(91)	s__Tomentella_sp(69)	241	523	3	3	0	0	0	0	9	0	0	0	2	2	0	1	188	0	0	0	0	0	2	6	0	0	0	0	0	0	0	0	0	0	0	0	0	0	0	0	0	0
OTU713	k__Fungi(100)	p__Ascomycota(89)	c__Dothideomycetes(62)	unclassified	unclassified	unclassified	unclassified	240	713	120	29	24	0	0	0	0	0	0	0	0	0	0	0	0	0	0	0	0	0	0	0	0	0	0	0	0	0	0	0	0	0	0	0	0	0	0	0	0	0
OTU630	k__Fungi(100)	p__Ascomycota(100)	c__Leotiomycetes(97)	o__Helotiales(97)	f__Helotiales_fam_Incertasedis(73)	g__Leohumicola(72)	unclassified	239.5	630	1	0	0	0	0	0	0	0	1	0	0	0	2	0	1	0	0	0	0	1	1	0	0	0	17	18	28	0	0	0	0	0	0	0	0	0	5	6	0	0
OTU2638	k__Fungi(100)	p__Ascomycota(100)	c__Leotiomycetes(100)	o__Helotiales(100)	f__Sclerotiniaceae(100)	unclassified	unclassified	239	2638	0	0	0	0	0	0	0	0	0	0	0	0	0	0	0	0	0	0	0	0	0	0	0	0	0	0	0	0	0	0	0	0	0	0	0	0	0	0	0	0
OTU752	k__Fungi(100)	p__Ascomycota(96)	c__Pezizomycetes(72)	o__Pezizales(72)	f__Pyronemataceae(60)	unclassified	unclassified	239	752	0	0	0	0	0	0	0	0	0	0	0	0	0	0	0	0	0	0	0	0	0	0	0	0	0	0	0	0	0	0	0	0	0	0	0	0	0	0	0	0
OTU916	k__Fungi(100)	p__Basidiomycota(100)	c__Agaricomycetes(100)	o__Cantharellales(100)	f__Clavulinaceae(100)	g__Clavulina(100)	s__Clavulina_sp(97)	237.5	916	0	0	0	0	0	0	0	0	0	0	0	0	0	0	0	0	0	0	0	0	0	0	0	0	0	0	0	0	0	0	0	0	0	0	0	0	0	0	0	0
OTU612	k__Fungi(100)	p__Basidiomycota(100)	c__Tremellomycetes(100)	o__Tremellales(82)	f__Trimorphomycetaceae(81)	g__Saitozyma(81)	s__Saitozyma_podzolica(81)	237	612	12	5	4	0	0	0	0	0	1	0	0	0	0	1	0	0	0	0	0	0	0	0	0	0	0	0	0	0	0	0	0	0	0	0	0	0	0	0	0	0
OTU700	k__Fungi(100)	p__Ascomycota(100)	c__Sordariomycetes(100)	o__Sordariales(73)	f__Sordariales_fam_Incertasedis(67)	g__Cordana(66)	unclassified	237	700	6	2	3	0	0	0	5	4	3	0	0	0	16	13	8	0	0	0	2	6	1	0	1	0	1	17	17	0	0	0	0	0	0	0	0	0	2	2	0	0
OTU726	k__Fungi(100)	p__Ascomycota(100)	c__Sordariomycetes(100)	o__Xylariales(100)	f__Xylariaceae(100)	g__Virgaria(100)	unclassified	237	726	0	0	0	0	0	0	1	4	4	0	0	0	0	0	0	0	0	0	153	5	5	0	0	0	0	0	0	0	0	0	1	3	3	0	0	0	0	0	0	0
OTU809	k__Fungi(100)	p__Basidiomycota(100)	c__Agaricomycetes(100)	o__Thelephorales(100)	f__Thelephoraceae(100)	g__Tomentella(89)	s__Tomentella_sp(86)	237	809	0	0	0	0	0	0	0	0	0	0	0	0	0	0	0	0	0	0	0	0	0	0	0	0	0	0	0	0	0	0	0	0	0	0	0	0	0	0	0	0
OTU624	k__Fungi(100)	p__Ascomycota(100)	c__Sordariomycetes(100)	o__Hypocreales(100)	f__Clavicipitaceae(100)	unclassified	unclassified	236	624	12	11	2	0	2	1	1	1	0	0	0	0	0	9	3	0	0	0	0	3	1	0	0	0	1	1	0	0	0	0	26	0	2	0	0	0	0	4	0	0
OTU1581	k__Fungi(100)	p__Ascomycota(100)	c__Dothideomycetes(100)	o__Minutisphaerales(100)	f__Minutisphaeraceae(100)	g__Minutisphaera(100)	s__Minutisphaera_japonica(90)	234.5	1581	0	0	0	0	0	0	1	3	4	0	0	0	0	0	0	0	0	0	8	7	4	0	0	0	0	0	0	0	0	0	0	0	0	0	0	0	0	0	0	0
OTU785	k__Fungi(100)	p__Ascomycota(100)	c__Dothideomycetes(100)	o__Pleosporales(100)	f__Pleosporaceae(100)	g__Alternaria(93)	s__Alternaria_calendulae(71)	233.5	785	0	0	0	0	0	0	1	0	0	0	0	0	0	0	0	0	0	0	0	0	0	0	0	0	0	0	0	0	0	0	0	0	0	0	0	0	0	0	0	0
OTU438	k__Fungi(100)	p__Basidiomycota(100)	c__Agaricomycetes(100)	o__Sebacinales(100)	f__Sebacinaceae(100)	g__Sebacina(100)	s__Sebacina_sp(100)	233	438	0	0	0	0	0	0	0	0	0	0	0	0	0	0	0	0	0	0	0	0	0	0	0	0	0	0	0	0	0	0	0	0	0	0	0	0	0	0	0	0
OTU2820	k__Fungi(100)	p__Ascomycota(100)	c__Leotiomycetes(99)	o__Helotiales(99)	f__Helotiales_fam_Incertasedis(87)	g__Leohumicola(87)	s__Leohumicola_verrucosa(85)	232	2820	0	0	0	0	0	0	5	6	14	0	0	1	4	0	11	0	0	0	19	24	13	0	0	0	0	11	0	0	0	0	1	4	20	0	0	0	0	0	0	0
OTU685	k__Fungi(100)	p__Ascomycota(100)	c__Sordariomycetes(100)	o__Sordariales(100)	f__Sordariaceae(100)	g__Neurospora(100)	s__Neurospora_terricola(100)	231	685	5	0	1	0	0	0	17	8	71	1	0	0	1	0	0	0	0	0	30	69	3	0	0	0	0	0	0	0	0	0	0	2	6	0	0	0	0	0	0	0
OTU3146	k__Fungi(100)	p__Ascomycota(99)	c__Archaeorhizomycetes(98)	o__Archaeorhizomycetales(95)	f__Archaeorhizomycetaceae(95)	g__Archaeorhizomyces(95)	s__Archaeorhizomyces_sp(93)	229	3146	0	0	0	0	0	0	0	0	0	0	0	0	0	0	0	0	0	0	0	0	0	0	0	0	0	0	0	0	0	0	0	0	0	0	0	0	0	0	0	0
OTU648	k__Fungi(100)	p__Ascomycota(100)	c__Sordariomycetes(100)	o__Hypocreales(100)	f__Clavicipitaceae(100)	g__Metarhizium(100)	s__Metarhizium_anisopliae(94)	228	648	0	0	0	0	0	0	89	2	14	0	0	1	0	0	0	0	0	0	8	97	3	0	1	0	0	0	0	0	0	0	0	0	0	0	0	0	0	0	0	0
OTU932	k__Fungi(100)	p__Basidiomycota(100)	c__Tremellomycetes(91)	o__Tremellales(91)	unclassified	unclassified	unclassified	228	932	0	0	0	0	0	0	0	2	2	0	0	0	0	0	0	0	0	0	0	1	0	0	0	0	0	0	0	0	0	0	0	0	0	0	0	0	0	0	0	0
OTU611	k__Fungi(100)	p__Ascomycota(100)	c__Eurotiomycetes(100)	o__Eurotiales(100)	f__Aspergillaceae(100)	unclassified	unclassified	225.75	611	0	0	0	0	0	0	6	5	2	0	1	0	1	0	0	0	0	0	3	3	16	0	0	0	0	0	0	0	0	0	0	1	0	0	0	0	0	0	0	0
OTU4609	k__Fungi(100)	p__Basidiomycota(100)	c__Agaricomycetes(100)	o__Thelephorales(100)	f__Thelephoraceae(100)	g__Tomentella(96)	s__Tomentella_sp(66)	225	4609	0	0	0	0	0	0	0	0	0	0	0	0	0	0	0	0	0	0	0	0	0	0	0	0	0	0	0	0	0	0	0	0	0	0	0	0	0	0	0	0
OTU742	k__Fungi(100)	p__Ascomycota(99)	unclassified	unclassified	unclassified	unclassified	unclassified	225	742	9	2	111	2	0	1	1	3	0	0	0	0	0	1	0	0	0	0	1	4	3	0	0	0	0	0	0	0	0	0	0	0	0	0	0	0	0	0	0	0
OTU782	k__Fungi(100)	p__Ascomycota(100)	c__Eurotiomycetes(99)	o__Chaetothyriales(86)	unclassified	unclassified	unclassified	225	782	0	0	0	0	0	0	0	0	0	0	0	0	0	0	0	0	0	0	0	0	0	0	0	0	0	0	0	0	0	0	0	0	0	0	0	0	0	0	0	0
OTU1318	k__Fungi(100)	p__Basidiomycota(100)	c__Agaricomycetes(100)	o__Sebacinales(100)	f__Sebacinaceae(100)	g__Sebacina(100)	s__Sebacina_sp(100)	223.25	1318	0	0	0	0	0	0	0	0	0	0	0	0	0	0	0	0	0	0	0	0	0	0	0	0	0	0	0	0	0	0	0	0	0	0	0	0	0	0	0	0
OTU768	k__Fungi(100)	p__Ascomycota(100)	c__Pezizomycetes(100)	o__Pezizales(100)	f__Pyronemataceae(98)	g__Anthracobia(87)	s__Anthracobia_melaloma(87)	223	768	0	0	0	0	0	0	0	0	0	0	0	0	0	0	0	0	0	0	0	0	0	0	0	0	0	0	0	0	0	0	0	0	0	0	0	0	0	0	0	0
OTU819	k__Fungi(100)	p__Basidiomycota(100)	c__Agaricomycetes(100)	o__Sebacinales(100)	f__Sebacinaceae(100)	g__Sebacina(100)	s__Sebacina_sp(100)	223	819	0	0	0	0	0	0	0	0	0	0	0	0	0	0	0	0	0	0	0	18	0	0	1	0	0	0	0	0	0	0	0	0	0	0	0	0	0	0	0	0
OTU273	k__Fungi(100)	p__Basidiomycota(100)	c__Agaricomycetes(100)	o__Agaricales(100)	f__Clavariaceae(100)	g__unclassified_Clavariaceae(100)	s__Clavariaceasp(100)	222	273	0	0	0	0	0	0	35	0	8	2	0	1	0	0	0	0	0	0	0	0	0	0	0	0	0	0	0	0	0	0	1	18	0	0	0	0	0	0	0	0
OTU484	k__Fungi(100)	p__Ascomycota(100)	c__Dothideomycetes(82)	unclassified	unclassified	unclassified	unclassified	222	484	0	0	0	0	0	0	0	0	0	0	0	0	0	1	0	0	0	0	0	0	0	0	0	0	0	0	0	0	0	0	0	0	0	0	0	0	0	0	0	0
OTU3182	k__Fungi(100)	p__unclassified_Fungi(96)	c__unclassified_Fungi(96)	o__unclassified_Fungi(96)	f__unclassified_Fungi(96)	g__unclassified_Fungi(96)	s__Fungi_sp(96)	221	3182	0	0	0	0	0	0	0	0	0	0	0	0	0	0	0	0	0	0	0	0	0	1	0	0	0	0	0	0	0	0	0	0	0	0	0	3	0	0	0	0
OTU873	k__Fungi(100)	p__Basidiomycota(100)	c__Agaricomycetes(100)	o__Agaricales(100)	f__Clavariaceae(100)	g__unclassified_Clavariaceae(100)	s__Clavariaceasp(100)	221	873	0	0	0	0	0	0	113	0	74	8	0	0	0	0	0	0	0	0	22	0	0	0	0	0	0	0	0	0	0	0	2	0	0	0	0	0	0	0	0	0
OTU2786	k__Fungi(100)	p__Mucoromycota(100)	c__Mucoromycetes(100)	o__Mucorales(100)	f__Cunninghamellaceae(97)	g__Absidia(97)	unclassified	219	2786	3	13	1	0	0	0	1	2	2	0	0	0	2	5	0	0	0	0	0	0	3	0	0	0	2	0	6	0	0	0	0	0	6	0	0	0	49	3	0	0
OTU601	k__Fungi(100)	p__Ascomycota(100)	c__Sordariomycetes(100)	o__Hypocreales(100)	f__Hypocreaceae(99)	g__Trichoderma(99)	unclassified	218	601	2	3	2	0	0	0	7	22	14	1	2	1	5	0	2	0	0	0	1	0	5	0	0	0	0	0	0	0	0	0	6	4	3	1	0	0	0	7	0	0
OTU724	k__Fungi(100)	p__Basidiomycota(100)	c__Agaricomycetes(100)	o__Agaricales(100)	f__Cortinariaceae(100)	g__Cortinarius(100)	s__Cortinarius_alcalinophilus(88)	218	724	0	0	0	0	0	0	0	0	0	0	0	0	0	0	0	0	0	0	0	0	181	0	0	0	0	0	0	0	0	0	0	0	0	0	0	0	0	0	0	0
OTU911	k__Fungi(100)	p__Ascomycota(97)	c__Eurotiomycetes(83)	o__Onygenales(71)	f__unclassified_Onygenales(64)	g__unclassified_Onygenales(64)	s__Onygenales_sp(64)	218	911	0	0	0	0	0	0	0	0	0	0	0	0	0	0	0	0	0	0	0	0	0	0	0	0	0	0	0	0	0	0	0	0	0	0	0	0	0	0	0	0
OTU319	k__Fungi(100)	p__Ascomycota(100)	c__Sordariomycetes(100)	o__Hypocreales(100)	f__Niessliaceae(97)	g__Niesslia(89)	s__Niesslia_sp(89)	217	319	0	0	0	0	0	0	0	1	0	3	2	2	0	0	0	0	0	0	0	1	0	0	3	2	0	0	0	0	0	0	0	0	0	0	0	0	0	0	0	0
OTU4635	k__Fungi(100)	p__unclassified_Fungi(96)	c__unclassified_Fungi(96)	o__unclassified_Fungi(96)	f__unclassified_Fungi(96)	g__unclassified_Fungi(96)	s__Fungi_sp(96)	215	4635	0	0	0	0	0	0	0	0	0	0	0	2	0	0	0	0	0	0	0	0	0	0	0	0	0	0	0	0	0	0	0	0	0	2	0	0	0	0	0	0
OTU2190	k__Fungi(100)	p__Ascomycota(99)	c__Dothideomycetes(92)	o__Pleosporales(89)	unclassified	unclassified	unclassified	214	2190	0	0	0	0	0	0	0	0	0	0	0	0	0	0	0	0	0	0	0	0	0	0	0	0	0	0	0	0	0	0	0	0	0	0	0	0	0	0	0	0
OTU826	k__Fungi(100)	p__Ascomycota(100)	c__Eurotiomycetes(100)	o__Eurotiales(99)	f__Elaphomycetaceae(99)	g__Elaphomyces(73)	s__Elaphomyces_sp(73)	214	826	0	0	0	0	0	0	0	0	0	0	0	0	0	0	0	0	0	0	0	0	0	0	0	0	0	0	0	0	0	0	0	0	0	0	0	0	0	0	0	0
OTU970	k__Fungi(100)	p__unclassified_Fungi(79)	c__unclassified_Fungi(79)	o__unclassified_Fungi(79)	f__unclassified_Fungi(79)	g__unclassified_Fungi(79)	s__Fungi_sp(79)	214	970	40	18	11	0	0	0	0	1	5	0	0	0	11	2	0	0	0	0	0	0	0	0	0	0	0	0	0	0	0	0	0	0	0	0	0	0	0	0	0	0
OTU740	k__Fungi(100)	p__Basidiomycota(100)	c__Agaricomycetes(100)	o__Agaricales(100)	f__Inocybaceae(100)	g__Inocybe(100)	s__Inocybtigrina(98)	211	740	131	58	9	0	0	0	0	0	0	0	0	0	0	0	9	0	0	0	0	0	0	0	0	0	0	0	0	0	0	0	0	0	0	0	0	0	0	0	0	0
OTU790	k__Fungi(100)	p__Ascomycota(100)	c__Sordariomycetes(100)	o__Hypocreales(99)	f__Nectriaceae(95)	unclassified	unclassified	211	790	0	0	0	0	0	0	0	0	0	0	0	0	0	0	0	0	0	0	0	0	1	0	0	0	0	0	0	0	0	0	0	1	0	0	0	0	0	0	0	0
OTU900	k__Fungi(100)	p__Ascomycota(100)	c__Sordariomycetes(100)	o__Microascales(100)	f__Microascales_fam_Incertasedis(100)	g__Wardomyces(100)	s__Wardomyces_humicola(100)	211	900	5	6	24	0	0	0	0	0	0	0	0	0	1	0	4	0	0	0	0	2	0	0	0	0	0	0	0	0	0	0	0	0	0	0	0	0	1	4	0	0
OTU705	k__Fungi(100)	p__Ascomycota(100)	c__Sordariomycetes(100)	o__Xylariales(99)	f__Xylariaceae(97)	g__Anthostomella(65)	unclassified	210	705	0	0	0	0	0	0	0	0	0	0	0	0	0	0	0	0	0	0	0	0	0	0	0	0	0	0	0	0	0	0	0	0	0	0	0	0	0	0	0	0
OTU498	k__Fungi(100)	p__Basidiomycota(100)	c__Agaricomycetes(100)	o__Agaricales(100)	f__Inocybaceae(100)	g__Inocybe(100)	s__Inocybhirtella(100)	209	498	0	0	0	0	0	0	0	0	0	0	0	0	0	3	0	0	0	0	0	0	0	0	0	0	0	0	0	0	0	0	0	0	0	0	0	0	0	0	0	0
OTU734	k__Fungi(100)	p__Ascomycota(100)	c__Sordariomycetes(100)	o__Microascales(100)	f__Microascales_fam_Incertasedis(100)	g__Wardomyces(100)	s__Wardomyces_giganteus(100)	207.5	734	0	0	0	0	0	0	0	0	0	0	0	0	0	0	0	0	0	0	0	0	0	0	0	0	0	0	0	0	0	0	0	0	0	0	0	0	0	0	0	0
OTU721	k__Fungi(100)	p__Ascomycota(100)	c__Pezizomycetes(91)	o__Pezizales(91)	f__Pyronemataceae(69)	unclassified	unclassified	206	721	0	0	0	0	0	0	0	0	0	0	0	0	0	0	0	0	0	0	0	0	0	0	0	0	0	0	0	0	0	0	0	0	0	0	0	0	0	0	0	0
OTU2754	k__Fungi(100)	p__Basidiomycota(100)	c__Agaricomycetes(100)	o__Agaricales(100)	f__Tricholomataceae(100)	g__Mycenella(100)	unclassified	205	2754	12	3	2	0	0	0	0	0	0	0	0	0	0	0	0	0	0	0	0	0	0	0	0	0	0	0	0	0	0	0	0	0	0	0	0	0	0	0	0	0
OTU831	k__Fungi(100)	p__Ascomycota(100)	c__Laboulbeniomycetes(98)	o__Pyxidiophorales(98)	f__unclassified_Pyxidiophorales(98)	g__unclassified_Pyxidiophorales(98)	s__Pyxidiophorales_sp(98)	205	831	3	0	2	0	0	0	0	0	0	0	0	0	0	0	0	0	0	0	0	0	0	0	0	0	191	0	1	0	0	0	0	0	0	0	0	0	0	0	0	0
OTU1004	k__Fungi(100)	p__Basidiomycota(100)	c__Agaricomycetes(100)	o__Agaricales(100)	f__Tricholomataceae(99)	g__Mycena(89)	unclassified	204	1004	0	0	0	0	0	0	1	0	0	60	17	16	0	0	0	0	0	0	0	0	0	0	59	0	0	0	0	0	0	0	0	0	0	0	0	6	0	0	0	0
OTU1068	k__Fungi(100)	p__Basidiomycota(100)	c__Agaricomycetes(100)	o__Agaricales(100)	f__Clavariaceae(100)	g__Clavulinopsis(100)	s__Clavulinopsis_hisingeri(100)	204	1068	0	0	0	0	0	0	0	0	0	0	0	0	0	0	0	0	0	0	0	0	0	0	0	0	0	0	0	0	0	0	0	0	0	0	0	0	0	0	0	0
OTU714	k__Fungi(100)	p__Basidiomycota(99)	c__Tremellomycetes(92)	o__unclassified_Tremellomycetes(66)	f__unclassified_Tremellomycetes(66)	g__unclassified_Tremellomycetes(66)	s__Tremellomycetes_sp(66)	202	714	17	15	18	0	0	0	0	1	1	0	0	0	0	0	0	0	0	0	0	0	1	0	0	0	0	2	0	0	0	0	0	0	0	0	0	0	0	1	0	0
OTU951	k__Fungi(100)	p__Ascomycota(100)	c__Dothideomycetes(100)	o__Pleosporales(100)	f__Melanommataceae(97)	g__Petrakia(93)	s__Petrakia_sp(93)	200.5	951	0	0	0	0	0	0	0	0	0	0	0	0	0	0	0	0	0	0	0	0	0	0	0	0	0	0	0	0	0	0	0	0	0	0	0	0	0	0	0	0
OTU2468	k__Fungi(100)	p__Ascomycota(99)	c__Lecanoromycetes(70)	unclassified	unclassified	unclassified	unclassified	200	2468	0	0	0	0	0	0	0	0	0	0	0	0	0	0	0	0	0	0	0	0	0	0	0	0	0	0	0	0	0	0	0	0	0	0	0	0	0	0	0	0
OTU2904	k__Fungi(100)	p__Ascomycota(100)	c__Pezizomycetes(100)	o__Pezizales(100)	f__Pezizaceae(100)	g__Peziza(100)	s__Peziza_infossa(100)	200	2904	0	0	0	0	0	0	0	0	0	0	0	0	0	0	1	0	0	0	0	0	0	0	0	0	0	0	0	0	0	0	0	0	0	0	0	0	0	0	0	0
OTU3445	k__Fungi(100)	p__Basidiomycota(100)	c__Geminibasidiomycetes(100)	o__Geminibasidiales(100)	f__Geminibasidiaceae(100)	g__Geminibasidium(100)	s__Geminibasidium_sp(96)	200	3445	0	0	0	0	0	0	0	0	0	0	0	0	0	0	0	0	0	0	2	0	0	0	0	0	0	0	0	0	0	0	0	8	1	0	0	0	0	0	0	0
OTU656	k__Fungi(100)	p__Ascomycota(100)	c__Dothideomycetes(99)	o__Pleosporales(99)	f__Leptosphaeriaceae(79)	g__Plenodomus(73)	s__Plenodomus_biglobosus(72)	200	656	0	0	0	0	0	0	5	19	6	0	0	0	0	0	0	0	0	0	0	0	0	0	0	0	0	0	0	0	0	0	0	0	0	0	0	0	0	0	0	0
OTU4544	k__Fungi(100)	p__Ascomycota(100)	c__Dothideomycetes(99)	o__Mytilinidales(99)	f__Gloniaceae(99)	g__Cenococcum(94)	s__Cenococcum_geophilum(89)	199.25	4544	0	1	0	0	0	0	4	3	2	0	1	2	0	0	0	0	0	0	11	6	0	0	3	3	0	0	0	0	0	0	1	1	2	0	0	0	0	0	0	0
OTU1143	k__Fungi(100)	p__Ascomycota(100)	c__Eurotiomycetes(100)	o__Eurotiales(100)	f__Elaphomycetaceae(100)	g__Elaphomyces(77)	s__Elaphomyces_sp(77)	198.5	1143	0	0	0	0	0	0	0	0	0	0	0	0	0	0	0	0	0	0	0	0	0	0	0	0	0	0	0	0	0	0	0	0	0	0	0	0	0	0	0	0
OTU3367	k__Fungi(100)	p__Basidiomycota(100)	c__Agaricomycetes(100)	o__Thelephorales(100)	f__Thelephoraceae(100)	g__Tomentella(84)	unclassified	197.25	3367	0	0	0	0	0	0	0	2	0	0	0	0	0	0	0	0	0	0	0	1	1	0	0	0	0	0	0	0	0	0	0	0	1	0	0	0	0	0	0	0
OTU1017	k__Fungi(100)	p__Basidiomycota(100)	c__Agaricomycetes(100)	o__Thelephorales(100)	f__Thelephoraceae(100)	g__Tomentella(97)	unclassified	197	1017	0	0	0	0	0	0	0	0	0	0	0	0	0	0	0	0	0	0	0	0	0	0	0	0	0	0	0	0	0	0	0	0	0	0	0	0	0	0	0	0
OTU866	k__Fungi(100)	p__Ascomycota(100)	c__Sordariomycetes(100)	o__Xylariales(100)	f__Apiosporaceae(72)	g__unclassified_Apiosporaceae(72)	s__Apiosporaceasp(72)	194.5	866	10	0	12	0	0	0	0	0	0	0	0	0	0	0	0	0	0	0	0	0	0	0	0	0	0	0	0	0	0	0	0	0	0	0	0	0	0	0	0	0
OTU854	k__Fungi(100)	p__Mucoromycota(98)	c__Mucoromycetes(98)	o__Mucorales(98)	f__Cunninghamellaceae(94)	g__Absidia(92)	unclassified	194.25	854	0	0	0	0	0	0	23	3	11	2	0	0	0	0	0	0	0	0	7	16	11	0	0	1	0	0	0	0	0	0	4	9	11	0	1	0	0	0	0	0
OTU2548	k__Fungi(100)	p__Ascomycota(80)	unclassified	unclassified	unclassified	unclassified	unclassified	194	2548	0	0	0	0	0	0	0	0	0	0	0	0	0	0	0	0	0	0	0	0	1	0	0	0	0	0	0	0	0	0	1	4	4	0	0	0	0	0	0	0
OTU711	k__Fungi(100)	p__Ascomycota(100)	c__Dothideomycetes(100)	o__Pleosporales(100)	f__Leptosphaeriaceae(92)	g__Plenodomus(90)	s__Plenodomus_biglobosus(87)	193.75	711	2	1	25	0	0	0	0	1	0	0	0	0	0	0	0	0	0	0	0	0	0	0	0	0	0	0	0	0	0	0	0	0	0	0	0	0	0	0	0	0
OTU3124	k__Fungi(100)	p__Mortierellomycota(100)	c__Mortierellomycetes(100)	o__Mortierellales(100)	f__Mortierellaceae(100)	g__Mortierella(100)	s__Mortierella_humilis(100)	193	3124	0	0	0	0	0	0	0	0	0	0	0	0	0	0	0	0	0	0	0	0	0	0	0	0	0	0	0	0	0	0	0	0	0	0	0	0	0	0	0	0
OTU771	k__Fungi(100)	p__Ascomycota(100)	c__Leotiomycetes(100)	o__Helotiales(100)	f__Helotiales_fam_Incertasedis(99)	g__Chalara(98)	s__Chalara_holubovae(94)	192.75	771	1	6	1	0	0	0	0	0	7	0	0	0	0	0	0	0	0	0	0	0	0	0	0	0	2	0	2	0	0	0	0	0	0	0	0	0	0	3	0	0
OTU3776	k__Fungi(100)	p__Basidiomycota(98)	c__Agaricomycetes(97)	o__Cantharellales(93)	f__Ceratobasidiaceae(93)	unclassified	unclassified	191	3776	0	0	0	0	0	0	0	2	1	0	0	0	0	0	0	0	0	0	0	11	4	0	0	0	0	0	0	0	0	0	18	4	3	0	0	0	0	0	0	0
OTU803	k__Fungi(100)	p__Ascomycota(81)	unclassified	unclassified	unclassified	unclassified	unclassified	190	803	0	0	0	0	0	0	0	0	0	0	0	0	0	0	0	0	0	0	0	0	0	0	0	0	0	0	0	0	0	0	0	0	0	0	0	0	0	0	0	0
OTU1293	k__Fungi(100)	p__Ascomycota(100)	c__Sordariomycetes(100)	o__Sordariales(100)	f__Lasiosphaeriaceae(100)	g__Schizothecium(100)	s__Schizothecium_carpinicola(99)	189	1293	0	0	0	0	0	0	0	3	3	0	1	2	0	0	0	0	0	0	0	1	1	0	0	0	0	0	0	0	0	0	0	0	0	0	0	0	0	0	0	0
OTU1763	k__Fungi(100)	p__Ascomycota(100)	c__Sordariomycetes(100)	o__Chaetosphaeriales(100)	f__Chaetosphaeriaceae(100)	g__Chaetosphaeria(99)	s__Chaetosphaeria_sp(99)	189	1763	22	19	13	0	0	0	4	3	0	0	0	0	1	0	2	0	0	0	1	2	0	0	0	0	0	0	0	0	0	0	0	0	1	0	0	0	0	18	0	0
OTU3567	k__Fungi(100)	p__Ascomycota(100)	c__Sordariomycetes(100)	o__Hypocreales(100)	f__Nectriaceae(96)	unclassified	unclassified	189	3567	0	0	0	0	0	0	0	0	0	0	0	0	0	0	0	0	0	0	0	0	0	0	0	0	0	1	0	0	1	0	0	0	0	0	0	0	1	0	0	0
OTU825	k__Fungi(100)	p__Ascomycota(91)	c__Saccharomycetes(85)	o__Saccharomycetales(84)	unclassified	unclassified	unclassified	189	825	4	12	1	0	0	0	0	0	0	0	0	0	0	0	0	0	0	0	0	0	0	0	0	0	17	0	0	0	0	0	0	0	0	0	0	0	3	0	0	0
OTU720	k__Fungi(100)	p__Basidiomycota(100)	c__Agaricomycetes(98)	o__Agaricales(97)	f__Inocybaceae(96)	g__Inocybe(96)	s__Inocybpseudoreducta(84)	188	720	0	0	0	0	0	0	0	0	0	0	0	0	0	0	0	0	0	0	0	0	0	0	0	0	0	0	0	0	0	0	0	0	0	0	0	0	0	0	0	0
OTU780	k__Fungi(100)	p__Basidiomycota(100)	c__Agaricomycetes(100)	o__Agaricales(100)	f__Cortinariaceae(100)	g__Cortinarius(100)	unclassified	187	780	0	0	0	0	0	0	0	0	0	0	0	0	0	0	0	0	0	0	0	0	0	0	0	0	0	0	0	0	0	0	0	0	0	0	0	0	0	0	0	0
OTU1203	k__Fungi(100)	p__Basidiomycota(100)	c__Agaricomycetes(100)	o__Sebacinales(100)	f__Sebacinaceae(100)	g__Sebacina(100)	s__Sebacina_sp(100)	184.5	1203	0	0	0	0	0	0	0	0	0	0	0	0	0	0	0	0	0	0	0	0	0	0	0	0	0	0	0	0	0	0	0	0	0	0	0	0	0	0	0	0
OTU851	k__Fungi(100)	p__Ascomycota(100)	c__Dothideomycetes(97)	o__Pleosporales(94)	f__Leptosphaeriaceae(67)	g__Leptosphaeria(65)	unclassified	184.5	851	16	12	4	0	0	0	0	1	3	0	0	0	4	4	3	0	0	0	1	1	2	0	0	0	0	0	0	0	0	0	0	0	0	0	0	0	0	0	0	0
OTU1932	k__Fungi(100)	p__Basidiomycota(100)	c__Agaricomycetes(100)	o__Agaricales(100)	f__Hymenogastraceae(100)	g__Hebeloma(100)	unclassified	183	1932	0	0	0	0	0	0	0	0	0	0	0	0	0	0	0	0	0	0	0	0	0	0	0	0	0	0	0	0	0	0	0	0	0	0	0	0	0	0	0	0
OTU811	k__Fungi(100)	p__Olpidiomycota(100)	c__GS17(100)	o__GS17(100)	f__unclassified_GS17(100)	g__unclassified_GS17(100)	s__GS17_sp(100)	183	811	17	38	3	0	0	0	0	0	0	0	0	0	0	0	0	0	0	0	0	0	0	0	0	0	0	0	0	0	0	0	0	0	0	0	0	0	0	0	0	0
OTU841	k__Fungi(100)	p__Ascomycota(99)	c__Leotiomycetes(73)	unclassified	unclassified	unclassified	unclassified	183	841	0	0	0	0	0	0	0	0	0	0	0	0	0	1	0	0	0	0	2	0	0	0	0	0	0	1	1	0	0	0	0	5	0	0	0	0	3	2	34	0
OTU2993	k__Fungi(100)	p__Ascomycota(100)	c__Leotiomycetes(99)	o__Helotiales(99)	unclassified	unclassified	unclassified	182.5	2993	2	4	0	0	0	0	0	0	1	0	0	0	0	0	0	0	0	0	0	0	0	0	0	0	0	0	0	0	0	0	0	0	0	0	0	0	0	0	0	0
OTU3216	k__Fungi(100)	p__Basidiomycota(100)	c__Agaricomycetes(100)	o__Agaricales(100)	f__Hygrophoraceae(100)	g__Hygrophorus(100)	s__Hygrophorus_discoxanthus(100)	180	3216	0	0	0	0	0	0	0	0	0	0	0	0	0	0	0	0	0	0	0	0	0	0	0	0	0	0	0	0	0	0	0	0	0	0	0	0	0	1	0	0
OTU766	k__Fungi(100)	p__Basidiomycota(100)	c__Agaricomycetes(100)	o__Sebacinales(100)	f__Sebacinaceae(100)	g__Sebacina(100)	s__Sebacina_sp(100)	180	766	0	0	0	0	0	0	0	0	0	0	0	0	0	0	0	0	0	0	0	0	0	0	0	0	0	0	0	0	0	0	0	0	0	0	0	0	0	0	0	0
OTU17	k__Fungi(100)	p__Basidiomycota(100)	c__Agaricomycetes(100)	o__Russulales(100)	f__Russulaceae(100)	g__Russula(100)	s__Russula_cyanoxantha(94)	178.25	17	1	0	0	0	0	0	0	0	0	0	0	0	0	0	3	0	0	0	0	0	0	0	0	0	0	9	0	0	0	0	0	0	0	0	0	0	0	0	0	0
OTU859	k__Fungi(100)	p__Ascomycota(100)	c__Leotiomycetes(100)	o__Helotiales(100)	f__Helotiales_fam_Incertasedis(64)	g__Chalara(64)	s__Chalara_pseudoaffinis(64)	178	859	25	11	11	0	0	0	7	24	10	1	0	0	14	3	2	0	0	0	13	3	9	0	1	2	0	3	0	0	0	0	1	2	6	0	1	0	0	6	0	0
OTU725	k__Fungi(100)	p__Ascomycota(100)	c__Eurotiomycetes(100)	o__Eurotiales(100)	f__Trichocomaceae(100)	g__Talaromyces(100)	unclassified	177.75	725	0	0	0	0	0	0	3	4	6	0	0	0	0	0	0	0	0	0	8	1	5	0	0	0	0	0	0	0	0	0	0	0	0	0	0	0	0	0	0	0
OTU456	k__Fungi(100)	p__Ascomycota(100)	c__Sordariomycetes(100)	o__Chaetosphaeriales(100)	f__Chaetosphaeriaceae(100)	unclassified	unclassified	177	456	27	32	28	0	0	0	0	0	0	0	0	0	18	8	11	0	0	1	0	0	0	0	0	0	0	0	0	0	0	0	0	0	0	0	0	0	0	0	0	0
OTU4425	k__Fungi(100)	p__Mortierellomycota(100)	c__Mortierellomycetes(100)	o__Mortierellales(100)	f__Mortierellaceae(100)	g__Mortierella(100)	s__Mortierella_humilis(95)	176.5	4425	0	0	0	0	0	0	0	0	0	0	0	0	1	0	0	0	0	0	0	0	0	0	0	0	1	0	0	0	0	0	0	0	0	0	0	0	0	0	0	0
OTU2254	k__Fungi(100)	p__Ascomycota(97)	c__Eurotiomycetes(73)	o__Onygenales(69)	f__unclassified_Onygenales(65)	g__unclassified_Onygenales(65)	s__Onygenales_sp(65)	176	2254	0	0	0	0	0	0	0	0	0	0	0	0	0	0	0	0	0	0	0	0	0	0	0	0	0	0	0	0	0	0	0	0	0	0	0	0	0	0	0	0
OTU843	k__Fungi(100)	p__Ascomycota(100)	c__Eurotiomycetes(97)	o__Onygenales(95)	f__unclassified_Onygenales(94)	g__unclassified_Onygenales(94)	s__Onygenales_sp(94)	176	843	0	0	0	0	0	0	0	0	0	0	0	0	0	0	0	0	0	0	0	0	0	0	0	0	0	0	0	0	0	0	0	0	0	0	0	0	146	14	15	0
OTU3034	k__Fungi(100)	p__Ascomycota(100)	unclassified	unclassified	unclassified	unclassified	unclassified	175	3034	0	0	0	0	0	0	0	0	0	0	0	0	0	0	0	0	0	0	0	0	0	0	0	0	0	0	0	0	0	0	0	0	0	0	0	0	0	0	0	0
OTU862	k__Fungi(100)	p__Ascomycota(85)	unclassified	unclassified	unclassified	unclassified	unclassified	175	862	0	0	0	0	0	0	0	0	0	0	0	0	0	0	0	0	0	0	0	0	0	0	0	0	0	0	0	0	0	0	0	0	0	0	0	0	0	0	0	0
OTU1066	k__Fungi(100)	p__Ascomycota(98)	c__Dothideomycetes(96)	o__Mytilinidiales(91)	f__Mytilinidiaceae(91)	g__unclassified_Mytilinidiaceae(91)	s__Mytilinidiaceasp(91)	172	1066	0	0	0	0	0	0	0	0	3	0	0	0	0	0	0	0	0	0	3	0	3	0	0	0	0	0	0	0	0	0	14	4	2	0	0	0	0	0	0	0
OTU1235	k__Fungi(100)	p__Basidiomycota(100)	c__Agaricomycetes(100)	o__Sebacinales(100)	f__unclassified_Sebacinales(99)	g__unclassified_Sebacinales(99)	s__Sebacinales_sp(99)	172	1235	0	0	0	0	0	0	1	11	19	1	0	2	0	0	0	0	0	0	2	4	95	0	0	1	0	0	0	0	0	0	0	0	6	3	0	0	0	0	0	0
OTU681	k__Fungi(100)	p__Ascomycota(100)	c__Leotiomycetes(99)	o__Helotiales(99)	f__Hyaloscyphaceae(79)	g__unclassified_Hyaloscyphaceae(72)	s__Hyaloscyphaceasp(72)	172	681	1	0	1	0	0	0	0	0	0	0	0	0	0	0	0	0	0	0	0	0	0	0	0	0	0	0	0	0	0	0	0	0	0	0	0	0	0	1	0	0
OTU816	k__Fungi(100)	p__Ascomycota(99)	c__Eurotiomycetes(88)	o__Chaetothyriales(81)	f__Herpotrichiellaceae(66)	unclassified	unclassified	172	816	0	0	0	0	0	0	0	2	0	0	0	0	0	0	0	0	0	0	0	0	0	0	0	0	0	3	0	0	0	0	3	1	1	0	0	0	0	0	0	0
OTU821	k__Fungi(100)	p__Ascomycota(99)	c__Saccharomycetes(95)	o__Saccharomycetales(95)	unclassified	unclassified	unclassified	172	821	3	14	0	0	0	0	0	0	0	0	0	0	0	0	0	0	0	0	0	0	0	0	0	0	3	0	0	0	0	0	0	0	0	0	0	0	0	1	0	0
OTU738	k__Fungi(100)	p__Basidiomycota(100)	c__Tremellomycetes(100)	o__Trichosporonales(100)	f__unclassified_Trichosporonales(100)	g__unclassified_Trichosporonales(100)	s__Trichosporonales_sp(100)	171	738	0	0	0	0	0	0	0	0	0	0	0	0	0	0	0	0	0	0	1	0	0	0	0	0	0	0	0	0	0	0	0	0	0	0	0	0	0	0	0	0
OTU754	k__Fungi(100)	p__Ascomycota(100)	c__Leotiomycetes(93)	o__Helotiales(93)	unclassified	unclassified	unclassified	171	754	0	0	0	0	0	0	0	0	0	0	0	0	0	0	0	0	0	0	0	0	0	0	0	0	0	0	0	0	0	0	0	0	0	0	0	0	0	0	0	0
OTU824	k__Fungi(100)	p__Ascomycota(100)	c__Eurotiomycetes(95)	o__Onygenales(95)	f__Onygenales_fam_Incertasedis(95)	g__Chrysosporium(95)	s__Chrysosporium_pseudomerdarium(95)	170.75	824	1	1	0	0	0	0	0	0	0	0	0	0	0	0	0	0	0	0	0	0	0	0	0	0	0	0	0	0	0	0	0	0	0	0	0	0	0	0	0	0
OTU751	k__Fungi(100)	p__unclassified_Fungi(66)	c__unclassified_Fungi(66)	o__unclassified_Fungi(66)	f__unclassified_Fungi(66)	g__unclassified_Fungi(66)	s__Fungi_sp(66)	170	751	0	0	23	0	0	0	0	0	0	0	0	0	0	0	0	0	0	0	0	0	0	0	0	0	0	0	0	0	0	0	0	0	0	0	0	0	0	0	0	0
OTU626	k__Fungi(100)	p__Basidiomycota(100)	c__Agaricomycetes(100)	o__Agaricales(100)	f__Agaricaceae(100)	g__Echinoderma(100)	s__Echinoderma_asperum(100)	169	626	0	0	0	0	0	0	0	0	0	0	0	0	0	0	0	0	0	0	0	0	0	0	0	0	0	0	0	0	0	0	0	0	0	0	0	0	0	0	0	0
OTU835	k__Fungi(100)	p__Basidiomycota(100)	c__Agaricomycetes(100)	o__Agaricales(100)	f__Hymenogastraceae(88)	g__Hymenogaster(61)	unclassified	168	835	1	2	0	0	0	0	0	0	2	0	0	0	0	2	1	0	0	0	0	0	0	0	0	0	2	1	3	0	0	0	0	0	0	0	0	0	2	0	0	0
OTU838	k__Fungi(100)	p__Ascomycota(100)	c__Eurotiomycetes(100)	o__Eurotiales(100)	f__Elaphomycetaceae(100)	g__Elaphomyces(100)	s__Elaphomyces_aculeatus(100)	167	838	0	0	0	0	0	0	0	0	0	0	0	0	0	0	0	0	0	0	0	0	0	0	0	0	0	0	0	0	0	0	0	0	0	0	0	0	0	0	0	0
OTU1225	k__Fungi(100)	p__Basidiomycota(100)	c__Agaricomycetes(100)	o__Agaricales(100)	f__Hymenogastraceae(86)	g__Hymenogaster(75)	unclassified	166	1225	0	0	0	0	0	0	0	0	0	0	0	0	0	0	0	0	0	0	0	0	0	0	0	0	0	0	0	0	0	0	0	0	0	0	0	0	0	0	0	0
OTU3710	k__Fungi(100)	p__Basidiomycota(100)	c__Agaricomycetes(100)	o__Thelephorales(100)	f__Thelephoraceae(100)	g__Tomentella(96)	s__Tomentella_badia(95)	166	3710	67	0	99	0	0	0	0	0	0	0	0	0	0	0	0	0	0	0	0	0	0	0	0	0	0	0	0	0	0	0	0	0	0	0	0	0	0	0	0	0
OTU512	k__Fungi(100)	p__Ascomycota(92)	unclassified	unclassified	unclassified	unclassified	unclassified	166	512	0	0	0	0	0	0	12	21	4	0	0	0	0	0	0	0	0	0	6	3	3	0	0	0	0	0	0	0	0	0	0	0	0	0	0	0	0	0	0	0
OTU893	k__Fungi(100)	p__Ascomycota(100)	c__Eurotiomycetes(100)	o__Chaetothyriales(100)	f__Trichomeriaceae(100)	g__Arthrocladium(100)	s__Arthrocladium_sp(100)	166	893	0	0	0	0	0	0	0	0	2	0	0	0	0	0	0	0	0	0	0	151	3	0	0	0	0	0	0	0	0	0	1	8	1	0	0	0	0	0	0	0
OTU936	k__Fungi(100)	p__Ascomycota(100)	c__Eurotiomycetes(61)	unclassified	unclassified	unclassified	unclassified	166	936	0	0	0	0	0	0	1	2	6	6	5	9	0	0	0	0	0	0	0	1	0	0	2	0	0	0	0	0	0	0	0	0	0	0	0	0	0	0	0	0
OTU1065	k__Fungi(100)	p__Ascomycota(100)	c__Dothideomycetes(100)	o__Pleosporales(100)	f__Lentitheciaceae(88)	g__Pleurophoma(83)	s__Pleurophoma_sp(83)	164.5	1065	3	15	2	1	0	0.5	0	2	0	0	0	0	2	2	4	1	0	0	0	0	0	0	0	0	1	0	3	0	0	0	0	0	0	0	0	0	0	0	0	0
OTU3463	k__Fungi(100)	p__unclassified_Fungi(92)	c__unclassified_Fungi(92)	o__unclassified_Fungi(92)	f__unclassified_Fungi(92)	g__unclassified_Fungi(92)	s__Fungi_sp(92)	163.5	3463	0	0	0	2	8	5	0	0	0	0	0	0	1	0	0	5	9	8	0	0	0	0	0	0	1	0	0	5	5	4	0	0	0	0	0	0	0	0	0	0
OTU889	k__Fungi(100)	p__Ascomycota(100)	c__Sordariomycetes(100)	o__Xylariales(100)	f__Xylariaceae(100)	g__Virgaria(100)	s__Virgaria_nigra(100)	163.5	889	0	1	0	0	0	0	0	2	2	0	0	0	0	0	1	0	0	0	0	0	2	0	0	0	0	0	0	0	0	0	0	0	2	0	0	0	0	0	0	0
OTU1080	k__Fungi(100)	p__Ascomycota(100)	c__Dothideomycetes(96)	o__Pleosporales(96)	f__Pleomassariaceae(79)	g__unclassified_Pleomassariaceae(75)	s__Pleomassariaceasp(75)	163	1080	11	10	9	0	0	0	6	14	2	2	0	30	0	0	0	0	0	0	1	1	0	0	0	0	0	0	0	0	0	0	0	0	0	0	0	0	0	19	0	0
OTU1319	k__Fungi(100)	p__Basidiomycota(100)	c__Geminibasidiomycetes(100)	o__Geminibasidiales(100)	f__Geminibasidiaceae(100)	g__Geminibasidium(100)	s__Geminibasidium_sp(62)	163	1319	0	0	0	0	0	0	4	5	6	0	0	0	0	0	0	0	0	0	17	6	39	0	0	0	0	0	0	0	0	0	13	9	6	0	0	0	0	0	0	0
OTU808	k__Fungi(100)	p__unclassified_Fungi(100)	c__unclassified_Fungi(100)	o__unclassified_Fungi(100)	f__unclassified_Fungi(100)	g__unclassified_Fungi(100)	s__Fungi_sp(100)	163	808	0	0	0	0	0	0	0	0	0	0	0	0	0	0	0	0	0	0	0	0	0	0	0	0	0	0	0	0	0	0	0	0	0	0	0	0	0	0	159	0
OTU899	k__Fungi(100)	p__Ascomycota(100)	c__Sordariomycetes(100)	o__Glomerellales(74)	f__Plectosphaerellaceae(74)	g__Verticillium(74)	s__Verticillium_leptobactrum(74)	162	899	27	30	4	0	0	0	0	0	0	0	0	0	2	12	9	0	0	0	0	1	1	0	0	0	0	2	1	0	0	0	0	0	0	0	0	0	0	5	0	0
OTU867	k__Fungi(100)	p__Ascomycota(99)	c__Sordariomycetes(87)	unclassified	unclassified	unclassified	unclassified	160	867	0	0	0	0	0	0	0	0	0	0	0	0	0	0	0	0	0	0	0	0	0	0	0	0	0	0	0	0	0	0	0	0	0	0	0	0	0	0	0	0
OTU871	k__Fungi(100)	p__Mortierellomycota(100)	c__Mortierellomycetes(100)	o__Mortierellales(100)	f__Mortierellaceae(100)	g__Mortierella(100)	s__Mortierella_cystojenkinii(100)	160	871	18	37	5	0	0	0	0	0	0	0	0	0	16	2	12	0	0	0	0	0	0	0	0	0	0	0	5	0	0	0	0	0	0	0	0	0	0	65	0	0
OTU1089	k__Fungi(100)	p__Ascomycota(100)	c__Eurotiomycetes(100)	o__Eurotiales(100)	f__Aspergillaceae(100)	g__Penicillium(96)	s__Penicillium_glabrum(92)	159.5	1089	7	9	11	0	0	0	1	53	2	2	0	0	0	1	5	0	0	0	0	1	2	0	0	0	2	0	0	0	0	0	0	1	0	0	0	0	0	0	2	0
OTU3313	k__Fungi(100)	p__unclassified_Fungi(95)	c__unclassified_Fungi(95)	o__unclassified_Fungi(95)	f__unclassified_Fungi(95)	g__unclassified_Fungi(95)	s__Fungi_sp(95)	159.5	3313	0	0	0	0	0	0	0	0	0	0	0	0	0	0	0	0	0	0	0	0	0	1	0	0	0	0	0	0	0	0	0	0	0	0	0	1	0	0	0	0
OTU1986	k__Fungi(100)	p__Basidiomycota(94)	c__Agaricomycetes(89)	o__Sebacinales(65)	f__Sebacinaceae(64)	unclassified	unclassified	159	1986	0	0	0	0	0	0	0	0	0	0	0	0	0	0	0	0	0	0	0	0	0	0	0	0	0	0	0	0	0	0	0	0	0	0	0	0	0	0	0	0
OTU4166	k__Fungi(100)	p__Ascomycota(100)	c__Eurotiomycetes(100)	o__Chaetothyriales(100)	f__Herpotrichiellaceae(100)	g__Cladophialophora(99)	unclassified	159	4166	0	0	0	0	0	0	0	5	1	0	0	0	0	0	0	0	0	0	0	0	0	0	0	0	0	0	0	0	0	0	0	0	0	0	0	0	0	0	0	0
OTU1243	k__Fungi(100)	p__Ascomycota(100)	c__Dothideomycetes(100)	o__Venturiales(100)	f__Venturiaceae(99)	g__Pseudoanungitea(97)	s__Pseudoanungitea_vaccinii(97)	158.25	1243	3	1	13	0	0	0	0	0	0	0	0	0	0	0	1	0	0	0	0	0	0	0	0	0	0	0	0	0	0	0	0	0	0	0	0	0	0	46	0	0
OTU1900	k__Fungi(100)	p__Ascomycota(100)	c__Leotiomycetes(98)	o__Helotiales(98)	f__Helotiales_fam_Incertasedis(93)	g__Rhynchosporium(68)	s__Rhynchosporium_commune(63)	158	1900	0	0	1	0	0	0	1	0	1	2	3	3	0	0	0	0	0	0	1	17	2	2	5	4	0	1	7	0	0	0	0	0	0	0	0	0	0	0	0	0
OTU494	k__Fungi(100)	p__Ascomycota(100)	c__Dothideomycetes(100)	o__Pleosporales(100)	unclassified	unclassified	unclassified	158	494	0	0	0	0	0	0	0	0	0	0	0	0	0	0	0	0	0	0	0	0	0	0	0	0	0	0	0	0	0	0	0	1	0	0	0	0	0	0	0	0
OTU840	k__Fungi(100)	p__Basidiomycota(95)	c__Agaricomycetes(91)	o__Agaricales(61)	unclassified	unclassified	unclassified	158	840	0	0	0	0	0	0	0	0	0	0	0	0	0	0	0	0	0	0	0	0	0	0	0	0	0	0	0	0	0	0	0	0	0	0	0	0	0	0	0	0
OTU778	k__Fungi(100)	p__Ascomycota(100)	c__Saccharomycetes(100)	o__Saccharomycetales(100)	f__Phaffomycetaceae(100)	g__Barnettozyma(100)	s__Barnettozyma_pratensis(100)	157.5	778	0	0	0	0	0	0	0	0	0	0	0	0	0	0	0	0	0	0	0	0	0	0	0	0	0	0	0	0	0	0	0	0	0	0	0	0	0	0	0	0
OTU3240	k__Fungi(100)	p__Basidiomycota(100)	c__Agaricomycetes(100)	o__Sebacinales(100)	f__Sebacinaceae(100)	g__Sebacina(100)	s__Sebacina_sp(65)	157	3240	0	0	0	0	0	0	0	0	0	0	0	0	0	0	0	0	0	0	0	0	0	0	0	0	0	0	0	0	0	0	0	0	0	0	0	0	0	0	0	0
OTU836	k__Fungi(100)	p__Basidiomycota(100)	c__Agaricomycetes(100)	o__Thelephorales(100)	f__Thelephoraceae(100)	g__Thelephora(77)	s__Thelephora_sp(77)	157	836	0	0	0	0	0	0	0	122	21	0	0	0	0	0	0	0	0	0	7	1	0	0	0	0	0	0	0	0	0	0	0	0	3	0	0	0	0	0	0	0
OTU919	k__Fungi(100)	p__Ascomycota(98)	unclassified	unclassified	unclassified	unclassified	unclassified	156.25	919	4	0	0	0	0	0	0	0	0	0	0	0	0	0	0	0	0	0	0	0	0	0	0	0	0	0	0	0	0	0	0	1	1	0	0	0	0	0	0	0
OTU3822	k__Fungi(100)	p__Ascomycota(100)	c__Dothideomycetes(100)	o__Mytilinidales(100)	f__Gloniaceae(100)	g__Cenococcum(100)	s__Cenococcum_geophilum(89)	156	3822	0	0	0	0	0	0	7	4	8	5	0	1	0	0	0	0	0	0	13	6	25	1	2	0	0	0	0	0	0	0	3	1	6	0	2	0	0	0	0	0
OTU592	k__Fungi(100)	p__Ascomycota(100)	c__Eurotiomycetes(100)	o__Chaetothyriales(100)	f__Trichomeriaceae(99)	g__Knufia(99)	unclassified	156	592	0	1	0	0	0	0	22	10	36	2	1	1	0	0	0	0	0	0	2	0	0	0	0	0	0	0	0	0	0	0	0	0	0	0	0	0	0	0	0	0
OTU813	k__Fungi(100)	p__Basidiomycota(100)	c__Agaricomycetes(100)	o__Agaricales(100)	f__Tricholomataceae(100)	g__Clitocybe(100)	s__Clitocybnebularis(100)	155	813	20	24	37	0	0	0	0	0	0	0	0	0	3	4	2	0	0	0	0	0	0	0	0	0	1	0	0	0	0	0	0	0	0	0	0	0	1	5	0	0
OTU1006	k__Fungi(100)	p__Basidiomycota(100)	c__Tremellomycetes(100)	o__Tremellales(100)	f__Rhynchogastremataceae(98)	g__Papiliotrema(98)	s__Papiliotrema_laurentii(89)	154.5	1006	0	0	0	0	0	0	0	0	0	0	0	0	0	0	0	0	0	0	0	0	0	0	0	0	0	0	0	0	0	0	0	0	0	0	0	0	0	0	0	0
OTU4500	k__Fungi(100)	p__unclassified_Fungi(98)	c__unclassified_Fungi(98)	o__unclassified_Fungi(98)	f__unclassified_Fungi(98)	g__unclassified_Fungi(98)	s__Fungi_sp(98)	154	4500	0	0	0	0	0	0	0	0	0	0	0	0	0	0	0	0	0	0	0	0	0	0	0	0	0	0	0	0	0	0	0	0	0	0	0	0	0	0	0	0
OTU837	k__Fungi(100)	p__Ascomycota(100)	c__Geoglossomycetes(100)	o__Geoglossales(100)	f__unclassified_Geoglossales(69)	g__unclassified_Geoglossales(69)	s__Geoglossales_sp(69)	154	837	0	1	0	0	0	0	0	0	0	0	0	0	0	0	0	0	0	0	0	0	0	0	0	0	0	0	0	0	0	0	0	0	1	0	0	0	0	26	0	0
OTU1460	k__Fungi(100)	p__unclassified_Fungi(84)	c__unclassified_Fungi(84)	o__unclassified_Fungi(84)	f__unclassified_Fungi(84)	g__unclassified_Fungi(84)	s__Fungi_sp(84)	153.75	1460	0	0	0	4	0	2	0	0	0	0	0	0	0	0	0	0	2	0	0	0	0	0	0	0	0	0	0	12	8	11	0	0	0	0	0	0	0	0	0	0
OTU870	k__Fungi(100)	p__Ascomycota(99)	unclassified	unclassified	unclassified	unclassified	unclassified	153.5	870	0	0	0	0	0	0	0	0	0	0	0	0	0	0	0	0	0	0	4	0	0	0	0	0	0	4	6	0	0	0	3	40	4	0	0	0	0	1	0	0
OTU807	k__Fungi(100)	p__Ascomycota(100)	c__Eurotiomycetes(100)	o__Chaetothyriales(100)	unclassified	unclassified	unclassified	153	807	0	0	0	0	0	0	0	0	0	0	0	0	0	0	0	0	0	0	0	0	0	0	0	0	0	0	0	0	0	0	0	0	0	0	0	0	0	0	0	0
OTU1026	k__Fungi(100)	p__Basidiomycota(100)	c__Agaricomycetes(100)	o__Thelephorales(100)	f__Bankeraceae(100)	g__Hydnellum(100)	s__Hydnellum_dianthifolium(97)	152	1026	0	0	0	0	0	0	0	0	0	0	0	0	0	0	0	0	0	0	1	1	1	0	0	0	0	0	0	0	0	0	0	1	5	0	0	0	0	0	0	0
OTU1226	k__Fungi(100)	p__Basidiomycota(100)	c__Agaricomycetes(99)	o__Agaricales(95)	f__Clavariaceae(93)	g__Clavaria(91)	unclassified	152	1226	0	0	0	0	0	0	0	0	0	0	0	0	0	0	0	0	0	0	0	0	0	0	0	0	0	0	0	0	0	0	0	0	0	0	0	0	0	0	0	0
OTU1098	k__Fungi(100)	p__Basidiomycota(100)	c__Agaricomycetes(100)	o__Thelephorales(100)	f__Thelephoraceae(100)	g__Tomentella(100)	s__Tomentella_sp(94)	151	1098	0	0	0	0	0	0	0	0	0	0	0	0	0	0	0	0	0	0	0	0	0	0	0	0	0	0	0	0	0	0	0	0	0	0	0	0	0	0	0	0
OTU829	k__Fungi(100)	p__Basidiomycota(100)	c__Agaricomycetes(100)	o__Agaricales(100)	f__Inocybaceae(100)	g__Inocybe(100)	s__Inocybsp(73)	151	829	0	0	0	0	0	0	0	0	0	0	0	0	0	0	0	0	0	0	0	0	0	0	0	0	0	0	0	0	0	0	0	0	0	0	0	0	0	0	0	0
OTU855	k__Fungi(100)	p__Basidiomycota(100)	c__Agaricomycetes(100)	o__Agaricales(100)	f__Inocybaceae(100)	g__Inocybe(100)	unclassified	150.5	855	0	0	0	0	0	0	0	0	0	0	0	0	0	0	0	0	0	0	0	0	0	0	0	0	0	0	0	0	0	0	0	0	0	0	0	0	0	0	0	0
OTU1076	k__Fungi(100)	p__Mucoromycota(100)	c__Mucoromycetes(100)	o__Mucorales(100)	f__Cunninghamellaceae(98)	g__Absidia(97)	unclassified	150	1076	0	0	0	0	0	0	0	0	0	0	0	0	0	0	0	0	0	0	0	0	0	0	0	0	0	0	0	0	0	0	2	0	0	0	0	0	2	0	0	0
OTU2235	k__Fungi(100)	p__Basidiomycota(100)	c__Agaricomycetes(100)	o__Agaricales(100)	f__Clavariaceae(100)	g__Clavaria(100)	s__Clavaria_californica(100)	149	2235	0	0	0	0	0	0	2	0	0	0	0	0	0	0	0	0	0	0	0	0	0	0	0	0	0	0	0	0	0	0	0	0	0	0	0	0	0	0	0	0
OTU832	k__Fungi(100)	p__Ascomycota(100)	c__Sordariomycetes(100)	o__Magnaporthales(99)	f__unclassified_Magnaporthales(94)	g__unclassified_Magnaporthales(94)	s__Magnaporthales_sp(94)	149	832	0	0	0	0	0	0	0	0	0	0	0	0	0	0	0	0	0	0	0	0	0	0	0	0	0	0	0	0	0	0	0	0	0	0	0	0	0	0	0	0
OTU1016	k__Fungi(100)	p__Ascomycota(100)	c__Dothideomycetes(97)	o__Pleosporales(97)	unclassified	unclassified	unclassified	147.5	1016	1	5	0	1	0	0.5	1	1	0	10	2	0	0	0	0	0	0	0	0	0	0	0	0	0	0	0	0	0	0	0	0	0	0	0	0	0	0	0	0	0
OTU1964	k__Fungi(100)	p__Basidiomycota(100)	c__Agaricomycetes(100)	o__Thelephorales(100)	f__Thelephoraceae(100)	g__Tomentella(100)	s__Tomentella_sp(75)	147.5	1964	0	1	0	0	0	0	0	0	0	0	0	0	0	0	0	0	0	0	0	0	0	0	0	0	0	0	0	0	0	0	0	0	1	0	0	0	0	0	0	0
OTU2244	k__Fungi(100)	p__Basidiomycota(100)	c__Agaricomycetes(100)	o__Thelephorales(100)	f__Thelephoraceae(100)	g__Tomentella(93)	s__Tomentella_sp(93)	146.5	2244	0	0	0	0	0	0	36	18	29	20	0	1	0	0	0	0	0	0	0	0	0	0	0	0	0	0	0	0	0	0	0	0	0	0	0	0	0	0	0	0
OTU918	k__Fungi(100)	p__Mortierellomycota(100)	c__Mortierellomycetes(100)	o__Mortierellales(100)	f__Mortierellaceae(100)	g__Mortierella(100)	unclassified	146.5	918	11	24	16	0	0	0	0	0	0	0	1	0	0	3	0	0	0	0	0	0	3	0	0	0	0	0	0	0	0	0	0	0	0	0	0	0	0	3	0	0
OTU3562	k__Fungi(100)	p__Basidiomycota(100)	c__Agaricomycetes(100)	o__Agaricales(100)	f__Cortinariaceae(100)	g__Cortinarius(100)	unclassified	146	3562	0	0	0	0	0	0	0	0	0	0	0	0	0	0	0	0	0	0	0	0	0	0	0	0	0	0	0	0	0	0	0	0	0	0	0	0	0	0	0	0
OTU1655	k__Fungi(100)	p__Glomeromycota(100)	c__Glomeromycetes(100)	o__Glomerales(100)	f__Glomeraceae(100)	unclassified	unclassified	145	1655	0	0	0	0	0	0	1	3	0	13	6	5	0	0	0	0	0	0	3	0	0	9	13	4	0	0	0	0	0	0	11	6	3	42	11	6	0	0	0	0
OTU4319	k__Fungi(100)	p__Ascomycota(96)	c__Archaeorhizomycetes(94)	o__Archaeorhizomycetales(94)	f__Archaeorhizomycetaceae(94)	g__Archaeorhizomyces(94)	s__Archaeorhizomyces_sp(93)	144	4319	0	0	0	0	0	0	63	0	9	1	0	0	0	0	0	0	0	0	0	6	0	0	0	0	0	0	0	0	0	0	0	0	0	0	0	0	0	0	0	0
OTU852	k__Fungi(100)	p__Ascomycota(99)	c__Dothideomycetes(90)	o__Capnodiales(87)	unclassified	unclassified	unclassified	144	852	0	0	0	0	0	0	0	0	0	0	0	0	0	0	0	0	0	0	0	0	0	0	0	0	0	0	0	0	0	0	0	0	0	0	0	0	0	0	0	0
OTU1008	k__Fungi(100)	p__Ascomycota(98)	c__Sordariomycetes(84)	o__Microascales(75)	f__Halosphaeriaceae(61)	g__Cirrenalia(60)	s__Cirrenalia_iberica(60)	143.25	1008	0	0	0	0	0	0	0	0	0	0	0	0	0	0	0	0	0	0	0	0	0	0	0	0	0	0	0	0	0	0	0	0	0	0	0	0	0	0	0	0
OTU1316	k__Fungi(100)	p__unclassified_Fungi(81)	c__unclassified_Fungi(81)	o__unclassified_Fungi(81)	f__unclassified_Fungi(81)	g__unclassified_Fungi(81)	s__Fungi_sp(81)	143.25	1316	0	0	0	0	0	0	0	0	0	0	0	0	0	0	0	0	0	0	0	0	0	0	0	0	0	0	0	0	0	0	0	0	0	0	0	0	0	0	0	0
OTU1103	k__Fungi(100)	p__Ascomycota(98)	unclassified	unclassified	unclassified	unclassified	unclassified	142	1103	0	0	0	0	0	0	0	0	0	0	0	0	0	0	0	0	0	0	0	0	0	0	0	0	0	0	0	0	0	0	0	0	0	0	0	0	142	0	0	0
OTU3835	k__Fungi(100)	p__Ascomycota(100)	c__Leotiomycetes(100)	o__Helotiales(100)	f__Helotiales_fam_Incertasedis(99)	g__Leohumicola(99)	s__Leohumicola_verrucosa(99)	142	3835	0	2	0	0	0	0	0	0	0	0	0	0	3	4	3	0	0	0	0	0	0	0	0	0	18	47	30	0	0	0	0	0	0	0	0	0	31	3	0	0
OTU1509	k__Fungi(100)	p__unclassified_Fungi(93)	c__unclassified_Fungi(93)	o__unclassified_Fungi(93)	f__unclassified_Fungi(93)	g__unclassified_Fungi(93)	s__Fungi_sp(93)	141.75	1509	0	0	0	0	0	0	0	0	0	0	0	0	0	0	0	0	0	0	0	0	0	1	0	0	0	0	0	0	0	0	0	0	0	0	0	0	0	0	0	0
OTU800	k__Fungi(100)	p__Basidiomycota(100)	c__Microbotryomycetes(100)	o__Microbotryomycetes_ord_Incertasedis(90)	f__Chrysozymaceae(90)	g__Hamamotoa(82)	s__Hamamotoa_lignophila(82)	141.5	800	1	0	0	0	0	0	6	4	4	0	0	0	0	0	0	0	0	0	10	10	5	0	0	0	0	0	0	0	0	0	0	0	0	0	0	0	0	0	0	0
OTU1237	k__Fungi(100)	p__unclassified_Fungi(86)	c__unclassified_Fungi(86)	o__unclassified_Fungi(86)	f__unclassified_Fungi(86)	g__unclassified_Fungi(86)	s__Fungi_sp(86)	141.25	1237	0	0	0	0	0	0	0	0	0	0	0	0	0	0	0	0	0	0	0	0	0	2	0	0	0	0	0	0	0	0	0	0	0	0	0	0	0	0	0	0
OTU1027	k__Fungi(100)	p__Ascomycota(100)	c__Leotiomycetes(99)	o__Helotiales(99)	f__Helotiales_fam_Incertasedis(79)	g__Leohumicola(78)	unclassified	139	1027	0	0	0	0	0	0	0	0	0	0	0	0	0	0	0	0	0	0	0	0	0	0	0	0	0	0	0	0	0	0	0	0	0	0	0	0	0	75	9	0
OTU4534	k__Fungi(100)	p__Basidiomycota(100)	c__Agaricomycetes(100)	o__Thelephorales(100)	f__Thelephoraceae(100)	unclassified	unclassified	139	4534	0	0	0	0	0	0	3	0	0	0	0	0	0	0	0	0	0	0	0	0	5	0	0	0	0	0	0	0	0	0	44	34	25	0	0	0	0	0	0	0
OTU799	k__Fungi(100)	p__Ascomycota(100)	c__Dothideomycetes(90)	o__Capnodiales(90)	unclassified	unclassified	unclassified	138.25	799	0	0	0	0	0	0	0	0	0	0	0	0	0	0	0	0	0	0	0	0	0	0	0	0	0	0	0	0	0	0	0	3	0	0	0	0	0	0	24	0
OTU4	k__Fungi(100)	p__Ascomycota(100)	c__Eurotiomycetes(100)	o__Eurotiales(100)	f__Elaphomycetaceae(100)	g__Elaphomyces(100)	s__Elaphomyces_anthracinus(100)	137.5	4	0	1	2	0	0	0	0	0	1	0	0	0	0	0	0	0	0	0	0	0	0	0	0	0	0	0	0	0	0	0	0	0	0	0	0	0	1	0	0	0
OTU1037	k__Fungi(100)	p__Basidiomycota(100)	c__Cystobasidiomycetes(100)	o__Erythrobasidiales(100)	f__Erythrobasidiales_fam_Incertasedis(93)	g__Sakaguchia(93)	s__Sakaguchia_lamellibrachiae(89)	137	1037	2	7	1	0	0	0	1	5	2	0	0	0	0	0	0	0	0	0	18	15	10	0	1	0	0	0	0	0	0	0	1	0	6	0	0	0	0	0	0	0
OTU996	k__Fungi(100)	p__Ascomycota(100)	c__Sordariomycetes(100)	o__Hypocreales(100)	f__Bionectriaceae(85)	g__Nectriopsis(77)	s__Nectriopsis_lecanodes(77)	137	996	8	2	2	0	0	0	0	4	3	2	0	0	0	4	1	0	0	0	1	0	6	0	0	0	0	0	0	0	0	0	0	1	1	0	0	0	0	0	0	0
OTU1121	k__Fungi(100)	p__Basidiomycota(100)	c__Agaricomycetes(100)	o__Agaricales(99)	f__Inocybaceae(99)	g__Inocybe(99)	s__Inocybcorydalina(99)	136.5	1121	0	0	0	0	0	0	0	0	0	0	0	0	0	0	0	0	0	0	0	0	0	0	0	0	85	34	7	0	0	0	0	0	0	0	0	0	8	0	0	0
OTU3196	k__Fungi(100)	p__Ascomycota(100)	c__Leotiomycetes(98)	o__Helotiales(98)	f__Helotiaceae(96)	g__Tetracladium(95)	s__Tetracladium_sp(95)	136	3196	0	0	0	0	0	0	2	1	3	0	0	0	0	0	0	0	0	0	7	0	1	0	0	0	0	0	0	0	0	0	0	0	1	0	0	0	0	0	0	0
OTU886	k__Fungi(100)	p__Ascomycota(100)	c__Eurotiomycetes(82)	o__Chaetothyriales(81)	f__Herpotrichiellaceae(74)	g__Rhinocladiella(66)	s__Rhinocladiella_sp(66)	136	886	0	0	0	0	0	0	0	0	0	0	0	0	0	0	0	0	0	0	0	0	0	0	0	0	0	0	0	0	0	0	0	0	0	0	0	0	0	0	0	0
OTU973	k__Fungi(100)	p__Basidiomycota(94)	c__Agaricomycetes(88)	unclassified	unclassified	unclassified	unclassified	136	973	0	0	0	0	0	0	0	0	0	0	0	0	0	0	2	0	0	0	0	0	0	0	0	0	10	70	15	0	0	0	0	0	0	0	0	0	29	2	0	0
OTU1284	k__Fungi(100)	p__Basidiomycota(97)	c__Agaricomycetes(93)	unclassified	unclassified	unclassified	unclassified	135	1284	0	0	0	0	0	0	0	0	0	0	0	0	0	0	0	0	0	0	0	0	0	0	0	0	0	0	0	0	0	0	0	0	0	0	0	0	0	0	0	0
OTU822	k__Fungi(100)	p__Ascomycota(100)	c__Sordariomycetes(100)	o__Xylariales(100)	f__Bartaliniaceae(93)	unclassified	unclassified	135	822	4	8	11	0	0	0	13	18	8	2	0	2	0	0	1	0	0	0	15	4	5	0	0	0	0	0	0	0	0	0	0	2	0	0	0	0	0	0	0	0
OTU885	k__Fungi(100)	p__Ascomycota(97)	c__Sordariomycetes(83)	o__unclassified_Sordariomycetes(64)	f__unclassified_Sordariomycetes(64)	g__unclassified_Sordariomycetes(64)	s__Sordariomycetes_sp(64)	135	885	0	0	0	0	0	0	0	0	0	0	0	0	0	0	0	0	0	0	0	0	0	0	0	0	0	0	0	0	0	0	0	0	0	0	0	0	0	0	0	0
OTU586	k__Fungi(100)	p__Ascomycota(100)	c__Leotiomycetes(100)	o__Helotiales(100)	unclassified	unclassified	unclassified	134	586	0	0	0	0	0	0	0	0	0	0	0	0	0	0	0	0	0	0	0	0	0	0	0	0	0	0	0	0	0	0	1	0	0	0	0	0	0	0	0	0
OTU906	k__Fungi(100)	p__Ascomycota(100)	c__Eurotiomycetes(100)	o__Chaetothyriales(100)	f__Herpotrichiellaceae(100)	g__Cladophialophora(98)	s__Cladophialophora_sp(67)	134	906	0	0	0	0	0	0	23	21	26	0	0	1	0	0	0	0	0	0	41	1	14	0	0	0	0	0	0	0	0	0	1	0	2	0	0	0	0	0	0	0
OTU579	k__Fungi(100)	p__Ascomycota(100)	c__Geoglossomycetes(100)	o__Geoglossales(100)	f__Geoglossaceae(100)	g__Geoglossum(100)	s__Geoglossum_sp(100)	133	579	0	0	0	0	0	0	0	0	1	0	0	0	0	0	0	0	0	0	0	0	0	0	0	0	0	0	0	0	0	0	0	0	0	0	0	0	0	0	0	0
OTU1269	k__Fungi(100)	p__Ascomycota(100)	c__Eurotiomycetes(100)	o__Eurotiales(100)	f__Aspergillaceae(100)	g__Penicillium(85)	unclassified	132.25	1269	0	0	0	0	0	0	1	0	0	0	0	0	0	0	0	0	0	0	0	0	0	0	0	0	0	0	0	0	0	0	0	0	1	0	0	0	0	0	0	0
OTU1072	k__Fungi(100)	p__Basidiomycota(100)	c__Agaricomycetes(100)	o__Agaricales(100)	f__Strophariaceae(100)	g__Tubaria(100)	s__Tubaria_minima(100)	132	1072	0	0	0	0	0	0	0	0	0	0	0	0	0	0	0	0	0	0	0	0	0	0	0	0	0	0	0	0	0	0	0	0	0	0	0	0	0	0	0	0
OTU891	k__Fungi(100)	p__Ascomycota(100)	c__Dothideomycetes(96)	o__Pleosporales(96)	f__Sporormiaceae(76)	unclassified	unclassified	132	891	0	0	0	0	0	0	0	0	0	0	0	0	0	0	0	0	0	0	0	0	0	0	0	0	0	0	0	0	0	0	0	0	0	0	0	0	0	0	0	0
OTU1195	k__Fungi(100)	p__Ascomycota(100)	c__Sordariomycetes(89)	o__Hypocreales(71)	unclassified	unclassified	unclassified	131.5	1195	1	0	0	0	0	0	6	5	0	13	1	14	0	0	0	0	0	0	0	0	1	0	0	1	0	0	0	0	0	0	0	0	0	0	0	0	0	0	0	0
OTU599	k__Fungi(100)	p__Basidiomycota(85)	unclassified	unclassified	unclassified	unclassified	unclassified	131	599	15	37	19	0	0	0	0	0	0	0	0	0	7	32	4	0	2	2	0	0	0	0	0	0	0	7	3	1	0	0	0	0	0	0	0	0	0	1	0	0
OTU1036	k__Fungi(100)	p__Basidiomycota(100)	c__Agaricomycetes(100)	o__Agaricales(100)	f__Psathyrellaceae(100)	g__Coprinopsis(100)	s__Coprinopsis_lagopus(95)	130.75	1036	0	0	0	0	0	0	0	0	0	0	0	0	0	0	0	0	0	0	0	0	0	0	0	0	0	0	0	0	0	0	0	0	0	0	0	0	0	0	0	0
OTU2925	k__Fungi(100)	p__Ascomycota(100)	c__Sordariomycetes(94)	unclassified	unclassified	unclassified	unclassified	130.5	2925	0	0	0	0	0	0	0	0	0	0	0	0	0	0	0	0	0	0	2	0	1	0	0	0	0	0	0	0	0	0	0	0	2	0	0	0	0	0	2	0
OTU2571	k__Fungi(100)	p__Basidiomycota(96)	c__Agaricomycetes(93)	o__Agaricales(86)	f__Clavariaceae(67)	g__Clavaria(66)	unclassified	130	2571	0	0	0	0	0	0	0	0	0	0	0	0	0	0	0	0	0	0	0	0	0	0	0	0	0	0	0	0	0	0	0	0	0	0	0	0	0	0	0	0
OTU892	k__Fungi(100)	p__Basidiomycota(100)	c__Agaricomycetes(100)	o__Sebacinales(100)	f__Sebacinaceae(100)	g__Sebacina(100)	s__Sebacina_sp(100)	130	892	0	0	0	0	0	0	0	0	0	0	0	0	0	0	0	0	0	0	0	0	0	0	0	0	0	0	0	0	0	0	0	0	0	0	0	0	0	0	0	0
OTU943	k__Fungi(100)	p__Ascomycota(100)	c__Leotiomycetes(79)	o__Helotiales(71)	unclassified	unclassified	unclassified	130	943	0	0	0	0	0	0	0	0	0	0	0	0	0	0	0	0	0	0	0	0	0	0	0	0	0	0	0	0	0	0	0	0	0	0	0	0	0	0	0	0
OTU3218	k__Fungi(100)	p__unclassified_Fungi(95)	c__unclassified_Fungi(95)	o__unclassified_Fungi(95)	f__unclassified_Fungi(95)	g__unclassified_Fungi(95)	s__Fungi_sp(95)	129.5	3218	0	0	0	0	0	0	0	0	0	0	0	4	0	0	0	0	0	0	0	0	0	0	0	1	0	0	0	0	0	0	0	0	0	0	0	0	0	0	0	0
OTU448	k__Fungi(100)	p__Ascomycota(100)	c__Leotiomycetes(96)	o__Helotiales(82)	f__Helotiaceae(68)	unclassified	unclassified	129.5	448	0	2	2	0	0	0	0	0	0	0	0	0	4	3	5	0	0	0	0	0	0	0	0	0	5	7	4	0	0	0	0	0	0	0	0	0	5	1	10	0
OTU1444	k__Fungi(100)	p__Basidiomycota(100)	c__Microbotryomycetes(100)	o__Microbotryomycetes_ord_Incertasedis(98)	f__Chrysozymaceae(98)	g__Udeniozyma(95)	unclassified	129	1444	34	22	24	0	0	0	4	0	3	0	0	0	0	4	3	0	0	0	0	0	2	0	0	0	0	0	0	0	0	0	0	1	0	0	0	0	1	0	0	0
OTU917	k__Fungi(100)	p__Ascomycota(100)	unclassified	unclassified	unclassified	unclassified	unclassified	129	917	0	0	0	0	0	0	0	0	1	0	0	1	0	0	1	0	0	0	20	41	1	0	0	0	0	0	0	0	0	0	19	30	4	0	0	0	0	0	0	0
OTU986	k__Fungi(100)	p__Ascomycota(100)	c__Eurotiomycetes(76)	o__Chaetothyriales(68)	unclassified	unclassified	unclassified	129	986	0	0	0	0	0	0	0	0	2	0	0	0	0	0	0	0	0	0	0	0	0	0	0	0	0	0	0	0	0	0	0	0	0	0	1	0	0	0	0	0
OTU443	k__Fungi(100)	p__Ascomycota(100)	c__Leotiomycetes(100)	o__Helotiales(100)	f__Myxotrichaceae(100)	g__Oidiodendron(100)	s__Oidiodendron_maius(97)	128.5	443	6	2	4	3	0	1.5	3	12	6	0	19	0	2	0	1	0	0	3	1	1	0	1	0	0	1	0	0	0	0	0	0	0	0	0	0	0	0	0	0	0
OTU2878	k__Fungi(100)	p__Mortierellomycota(100)	c__Mortierellomycetes(100)	o__Mortierellales(100)	f__Mortierellaceae(100)	g__Mortierella(100)	s__Mortierella_turficola(79)	128.25	2878	0	0	0	0	0	0	0	2	2	0	0	0	0	0	0	0	0	0	0	1	1	0	0	0	0	0	0	0	0	0	0	0	0	0	0	0	0	0	0	0
OTU865	k__Fungi(100)	p__Mortierellomycota(100)	c__Mortierellomycetes(100)	o__Mortierellales(100)	f__Mortierellaceae(100)	g__Mortierella(100)	s__Mortierella_amoeboidea(100)	128.25	865	0	2	0	0	0	0	0	0	0	0	0	0	0	0	0	0	0	0	0	0	0	0	0	0	0	0	0	0	0	0	0	0	0	0	0	0	0	0	0	0
OTU2628	k__Fungi(100)	p__Ascomycota(100)	c__Leotiomycetes(99)	o__Helotiales(99)	f__Helotiales_fam_Incertasedis(78)	g__Leohumicola(68)	unclassified	128	2628	0	0	0	0	0	0	0	0	0	0	0	0	0	0	0	0	0	0	0	0	1	0	0	0	0	0	0	0	0	0	0	0	0	0	0	0	0	0	0	0
OTU3736	k__Fungi(100)	p__unclassified_Fungi(89)	c__unclassified_Fungi(89)	o__unclassified_Fungi(89)	f__unclassified_Fungi(89)	g__unclassified_Fungi(89)	s__Fungi_sp(89)	128	3736	0	0	0	0	0	0	0	0	0	0	0	0	0	0	0	0	0	0	0	0	0	4	0	0	0	0	0	0	0	0	0	0	0	2	3	0	0	0	0	0
OTU998	k__Fungi(100)	p__Ascomycota(100)	c__Eurotiomycetes(100)	o__Eurotiales(100)	f__Trichocomaceae(100)	g__Talaromyces(100)	s__Talaromyces_proteolyticus(100)	128	998	0	0	0	0	0	0	0	0	0	0	0	0	0	0	0	0	0	0	0	0	0	0	0	0	0	0	0	0	0	0	0	0	0	0	0	0	0	0	0	0
OTU1011	k__Fungi(100)	p__Basidiomycota(100)	c__Agaricomycetes(100)	o__Russulales(100)	f__Peniophoraceae(100)	g__Subulicystidium(100)	unclassified	127.75	1011	0	0	0	0	0	0	13	7	0	0	0	0	0	0	0	0	0	0	19	0	0	0	0	0	0	0	0	0	0	0	0	6	0	0	0	1	0	0	0	0
OTU966	k__Fungi(100)	p__Ascomycota(100)	c__Sordariomycetes(100)	o__Coniochaetales(100)	f__Coniochaetaceae(100)	unclassified	unclassified	127.25	966	0	0	0	0	0	0	0	0	0	0	0	0	0	0	0	0	0	0	1	0	0	0	0	0	0	0	0	0	0	0	0	1	0	0	0	0	0	0	0	0
OTU3384	k__Fungi(100)	p__Basidiomycota(100)	c__Agaricomycetes(100)	o__Boletales(100)	f__Rhizopogonaceae(99)	g__Rhizopogon(99)	s__Rhizopogon_roseolus(96)	127	3384	16	9	13	0	0	0	2	0	1	0	0	0	10	4	0	0	0	0	1	0	0	0	0	0	1	0	0	0	0	0	0	4	3	0	0	0	0	4	7	0
OTU4031	k__Fungi(100)	p__Ascomycota(100)	c__Leotiomycetes(94)	o__Helotiales(94)	f__Helotiaceae(92)	g__Tetracladium(91)	s__Tetracladium_sp(91)	127	4031	0	0	0	0	0	0	0	0	0	0	0	0	0	0	0	0	0	0	0	0	0	0	0	0	0	0	0	0	0	0	0	0	0	0	0	0	0	0	0	0
OTU644	k__Fungi(100)	p__Ascomycota(100)	c__Dothideomycetes(100)	o__Pleosporales(100)	f__Pleosporaceae(73)	g__unclassified_Pleosporaceae(73)	s__Pleosporaceasp(73)	127	644	0	0	23	0	0	0	1	25	1	6	0	0	0	0	0	0	0	0	0	0	0	0	0	0	0	0	0	0	0	0	0	0	0	0	0	0	0	0	0	0
OTU958	k__Fungi(100)	p__Basidiomycota(100)	c__Agaricomycetes(100)	o__Agaricales(100)	f__Cortinariaceae(100)	g__Cortinarius(100)	unclassified	127	958	3	0	0	0	0	0	0	0	0	0	0	0	53	0	36	0	0	0	0	0	0	0	0	0	0	0	0	0	0	0	0	0	0	0	0	0	0	0	0	0
OTU382	k__Fungi(100)	p__Basidiomycota(100)	c__Agaricomycetes(100)	o__Tremellodendropsidales(100)	f__unclassified_Tremellodendropsidales(100)	g__unclassified_Tremellodendropsidales(100)	s__Tremellodendropsidales_sp(100)	126.5	382	0	0	0	0	0	0	0	0	0	0	0	0	0	0	0	0	0	0	0	0	0	0	0	0	0	0	0	0	0	0	0	0	0	0	0	0	0	0	0	0
OTU980	k__Fungi(100)	p__Ascomycota(100)	c__Eurotiomycetes(99)	o__Chaetothyriales(99)	f__Herpotrichiellaceae(89)	g__Cladophialophora(89)	unclassified	126.5	980	0	0	0	0	0	0	0	0	0	0	0	0	0	0	0	0	0	0	0	0	0	0	0	0	0	0	0	0	0	0	0	0	0	0	0	0	0	0	0	0
OTU869	k__Fungi(100)	p__Ascomycota(100)	c__Leotiomycetes(100)	o__Helotiales(100)	f__Myxotrichaceae(100)	g__unclassified_Myxotrichaceae(99)	s__Myxotrichaceasp(99)	126	869	0	0	0	0	0	0	0	0	0	0	0	0	0	0	0	0	0	0	0	0	0	0	0	0	0	0	0	0	0	0	0	0	0	0	0	0	0	0	0	0
OTU1169	k__Fungi(100)	p__Ascomycota(100)	c__Dothideomycetes(93)	o__Pleosporales(91)	unclassified	unclassified	unclassified	125	1169	0	0	0	0	0	0	0	0	0	0	0	0	0	0	0	0	0	0	0	0	0	0	0	0	0	0	0	0	0	0	0	0	0	0	0	0	0	0	0	0
OTU1170	k__Fungi(100)	p__Ascomycota(100)	c__Dothideomycetes(99)	o__Venturiales(99)	unclassified	unclassified	unclassified	124.25	1170	0	0	0	0	0	0	0	0	0	0	0	0	0	0	0	0	0	0	0	0	0	0	0	0	0	0	0	0	0	0	0	0	0	0	0	0	0	0	0	0
OTU1058	k__Fungi(100)	p__Ascomycota(100)	c__Pezizomycetes(100)	o__Pezizales(100)	f__Pezizaceae(100)	g__Sarcosphaera(100)	s__Sarcosphaera_coronaria(100)	124	1058	0	0	0	0	0	0	0	0	0	0	0	0	0	0	0	0	0	0	0	0	0	0	0	0	0	0	0	0	0	0	0	0	0	0	0	0	0	0	0	0
OTU1409	k__Fungi(100)	p__Basidiomycota(98)	unclassified	unclassified	unclassified	unclassified	unclassified	124	1409	0	0	0	0	0	0	0	0	0	0	0	0	0	0	0	0	0	0	0	0	0	0	0	0	0	0	0	0	0	1	0	0	0	0	0	0	0	0	0	0
OTU897	k__Fungi(100)	p__Ascomycota(100)	c__Sordariomycetes(100)	o__Hypocreales(100)	f__Hypocreaceae(99)	g__Hypomyces(99)	s__Hypomyces_perniciosus(99)	124	897	9	5	6	0	0	0	7	10	5	0	0	0	7	0	0	0	0	0	9	11	11	0	0	0	1	0	0	0	0	0	0	1	0	0	0	0	0	0	0	0
OTU1222	k__Fungi(100)	p__Ascomycota(100)	c__Saccharomycetes(100)	o__Saccharomycetales(100)	f__Debaryomycetaceae(93)	g__Debaryomyces(90)	unclassified	123.75	1222	0	0	0	0	0	0	1	1	2	0	0	0	0	0	0	0	0	0	0	0	3	0	0	0	0	0	0	0	0	0	1	0	0	0	0	0	0	0	0	0
OTU984	k__Fungi(100)	p__Basidiomycota(100)	c__Agaricomycetes(100)	o__Thelephorales(100)	f__Thelephoraceae(100)	g__Tomentella(100)	s__Tomentella_badia(98)	123.25	984	0	0	0	0	0	0	0	0	0	0	0	0	0	0	0	0	0	0	0	0	0	0	0	0	0	0	0	0	0	0	0	0	0	0	0	0	0	0	0	0
OTU1013	k__Fungi(100)	p__Basidiomycota(100)	c__Agaricomycetes(100)	o__Thelephorales(100)	f__Thelephoraceae(100)	g__Odontia(100)	s__Odontia_fibrosa(70)	123	1013	1	0	0	0	0	0	0	0	0	0	0	0	0	0	0	0	0	0	0	0	0	0	0	0	2	0	0	0	0	0	0	0	0	0	0	0	2	11	0	0
OTU1298	k__Fungi(100)	p__Ascomycota(100)	c__Leotiomycetes(100)	o__Helotiales(100)	f__Myxotrichaceae(100)	g__Oidiodendron(93)	s__Oidiodendron_sp(69)	123	1298	5	22	12	0	0	0	0	0	0	0	0	0	1	3	4	0	0	0	0	0	0	0	0	0	5	5	11	0	0	0	0	0	0	0	0	0	0	21	0	0
OTU947	k__Fungi(100)	p__Ascomycota(100)	c__Leotiomycetes(94)	o__Helotiales(94)	f__Hyaloscyphaceae(91)	unclassified	unclassified	123	947	0	0	0	0	0	0	0	0	0	0	0	0	0	0	0	0	0	0	0	0	0	0	0	0	0	0	0	0	0	0	0	0	0	0	0	0	0	0	0	0
OTU956	k__Fungi(100)	p__Basidiomycota(100)	c__Agaricomycetes(100)	o__Sebacinales(100)	f__Sebacinaceae(100)	g__Sebacina(100)	s__Sebacina_sp(100)	123	956	0	0	0	0	0	0	0	0	0	0	0	0	0	0	0	0	0	0	0	0	0	0	0	0	0	0	0	0	0	0	0	0	0	0	0	0	0	0	0	0
OTU1205	k__Fungi(100)	p__Ascomycota(98)	c__Orbiliomycetes(97)	o__Orbiliales(97)	f__Orbiliaceae(85)	g__Hyalorbilia(70)	s__Hyalorbilia_fusispora(64)	122.5	1205	0	0	0	0	0	0	0	0	0	0	0	0	0	0	0	0	0	0	0	0	0	0	0	0	0	0	0	0	0	0	0	0	0	0	0	0	0	0	0	0
OTU1001	k__Fungi(100)	p__Ascomycota(100)	c__Sordariomycetes(100)	o__Hypocreales(100)	f__Bionectriaceae(100)	g__Clonostachys(100)	s__Clonostachys_rosea(86)	122	1001	6	7	5	0	0	0	0	1	0	0	0	0	3	3	9	0	0	0	1	0	0	0	0	1	1	2	5	0	0	0	0	0	0	0	0	0	2	0	1	0
OTU1025	k__Fungi(100)	p__Ascomycota(100)	c__Leotiomycetes(98)	o__Helotiales(98)	unclassified	unclassified	unclassified	122	1025	0	0	0	0	0	0	0	0	0	0	0	0	0	0	0	0	0	0	0	0	0	0	0	0	0	0	0	0	0	0	0	0	0	0	0	0	0	0	0	0
OTU3290	k__Fungi(100)	p__Basidiomycota(100)	c__Cystobasidiomycetes(99)	o__Erythrobasidiales(99)	f__Erythrobasidiales_fam_Incertasedis(97)	g__Sakaguchia(97)	s__Sakaguchia_lamellibrachiae(89)	122	3290	0	0	0	0	0	0	9	31	10	0	0	0	0	0	0	0	0	0	3	1	0	0	0	0	0	0	0	0	0	0	0	0	0	0	0	0	0	0	0	0
OTU1286	k__Fungi(100)	p__Basidiomycota(100)	c__Agaricomycetes(100)	o__Agaricales(100)	f__Entolomataceae(97)	g__Entoloma(97)	unclassified	121	1286	0	0	0	0	0	0	0	1	0	0	0	0	0	0	0	0	0	0	10	71	36	0	0	0	0	0	0	0	0	0	0	1	0	0	0	0	0	0	0	0
OTU2503	k__Fungi(100)	p__unclassified_Fungi(99)	c__unclassified_Fungi(99)	o__unclassified_Fungi(99)	f__unclassified_Fungi(99)	g__unclassified_Fungi(99)	s__Fungi_sp(99)	121	2503	1	0	0	0	0	0	0	0	0	0	0	0	1	4	0	0	0	0	0	0	0	0	0	0	3	4	1	0	0	0	0	0	0	0	0	0	22	9	2	0
OTU381	k__Fungi(100)	p__Ascomycota(100)	c__Sordariomycetes(100)	o__Chaetosphaeriales(100)	f__Chaetosphaeriaceae(100)	g__Chloridium(98)	s__Chloridium_chloroconium(94)	121	381	0	0	0	0	0	0	0	0	0	0	0	0	0	0	0	0	0	0	0	0	0	0	0	0	0	0	0	0	0	0	0	0	0	0	0	0	0	0	0	0
OTU910	k__Fungi(100)	p__Ascomycota(100)	c__Pezizomycetes(100)	o__Pezizales(100)	f__Helvellaceae(100)	g__Helvella(100)	s__Helvella_elastica(92)	120	910	0	0	0	0	0	0	0	0	0	0	0	0	0	0	0	0	0	0	0	0	0	0	0	0	0	0	0	0	0	0	0	0	0	0	0	0	0	0	0	0
OTU3613	k__Fungi(100)	p__Mortierellomycota(100)	c__Mortierellomycetes(100)	o__Mortierellales(100)	f__Mortierellaceae(100)	g__Mortierella(100)	s__Mortierella_humilis(100)	119.25	3613	0	0	0	0	0	0	0	0	0	0	0	0	0	0	0	0	0	0	0	0	0	0	0	0	0	0	0	0	0	0	0	0	0	0	0	0	0	0	0	0
OTU913	k__Fungi(100)	p__Ascomycota(100)	c__Sordariomycetes(100)	o__Myrmecridiales(100)	f__unclassified_Myrmecridiales(100)	g__unclassified_Myrmecridiales(100)	s__Myrmecridiales_sp(100)	118	913	41	18	22	0	0	0	0	0	0	0	0	0	0	0	0	0	0	0	0	0	0	0	0	0	0	0	0	0	0	0	0	0	0	0	0	0	0	0	0	0
OTU810	k__Fungi(100)	p__Ascomycota(100)	c__Sordariomycetes(100)	o__Sordariales(92)	f__unclassified_Sordariales(74)	g__unclassified_Sordariales(74)	s__Sordariales_sp(74)	117.25	810	3	10	2	0	0	0	3	4	5	0	0	0	0	0	1	0	0	0	0	17	0	0	0	0	0	0	0	0	0	0	0	0	0	0	0	0	0	0	0	0
OTU1102	k__Fungi(100)	p__Ascomycota(100)	c__Eurotiomycetes(100)	o__Chaetothyriales(100)	f__Herpotrichiellaceae(100)	g__Cladophialophora(98)	unclassified	117	1102	0	0	0	0	0	0	0	0	0	0	0	0	0	0	0	0	0	0	4	0	0	0	0	0	0	0	0	0	0	0	0	0	0	0	0	0	0	0	0	0
OTU764	k__Fungi(100)	p__Ascomycota(100)	unclassified	unclassified	unclassified	unclassified	unclassified	117	764	0	0	0	0	0	0	0	0	0	0	0	0	0	0	0	0	0	0	0	0	0	0	0	0	0	0	0	0	0	0	0	0	0	0	0	0	0	0	0	0
OTU1064	k__Fungi(100)	p__Basidiomycota(100)	c__Agaricomycetes(100)	o__Agaricales(100)	f__Tricholomataceae(100)	g__Mycena(100)	s__Mycena_pura(60)	116	1064	0	0	0	0	0	0	0	0	0	0	0	0	0	0	0	0	0	0	0	0	0	0	0	0	0	0	0	0	0	0	0	0	0	0	0	0	0	0	0	0
OTU2020	k__Fungi(100)	p__Ascomycota(100)	c__Leotiomycetes(100)	o__Helotiales(100)	f__Vibrisseaceae(92)	g__Phialocephala(92)	s__Phialocephala_sp(92)	116	2020	0	0	0	0	0	0	0	0	0	0	0	0	0	0	0	0	0	0	0	0	0	0	0	0	0	0	0	0	0	0	0	0	0	0	0	0	0	0	0	0
OTU952	k__Fungi(100)	p__Ascomycota(100)	c__Dothideomycetes(100)	o__Pleosporales(100)	f__Cucurbitariaceae(91)	g__Pyrenochaeta(91)	s__Pyrenochaeta_sp(89)	116	952	0	0	0	0	0	0	0	0	0	0	0	0	0	0	0	0	0	0	0	0	0	0	0	0	0	0	0	0	0	0	0	0	0	0	0	0	0	0	0	0
OTU914	k__Fungi(100)	p__Ascomycota(100)	c__Sordariomycetes(100)	o__Microascales(100)	f__Microascaceae(97)	g__Cephalotrichum(95)	s__Cephalotrichum_stemonitis(95)	115.5	914	0	0	0	0	0	0	0	0	0	0	0	0	0	0	0	0	0	0	0	0	0	0	0	0	0	0	0	0	0	0	0	0	0	0	0	0	0	0	0	0
OTU1132	k__Fungi(100)	p__Basidiomycota(100)	c__Agaricomycetes(100)	o__unclassified_Agaricomycetes(98)	f__unclassified_Agaricomycetes(98)	g__unclassified_Agaricomycetes(98)	s__Agaricomycetes_sp(98)	115	1132	0	0	0	0	0	0	0	0	0	0	0	0	0	0	0	0	0	0	0	0	0	0	0	0	0	0	0	0	0	0	0	0	0	0	0	0	0	0	0	0
OTU1457	k__Fungi(100)	p__Ascomycota(100)	c__Eurotiomycetes(100)	o__Onygenales(100)	f__Gymnoascaceae(100)	g__Leucothecium(100)	s__Leucothecium_emdenii(100)	115	1457	5	6	6	0	0	0	0	0	2	0	0	0	17	22	3	0	0	0	0	0	0	0	0	0	2	4	3	0	0	0	0	0	2	0	0	0	7	0	0	0
OTU3433	k__Fungi(100)	p__Basidiomycota(96)	c__Agaricomycetes(89)	o__Sebacinales(62)	f__Sebacinaceae(62)	unclassified	unclassified	115	3433	0	0	0	0	0	0	0	0	0	0	0	0	0	0	0	0	0	0	0	0	0	0	0	0	0	0	0	0	0	0	0	0	0	0	0	0	0	0	0	0
OTU848	k__Fungi(100)	p__Ascomycota(100)	c__Dothideomycetes(100)	o__Minutisphaerales(99)	f__Minutisphaeraceae(99)	g__Minutisphaera(99)	unclassified	115	848	0	0	0	0	0	0	0	0	0	0	0	0	0	0	0	0	0	0	0	0	0	0	0	0	0	0	0	0	0	0	0	0	0	0	0	0	0	0	0	0
OTU921	k__Fungi(100)	p__Basidiomycota(100)	c__Agaricomycetes(100)	o__Agaricales(100)	f__Psathyrellaceae(100)	g__Coprinellus(100)	s__Coprinellus_micaceus(94)	114.75	921	0	3	1	0	0	0	0	2	0	0	0	0	0	1	0	0	0	0	0	0	0	0	0	0	0	0	0	0	0	0	0	0	0	0	0	0	0	0	0	0
OTU727	k__Fungi(100)	p__Basidiomycota(100)	c__Agaricomycetes(100)	o__Geastrales(100)	f__Geastraceae(100)	g__Geastrum(100)	s__Geastrum_sp(79)	114	727	0	0	0	0	0	0	0	0	0	0	0	0	0	0	0	0	0	0	0	0	0	0	0	0	0	0	0	0	0	0	0	0	0	0	0	0	0	0	0	0
OTU992	k__Fungi(100)	p__Rozellomycota(60)	c__Rozellomycotina_cls_Incertasedis(60)	o__GS10(60)	f__unclassified_GS10(60)	g__unclassified_GS10(60)	s__GS10_sp(60)	114	992	0	0	0	0	0	0	9	4	11	0	0	0	0	0	0	0	0	0	7	4	4	0	0	0	0	0	0	0	0	0	0	1	1	0	0	0	0	0	0	0
OTU173	k__Fungi(100)	p__Ascomycota(100)	c__Dothideomycetes(99)	o__Pleosporales(99)	f__Melanommataceae(67)	unclassified	unclassified	113.5	173	0	0	0	0	0	0	0	0	0	0	0	0	0	0	0	0	0	0	0	0	0	0	0	0	0	0	0	0	0	0	0	0	0	0	0	0	0	0	0	0
OTU942	k__Fungi(100)	p__Ascomycota(100)	c__Pezizomycetes(100)	o__Pezizales(100)	f__Pyronemataceae(100)	g__Trichophaea(100)	s__Trichophaea_woolhopeia(100)	113.5	942	0	0	0	0	0	0	0	0	0	0	0	0	0	0	0	0	0	0	0	0	0	0	0	0	0	0	0	0	0	0	0	0	0	0	0	0	0	0	0	0
OTU1059	k__Fungi(100)	p__Ascomycota(100)	c__Eurotiomycetes(100)	o__Chaetothyriales(100)	f__Herpotrichiellaceae(98)	g__Veronaea(77)	unclassified	113	1059	0	0	0	0	0	0	10	7	12	0	0	0	0	0	0	0	0	0	11	9	4	0	0	0	0	0	0	0	0	0	0	1	1	0	0	0	0	0	0	0
OTU1106	k__Fungi(100)	p__Basidiomycota(100)	c__Agaricomycetes(100)	o__Agaricales(100)	f__Pleurotaceae(100)	g__unclassified_Pleurotaceae(79)	s__Pleurotaceasp(79)	113	1106	0	0	0	0	0	0	0	0	0	0	0	0	0	0	0	0	0	0	110	1	2	0	0	0	0	0	0	0	0	0	0	0	0	0	0	0	0	0	0	0
OTU1127	k__Fungi(100)	p__Basidiomycota(100)	c__Agaricomycetes(100)	o__Cantharellales(100)	f__Clavulinaceae(100)	g__Clavulina(100)	s__Clavulina_rugosa(100)	113	1127	10	0	0	0	0	0	0	0	0	0	0	0	0	4	0	0	0	0	0	0	0	0	0	0	98	0	1	0	0	0	0	0	0	0	0	0	0	0	0	0
OTU3653	k__Fungi(100)	p__Ascomycota(98)	c__Dothideomycetes(95)	o__Capnodiales(94)	f__Teratosphaeriaceae(65)	g__Devriesia(65)	unclassified	113	3653	0	0	0	0	0	0	0	0	0	0	0	0	0	0	0	0	0	0	0	0	0	0	0	0	0	0	0	0	0	0	0	0	0	0	0	0	0	0	0	0
OTU818	k__Fungi(100)	p__Ascomycota(100)	c__Sordariomycetes(100)	o__Hypocreales(100)	f__Clavicipitaceae(100)	g__Metarhizium(100)	s__Metarhizium_marquandii(100)	113	818	0	0	0	0	0	0	0	0	0	1	0	0	0	0	0	0	0	0	0	0	1	0	0	0	0	0	0	0	0	0	0	0	0	0	0	0	0	0	0	0
OTU1315	k__Fungi(100)	p__Ascomycota(99)	c__Leotiomycetes(80)	o__Helotiales(76)	unclassified	unclassified	unclassified	112.75	1315	0	0	0	0	0	0	0	0	0	0	0	0	0	0	0	0	0	0	0	0	0	0	0	0	0	0	0	0	0	0	0	0	0	0	0	0	0	2	13	0
OTU1323	k__Fungi(100)	p__Ascomycota(100)	c__Pezizomycetes(95)	o__Pezizales(95)	f__Pyronemataceae(95)	g__Pulvinula(92)	unclassified	112.75	1323	0	0	0	0	0	0	0	0	0	0	0	0	0	0	0	0	0	0	0	0	0	0	0	0	0	0	0	0	0	0	0	0	0	0	0	0	0	0	0	0
OTU1015	k__Fungi(100)	p__Ascomycota(84)	unclassified	unclassified	unclassified	unclassified	unclassified	112.25	1015	8	1	1	0	0	0	2	6	4	0	0	0	0	0	0	0	0	0	2	5	2	0	0	0	0	0	0	0	0	0	0	0	0	0	0	0	0	0	0	0
OTU1028	k__Fungi(100)	p__Basidiomycota(100)	c__Agaricomycetes(100)	o__Thelephorales(100)	f__Thelephoraceae(100)	unclassified	unclassified	112	1028	0	0	0	0	0	0	0	0	0	0	0	0	0	0	0	0	0	0	0	0	0	0	0	0	0	0	0	0	0	0	0	0	0	0	0	0	0	0	0	0
OTU1720	k__Fungi(100)	p__Basidiomycota(100)	c__Agaricomycetes(100)	o__Thelephorales(100)	f__Thelephoraceae(100)	g__Tomentella(100)	s__Tomentella_sp(83)	112	1720	0	0	0	0	0	0	0	0	0	0	0	0	0	0	0	0	0	0	0	0	0	0	0	0	0	0	0	0	0	0	0	0	0	0	0	0	0	0	0	0
OTU2333	k__Fungi(100)	p__Ascomycota(100)	c__Dothideomycetes(100)	o__Pleosporales(100)	f__Didymellaceae(88)	g__Didymella(77)	s__Didymella_exigua(77)	111.5	2333	0	0	0	0	0	0	0	2	0	0	0	0	0	0	0	0	0	0	0	0	3	0	0	0	0	0	0	0	0	0	0	0	0	0	0	0	0	0	0	0
OTU989	k__Fungi(100)	p__Basidiomycota(100)	c__Agaricomycetes(100)	o__Sebacinales(100)	f__Sebacinaceae(100)	g__Sebacina(100)	s__Sebacina_sp(99)	111.5	989	0	0	0	0	0	0	0	0	0	0	0	0	0	0	0	0	0	0	0	0	0	0	0	0	0	0	0	0	0	0	0	0	0	0	0	0	0	0	0	0
OTU1040	k__Fungi(100)	p__Ascomycota(100)	c__Dothideomycetes(100)	o__Pleosporales(100)	f__Periconiaceae(100)	g__Periconia(100)	s__Periconia_pseudodigitata(98)	111	1040	0	0	0	0	0	0	0	0	0	0	0	0	0	0	0	0	0	0	0	0	0	0	0	0	0	0	0	0	0	0	0	0	0	0	0	0	0	0	0	0
OTU1990	k__Fungi(100)	p__Basidiomycota(100)	c__Agaricomycetes(100)	o__Thelephorales(100)	f__Thelephoraceae(100)	g__Tomentella(100)	s__Tomentella_sp(92)	111	1990	0	0	0	0	0	0	0	0	0	0	0	0	0	0	0	0	0	0	0	0	0	0	0	0	0	0	0	0	0	0	0	0	0	0	0	0	0	0	0	0
OTU938	k__Fungi(100)	p__Ascomycota(100)	c__Eurotiomycetes(94)	o__Onygenales(62)	unclassified	unclassified	unclassified	111	938	0	0	0	0	0	0	7	2	4	2	0	1	0	0	0	0	0	0	9	5	6	0	1	0	0	0	0	0	0	0	2	0	9	0	0	0	0	0	0	0
OTU960	k__Fungi(100)	p__Ascomycota(100)	c__Sordariomycetes(100)	o__Xylariales(100)	f__Xylariaceae(100)	g__Biscogniauxia(100)	s__Biscogniauxia_nummularia(100)	111	960	5	6	9	0	0	0	2	5	1	0	0	0	0	1	0	0	0	0	7	1	4	0	0	0	0	0	0	0	0	0	0	1	0	0	0	0	0	0	0	0
OTU1183	k__Fungi(100)	p__Basidiomycota(100)	c__Microbotryomycetes(98)	unclassified	unclassified	unclassified	unclassified	109.75	1183	0	1	0	0	0	0	0	0	0	0	0	0	2	1	0	0	0	0	0	0	0	0	0	0	0	0	0	0	0	0	0	0	0	0	0	0	0	0	0	0
OTU976	k__Fungi(100)	p__Basidiomycota(100)	c__Agaricomycetes(100)	o__Agaricales(100)	f__Inocybaceae(100)	g__Inocybe(100)	s__Inocybcaroticolor(100)	109	976	0	0	0	0	0	0	0	0	0	0	0	0	0	0	0	0	0	0	0	0	0	0	0	0	0	0	0	0	0	0	0	0	0	0	0	0	0	0	0	0
OTU1118	k__Fungi(100)	p__Ascomycota(100)	c__Sordariomycetes(99)	o__Xylariales(99)	f__Xylariaceae(99)	g__Nemania(99)	unclassified	108.5	1118	2	1	1	0	0	0	0	1	1	0	0	0	0	0	2	0	0	0	2	0	0	0	0	0	0	0	0	0	0	0	1	0	3	0	0	0	0	0	0	0
OTU1134	k__Fungi(100)	p__Chytridiomycota(94)	c__Rhizophydiomycetes(90)	o__Rhizophydiales(90)	f__Rhizophydiaceae(85)	g__Rhizophydium(85)	s__Rhizophydium_sp(85)	108.5	1134	0	5	0	0	0	0	0	0	0	0	0	0	0	0	0	0	0	0	0	0	0	0	0	0	0	0	0	0	0	0	0	0	0	0	0	0	0	0	0	0
OTU1124	k__Fungi(100)	p__Basidiomycota(100)	c__Agaricomycetes(100)	o__Thelephorales(100)	f__Thelephoraceae(100)	g__Pseudotomentella(100)	s__Pseudotomentella_sp(100)	108	1124	0	0	0	0	0	0	0	0	0	0	0	0	0	0	0	0	0	0	0	0	0	0	0	0	0	0	0	0	0	0	0	0	0	0	0	0	0	0	0	0
OTU717	k__Fungi(100)	p__Ascomycota(100)	c__Sordariomycetes(100)	o__Glomerellales(90)	f__Plectosphaerellaceae(90)	unclassified	unclassified	108	717	0	0	0	0	0	0	4	1	0	0	0	1	0	0	0	0	0	0	2	3	1	0	0	0	0	1	0	0	0	0	0	5	2	0	0	0	0	0	0	0
OTU1097	k__Fungi(100)	p__Ascomycota(100)	c__Eurotiomycetes(100)	o__Eurotiales(100)	f__Aspergillaceae(100)	g__Penicillium(100)	s__Penicillium_pancosmium(64)	107	1097	2	7	2	1	0	0.5	1	3	0	1	2	0	0	0	5	2	0	1	1	0	0	0	1	0	0	0	0	0	0	0	0	0	0	0	0	0	0	1	0	0
OTU853	k__Fungi(100)	p__Ascomycota(100)	c__Eurotiomycetes(100)	o__Chaetothyriales(100)	f__Herpotrichiellaceae(98)	g__Cladophialophora(97)	s__Cladophialophora_minutissima(73)	107	853	7	3	1	0	0	0	1	3	1	0	0	0	0	0	0	0	0	0	0	0	2	0	0	0	0	0	0	0	0	0	0	0	0	0	0	0	0	0	0	0
OTU908	k__Fungi(100)	p__Ascomycota(100)	c__Dothideomycetes(100)	o__Pleosporales(100)	unclassified	unclassified	unclassified	107	908	0	0	0	0	0	0	0	0	0	0	0	0	0	0	0	0	0	0	0	0	0	0	0	0	0	0	0	0	0	0	0	0	0	0	0	0	0	0	0	0
OTU1073	k__Fungi(100)	p__Ascomycota(100)	c__Eurotiomycetes(100)	o__Chaetothyriales(100)	f__Herpotrichiellaceae(66)	unclassified	unclassified	106	1073	0	0	0	0	0	0	0	0	0	0	0	0	0	0	0	0	0	0	0	0	0	0	0	0	0	0	0	0	0	0	0	0	0	0	0	0	0	0	0	0
OTU1107	k__Fungi(100)	p__Ascomycota(100)	c__Lecanoromycetes(100)	o__Lecanorales(100)	f__Lecanoraceae(100)	g__Scoliciosporum(100)	s__Scoliciosporum_umbrinum(100)	106	1107	0	0	7	0	0	0	0	0	0	0	0	0	0	0	1	0	0	0	0	0	0	0	0	0	0	0	0	0	0	0	0	0	0	0	0	0	6	0	0	0
OTU1199	k__Fungi(100)	p__Ascomycota(100)	c__Sordariomycetes(100)	o__Hypocreales(100)	f__Clavicipitaceae(100)	g__Metarhizium(100)	s__Metarhizium_flavoviride(99)	106	1199	0	0	0	0	0	0	0	1	0	0	0	0	0	0	0	0	0	0	1	10	1	0	0	0	0	0	0	0	0	0	1	7	32	1	0	0	0	0	0	0
OTU1216	k__Fungi(100)	p__Basidiomycota(100)	c__Agaricomycetes(100)	o__Thelephorales(100)	f__Thelephoraceae(100)	g__Tomentella(100)	s__Tomentella_sp(79)	106	1216	0	0	0	0	0	0	0	0	0	0	0	0	0	6	0	0	0	0	0	1	0	0	0	0	0	0	0	0	0	0	0	0	0	0	0	0	0	0	0	0
OTU4460	k__Fungi(100)	p__Ascomycota(100)	c__Leotiomycetes(97)	o__Helotiales(97)	f__Helotiales_fam_Incertasedis(71)	g__Leohumicola(71)	s__Leohumicola_verrucosa(70)	106	4460	0	0	0	0	0	0	2	0	0	0	0	0	0	0	0	0	0	0	1	0	0	0	0	0	0	0	0	0	0	0	0	0	0	0	0	0	0	0	0	0
OTU990	k__Fungi(100)	p__Ascomycota(100)	c__Dothideomycetes(100)	o__Venturiales(100)	f__Venturiaceae(99)	g__Pseudoanungitea(98)	s__Pseudoanungitea_vaccinii(98)	105.75	990	0	0	0	0	0	0	0	0	0	0	0	0	0	0	0	0	0	0	0	0	0	0	0	0	0	0	0	0	0	0	0	0	0	0	0	0	0	0	0	0
OTU1356	k__Fungi(100)	p__Ascomycota(100)	c__Leotiomycetes(98)	o__Helotiales(98)	f__Helotiales_fam_Incertasedis(87)	g__Mycoarthris(64)	s__Mycoarthris_corallina(64)	104.5	1356	4	3	12	0	0	0	0	0	0	0	0	0	0	2	0	0	0	0	0	0	0	0	0	0	0	0	4	0	0	0	0	1	0	0	0	0	0	0	0	0
OTU1586	k__Fungi(100)	p__unclassified_Fungi(87)	c__unclassified_Fungi(87)	o__unclassified_Fungi(87)	f__unclassified_Fungi(87)	g__unclassified_Fungi(87)	s__Fungi_sp(87)	104.5	1586	0	0	0	0	0	0	0	0	0	0	0	0	0	0	0	0	0	0	0	0	0	0	0	1	0	0	0	0	0	0	0	0	0	0	0	0	0	0	0	0
OTU1458	k__Fungi(100)	p__Mucoromycota(99)	c__Mucoromycetes(99)	o__Mucorales(99)	f__Cunninghamellaceae(95)	g__Absidia(95)	unclassified	104	1458	5	7	0	0	0	0	0	0	0	0	0	0	1	3	0	0	0	0	0	0	0	0	0	0	0	0	0	0	0	0	0	0	0	0	0	0	0	0	0	0
OTU2652	k__Fungi(100)	p__Ascomycota(100)	c__Eurotiomycetes(96)	o__Chaetothyriales(89)	f__Herpotrichiellaceae(80)	g__unclassified_Herpotrichiellaceae(65)	s__Herpotrichiellaceasp(65)	104	2652	7	0	0	0	0	0	0	0	0	0	0	0	0	0	20	0	0	0	0	0	0	0	0	0	1	25	0	0	0	0	0	0	0	0	0	0	0	0	0	0
OTU3193	k__Fungi(100)	p__Ascomycota(100)	c__Dothideomycetes(95)	o__Capnodiales(90)	f__Teratosphaeriaceae(75)	g__Devriesia(74)	s__Devriesia_compacta(73)	104	3193	0	0	0	0	0	0	0	0	0	0	0	0	0	0	0	0	0	0	0	0	0	0	0	0	0	0	0	0	0	0	0	0	0	0	0	0	0	0	0	0
OTU875	k__Fungi(100)	p__Basidiomycota(100)	c__Agaricomycetes(100)	o__Agaricales(100)	f__Cortinariaceae(100)	g__Cortinarius(98)	unclassified	103.5	875	20	29	7	0	0	0	0	3	1	0	0	0	0	0	0	0	0	0	3	2	2	0	0	0	0	0	0	0	0	0	0	0	0	0	0	0	0	0	0	0
OTU4545	k__Fungi(100)	p__Ascomycota(98)	c__Archaeorhizomycetes(92)	o__Archaeorhizomycetales(91)	f__Archaeorhizomycetaceae(91)	g__Archaeorhizomyces(91)	s__Archaeorhizomyces_sp(83)	103	4545	0	0	0	0	0	0	0	1	0	0	0	0	0	0	0	0	0	0	1	0	7	0	0	0	0	0	0	0	0	0	25	18	17	0	0	0	0	0	0	0
OTU1023	k__Fungi(100)	p__Basidiomycota(100)	c__Agaricomycetes(100)	o__Agaricales(100)	f__Pluteaceae(100)	g__Volvariella(100)	s__Volvariella_murinella(100)	102	1023	0	0	0	0	0	0	0	0	0	0	0	0	0	0	0	0	0	0	0	0	0	0	0	0	0	0	0	0	0	0	0	0	0	0	0	0	0	0	0	0
OTU1039	k__Fungi(100)	p__Ascomycota(95)	unclassified	unclassified	unclassified	unclassified	unclassified	102	1039	0	0	0	0	0	0	0	0	0	0	0	0	0	0	0	0	0	0	4	1	0	0	0	0	0	0	0	0	0	0	16	10	7	12	0	0	0	0	0	0
OTU3966	k__Fungi(100)	p__Mortierellomycota(100)	c__Mortierellomycetes(100)	o__Mortierellales(100)	f__Mortierellaceae(100)	g__Mortierella(100)	s__Mortierella_gamsii(87)	102	3966	0	0	0	0	0	0	0	0	0	0	0	0	0	0	0	0	0	0	0	0	0	0	0	0	0	0	0	0	0	0	0	0	0	0	0	0	0	0	0	0
OTU4131	k__Fungi(100)	p__Ascomycota(100)	c__Dothideomycetes(99)	o__Mytilinidales(97)	f__Gloniaceae(97)	g__Cenococcum(97)	s__Cenococcum_geophilum(89)	102	4131	0	0	0	0	0	0	0	0	1	0	0	0	0	0	0	0	0	0	0	0	0	0	0	0	0	0	0	0	0	0	0	0	0	0	0	0	0	0	0	0
OTU4630	k__Fungi(100)	p__unclassified_Fungi(93)	c__unclassified_Fungi(93)	o__unclassified_Fungi(93)	f__unclassified_Fungi(93)	g__unclassified_Fungi(93)	s__Fungi_sp(93)	102	4630	0	0	0	0	0	0	0	0	0	0	0	0	0	0	0	0	0	0	0	0	0	0	0	0	0	0	0	0	0	0	0	0	0	0	0	0	0	0	0	0
OTU744	k__Fungi(100)	p__Ascomycota(100)	c__Leotiomycetes(100)	o__Helotiales(100)	f__Helotiaceae(100)	g__Crocicreas(100)	s__Crocicreas_sp(100)	102	744	4	1	0	0	0	0	0	0	0	0	0	0	0	0	0	0	0	0	0	0	0	0	0	0	0	0	0	0	0	0	0	0	0	0	0	0	0	0	0	0
OTU833	k__Fungi(100)	p__Ascomycota(100)	c__Eurotiomycetes(100)	o__Onygenales(100)	f__Onygenales_fam_Incertasedis(99)	g__Arthropsis(99)	s__Arthropsis_hispanica(99)	102	833	0	0	0	0	0	0	0	0	2	0	0	0	0	0	0	0	0	0	0	0	0	0	0	0	0	0	0	0	0	0	0	0	0	0	0	0	0	7	0	0
OTU1359	k__Fungi(100)	p__Ascomycota(100)	c__Eurotiomycetes(100)	o__Onygenales(98)	f__Arachnomycetaceae(98)	g__unclassified_Arachnomycetaceae(71)	s__Arachnomycetaceasp(71)	101.5	1359	0	0	2	0	0	0	0	1	2	0	0	0	11	4	6	0	0	0	0	0	0	0	0	0	2	1	0	0	0	0	3	3	3	0	0	2	12	22	0	0
OTU1800	k__Fungi(100)	p__unclassified_Fungi(90)	c__unclassified_Fungi(90)	o__unclassified_Fungi(90)	f__unclassified_Fungi(90)	g__unclassified_Fungi(90)	s__Fungi_sp(90)	100.25	1800	0	0	0	0	0	0	0	0	0	0	0	0	0	0	0	0	0	0	0	0	0	0	0	0	0	0	0	0	0	0	0	0	0	0	0	0	0	0	0	0
OTU1057	k__Fungi(100)	p__Basidiomycota(100)	c__Cystobasidiomycetes(100)	o__Erythrobasidiales(99)	f__Erythrobasidiales_fam_Incertasedis(96)	g__Sakaguchia(96)	s__Sakaguchia_lamellibrachiae(83)	100	1057	0	0	0	0	0	0	0	0	0	0	0	0	0	0	0	0	0	0	0	0	0	0	0	0	0	0	0	0	0	0	0	0	0	0	0	0	0	0	0	0
OTU1186	k__Fungi(100)	p__Basidiomycota(100)	c__Agaricomycetes(100)	o__Thelephorales(100)	f__Thelephoraceae(100)	g__Amaurodon(100)	s__Amaurodon_mustialaensis(100)	100	1186	0	0	0	0	0	0	0	0	0	0	0	0	0	0	0	0	0	0	0	0	0	0	0	0	0	0	0	0	0	0	0	0	0	0	0	0	0	0	0	0
OTU1320	k__Fungi(100)	p__Ascomycota(100)	c__Leotiomycetes(100)	o__Helotiales(100)	f__Helotiales_fam_Incertasedis(100)	g__Chalara(100)	s__Chalara_sp(98)	100	1320	1	0	0	0	0	0	0	0	0	0	0	0	1	1	0	0	0	0	0	0	0	0	0	0	0	0	0	0	0	0	0	0	0	0	0	0	0	0	0	0
OTU2606	k__Fungi(100)	p__Ascomycota(100)	c__Leotiomycetes(100)	o__Helotiales(100)	f__Sclerotiniaceae(100)	g__Botrytis(90)	s__Botrytis_caroliniana(90)	99.75	2606	0	0	0	0	0	0	0	0	0	0	0	0	0	0	1	0	0	0	0	0	0	0	0	0	0	0	0	0	0	0	0	0	0	0	0	0	0	0	0	0
OTU1178	k__Fungi(100)	p__Mortierellomycota(100)	c__Mortierellomycetes(100)	o__Mortierellales(100)	f__Mortierellaceae(100)	g__Mortierella(100)	s__Mortierella_exigua(100)	99.5	1178	2	0	1	0	0	0	0	0	0	0	0	0	19	13	4	0	0	0	0	0	0	0	0	0	0	0	1	0	0	0	0	0	0	0	0	0	0	0	0	0
OTU1114	k__Fungi(100)	p__Ascomycota(97)	c__Dothideomycetes(60)	unclassified	unclassified	unclassified	unclassified	99.25	1114	0	0	0	0	0	0	0	0	0	0	0	0	0	0	0	0	0	0	0	0	0	0	0	0	0	0	0	0	0	0	0	0	0	0	0	0	0	0	0	0
OTU1471	k__Fungi(100)	p__Basidiomycota(100)	c__Agaricomycetes(99)	o__Agaricales(98)	f__Clavariaceae(96)	g__Clavaria(93)	unclassified	99	1471	0	0	0	0	0	0	0	0	0	0	0	0	0	0	0	0	0	0	0	0	0	0	0	0	9	9	2	0	0	0	0	0	0	0	0	0	1	14	0	0
OTU1663	k__Fungi(100)	p__Basidiomycota(100)	c__Microbotryomycetes(100)	o__unclassified_Microbotryomycetes(100)	f__unclassified_Microbotryomycetes(100)	g__unclassified_Microbotryomycetes(100)	s__Microbotryomycetes_sp(100)	99	1663	0	0	0	0	0	0	0	0	0	0	0	0	0	0	0	0	0	0	0	0	0	0	0	0	0	0	0	0	0	0	0	0	0	0	0	0	0	0	0	0
OTU2964	k__Fungi(100)	p__Basidiomycota(100)	c__Tremellomycetes(87)	o__unclassified_Tremellomycetes(79)	f__unclassified_Tremellomycetes(79)	g__unclassified_Tremellomycetes(79)	s__Tremellomycetes_sp(79)	98.5	2964	0	10	1	0	0	0	0	0	1	0	0	0	0	0	0	0	0	0	0	0	0	0	0	0	0	0	0	0	0	0	0	0	0	0	0	0	0	0	0	0
OTU1018	k__Fungi(100)	p__Ascomycota(83)	unclassified	unclassified	unclassified	unclassified	unclassified	98	1018	0	0	0	0	0	0	0	0	0	4	0	0	0	0	0	0	0	0	0	0	0	0	0	0	0	0	0	0	0	0	0	0	0	0	0	0	0	0	0	0
OTU1033	k__Fungi(100)	p__Basidiomycota(98)	c__Tremellomycetes(61)	unclassified	unclassified	unclassified	unclassified	98	1033	0	0	0	0	0	0	5	2	2	1	0	2	0	0	0	0	0	0	4	1	0	0	0	2	0	0	0	0	0	0	0	0	14	0	0	0	0	0	0	0
OTU888	k__Fungi(100)	p__Basidiomycota(100)	c__Tremellomycetes(100)	o__Trichosporonales(100)	f__Trichosporonaceae(100)	g__Cutaneotrichosporon(94)	unclassified	98	888	0	0	0	0	0	0	0	0	1	0	0	0	0	0	0	0	0	0	0	0	0	0	0	0	0	0	0	0	0	0	0	0	0	0	0	0	0	0	0	0
OTU1144	k__Fungi(100)	p__Ascomycota(100)	c__Pezizomycetes(100)	o__Pezizales(100)	f__Ascobolaceae(100)	g__Ascobolus(100)	unclassified	97.5	1144	0	2	0	0	0	0	0	0	0	0	0	0	0	0	0	0	0	0	0	0	1	0	0	0	0	0	0	0	0	0	0	0	0	0	0	0	0	0	0	0
OTU1159	k__Fungi(100)	p__Ascomycota(100)	c__Pezizomycetes(100)	o__Pezizales(100)	f__Pyronemataceae(100)	g__Tarzetta(100)	s__Tarzetta_catinus(100)	97.5	1159	3	0	0	0	0	0	0	0	0	0	0	0	0	0	0	0	0	0	0	0	0	0	0	0	0	0	0	0	0	0	0	0	0	0	0	0	0	0	0	0
OTU3414	k__Fungi(100)	p__Ascomycota(100)	c__Dothideomycetes(100)	o__Pleosporales(100)	f__Lentitheciaceae(100)	g__Darksidea(74)	s__Darksidea_epsilon(74)	97.5	3414	0	0	0	0	0	0	0	0	0	0	0	0	0	0	0	0	0	0	0	0	0	0	0	0	0	0	0	0	0	0	0	0	0	0	0	0	0	0	0	0
OTU1172	k__Fungi(100)	p__Basidiomycota(100)	c__GS27(97)	o__GS27(97)	f__unclassified_GS27(97)	g__unclassified_GS27(97)	s__GS27_sp(97)	97.25	1172	0	0	0	0	0	0	0	0	0	0	0	0	0	0	0	0	0	0	0	0	0	0	0	0	0	0	0	0	0	0	0	0	0	0	0	0	0	0	0	0
OTU1002	k__Fungi(100)	p__Basidiomycota(98)	c__Agaricomycetes(82)	unclassified	unclassified	unclassified	unclassified	97	1002	0	0	0	0	0	0	7	15	13	0	0	0	0	0	0	0	0	0	24	12	15	0	0	0	0	0	0	0	0	0	0	4	7	0	0	0	0	0	0	0
OTU1055	k__Fungi(100)	p__Basidiomycota(100)	c__Agaricomycetes(100)	o__Agaricales(100)	f__Cortinariaceae(100)	g__Cortinarius(100)	unclassified	96	1055	0	0	0	0	0	0	0	0	0	0	0	0	0	0	0	0	0	0	0	0	0	0	0	0	0	0	0	0	0	0	93	3	0	0	0	0	0	0	0	0
OTU1265	k__Fungi(100)	p__Basidiomycota(100)	c__Agaricomycetes(100)	o__Agaricales(100)	f__Agaricaceae(100)	g__Cystolepiota(96)	s__Cystolepiota_bucknallii(96)	96	1265	0	0	0	0	0	0	0	0	0	0	0	0	0	0	0	0	0	0	0	0	0	0	0	0	0	0	0	0	0	0	0	0	0	0	0	0	1	6	2	0
OTU1346	k__Fungi(100)	p__Ascomycota(95)	c__Laboulbeniomycetes(85)	o__Pyxidiophorales(85)	f__unclassified_Pyxidiophorales(85)	g__unclassified_Pyxidiophorales(85)	s__Pyxidiophorales_sp(85)	96	1346	23	37	29	0	0	0	0	0	0	0	0	0	2	4	1	0	0	0	0	0	0	0	0	0	0	0	0	0	0	0	0	0	0	0	0	0	0	0	0	0
OTU3291	k__Fungi(100)	p__Mucoromycota(99)	c__Mucoromycetes(99)	o__Mucorales(99)	f__Cunninghamellaceae(95)	g__Absidia(95)	unclassified	96	3291	0	0	0	0	0	0	2	4	5	1	0	0	0	0	0	0	0	0	0	16	3	0	0	0	0	0	0	0	0	0	2	3	5	0	0	0	0	0	0	0
OTU380	k__Fungi(100)	p__Ascomycota(100)	c__Eurotiomycetes(100)	o__Chaetothyriales(100)	f__Cyphellophoraceae(100)	g__Cyphellophora(100)	s__Cyphellophora_sp(92)	96	380	0	0	0	0	0	0	0	0	0	0	0	0	0	0	0	0	0	0	0	0	0	0	0	0	0	0	0	0	0	0	0	0	0	0	0	0	0	0	0	0
OTU2968	k__Fungi(100)	p__Ascomycota(100)	c__Sordariomycetes(100)	o__Hypocreales(100)	f__Hypocreaceae(100)	g__Trichoderma(100)	s__Trichoderma_asperellum(60)	95.5	2968	0	0	0	0	0	0	0	0	0	0	0	0	0	0	0	0	0	0	0	0	0	0	0	0	0	0	0	0	0	0	0	0	0	0	0	0	0	0	0	0
OTU1176	k__Fungi(100)	p__Ascomycota(100)	c__Dothideomycetes(99)	o__Pleosporales(99)	unclassified	unclassified	unclassified	95.25	1176	0	0	0	0	0	0	2	23	0	0	0	0	0	0	0	0	0	0	0	0	0	0	0	0	0	0	0	0	0	0	0	0	0	0	0	0	0	0	0	0
OTU1163	k__Fungi(100)	p__Ascomycota(100)	c__Sordariomycetes(100)	o__Diaporthales(100)	unclassified	unclassified	unclassified	95	1163	0	0	0	0	0	0	0	0	0	0	0	42	0	0	0	0	0	0	3	0	5	26	8	10	0	0	0	0	0	0	0	0	0	0	0	0	0	0	0	0
OTU4294	k__Fungi(100)	p__Basidiomycota(100)	c__Agaricomycetes(100)	o__Agaricales(100)	f__Inocybaceae(100)	g__Inocybe(100)	s__Inocybmaculata(100)	95	4294	0	0	0	0	0	0	0	0	0	0	0	0	19	36	28	0	0	0	0	0	0	0	0	0	1	2	9	0	0	0	0	0	0	0	0	0	0	0	0	0
OTU2905	k__Fungi(100)	p__Basidiomycota(100)	c__Agaricomycetes(100)	o__Boletales(100)	f__Melanogastraceae(100)	g__Melanogaster(100)	s__Melanogaster_broomeanus(100)	94.5	2905	0	0	0	0	0	0	0	0	1	0	0	0	5	0	2	0	0	0	1	1	2	0	0	0	2	2	2	0	0	0	1	2	1	0	0	0	2	2	0	0
OTU1449	k__Fungi(100)	p__Ascomycota(95)	unclassified	unclassified	unclassified	unclassified	unclassified	94	1449	0	0	0	0	0	0	0	0	0	0	0	0	0	0	0	0	0	0	0	0	0	0	0	0	44	0	0	0	0	0	0	0	0	0	0	0	0	0	0	0
OTU4493	k__Fungi(100)	p__unclassified_Fungi(90)	c__unclassified_Fungi(90)	o__unclassified_Fungi(90)	f__unclassified_Fungi(90)	g__unclassified_Fungi(90)	s__Fungi_sp(90)	94	4493	0	0	0	0	0	0	0	0	0	0	0	0	0	0	0	0	0	0	0	0	0	0	0	0	0	0	0	0	0	0	0	0	0	0	0	0	0	0	0	0
OTU1022	k__Fungi(100)	p__Ascomycota(100)	c__Sordariomycetes(100)	o__Sordariales(100)	f__Lasiosphaeriaceae(100)	unclassified	unclassified	93	1022	0	0	0	0	0	0	3	43	0	0	0	3	0	0	0	0	0	0	0	0	0	0	0	0	0	0	0	0	0	0	0	0	0	0	0	0	0	0	0	0
OTU1046	k__Fungi(100)	p__Ascomycota(100)	c__Leotiomycetes(98)	o__Thelebolales(90)	f__Pseudeurotiaceae(90)	g__Pseudeurotium(86)	s__Pseudeurotium_hygrophilum(76)	93	1046	0	0	0	0	0	0	0	0	0	0	0	0	0	0	0	0	0	0	0	0	0	0	0	0	0	0	0	0	0	0	0	0	0	0	0	0	15	17	51	0
OTU1110	k__Fungi(100)	p__Basidiomycota(100)	c__Agaricomycetes(100)	o__Thelephorales(100)	f__Thelephoraceae(100)	g__Tomentella(96)	s__Tomentella_sp(96)	93	1110	0	0	0	0	0	0	0	0	0	0	0	0	0	0	0	0	0	0	0	0	0	0	0	0	49	38	0	0	0	0	0	0	0	0	0	0	0	0	0	0
OTU1123	k__Fungi(100)	p__Ascomycota(100)	c__Dothideomycetes(99)	o__Pleosporales(99)	f__Dictyosporiaceae(85)	g__Dictyosporium(73)	unclassified	93	1123	0	0	0	0	0	0	20	12	8	6	0	0	0	0	0	0	0	0	8	17	12	0	7	0	0	0	0	0	0	0	0	0	0	0	0	0	0	0	0	0
OTU3410	k__Fungi(100)	p__Ascomycota(100)	c__Sordariomycetes(100)	o__Magnaporthales(100)	f__unclassified_Magnaporthales(100)	g__unclassified_Magnaporthales(100)	s__Magnaporthales_sp(100)	93	3410	0	0	0	0	0	0	0	0	0	0	0	0	0	0	0	0	0	0	0	0	0	0	0	0	0	0	0	0	0	0	0	0	0	0	0	0	0	0	0	0
OTU3671	k__Fungi(100)	p__unclassified_Fungi(82)	c__unclassified_Fungi(82)	o__unclassified_Fungi(82)	f__unclassified_Fungi(82)	g__unclassified_Fungi(82)	s__Fungi_sp(82)	93	3671	0	0	0	2	2	2	0	0	0	0	0	0	0	0	0	3	1	1	0	0	0	0	0	0	0	0	0	1	3	0	0	0	0	0	0	0	0	0	0	0
OTU479	k__Fungi(100)	p__Chytridiomycota(100)	c__Rhizophydiomycetes(100)	o__Rhizophydiales(100)	f__Rhizophydiaceae(100)	g__Rhizophydium(100)	s__Rhizophydium_sp(100)	93	479	9	14	11	0	0	0	0	0	0	0	0	0	2	0	3	0	0	0	0	0	0	0	0	0	0	0	2	0	0	0	0	0	0	0	0	0	0	0	0	0
OTU2651	k__Fungi(100)	p__Ascomycota(100)	c__Dothideomycetes(100)	o__Mytilinidales(100)	f__Gloniaceae(100)	g__Cenococcum(100)	s__Cenococcum_geophilum(94)	92.5	2651	0	1	1	0	1	0.5	2	2	2	0	0	0	0	0	0	0	0	0	1	0	1	0	0	0	0	0	0	0	0	0	0	3	0	0	0	0	0	0	0	0
OTU1253	k__Fungi(100)	p__Ascomycota(100)	c__Dothideomycetes(99)	o__Pleosporales(99)	f__Pleomassariaceae(65)	unclassified	unclassified	92.25	1253	0	0	0	0	0	0	0	0	0	0	0	0	0	0	8	0	0	0	0	0	0	0	0	0	0	0	0	0	0	0	0	0	0	0	0	0	0	0	0	0
OTU1086	k__Fungi(100)	p__Ascomycota(100)	c__Sordariomycetes(100)	o__Microascales(100)	f__Microascaceae(100)	g__Acaulium(77)	s__Acaulium_albonigrescens(76)	92	1086	0	0	0	0	0	0	0	0	0	0	0	0	0	0	0	0	0	0	0	0	0	0	0	0	0	0	0	0	0	0	0	0	0	0	0	0	0	0	0	0
OTU1167	k__Fungi(100)	p__Basidiomycota(100)	c__Agaricomycetes(100)	o__Agaricales(100)	f__Inocybaceae(100)	g__Inocybe(100)	s__Inocybcryptocystis(100)	92	1167	0	0	0	0	0	0	0	0	0	0	0	0	0	0	0	0	0	0	0	0	0	0	0	0	0	0	0	0	0	0	0	0	0	0	0	0	0	0	0	0
OTU883	k__Fungi(100)	p__Ascomycota(100)	c__Dothideomycetes(100)	o__Pleosporales(100)	f__Pleosporales_fam_Incertasedis(97)	g__Nigrograna(97)	s__Nigrograna_sp(97)	92	883	0	0	0	0	0	0	0	0	0	0	0	0	0	0	0	0	0	0	0	38	0	0	0	0	0	2	0	0	0	0	0	0	0	0	0	0	0	0	0	0
OTU1024	k__Fungi(100)	p__unclassified_Fungi(75)	c__unclassified_Fungi(75)	o__unclassified_Fungi(75)	f__unclassified_Fungi(75)	g__unclassified_Fungi(75)	s__Fungi_sp(75)	91	1024	0	0	0	0	0	0	0	0	0	0	0	0	0	0	0	0	0	0	0	0	0	0	0	0	0	0	0	0	0	0	0	0	0	0	0	0	0	0	0	0
OTU1077	k__Fungi(100)	p__Ascomycota(97)	c__Lecanoromycetes(92)	o__GS36(89)	f__unclassified_GS36(89)	g__unclassified_GS36(89)	s__GS36_sp(89)	91	1077	0	0	0	0	0	0	8	24	8	0	0	0	0	0	0	0	0	0	6	2	9	0	0	0	0	0	0	0	0	0	0	0	4	0	0	0	0	0	0	0
OTU4189	k__Fungi(100)	p__Ascomycota(100)	c__Leotiomycetes(98)	o__Helotiales(98)	f__Vibrisseaceae(67)	g__Phialocephala(65)	s__Phialocephala_sp(63)	91	4189	0	0	0	0	0	0	0	0	0	0	0	0	0	0	0	0	0	0	0	0	0	0	0	0	0	0	0	0	0	0	0	0	0	0	0	0	0	0	0	0
OTU1528	k__Fungi(100)	p__unclassified_Fungi(99)	c__unclassified_Fungi(99)	o__unclassified_Fungi(99)	f__unclassified_Fungi(99)	g__unclassified_Fungi(99)	s__Fungi_sp(99)	90.75	1528	0	0	0	0	0	0	0	0	0	0	0	0	0	0	0	0	0	0	0	0	0	0	0	0	0	0	0	0	0	0	0	0	0	0	0	0	0	0	0	0
OTU486	k__Fungi(100)	p__Basidiomycota(100)	c__Tremellomycetes(100)	o__Trichosporonales(100)	f__Trichosporonaceae(100)	g__Apiotrichum(94)	s__Apiotrichum_gamsii(94)	90.5	486	14	3	12	0	1	0.5	0	0	0	0	0	0	0	0	6	0	0	0	0	0	0	0	0	0	0	0	0	0	0	0	0	0	0	0	0	0	0	0	0	0
OTU874	k__Fungi(100)	p__Ascomycota(100)	c__Eurotiomycetes(100)	o__Eurotiales(100)	f__Aspergillaceae(100)	unclassified	unclassified	90.5	874	0	0	0	0	0	0	0	0	0	0	0	0	0	0	0	0	0	0	0	0	0	0	0	0	0	0	0	0	0	0	0	0	0	0	0	0	0	0	0	0
OTU1171	k__Fungi(100)	p__Basidiomycota(100)	c__Agaricomycetes(100)	o__Cantharellales(99)	f__Cantharellales_fam_Incertasedis(90)	g__Sistotrema(90)	s__Sistotrema_muscicola(89)	90	1171	0	0	0	0	0	0	0	0	0	0	0	0	0	0	0	0	0	0	0	0	0	0	0	0	0	0	0	0	0	0	0	0	0	0	0	0	0	0	0	0
OTU1370	k__Fungi(100)	p__Chytridiomycota(100)	c__Rhizophydiomycetes(100)	o__Rhizophydiales(100)	f__Rhizophydiaceae(100)	g__Rhizophydium(100)	s__Rhizophydium_sp(100)	90	1370	0	0	0	0	0	0	4	0	0	0	0	0	0	0	0	0	0	0	6	0	1	0	0	0	0	0	0	0	0	0	0	0	0	0	0	0	0	0	0	0
OTU1404	k__Fungi(100)	p__Basidiomycota(100)	c__Agaricomycetes(100)	o__Hymenochaetales(66)	f__Schizoporaceae(66)	unclassified	unclassified	90	1404	0	0	0	0	0	0	26	13	20	2	0	0	0	0	0	0	0	0	1	0	9	0	0	0	0	0	0	0	0	0	0	0	0	0	0	0	0	0	0	0
OTU1473	k__Fungi(100)	p__Ascomycota(100)	c__Dothideomycetes(100)	o__Pleosporales(100)	f__Sporormiaceae(100)	g__Preussia(100)	s__Preussia_tetramera(90)	90	1473	0	0	0	0	0	0	0	0	0	0	0	0	0	0	0	0	0	0	0	0	0	0	0	0	0	0	0	0	0	0	0	0	0	0	0	0	0	0	0	0
OTU1799	k__Fungi(100)	p__Ascomycota(100)	c__Eurotiomycetes(100)	o__Chaetothyriales(100)	f__Herpotrichiellaceae(100)	g__Minimelanolocus(100)	s__Minimelanolocus_asiaticus(98)	89.75	1799	0	0	0	0	0	0	0	0	0	0	0	0	0	0	0	0	0	0	0	0	0	0	0	0	0	0	0	0	0	0	0	0	0	0	0	0	0	0	0	0
OTU1693	k__Fungi(100)	p__Basidiomycota(100)	c__Agaricomycetes(100)	o__Sebacinales(100)	f__Sebacinaceae(100)	g__Sebacina(99)	s__Sebacina_sp(89)	89	1693	0	0	0	0	0	0	0	0	0	0	0	0	0	0	0	0	0	0	0	0	0	0	0	0	0	0	0	0	0	0	0	0	0	0	0	0	0	0	0	0
OTU2881	k__Fungi(100)	p__Ascomycota(100)	c__Eurotiomycetes(100)	o__Eurotiales(100)	f__Aspergillaceae(99)	g__Penicillium(86)	unclassified	89	2881	0	0	0	0	0	0	0	0	0	0	0	0	0	0	0	0	0	0	0	0	0	0	0	0	0	0	0	0	0	0	0	0	0	0	0	0	0	0	0	0
OTU463	k__Fungi(100)	p__Ascomycota(100)	c__Leotiomycetes(100)	o__Helotiales(100)	f__Leotiaceae(99)	g__Flagellospora(99)	s__Flagellospora_fusarioides(99)	89	463	0	0	0	0	0	0	0	0	0	0	0	0	0	0	0	0	0	0	0	0	0	0	0	0	0	0	0	0	0	0	0	0	0	0	0	0	0	0	0	0
OTU969	k__Fungi(100)	p__Ascomycota(100)	c__Sordariomycetes(99)	o__Sordariales(99)	f__Chaetomiaceae(98)	unclassified	unclassified	89	969	0	0	0	0	0	0	0	0	0	0	0	0	0	0	0	0	0	0	0	0	0	0	0	0	0	0	0	0	0	0	0	0	0	0	0	0	1	2	30	0
OTU3435	k__Fungi(100)	p__Ascomycota(100)	c__Leotiomycetes(100)	o__Helotiales(100)	f__Helotiales_fam_Incertasedis(69)	unclassified	unclassified	88.5	3435	0	0	11	0	1	0.5	0	0	0	0	0	0	0	0	0	0	0	0	0	0	0	0	0	0	0	0	0	0	0	0	0	0	0	0	0	0	0	0	0	0
OTU3005	k__Fungi(100)	p__Basidiomycota(100)	c__Agaricomycetes(100)	o__Agaricales(100)	f__Hymenogastraceae(100)	g__Hymenogaster(100)	s__Hymenogaster_olivaceus(100)	88	3005	0	0	0	0	0	0	0	0	0	0	0	0	0	0	2	0	0	0	0	0	0	0	0	0	11	29	10	0	0	0	0	0	0	0	0	0	0	0	0	0
OTU1325	k__Fungi(100)	p__Basidiomycota(100)	c__unclassified_Basidiomycota(100)	o__unclassified_Basidiomycota(100)	f__unclassified_Basidiomycota(100)	g__unclassified_Basidiomycota(100)	s__Basidiomycota_sp(100)	87.5	1325	0	1	8	0	0	0	0	0	0	0	0	0	0	0	0	0	0	0	0	0	0	0	0	0	0	0	0	0	0	0	0	0	0	0	0	0	0	0	0	0
OTU828	k__Fungi(100)	p__Ascomycota(100)	c__Sordariomycetes(100)	o__Coniochaetales(100)	f__Coniochaetaceae(100)	g__Coniochaeta(100)	s__Coniochaeta_polymorpha(100)	87.5	828	0	0	0	0	0	0	0	0	0	0	0	0	0	0	0	0	0	0	0	0	0	0	0	0	0	0	0	0	0	0	0	0	0	0	0	0	0	0	1	0
OTU4650	k__Fungi(100)	p__Ascomycota(99)	c__Eurotiomycetes(88)	o__Chaetothyriales(84)	unclassified	unclassified	unclassified	87	4650	0	0	0	0	0	0	0	0	0	0	0	0	0	0	0	0	0	0	0	0	0	0	0	0	0	0	0	0	0	0	0	0	0	0	0	0	0	0	0	0
OTU1054	k__Fungi(100)	p__Basidiomycota(100)	c__Agaricomycetes(100)	o__Auriculariales(100)	f__Hyaloriaceae(100)	g__Protodontia(100)	s__Protodontia_piceicola(100)	86	1054	0	0	0	0	0	0	0	0	0	0	0	0	0	0	0	0	0	0	0	0	0	0	0	0	0	0	0	0	0	0	0	0	0	0	0	0	0	0	0	0
OTU1140	k__Fungi(100)	p__Basidiomycota(97)	c__Agaricomycetes(95)	o__Agaricales(92)	f__Clavariaceae(89)	g__Clavaria(80)	unclassified	86	1140	0	0	0	0	0	0	0	0	0	0	0	0	0	0	0	0	0	0	0	0	0	0	0	0	0	0	0	0	0	0	0	0	0	0	0	0	0	0	0	0
OTU1202	k__Fungi(100)	p__Ascomycota(100)	c__Dothideomycetes(100)	o__Capnodiales(100)	f__Teratosphaeriaceae(99)	g__unclassified_Teratosphaeriaceae(81)	s__Teratosphaeriaceasp(81)	86	1202	0	0	0	0	0	0	0	0	0	0	0	0	0	0	0	0	0	0	0	0	0	0	0	0	0	0	0	0	0	0	0	0	0	0	0	0	0	0	0	0
OTU1248	k__Fungi(100)	p__Ascomycota(100)	c__Sordariomycetes(100)	o__Hypocreales(100)	f__Clavicipitaceae(100)	g__Metarhizium(100)	s__Metarhizium_marquandii(100)	86	1248	0	0	0	0	0	0	6	5	9	3	0	2	0	0	0	0	0	0	4	3	7	0	0	0	0	0	0	0	0	0	1	6	0	0	0	0	0	0	0	0
OTU1260	k__Fungi(100)	p__Basidiomycota(85)	unclassified	unclassified	unclassified	unclassified	unclassified	86	1260	0	0	0	0	0	0	0	0	0	0	0	0	0	0	0	0	0	0	0	0	0	0	0	0	0	0	0	0	0	0	0	0	0	0	0	0	0	0	0	0
OTU863	k__Fungi(100)	p__Ascomycota(100)	c__Sordariomycetes(100)	o__Hypocreales(96)	f__Bionectriaceae(84)	g__Nectriopsis(81)	s__Nectriopsis_violacea(81)	86	863	5	3	2	0	0	0	0	1	0	0	0	1	0	1	0	0	0	0	2	0	6	0	0	0	0	0	0	0	0	0	0	0	0	0	0	0	0	0	0	0
OTU1032	k__Fungi(100)	p__Ascomycota(99)	c__Pezizomycetes(98)	o__Pezizales(98)	f__Pezizaceae(98)	unclassified	unclassified	85	1032	0	0	0	0	0	0	0	0	0	0	0	0	0	0	0	0	0	0	0	0	0	0	0	0	0	0	0	0	0	0	0	0	0	0	0	0	0	0	0	0
OTU1190	k__Fungi(100)	p__Basidiomycota(100)	c__Agaricomycetes(100)	o__Agaricales(100)	f__Hymenogastraceae(89)	g__Hymenogaster(80)	unclassified	85	1190	1	1	0	0	0	0	0	0	0	0	0	0	1	2	0	0	0	0	0	0	0	0	0	0	0	0	75	0	0	1	0	0	0	0	0	0	0	0	0	0
OTU1352	k__Fungi(100)	p__Basidiomycota(86)	unclassified	unclassified	unclassified	unclassified	unclassified	85	1352	0	0	0	0	0	0	0	0	0	0	0	0	0	0	0	0	0	0	0	0	0	0	0	0	0	0	0	0	0	0	0	0	0	0	0	0	0	0	0	0
OTU1697	k__Fungi(100)	p__Ascomycota(79)	unclassified	unclassified	unclassified	unclassified	unclassified	85	1697	2	4	1	0	0	0	0	5	0	0	0	0	0	5	0	0	0	0	3	0	1	0	0	0	0	0	0	0	0	0	0	0	0	0	0	0	0	0	0	0
OTU860	k__Fungi(100)	p__Ascomycota(94)	unclassified	unclassified	unclassified	unclassified	unclassified	85	860	0	0	0	0	0	0	0	14	0	0	0	0	0	0	0	0	0	0	0	0	0	0	0	0	0	0	0	0	0	0	0	0	0	0	0	0	0	0	0	0
OTU1082	k__Fungi(100)	p__Ascomycota(100)	c__Leotiomycetes(100)	o__Thelebolales(97)	f__Pseudeurotiaceae(97)	g__unclassified_Pseudeurotiaceae(97)	s__Pseudeurotiaceasp(97)	84.75	1082	0	0	0	0	0	0	1	0	0	0	0	0	0	0	0	0	0	0	0	0	0	0	0	0	1	0	0	0	0	0	0	0	0	0	0	0	0	7	0	0
OTU1164	k__Fungi(100)	p__Chytridiomycota(70)	c__Rhizophydiomycetes(62)	o__Rhizophydiales(62)	unclassified	unclassified	unclassified	84.5	1164	13	19	27	0	0	0	0	0	0	0	0	0	2	1	0	0	0	0	0	0	0	0	0	0	0	0	0	0	0	0	0	0	0	0	0	0	0	0	0	0
OTU1531	k__Fungi(100)	p__Ascomycota(100)	c__Leotiomycetes(60)	unclassified	unclassified	unclassified	unclassified	84.5	1531	0	0	0	0	0	0	0	1	1	0	0	0	0	0	0	0	0	0	0	0	1	0	0	0	0	0	0	0	0	0	0	2	0	0	0	0	0	0	1	0
OTU1031	k__Fungi(100)	p__Ascomycota(77)	unclassified	unclassified	unclassified	unclassified	unclassified	84	1031	0	1	0	0	0	0	0	0	0	0	0	0	0	0	0	0	0	0	0	0	0	0	0	0	0	1	0	0	0	0	0	0	0	0	0	0	0	0	0	0
OTU1340	k__Fungi(100)	p__Ascomycota(100)	c__Eurotiomycetes(100)	o__Chaetothyriales(100)	f__Herpotrichiellaceae(100)	g__Cladophialophora(89)	unclassified	84	1340	0	0	0	0	0	0	1	0	1	0	0	0	25	0	0	0	0	0	0	0	0	0	0	0	0	0	0	0	0	0	0	0	0	0	0	0	0	0	0	0
OTU4086	k__Fungi(100)	p__Basidiomycota(100)	c__Agaricomycetes(100)	o__Boletales(100)	f__Rhizopogonaceae(99)	g__Rhizopogon(99)	s__Rhizopogon_roseolus(85)	84	4086	4	1	0	0	0	0	1	0	0	0	0	0	2	0	0	0	0	0	1	1	2	0	0	0	2	6	0	0	0	0	2	3	7	0	0	0	2	2	4	0
OTU1009	k__Fungi(100)	p__Ascomycota(100)	c__Leotiomycetes(85)	unclassified	unclassified	unclassified	unclassified	83.75	1009	7	0	0	0	0	0	0	0	0	0	0	0	0	0	12	0	0	0	0	0	0	0	0	0	0	0	0	0	0	0	0	0	0	0	0	0	0	0	0	0
OTU1312	k__Fungi(100)	p__Ascomycota(100)	c__Sordariomycetes(100)	o__Diaporthales(100)	f__Valsaceae(100)	g__unclassified_Valsaceae(96)	s__Valsaceasp(96)	83.5	1312	6	6	2	0	0	0	0	1	0	0	1	0	5	2	4	0	0	0	0	0	3	0	0	0	2	1	3	0	0	0	1	2	0	0	0	0	0	2	0	0
OTU3501	k__Fungi(100)	p__Ascomycota(100)	c__Dothideomycetes(100)	o__Pleosporales(100)	f__Leptosphaeriaceae(99)	g__Plenodomus(98)	s__Plenodomus_biglobosus(98)	83.5	3501	0	0	0	0	0	0	0	11	1	4	6	2	1	0	0	0	0	0	0	0	0	0	0	0	0	0	0	0	0	0	0	0	0	0	0	0	0	0	0	0
OTU1453	k__Fungi(100)	p__Ascomycota(100)	c__Pezizomycetes(99)	o__Pezizales(99)	f__Pyronemataceae(99)	g__unclassified_Pyronemataceae(99)	s__Pyronemataceasp(99)	83	1453	0	1	0	0	0	0	11	29	28	0	0	0	4	0	1	0	0	0	0	0	0	0	0	0	0	0	0	0	0	0	0	9	0	0	0	0	0	0	0	0
OTU1309	k__Fungi(100)	p__Rozellomycota(100)	c__unclassified_Rozellomycota(100)	o__unclassified_Rozellomycota(100)	f__unclassified_Rozellomycota(100)	g__unclassified_Rozellomycota(100)	s__Rozellomycota_sp(100)	82.5	1309	4	10	18	0	0	0	0	0	0	0	0	0	6	9	4	0	0	0	0	1	1	0	0	0	4	0	5	0	0	0	0	0	0	0	0	0	0	0	4	0
OTU1480	k__Fungi(100)	p__Ascomycota(100)	c__Dothideomycetes(99)	unclassified	unclassified	unclassified	unclassified	82	1480	0	0	0	0	0	0	0	0	0	0	0	0	0	0	0	0	0	0	0	0	0	0	0	0	0	0	0	0	0	0	0	0	0	0	0	0	0	0	0	0
OTU946	k__Fungi(100)	p__Ascomycota(100)	c__Dothideomycetes(100)	o__Pleosporales(100)	unclassified	unclassified	unclassified	82	946	0	0	2	0	0	0	0	0	0	0	0	0	0	0	0	0	0	0	1	0	0	0	0	0	0	0	0	0	0	0	0	3	2	0	0	0	0	0	0	0
OTU2551	k__Fungi(100)	p__Ascomycota(100)	c__Dothideomycetes(100)	o__Mytilinidales(100)	f__Gloniaceae(100)	g__Cenococcum(100)	s__Cenococcum_geophilum(98)	81.5	2551	1	0	0	0	0	0	2	0	0	0	0	0	0	0	1	0	0	0	2	0	3	0	0	0	0	0	0	0	0	0	1	4	0	0	0	0	0	0	0	0
OTU1101	k__Fungi(100)	p__Basidiomycota(100)	c__Agaricomycetes(100)	o__Agaricales(100)	f__Psathyrellaceae(100)	g__Coprinellus(100)	unclassified	81	1101	0	1	69	0	0	0	1	0	0	0	0	0	0	0	1	0	0	0	0	0	0	0	0	0	0	0	0	0	0	0	0	0	0	0	0	0	0	0	0	0
OTU3108	k__Fungi(100)	p__Basidiomycota(100)	c__Tremellomycetes(100)	o__Tremellales(100)	f__Bulleribasidiaceae(68)	g__Dioszegia(68)	s__Dioszegia_changbaiensis(66)	81	3108	0	0	0	0	0	0	0	0	0	0	0	0	0	0	0	0	0	0	0	0	0	0	0	0	0	0	0	0	0	0	0	0	0	0	0	0	0	0	0	0
OTU1129	k__Fungi(100)	p__Ascomycota(100)	c__Leotiomycetes(96)	o__Helotiales(77)	f__Leotiaceae(73)	unclassified	unclassified	80.5	1129	0	10	0	0	0	0	0	0	0	0	0	0	0	0	0	0	0	1	0	2	0	0	0	0	0	0	0	0	0	0	0	0	0	0	0	0	0	4	0	0
OTU1014	k__Fungi(100)	p__Ascomycota(100)	c__Dothideomycetes(100)	o__Pleosporales(100)	f__Dictyosporiaceae(88)	g__unclassified_Dictyosporiaceae(60)	s__Dictyosporiaceasp(60)	80	1014	5	2	14	0	0	0	0	2	1	0	0	0	0	0	0	0	0	0	0	0	3	0	0	0	0	0	0	0	0	0	0	0	0	0	0	0	0	5	0	0
OTU1104	k__Fungi(100)	p__Basidiomycota(100)	c__Agaricomycetes(100)	o__Agaricales(100)	f__Inocybaceae(100)	g__Inocybe(100)	s__Inocybcincinnata(100)	80	1104	0	0	0	0	0	0	0	0	0	0	0	0	0	0	0	0	0	0	0	0	0	0	0	0	0	0	0	0	0	0	0	0	0	0	0	0	0	0	0	0
OTU806	k__Fungi(100)	p__Basidiomycota(98)	c__Agaricomycetes(98)	o__Agaricales(94)	f__Tricholomataceae(76)	unclassified	unclassified	80	806	0	78	2	0	0	0	0	0	0	0	0	0	0	0	0	0	0	0	0	0	0	0	0	0	0	0	0	0	0	0	0	0	0	0	0	0	0	0	0	0
OTU2045	k__Fungi(100)	p__Ascomycota(100)	c__Eurotiomycetes(100)	o__Eurotiales(100)	f__Aspergillaceae(100)	unclassified	unclassified	79.75	2045	0	0	0	0	0	0	0	1	0	0	0	0	0	0	0	0	0	0	0	0	2	0	0	0	0	0	0	0	0	0	3	0	0	0	0	0	2	2	0	0
OTU1527	k__Fungi(100)	p__Basidiomycota(100)	c__Tremellomycetes(91)	o__Tremellales(91)	unclassified	unclassified	unclassified	79.5	1527	0	0	0	0	0	0	0	0	19	2	0	1	0	0	0	0	0	0	0	31	3	0	17	0	0	0	0	0	0	0	0	0	0	0	0	0	0	0	0	0
OTU1351	k__Fungi(100)	p__Basidiomycota(100)	c__Microbotryomycetes(100)	o__Leucosporidiales(100)	f__Leucosporidiaceae(100)	g__Leucosporidium(100)	s__Leucosporidium_intermedium(100)	79.25	1351	16	3	10	0	0	0	0	0	0	0	0	0	0	0	0	0	0	0	0	0	0	0	0	0	1	0	0	0	0	0	0	0	0	0	0	0	0	0	1	0
OTU1120	k__Fungi(100)	p__Ascomycota(100)	c__Eurotiomycetes(100)	o__Eurotiales(100)	f__Aspergillaceae(98)	g__Penicillium(68)	unclassified	79	1120	0	0	0	0	0	0	0	0	0	0	0	0	0	0	0	0	0	0	0	0	0	0	0	0	0	0	0	0	0	0	0	0	0	0	0	0	0	0	0	0
OTU1234	k__Fungi(100)	p__unclassified_Fungi(80)	c__unclassified_Fungi(80)	o__unclassified_Fungi(80)	f__unclassified_Fungi(80)	g__unclassified_Fungi(80)	s__Fungi_sp(80)	79	1234	0	0	0	0	0	0	0	0	0	0	0	0	0	0	0	0	0	0	0	0	0	0	0	0	0	0	0	0	0	0	0	0	0	0	0	0	0	0	0	0
OTU1308	k__Fungi(100)	p__Ascomycota(100)	c__Leotiomycetes(85)	o__Helotiales(82)	f__Helotiales_fam_Incertasedis(69)	g__Leohumicola(67)	s__Leohumicola_verrucosa(67)	79	1308	0	0	0	0	0	0	2	0	4	22	0	6	0	0	0	0	0	0	0	0	0	0	0	0	0	0	0	0	0	0	0	0	0	0	0	0	0	0	0	0
OTU1892	k__Fungi(100)	p__Ascomycota(100)	c__Eurotiomycetes(85)	o__Onygenales(68)	unclassified	unclassified	unclassified	79	1892	0	0	0	0	0	0	0	0	0	0	0	0	0	0	0	0	0	0	0	0	0	0	0	0	0	0	0	0	0	0	0	0	0	0	0	0	27	45	0	0
OTU1160	k__Fungi(100)	p__Basidiomycota(100)	c__Agaricomycetes(100)	o__Agaricales(100)	f__Agaricaceae(100)	g__Lepiota(100)	s__Lepiota_rufipes(95)	78	1160	0	0	0	0	0	0	0	0	0	0	0	0	0	0	0	0	0	0	0	0	0	0	0	0	0	0	0	0	0	0	0	0	0	0	0	0	0	0	0	0
OTU1182	k__Fungi(100)	p__Ascomycota(100)	c__Dothideomycetes(100)	o__Pleosporales(100)	f__Phaeosphaeriaceae(97)	g__Wojnowiciella(77)	s__Wojnowiciella_eucalypti(77)	77	1182	0	0	0	0	0	0	0	0	0	0	0	0	0	0	0	0	0	0	0	0	0	0	0	0	0	0	0	0	0	0	0	0	0	0	0	0	0	0	0	0
OTU1217	k__Fungi(100)	p__Ascomycota(100)	unclassified	unclassified	unclassified	unclassified	unclassified	76.5	1217	2	4	2	0	1	0.5	0	0	0	0	0	0	3	4	11	0	0	0	0	0	0	0	0	0	0	2	6	0	0	0	0	0	0	0	0	0	0	0	0	0
OTU4404	k__Fungi(100)	p__Ascomycota(100)	c__Eurotiomycetes(100)	o__Chaetothyriales(100)	f__Herpotrichiellaceae(100)	g__Cladophialophora(97)	s__Cladophialophora_chaetospira(79)	76.5	4404	3	3	3	0	1	0.5	0	0	0	1	0	0	0	0	0	0	0	0	0	0	0	0	0	0	0	0	0	0	0	0	0	0	0	0	0	0	0	0	0	0
OTU1212	k__Fungi(100)	p__Ascomycota(100)	c__Leotiomycetes(100)	o__Helotiales(100)	f__Helotiales_fam_Incertasedis(100)	g__Hyalodendriella(81)	s__Hyalodendriella_betulae(77)	76	1212	0	0	0	0	0	0	0	0	0	0	0	0	0	0	0	0	0	0	0	0	0	0	0	0	0	0	0	0	0	0	0	0	0	0	0	0	0	0	0	0
OTU1254	k__Fungi(100)	p__Basidiomycota(91)	c__Agaricomycetes(80)	unclassified	unclassified	unclassified	unclassified	76	1254	0	0	0	0	0	0	0	0	0	0	0	0	0	0	0	0	0	0	0	0	0	0	0	0	0	0	0	0	0	0	0	0	0	0	0	0	0	0	0	0
OTU1210	k__Fungi(100)	p__Ascomycota(100)	c__Lecanoromycetes(100)	o__Caliciales(100)	f__Physciaceae(100)	g__Physcia(99)	s__Physcia_dubia(96)	75.5	1210	0	0	0	0	0	0	0	0	0	0	0	0	0	0	0	0	0	0	0	0	0	0	0	0	0	0	0	0	0	0	1	0	0	0	0	0	0	0	0	0
OTU1019	k__Fungi(100)	p__Basidiomycota(100)	c__Agaricomycetes(100)	o__Agaricales(100)	f__Cortinariaceae(100)	g__Cortinarius(98)	unclassified	75	1019	0	0	0	0	0	0	0	27	25	0	17	0	0	0	0	0	0	0	3	0	1	0	0	0	0	0	0	0	0	0	0	0	0	0	0	0	0	0	0	0
OTU1084	k__Fungi(100)	p__Ascomycota(100)	c__Lecanoromycetes(100)	o__Acarosporales(100)	f__Acarosporaceae(100)	g__Acarospora(100)	s__Acarospora_moenium(100)	75	1084	0	0	0	0	0	0	0	0	0	0	0	0	0	0	0	0	0	0	0	0	0	0	0	0	0	0	0	0	0	0	0	0	0	0	0	0	0	0	0	0
OTU1261	k__Fungi(100)	p__Ascomycota(99)	c__Leotiomycetes(78)	unclassified	unclassified	unclassified	unclassified	75	1261	0	1	0	0	0	0	0	0	0	0	0	0	0	0	0	0	0	0	0	0	0	0	0	0	0	0	0	0	0	0	0	0	0	0	0	0	0	0	0	0
OTU1430	k__Fungi(100)	p__Ascomycota(87)	c__Pezizomycetes(80)	o__Pezizales(80)	f__Pyronemataceae(72)	g__Boubovia(64)	s__Boubovia_luteola(64)	75	1430	0	0	0	0	0	0	0	0	0	0	0	0	0	0	0	0	0	0	0	0	0	0	0	0	0	0	0	0	0	0	0	0	0	0	0	0	0	0	0	0
OTU1476	k__Fungi(100)	p__Ascomycota(99)	c__Pezizomycetes(99)	o__Pezizales(99)	f__Pezizaceae(99)	g__unclassified_Pezizaceae(82)	s__Pezizaceasp(82)	75	1476	0	0	0	0	0	0	0	0	0	0	0	0	0	0	0	0	0	0	0	0	0	0	0	0	0	0	0	0	0	0	0	0	0	0	0	0	0	0	0	0
OTU1709	k__Fungi(100)	p__Glomeromycota(100)	c__Glomeromycetes(100)	o__Glomerales(100)	f__Glomeraceae(100)	g__Dominikia(88)	unclassified	75	1709	0	0	0	0	0	0	1	1	1	5	0	1	0	0	0	0	0	0	1	0	0	3	3	6	0	0	0	0	0	0	12	1	4	15	5	5	0	0	0	0
OTU1867	k__Fungi(100)	p__Glomeromycota(97)	c__Glomeromycetes(97)	o__Glomerales(97)	f__Glomeraceae(97)	g__Glomus(95)	s__Glomus_sinuosum(71)	75	1867	0	0	0	0	0	0	0	0	0	0	0	0	0	0	0	0	0	0	0	0	0	0	0	0	0	0	0	0	0	0	0	0	0	0	0	0	0	0	0	0
OTU4551	k__Fungi(100)	p__Ascomycota(98)	unclassified	unclassified	unclassified	unclassified	unclassified	75	4551	0	1	0	0	0	0	0	0	0	0	0	0	0	0	0	0	0	0	0	0	0	0	0	0	0	0	0	0	0	0	0	0	0	0	0	0	0	0	0	0
OTU2278	k__Fungi(100)	p__Ascomycota(100)	c__Leotiomycetes(98)	o__Helotiales(98)	f__Helotiaceae(96)	g__Tetracladium(94)	s__Tetracladium_sp(94)	74.5	2278	0	0	0	0	0	0	0	0	0	0	0	0	0	0	0	0	0	0	0	0	0	0	0	0	0	0	0	0	0	0	0	0	0	0	0	0	0	0	0	0
OTU847	k__Fungi(100)	p__Ascomycota(100)	c__Pezizomycetes(100)	o__Pezizales(100)	f__Tuberaceae(100)	g__Tuber(100)	s__Tuber_rufum(100)	74	847	0	0	0	0	0	0	0	0	0	0	0	0	4	0	0	0	0	0	0	0	0	0	0	0	26	0	3	0	0	0	0	0	0	0	0	0	35	0	3	0
OTU987	k__Fungi(100)	p__Ascomycota(100)	c__Dothideomycetes(99)	o__Mytilinidiales(99)	f__Mytilinidiaceae(99)	g__unclassified_Mytilinidiaceae(99)	s__Mytilinidiaceasp(99)	74	987	0	0	0	0	0	0	0	0	0	0	0	0	0	0	0	0	0	0	0	0	0	0	0	0	0	0	0	0	0	0	0	0	0	0	0	0	0	0	0	0
OTU87	k__Fungi(100)	p__Basidiomycota(100)	c__Agaricomycetes(100)	o__Agaricales(100)	f__Inocybaceae(96)	g__Inocybe(96)	unclassified	73.5	87	0	0	0	0	0	0	0	0	0	0	0	0	0	0	0	0	0	0	0	0	0	0	0	0	0	0	0	0	0	0	0	0	0	0	0	0	0	0	0	0
OTU949	k__Fungi(100)	p__Ascomycota(100)	c__Leotiomycetes(88)	o__Helotiales(88)	unclassified	unclassified	unclassified	73.5	949	2	0	1	0	0	0	1	2	0	0	0	0	0	0	0	0	0	0	0	0	0	0	0	0	0	0	0	0	0	0	0	0	0	0	0	0	0	0	0	0
OTU1249	k__Fungi(100)	p__Ascomycota(99)	c__Leotiomycetes(68)	o__Helotiales(63)	unclassified	unclassified	unclassified	73	1249	4	1	1	0	0	0	0	0	0	0	0	0	0	0	0	0	0	0	0	0	0	0	0	0	0	0	0	0	0	0	0	0	0	0	0	0	0	3	0	0
OTU1928	k__Fungi(100)	p__Basidiomycota(97)	c__Agaricomycetes(87)	unclassified	unclassified	unclassified	unclassified	73	1928	0	0	0	0	0	0	0	0	0	0	0	0	0	0	0	0	0	0	0	0	0	0	0	0	3	0	2	0	0	0	0	0	0	0	0	0	2	0	4	0
OTU3659	k__Fungi(100)	p__Ascomycota(100)	c__Eurotiomycetes(100)	o__Eurotiales(100)	f__Aspergillaceae(100)	g__Penicillium(90)	s__Penicillium_bialowiezense(69)	73	3659	0	2	0	0	0	0	0	0	0	0	0	0	0	0	0	0	0	0	0	0	0	0	0	3	0	0	0	0	0	0	0	0	0	0	0	0	1	0	6	0
OTU722	k__Fungi(100)	p__Ascomycota(100)	c__Dothideomycetes(95)	o__Pleosporales(95)	unclassified	unclassified	unclassified	73	722	0	0	0	0	0	0	3	1	0	8	3	12	0	0	0	0	0	0	14	14	2	8	3	0	0	0	0	0	0	0	0	0	0	0	5	0	0	0	0	0
OTU1559	k__Fungi(100)	p__unclassified_Fungi(97)	c__unclassified_Fungi(97)	o__unclassified_Fungi(97)	f__unclassified_Fungi(97)	g__unclassified_Fungi(97)	s__Fungi_sp(97)	72.5	1559	0	0	0	0	0	0	0	0	0	0	0	0	0	0	0	0	0	0	0	0	0	0	0	0	0	0	0	0	0	0	0	0	0	0	0	0	0	0	0	0
OTU1050	k__Fungi(100)	p__Ascomycota(100)	c__Leotiomycetes(100)	o__Helotiales(100)	unclassified	unclassified	unclassified	72	1050	1	1	1	0	0	0	5	8	0	0	1	0	4	0	0	0	0	0	2	9	2	0	1	0	0	0	0	0	0	0	0	0	2	0	0	0	0	0	0	0
OTU1131	k__Fungi(100)	p__Ascomycota(100)	c__Dothideomycetes(86)	o__Pleosporales(86)	unclassified	unclassified	unclassified	72	1131	17	18	14	0	0	0	0	13	0	0	0	0	1	5	1	0	0	0	0	0	0	0	0	0	0	0	0	0	0	0	0	0	0	0	0	0	0	0	0	0
OTU4026	k__Fungi(100)	p__Basidiomycota(99)	c__GS27(96)	o__GS27(96)	f__unclassified_GS27(96)	g__unclassified_GS27(96)	s__GS27_sp(96)	72	4026	0	0	0	0	0	0	0	0	0	0	0	0	0	0	0	0	0	0	0	0	0	0	0	0	0	0	0	0	0	0	0	0	0	0	0	0	0	0	0	0
OTU4529	k__Fungi(100)	p__Ascomycota(100)	c__Dothideomycetes(99)	o__Capnodiales(99)	f__Mycosphaerellaceae(84)	g__Mycosphaerella(84)	s__Mycosphaerella_tassiana(84)	72	4529	0	1	0	0	0	0	0	0	0	0	0	0	0	0	0	0	0	0	0	0	0	0	0	0	0	0	0	0	0	0	0	0	0	0	0	0	0	0	0	0
OTU695	k__Fungi(100)	p__Ascomycota(99)	c__Lecanoromycetes(84)	o__Ostropales(69)	f__Stictidaceae(66)	g__Cryptodiscus(66)	s__Cryptodiscus_sp(66)	72	695	0	0	0	0	0	0	0	1	0	6	4	0	0	0	0	0	0	0	0	0	1	0	4	14	0	0	0	0	0	0	0	0	0	0	0	0	0	0	0	0
OTU1390	k__Fungi(100)	p__Basidiomycota(100)	c__Agaricomycetes(100)	o__Agaricales(100)	f__Inocybaceae(100)	g__Inocybe(100)	unclassified	71.75	1390	0	0	0	0	0	0	0	0	0	0	0	0	0	0	0	0	0	0	0	0	0	0	0	0	0	0	0	0	0	0	0	0	0	0	0	0	0	0	0	0
OTU143	k__Fungi(100)	p__Basidiomycota(100)	c__Agaricomycetes(100)	o__Thelephorales(100)	f__Bankeraceae(100)	g__Phellodon(100)	s__Phellodon_sp(100)	71.75	143	0	0	0	0	0	0	3	4	6	0	0	0	0	0	0	0	0	0	2	3	12	0	1	0	0	0	0	0	0	0	0	0	0	0	0	0	0	0	0	0
OTU1854	k__Fungi(100)	p__Ascomycota(100)	c__Eurotiomycetes(100)	o__Chaetothyriales(100)	f__Herpotrichiellaceae(100)	g__Capronia(97)	s__Capronia_pilosella(97)	71.5	1854	0	4	1	0	0	0	0	0	0	0	0	0	0	0	0	0	0	0	5	2	0	0	0	0	0	0	0	0	0	0	6	6	1	1	0	0	0	0	0	0
OTU3742	k__Fungi(100)	p__Ascomycota(100)	c__Dothideomycetes(99)	o__Mytilinidales(99)	f__Gloniaceae(99)	g__Cenococcum(98)	s__Cenococcum_geophilum(83)	71.25	3742	0	0	0	0	0	0	1	0	1	0	1	0	0	0	0	0	0	0	0	1	2	0	0	0	0	0	0	0	0	0	2	2	0	0	0	0	0	0	0	0
OTU1126	k__Fungi(100)	p__Ascomycota(100)	unclassified	unclassified	unclassified	unclassified	unclassified	71	1126	0	0	0	0	0	0	0	0	0	0	0	0	0	0	0	0	0	0	0	0	41	0	0	0	0	0	0	0	0	0	0	0	0	0	0	0	0	0	0	0
OTU1141	k__Fungi(100)	p__Basidiomycota(100)	c__Agaricomycetes(100)	o__Sebacinales(100)	f__Sebacinaceae(100)	g__Sebacina(100)	s__Sebacina_sp(95)	71	1141	0	0	1	0	0	0	7	3	3	0	0	0	0	0	0	0	0	0	0	0	0	0	0	0	0	0	0	0	0	0	0	0	0	0	0	0	0	0	0	0
OTU1158	k__Fungi(100)	p__Ascomycota(100)	c__Leotiomycetes(100)	o__Helotiales(100)	f__Myxotrichaceae(100)	g__Oidiodendron(99)	s__Oidiodendron_echinulatum(96)	71	1158	0	0	0	0	0	0	0	0	0	0	0	0	0	0	0	0	0	0	0	1	0	0	0	0	0	0	0	0	0	0	0	3	3	0	0	0	0	0	0	0
OTU1448	k__Fungi(100)	p__Mucoromycota(100)	c__Mucoromycetes(100)	o__Mucorales(100)	f__Mucoraceae(100)	g__Mucor(100)	s__Mucor_exponens(100)	71	1448	8	10	11	0	0	0	0	0	0	0	0	0	1	8	13	0	0	0	0	0	0	0	0	0	12	0	0	0	0	0	0	0	0	0	0	0	1	0	0	0
OTU1691	k__Fungi(100)	p__Ascomycota(100)	c__Dothideomycetes(99)	o__Mytilinidiales(99)	f__Mytilinidiaceae(99)	g__Lophium(99)	s__Lophium_mytilinum(99)	71	1691	0	1	0	0	0	0	0	0	0	0	0	0	1	0	0	0	0	0	0	0	0	0	0	0	0	0	0	0	0	0	0	0	0	0	0	0	0	0	0	0
OTU1112	k__Fungi(100)	p__Mortierellomycota(100)	c__Mortierellomycetes(100)	o__Mortierellales(100)	f__Mortierellaceae(100)	g__Mortierella(100)	s__Mortierella_bisporalis(100)	70.5	1112	0	2	0	0	0	0	4	0	0	0	0	0	0	0	0	0	0	0	0	0	0	0	0	0	0	0	0	0	0	0	0	0	0	0	0	0	0	0	0	0
OTU767	k__Fungi(100)	p__Basidiomycota(100)	c__Agaricomycetes(100)	o__Russulales(100)	f__Russulaceae(100)	g__Russula(100)	s__Russula_persicina(100)	70.5	767	0	0	0	0	0	0	0	0	0	0	0	0	0	0	0	0	0	0	0	0	0	0	0	0	0	0	0	0	0	0	0	0	0	0	0	0	0	0	0	0
OTU1091	k__Fungi(100)	p__Ascomycota(100)	c__Leotiomycetes(100)	o__Helotiales(100)	f__Helotiales_fam_Incertasedis(94)	unclassified	unclassified	70	1091	0	0	0	0	0	0	0	0	0	0	0	0	0	0	0	0	0	0	0	0	0	0	0	0	0	0	0	0	0	0	0	0	0	0	0	0	0	0	0	0
OTU1138	k__Fungi(100)	p__Basidiomycota(100)	c__Agaricomycetes(100)	o__Agaricales(100)	f__Lycoperdaceae(100)	g__Lycoperdon(100)	s__Lycoperdon_pyriforme(100)	70	1138	0	0	1	0	0	0	0	0	0	0	0	0	0	0	0	0	0	0	0	0	0	0	0	0	0	0	0	0	0	0	0	0	0	0	0	0	0	0	4	0
OTU1185	k__Fungi(100)	p__Ascomycota(100)	c__Dothideomycetes(95)	o__Capnodiales(95)	unclassified	unclassified	unclassified	70	1185	1	0	0	0	0	0	7	14	2	0	0	0	0	0	0	0	0	0	0	0	8	0	0	0	0	0	0	0	0	0	0	0	0	0	0	0	0	0	0	0
OTU1189	k__Fungi(100)	p__Basidiomycota(97)	c__Agaricomycetes(93)	o__Agaricales(81)	f__Clavariaceae(65)	g__Clavaria(60)	unclassified	70	1189	0	0	0	0	0	0	0	0	0	0	0	0	0	0	0	0	0	0	0	0	0	0	0	0	0	0	0	0	0	0	0	0	0	0	0	0	0	0	0	0
OTU1290	k__Fungi(100)	p__Ascomycota(100)	c__Dothideomycetes(100)	o__Dothideales(100)	f__Dothideaceae(65)	unclassified	unclassified	70	1290	0	0	0	0	0	0	0	0	0	0	0	0	0	0	0	0	0	0	0	0	0	0	0	0	0	0	0	0	0	0	0	0	0	0	0	0	0	0	0	0
OTU1521	k__Fungi(100)	p__Ascomycota(98)	c__Dothideomycetes(94)	o__Capnodiales(91)	unclassified	unclassified	unclassified	70	1521	0	0	0	0	0	0	0	0	0	0	0	0	0	0	0	0	0	0	0	0	0	0	0	0	0	0	0	0	0	0	0	0	0	0	0	0	0	10	0	0
OTU894	k__Fungi(100)	p__Basidiomycota(99)	c__Tremellomycetes(83)	o__Tremellales(83)	unclassified	unclassified	unclassified	70	894	0	0	0	0	0	0	0	5	1	2	0	0	0	0	0	0	0	0	4	8	15	0	0	0	0	0	0	0	0	0	8	17	9	0	0	1	0	0	0	0
OTU792	k__Fungi(100)	p__Ascomycota(100)	c__Dothideomycetes(100)	o__Pleosporales(100)	f__Leptosphaeriaceae(95)	g__Plenodomus(74)	s__Plenodomus_biglobosus(72)	69.75	792	0	0	1	0	0	0	0	1	0	0	0	0	0	0	0	0	0	0	0	0	0	0	0	0	0	0	0	0	0	0	0	0	0	0	0	0	0	0	0	0
OTU4260	k__Fungi(100)	p__Ascomycota(100)	c__Eurotiomycetes(100)	o__Eurotiales(100)	f__Aspergillaceae(100)	g__Aspergillus(97)	s__Aspergillus_fumigatus(81)	69.5	4260	0	0	0	0	0	0	0	0	0	0	0	0	0	0	0	0	0	0	0	0	0	0	0	0	2	2	0	0	0	0	0	0	0	0	0	0	2	0	14	0
OTU1180	k__Fungi(100)	p__Basidiomycota(100)	c__Cystobasidiomycetes(100)	o__Erythrobasidiales(100)	f__Erythrobasidiaceae(100)	g__Erythrobasidium(100)	s__Erythrobasidium_hasegawianum(100)	69	1180	0	0	0	0	0	0	0	0	0	0	0	0	0	0	0	0	0	0	0	0	0	0	0	0	0	0	0	0	0	0	0	1	0	0	0	0	0	0	53	0
OTU1287	k__Fungi(100)	p__Basidiomycota(100)	c__Tremellomycetes(100)	o__Tremellales(100)	f__Bulleribasidiaceae(100)	g__Vishniacozyma(100)	s__Vishniacozyma_victoriae(100)	69	1287	0	0	0	0	0	0	0	0	0	0	0	0	0	0	0	0	0	0	0	0	0	0	0	0	0	0	0	0	0	0	0	1	0	0	0	0	0	0	16	0
OTU1336	k__Fungi(100)	p__Basidiomycota(100)	c__Agaricomycetes(100)	o__Agaricales(100)	f__Hygrophoraceae(100)	g__Hygrophorus(100)	s__Hygrophorus_sp(98)	69	1336	0	0	0	0	0	0	0	0	0	0	0	0	0	0	0	0	0	0	0	0	0	0	0	0	0	0	0	0	0	0	0	0	0	0	0	0	0	0	0	0
OTU1535	k__Fungi(100)	p__Basidiomycota(100)	c__Agaricomycetes(100)	o__Agaricales(100)	f__Tricholomataceae(100)	g__Hemimycena(100)	s__Hemimycena_cucullata(100)	69	1535	0	0	0	0	0	0	0	0	0	0	0	0	0	0	0	0	0	0	0	0	0	0	0	0	0	0	0	0	0	0	0	0	0	0	0	0	0	0	0	0
OTU1543	k__Fungi(100)	p__Basidiomycota(100)	c__Agaricomycetes(100)	o__Boletales(100)	f__Melanogastraceae(100)	g__Melanogaster(100)	s__Melanogaster_broomeanus(99)	69	1543	3	2	0	0	0	0	0	0	1	0	0	0	4	0	3	0	0	0	1	1	2	0	0	0	2	2	0	0	0	0	0	0	0	0	0	0	1	0	0	0
OTU1111	k__Fungi(100)	p__Ascomycota(100)	c__Sordariomycetes(100)	o__Microascales(99)	f__Microascaceae(99)	g__unclassified_Microascaceae(87)	s__Microascaceasp(87)	68	1111	1	0	2	0	0	0	0	0	0	0	0	0	0	0	0	0	0	0	0	0	0	0	0	0	0	0	0	0	0	0	0	0	0	0	0	0	0	0	0	0
OTU1151	k__Fungi(100)	p__Basidiomycota(100)	c__Tremellomycetes(97)	o__Tremellales(97)	f__Tremellaceae(85)	g__Tremella(85)	s__Tremella_sp(82)	68	1151	0	0	0	0	0	0	7	15	7	4	0	0	0	0	0	0	0	0	0	2	24	0	0	0	0	0	0	0	0	0	0	0	0	0	0	0	0	0	0	0
OTU1332	k__Fungi(100)	p__Ascomycota(100)	c__Eurotiomycetes(100)	o__Chaetothyriales(100)	f__Herpotrichiellaceae(100)	g__Cladophialophora(91)	unclassified	68	1332	0	0	0	0	0	0	0	0	0	0	0	0	0	0	0	0	0	0	0	0	0	0	0	0	0	0	0	0	0	0	0	0	0	0	0	0	0	0	0	0
OTU1898	k__Fungi(100)	p__Ascomycota(100)	c__Dothideomycetes(100)	o__Pleosporales(100)	f__Leptosphaeriaceae(65)	unclassified	unclassified	68	1898	0	0	0	0	0	0	0	0	0	0	0	0	0	0	0	0	0	0	0	0	0	0	0	0	0	0	2	0	0	0	0	0	0	0	0	0	0	0	0	0
OTU3432	k__Fungi(100)	p__Ascomycota(98)	c__Dothideomycetes(75)	unclassified	unclassified	unclassified	unclassified	68	3432	0	0	0	0	0	0	0	0	0	0	0	0	0	0	0	0	0	0	0	0	0	0	52	0	0	0	0	0	0	0	0	0	0	0	0	0	0	0	0	0
OTU43	k__Fungi(100)	p__Basidiomycota(100)	c__Agaricomycetes(100)	o__Thelephorales(100)	f__Thelephoraceae(100)	g__Tomentella(98)	unclassified	67.5	43	0	0	0	0	0	0	0	0	0	0	0	0	0	0	0	0	0	0	0	0	0	0	0	0	0	0	0	0	0	0	0	0	0	0	0	0	1	0	0	1
OTU1329	k__Fungi(100)	p__Ascomycota(100)	c__Pezizomycetes(100)	o__Pezizales(100)	f__Pyronemataceae(100)	g__Anthracobia(100)	s__Anthracobia_melaloma(100)	67	1329	0	0	0	0	0	0	0	0	0	0	0	0	0	0	0	0	0	0	0	0	0	0	0	0	0	0	0	0	0	0	0	0	0	0	0	0	0	0	0	0
OTU3986	k__Fungi(100)	p__Mucoromycota(100)	c__Umbelopsidomycetes(100)	o__Umbelopsidales(100)	f__Umbelopsidaceae(100)	g__Umbelopsis(100)	s__Umbelopsis_sp(84)	67	3986	0	0	0	0	0	0	0	0	0	0	0	0	0	0	0	0	0	0	0	0	0	0	0	0	0	0	0	0	0	0	0	0	0	0	0	0	0	0	0	0
OTU4498	k__Fungi(100)	p__Ascomycota(100)	c__Sordariomycetes(100)	o__Sordariales(100)	f__Lasiosphaeriaceae(100)	g__Schizothecium(100)	s__Schizothecium_glutinans(91)	67	4498	0	0	0	0	0	0	3	22	4	0	0	2	0	0	0	0	0	0	0	1	4	0	0	0	0	0	0	0	0	0	0	0	0	0	0	0	0	0	0	0
OTU55	k__Fungi(100)	p__Ascomycota(100)	c__Dothideomycetes(100)	o__Pleosporales(100)	f__Massarinaceae(76)	unclassified	unclassified	67	55	0	0	0	0	0	0	0	0	0	0	0	0	0	0	0	0	0	0	0	0	1	0	0	0	0	0	0	0	0	0	0	1	0	0	0	0	0	0	0	0
OTU1240	k__Fungi(100)	p__Basidiomycota(100)	c__Agaricomycetes(100)	o__Thelephorales(100)	f__Thelephoraceae(100)	g__Pseudotomentella(100)	s__Pseudotomentella_sp(99)	66.5	1240	0	0	0	0	0	0	0	0	0	0	0	0	0	0	0	0	0	0	0	0	0	0	0	0	8	12	17	0	0	0	0	0	0	0	0	0	2	0	4	0
OTU1505	k__Fungi(100)	p__Basidiomycota(100)	c__Agaricomycetes(100)	o__Agaricales(100)	f__Entolomataceae(97)	g__Clitopilus(97)	unclassified	66	1505	16	0	0	0	0	0	0	0	0	0	0	0	0	0	0	0	0	0	0	0	0	0	0	0	0	0	0	0	0	0	0	0	0	0	0	0	0	0	0	0
OTU1803	k__Fungi(100)	p__Ascomycota(91)	c__Sordariomycetes(70)	unclassified	unclassified	unclassified	unclassified	66	1803	17	18	3	0	2	1	0	0	0	0	0	0	5	11	0	0	0	0	0	0	0	0	0	0	2	5	1	0	0	0	0	0	0	0	0	0	0	0	0	0
OTU3799	k__Fungi(100)	p__Ascomycota(95)	c__Eurotiomycetes(66)	unclassified	unclassified	unclassified	unclassified	66	3799	0	0	0	0	0	0	0	0	0	0	0	0	0	0	0	0	0	0	0	0	0	0	0	0	0	0	0	0	0	0	0	0	0	0	0	0	3	0	0	0
OTU2213	k__Fungi(100)	p__Mucoromycota(100)	c__Umbelopsidomycetes(100)	o__Umbelopsidales(100)	f__Umbelopsidaceae(100)	g__Umbelopsis(100)	s__Umbelopsis_gibberispora(84)	65.5	2213	5	0	0	0	0	0	1	0	0	0	1	0	0	0	0	0	0	0	0	0	1	0	0	0	0	0	0	0	0	0	0	0	0	0	0	0	0	0	0	0
OTU2363	k__Fungi(100)	p__Basidiomycota(100)	c__Agaricomycetes(100)	o__Boletales(100)	f__Gyroporaceae(100)	g__Gyroporus(100)	s__Gyroporus_sp(100)	65.25	2363	0	0	0	0	0	0	0	0	0	0	0	0	0	0	0	0	0	0	0	0	0	0	0	0	0	0	0	0	0	0	0	0	0	0	0	0	0	0	0	0
OTU1283	k__Fungi(100)	p__Basidiomycota(91)	c__Spiculogloeomycetes(72)	o__Spiculogloeales(72)	f__Spiculogloeaceae(72)	g__Phyllozyma(72)	unclassified	65	1283	8	6	8	0	0	0	0	0	0	0	0	0	0	0	0	0	0	0	0	0	0	0	0	0	0	0	0	0	0	0	0	0	0	0	0	0	0	0	0	0
OTU2112	k__Fungi(100)	p__Ascomycota(100)	c__Leotiomycetes(99)	o__Helotiales(99)	f__Helotiaceae(62)	unclassified	unclassified	65	2112	0	0	0	0	0	0	0	1	0	0	0	0	0	0	0	0	0	0	2	0	1	0	0	0	0	0	0	0	0	0	0	1	0	0	0	0	0	0	0	0
OTU556	k__Fungi(100)	p__Basidiomycota(100)	c__Agaricomycetes(100)	o__Thelephorales(100)	f__Thelephoraceae(100)	g__Tomentella(85)	unclassified	65	556	0	0	0	0	0	0	0	0	0	0	0	0	0	0	0	0	0	0	0	0	0	0	0	0	0	0	0	0	0	0	1	0	0	0	0	0	0	0	0	0
OTU568	k__Fungi(100)	p__Ascomycota(100)	c__Sordariomycetes(100)	o__Hypocreales(100)	f__Nectriaceae(80)	g__Neonectria(79)	s__Neonectria_major(79)	65	568	0	1	0	0	0	0	0	0	0	0	0	0	0	0	0	0	0	0	0	0	0	0	0	0	0	0	0	0	0	0	0	0	0	0	0	0	0	0	0	0
OTU1347	k__Fungi(100)	p__Mucoromycota(100)	c__Mucoromycetes(100)	o__Mucorales(100)	f__Mucoraceae(100)	g__Mucor(100)	s__Mucor_hiemalis(100)	64.5	1347	2	1	0	0	0	0	0	6	1	0	0	0	0	2	8	0	0	0	1	2	0	0	0	0	0	0	0	0	0	0	1	0	0	0	0	0	0	0	0	0
OTU1330	k__Fungi(100)	p__Ascomycota(100)	c__Pezizomycetes(100)	o__Pezizales(100)	f__Ascobolaceae(100)	g__Ascobolus(100)	s__Ascobolus_sp(80)	64	1330	0	0	0	0	0	0	0	0	0	0	0	0	0	0	0	0	0	0	0	0	0	0	0	0	0	0	0	0	0	0	0	0	0	0	0	0	0	0	0	0
OTU1362	k__Fungi(100)	p__Basidiomycota(100)	c__Agaricomycetes(100)	o__Thelephorales(100)	f__Thelephoraceae(100)	unclassified	unclassified	64	1362	0	0	0	0	0	0	0	0	0	0	0	0	36	0	26	0	0	0	0	0	0	0	0	0	0	0	0	0	0	0	0	0	0	0	0	0	0	2	0	0
OTU3531	k__Fungi(100)	p__Ascomycota(98)	c__Dothideomycetes(74)	unclassified	unclassified	unclassified	unclassified	64	3531	1	12	1	15	3	9	2	0	0	0	0	0	1	0	0	11	3	0	0	0	0	0	0	0	0	0	0	0	0	0	0	0	0	0	0	0	0	0	0	0
OTU4422	k__Fungi(100)	p__Ascomycota(100)	c__Leotiomycetes(92)	o__Helotiales(91)	unclassified	unclassified	unclassified	64	4422	0	0	0	0	0	0	0	0	0	0	0	0	0	0	0	0	0	0	0	0	0	0	0	0	8	20	1	2	0	0	0	0	0	0	0	0	6	23	0	0
OTU1130	k__Fungi(100)	p__Ascomycota(100)	c__Eurotiomycetes(100)	o__Eurotiales(100)	f__Trichocomaceae(100)	g__Talaromyces(100)	s__Talaromyces_luteus(100)	63	1130	0	0	0	0	0	0	0	0	1	0	0	0	0	0	0	0	0	0	5	1	34	0	0	0	0	0	0	0	0	0	14	0	0	0	0	0	0	0	0	0
OTU1300	k__Fungi(100)	p__Ascomycota(96)	c__Archaeorhizomycetes(91)	o__Archaeorhizomycetales(85)	f__Archaeorhizomycetaceae(85)	g__Archaeorhizomyces(85)	unclassified	63	1300	0	0	0	0	0	0	61	0	0	1	0	0	0	0	0	0	0	0	0	0	0	0	0	0	0	0	0	0	0	0	0	0	0	0	0	0	0	0	0	0
OTU1335	k__Fungi(100)	p__Ascomycota(100)	c__Dothideomycetes(100)	o__Pleosporales(100)	f__Phaeosphaeriaceae(81)	g__Phaeosphaeria(70)	s__Phaeosphaeria_caricis(67)	63	1335	2	0	2	0	0	0	0	0	0	0	0	0	0	1	0	0	0	0	0	2	1	0	0	0	0	0	0	0	0	0	0	0	0	0	0	0	0	0	0	0
OTU1408	k__Fungi(100)	p__Glomeromycota(100)	c__Glomeromycetes(100)	o__Diversisporales(100)	f__unclassified_Diversisporales(100)	g__unclassified_Diversisporales(100)	s__Diversisporales_sp(100)	63	1408	0	0	0	0	0	0	0	0	6	2	0	0	0	0	0	0	0	0	5	1	6	0	0	5	0	0	0	0	0	0	0	3	19	0	0	0	0	0	0	0
OTU1365	k__Fungi(100)	p__Ascomycota(84)	unclassified	unclassified	unclassified	unclassified	unclassified	62.5	1365	0	0	0	0	0	0	0	0	0	0	0	0	0	0	0	0	0	0	0	0	0	0	0	0	0	0	0	0	0	0	0	0	0	0	0	0	0	0	0	0
OTU880	k__Fungi(100)	p__Basidiomycota(100)	c__Agaricomycetes(100)	o__Agaricales(100)	f__Bolbitiaceae(100)	g__Conocybe(100)	s__Conocybfuscimarginata(89)	62.5	880	0	0	0	0	0	0	0	0	0	0	0	0	0	0	0	0	0	0	0	0	0	0	0	0	0	0	0	0	0	0	0	0	0	0	0	0	0	0	0	0
OTU1767	k__Fungi(100)	p__Basidiomycota(100)	c__Agaricomycetes(100)	o__Thelephorales(100)	f__Thelephoraceae(100)	g__Tomentella(94)	s__Tomentella_sp(88)	62.25	1767	0	0	0	0	0	0	0	0	0	0	0	0	0	0	0	0	0	0	0	0	0	0	0	0	0	0	0	0	0	0	0	0	0	0	0	0	0	0	0	0
OTU1137	k__Fungi(100)	p__Ascomycota(100)	c__Leotiomycetes(87)	o__Helotiales(87)	f__Hyaloscyphaceae(84)	g__Hyphodiscus(73)	unclassified	62	1137	0	0	0	0	0	0	0	0	0	0	0	0	0	0	0	0	0	0	0	0	0	0	0	0	0	0	0	0	0	0	0	0	0	0	0	0	0	0	0	0
OTU1247	k__Fungi(100)	p__Ascomycota(100)	c__Leotiomycetes(95)	o__Helotiales(94)	unclassified	unclassified	unclassified	62	1247	0	0	0	0	0	0	2	1	2	1	0	0	0	0	0	0	0	0	3	7	5	2	1	5	0	0	0	0	0	0	2	4	20	1	4	2	0	0	0	0
OTU1451	k__Fungi(100)	p__Basidiomycota(100)	c__Agaricomycetes(97)	o__Agaricales(89)	unclassified	unclassified	unclassified	62	1451	0	0	0	0	0	0	0	0	0	0	0	0	0	0	0	0	0	0	0	0	0	0	0	0	0	0	0	0	0	0	0	0	0	0	0	0	0	0	0	0
OTU2007	k__Fungi(100)	p__Ascomycota(98)	c__Pezizomycetes(78)	o__Pezizales(78)	f__Pyronemataceae(75)	unclassified	unclassified	62	2007	0	0	0	0	0	0	0	0	0	0	0	0	0	0	0	0	0	0	0	0	0	0	0	0	0	0	0	0	0	0	0	0	0	0	0	0	0	0	0	0
OTU2176	k__Fungi(100)	p__Basidiomycota(100)	c__GS27(98)	o__GS27(98)	f__unclassified_GS27(98)	g__unclassified_GS27(98)	s__GS27_sp(98)	62	2176	1	1	1	0	0	0	3	6	1	0	0	2	4	3	3	0	0	0	0	3	3	0	0	0	1	0	5	0	0	0	0	0	0	0	0	0	0	0	0	0
OTU3010	k__Fungi(100)	p__Mortierellomycota(100)	c__Mortierellomycetes(100)	o__Mortierellales(100)	f__Mortierellaceae(100)	g__Mortierella(100)	unclassified	62	3010	5	1	5	0	0	0	0	0	0	0	0	0	0	0	0	0	0	0	0	0	0	0	0	0	0	0	0	0	0	0	0	0	0	0	0	0	22	0	0	0
OTU1789	k__Fungi(100)	p__unclassified_Fungi(89)	c__unclassified_Fungi(89)	o__unclassified_Fungi(89)	f__unclassified_Fungi(89)	g__unclassified_Fungi(89)	s__Fungi_sp(89)	61.75	1789	0	0	0	0	0	0	0	0	0	0	0	0	0	0	0	0	0	0	0	0	0	0	0	0	0	0	0	0	0	0	0	0	0	0	0	0	0	0	0	0
OTU1441	k__Fungi(100)	p__Mucoromycota(100)	c__Mucoromycetes(100)	o__Mucorales(100)	f__Mucoraceae(100)	g__Mucor(100)	s__Mucor_flavus(100)	61.5	1441	0	13	1	0	0	0	0	0	0	0	0	0	0	0	28	0	0	0	0	4	0	0	0	0	0	0	0	0	0	0	0	0	0	0	0	0	0	0	0	0
OTU1044	k__Fungi(100)	p__Basidiomycota(100)	c__Tremellomycetes(100)	o__Filobasidiales(100)	f__Filobasidiaceae(100)	g__Naganishia(100)	s__Naganishia_friedmannii(100)	61	1044	0	0	0	0	0	0	0	0	0	0	0	0	0	0	0	0	0	0	0	0	0	0	0	0	0	0	0	0	0	0	0	0	0	0	0	0	2	0	0	0
OTU1364	k__Fungi(100)	p__Ascomycota(100)	c__Eurotiomycetes(100)	o__Chaetothyriales(100)	f__unclassified_Chaetothyriales(61)	g__unclassified_Chaetothyriales(61)	s__Chaetothyriales_sp(61)	61	1364	0	0	0	0	0	0	0	0	0	0	0	0	0	0	0	0	0	0	0	0	0	0	0	0	0	0	0	0	0	0	0	0	0	0	0	0	0	0	0	0
OTU1931	k__Fungi(100)	p__Ascomycota(99)	c__Dothideomycetes(98)	o__Pleosporales(98)	unclassified	unclassified	unclassified	61	1931	0	0	0	0	0	0	0	10	16	0	0	0	0	0	0	0	0	0	1	0	0	0	0	0	0	0	0	0	0	0	2	0	0	0	0	0	0	0	0	0
OTU856	k__Fungi(100)	p__Ascomycota(99)	c__Dothideomycetes(66)	o__Pleosporales(64)	unclassified	unclassified	unclassified	61	856	0	0	0	0	0	0	0	0	0	0	0	0	0	0	0	0	0	0	0	0	0	0	0	0	0	0	0	0	0	0	0	0	0	0	0	0	0	0	0	0
OTU1616	k__Fungi(100)	p__Ascomycota(100)	c__Dothideomycetes(100)	o__Capnodiales(100)	f__Mycosphaerellaceae(100)	g__Ramularia(99)	s__Ramularia_cynarae(92)	60.75	1616	3	0	0	0	0	0	0	0	0	0	0	0	0	0	0	0	0	0	0	0	0	0	0	0	0	0	0	0	0	0	0	0	0	0	0	0	0	0	0	0
OTU1855	k__Fungi(100)	p__Ascomycota(100)	unclassified	unclassified	unclassified	unclassified	unclassified	60.75	1855	0	0	0	0	0	0	2	0	0	0	0	0	0	0	0	0	0	0	0	0	0	0	0	0	0	0	0	0	0	0	0	0	0	0	0	0	0	0	0	0
OTU1197	k__Fungi(100)	p__Chytridiomycota(80)	c__Spizellomycetes(78)	o__Spizellomycetales(78)	unclassified	unclassified	unclassified	60.5	1197	3	0	1	0	0	0	0	1	0	0	0	0	0	0	0	0	0	0	0	0	0	0	0	0	0	0	0	0	0	0	0	0	0	0	0	0	0	0	0	0
OTU1122	k__Fungi(100)	p__Ascomycota(100)	c__Dothideomycetes(100)	o__Pleosporales(100)	f__Sporormiaceae(98)	g__unclassified_Sporormiaceae(91)	s__Sporormiaceasp(91)	60	1122	0	0	0	0	0	0	0	0	0	0	0	0	0	0	0	0	0	0	0	0	0	0	0	0	0	0	0	0	0	0	0	0	0	0	0	0	0	0	0	0
OTU1218	k__Fungi(100)	p__Ascomycota(100)	c__Saccharomycetes(100)	o__Saccharomycetales(100)	f__Debaryomycetaceae(99)	g__Scheffersomyces(99)	s__Scheffersomyces_shehatae(99)	60	1218	0	0	0	0	0	0	0	0	0	0	0	0	0	0	0	0	0	0	50	0	0	0	0	0	0	0	0	0	0	0	0	0	0	0	0	0	0	0	0	0
OTU1250	k__Fungi(100)	p__Ascomycota(100)	c__Sordariomycetes(100)	o__Xylariales(100)	f__Xylariaceae(99)	g__Nemania(99)	unclassified	60	1250	0	0	0	0	0	0	0	0	0	0	0	0	0	0	0	0	0	0	0	0	0	0	0	0	0	0	0	0	0	0	0	0	0	0	0	0	0	0	0	0
OTU1297	k__Fungi(100)	p__Ascomycota(100)	c__Dothideomycetes(100)	o__Pleosporales(100)	f__Pleomassariaceae(68)	unclassified	unclassified	60	1297	0	0	0	0	0	0	0	35	0	0	0	3	0	0	0	0	0	1	0	0	0	0	0	0	0	0	0	0	0	0	0	0	0	0	0	0	0	0	0	0
OTU1374	k__Fungi(100)	p__Ascomycota(100)	c__Leotiomycetes(81)	o__Helotiales(81)	unclassified	unclassified	unclassified	60	1374	0	2	1	0	0	0	1	2	4	0	0	0	1	1	0	0	0	0	16	1	2	0	1	0	0	0	0	0	0	0	0	3	0	0	0	0	1	2	1	0
OTU1860	k__Fungi(100)	p__Basidiomycota(100)	c__Agaricomycetes(100)	o__Agaricales(100)	f__Inocybaceae(100)	g__Inocybe(100)	s__Inocybobsoleta(88)	60	1860	0	0	0	0	0	0	0	0	0	0	0	0	0	0	0	0	0	0	0	0	0	0	0	0	0	0	0	0	0	0	0	0	0	0	0	0	0	0	0	0
OTU412	k__Fungi(100)	p__Mortierellomycota(100)	c__Mortierellomycetes(100)	o__Mortierellales(100)	f__Mortierellaceae(100)	g__Mortierella(100)	s__Mortierella_amoeboidea(100)	60	412	0	0	0	0	0	0	0	0	0	0	0	0	0	0	0	0	0	0	0	0	0	0	0	0	0	0	0	0	0	0	0	0	0	0	0	0	0	0	0	0
OTU759	k__Fungi(100)	p__Ascomycota(100)	c__Eurotiomycetes(100)	o__Chaetothyriales(100)	f__Herpotrichiellaceae(100)	g__Capronia(68)	s__Capronia_sp(65)	60	759	0	0	0	0	0	0	0	1	0	0	1	0	0	0	0	0	0	0	0	33	0	0	0	0	0	0	0	0	0	0	0	0	0	0	0	0	0	0	0	0
OTU1257	k__Fungi(100)	p__Ascomycota(100)	c__Leotiomycetes(99)	o__Helotiales(85)	f__Leotiaceae(82)	g__Alatospora(72)	s__Alatospora_pulchella(67)	59.75	1257	0	0	0	0	0	0	0	0	0	0	0	0	0	0	0	0	0	0	0	0	0	0	0	0	0	0	0	0	0	0	0	0	0	0	0	0	2	0	0	0
OTU1644	k__Fungi(100)	p__Mucoromycota(100)	c__Mucoromycetes(100)	o__Mucorales(100)	f__Cunninghamellaceae(94)	g__Absidia(94)	unclassified	59.5	1644	0	0	0	0	0	0	0	0	0	0	0	0	0	0	0	0	0	0	0	0	0	0	0	0	0	0	0	0	0	0	0	0	0	0	0	0	0	0	0	0
OTU508	k__Fungi(100)	p__Ascomycota(100)	c__Leotiomycetes(98)	o__Helotiales(98)	f__Helotiales_fam_Incertasedis(75)	unclassified	unclassified	59.5	508	0	0	0	0	0	0	0	0	0	0	0	0	2	0	0	0	0	2	0	0	0	0	0	0	9	9	1	0	0	0	0	0	0	0	0	0	0	0	0	0
OTU1263	k__Fungi(100)	p__Ascomycota(99)	unclassified	unclassified	unclassified	unclassified	unclassified	59	1263	0	0	0	0	0	0	0	0	0	0	0	0	0	0	0	0	0	0	0	0	0	0	0	0	0	0	0	0	0	0	0	0	0	0	0	0	0	0	0	0
OTU1652	k__Fungi(100)	p__Ascomycota(97)	unclassified	unclassified	unclassified	unclassified	unclassified	59	1652	2	0	1	0	0	0	0	0	0	0	0	0	0	0	0	0	0	0	0	0	0	0	0	0	0	0	0	0	0	0	0	0	0	0	0	0	0	0	0	0
OTU4085	k__Fungi(100)	p__Ascomycota(100)	c__Leotiomycetes(100)	o__Helotiales(100)	f__Dermateaceae(100)	g__Pezicula(83)	s__Pezicula_brunnea(72)	59	4085	0	0	0	0	0	0	0	0	0	0	0	0	0	0	0	2	3	0	0	0	0	0	0	0	0	0	0	3	2	0	0	0	0	0	1	0	0	0	0	0
OTU1676	k__Fungi(100)	p__Ascomycota(86)	c__Sordariomycetes(69)	unclassified	unclassified	unclassified	unclassified	58.5	1676	0	0	0	0	0	0	0	0	0	0	0	0	0	0	0	0	0	0	0	0	0	0	0	0	0	0	0	0	0	0	0	0	0	0	0	0	0	0	0	0
OTU1030	k__Fungi(100)	p__Ascomycota(98)	c__Lecanoromycetes(97)	o__Ostropales(97)	f__Stictidaceae(97)	g__Cryptodiscus(97)	s__Cryptodiscus_sp(66)	58	1030	0	1	0	0	0	0	23	2	12	3	0	1	0	0	0	0	0	0	1	6	0	0	0	0	0	0	0	0	0	0	0	0	0	0	0	0	0	0	0	0
OTU1220	k__Fungi(100)	p__Basidiomycota(100)	c__Agaricomycetes(99)	o__Agaricales(99)	f__Tricholomataceae(98)	g__Mycena(91)	unclassified	58	1220	0	0	0	0	0	0	0	0	1	42	11	4	0	0	0	0	0	0	0	0	0	0	0	0	0	0	0	0	0	0	0	0	0	0	0	0	0	0	0	0
OTU1369	k__Fungi(100)	p__Basidiomycota(100)	c__Agaricomycetes(100)	o__Cantharellales(100)	f__Botryobasidiaceae(100)	g__Botryohypochnus(100)	s__Botryohypochnus_isabellinus(100)	58	1369	0	8	0	0	0	0	0	0	0	0	0	0	1	0	0	0	0	0	46	3	0	0	0	0	0	0	0	0	0	0	0	0	0	0	0	0	0	0	0	0
OTU606	k__Fungi(100)	p__Ascomycota(100)	c__Sordariomycetes(94)	o__Sordariales(94)	unclassified	unclassified	unclassified	58	606	0	0	0	0	0	0	0	0	0	0	0	0	0	0	0	0	0	0	0	0	0	0	0	0	0	0	0	0	0	0	0	0	0	0	0	0	0	1	0	0
OTU1445	k__Fungi(100)	p__Ascomycota(100)	c__Eurotiomycetes(100)	o__Eurotiales(100)	f__Elaphomycetaceae(100)	g__Elaphomyces(100)	s__Elaphomyces_granulatus(78)	57.5	1445	0	0	0	0	0	0	0	0	0	0	0	0	0	0	0	0	0	0	0	0	0	0	0	0	0	0	0	0	0	0	0	0	0	0	0	0	0	0	0	0
OTU2884	k__Fungi(100)	p__Ascomycota(100)	c__Dothideomycetes(99)	o__Pleosporales(99)	f__Leptosphaeriaceae(60)	unclassified	unclassified	57	2884	0	0	0	0	0	0	0	0	0	0	0	0	0	0	0	0	0	0	0	0	0	0	0	0	0	0	0	0	0	0	0	0	0	0	0	0	0	0	0	0
OTU621	k__Fungi(100)	p__Ascomycota(100)	unclassified	unclassified	unclassified	unclassified	unclassified	57	621	0	0	0	0	0	0	1	0	0	0	0	0	0	0	0	0	0	0	0	0	0	0	0	0	0	0	0	0	0	0	0	0	0	0	0	0	0	0	0	0
OTU4312	k__Fungi(100)	p__Ascomycota(100)	c__Leotiomycetes(99)	o__Helotiales(99)	f__Helotiales_fam_Incertasedis(69)	g__Chalara(69)	s__Chalara_pseudoaffinis(69)	56.75	4312	0	0	0	0	0	0	0	0	0	0	0	0	0	0	0	0	0	0	0	0	0	0	0	0	0	0	0	0	0	0	0	0	0	0	0	0	0	0	0	0
OTU1519	k__Fungi(100)	p__Ascomycota(100)	c__Eurotiomycetes(99)	o__Chaetothyriales(97)	f__Herpotrichiellaceae(87)	g__Cladophialophora(87)	unclassified	56.5	1519	0	1	9	3	0	1.5	0	0	0	0	0	0	0	0	2	0	0	0	0	0	0	0	0	0	0	0	0	0	0	0	0	0	0	0	0	0	0	0	0	0
OTU1589	k__Fungi(100)	p__Ascomycota(87)	unclassified	unclassified	unclassified	unclassified	unclassified	56.5	1589	0	0	0	0	0	0	0	0	0	0	0	0	0	0	0	0	0	0	0	0	0	0	0	0	0	0	0	0	0	0	0	0	0	0	0	0	0	0	0	0
OTU1817	k__Fungi(100)	p__Basidiomycota(100)	c__Tremellomycetes(100)	o__Filobasidiales(100)	f__Filobasidiaceae(100)	g__Filobasidium(100)	s__Filobasidium_magnum(100)	56.5	1817	0	0	0	0	0	0	0	0	0	0	0	0	0	0	0	0	0	0	0	0	0	0	0	0	0	0	0	0	0	0	0	0	0	0	0	0	0	0	0	0
OTU1827	k__Fungi(100)	p__Ascomycota(100)	c__Dothideomycetes(100)	o__Pleosporales(100)	f__Pleosporaceae(100)	g__Alternaria(100)	s__Alternaria_metachromatica(100)	56.25	1827	0	0	0	0	0	0	0	0	0	0	0	0	0	0	0	0	0	0	0	0	0	0	0	0	0	0	0	0	0	0	0	1	0	0	0	0	0	0	0	0
OTU3877	k__Fungi(100)	p__Ascomycota(100)	c__Dothideomycetes(100)	o__Venturiales(100)	f__Venturiaceae(99)	g__Pseudoanungitea(98)	s__Pseudoanungitea_vaccinii(98)	56.25	3877	0	0	0	0	0	0	0	0	0	0	0	0	0	0	0	0	0	0	0	0	0	0	0	0	0	0	0	0	0	0	0	0	0	0	0	0	0	0	0	0
OTU1405	k__Fungi(100)	p__Basidiomycota(95)	c__Agaricomycetes(87)	unclassified	unclassified	unclassified	unclassified	56	1405	0	1	3	0	0	0	0	0	0	0	0	0	0	0	0	0	0	0	0	0	0	0	0	0	0	0	0	0	0	0	0	0	0	0	0	0	0	0	0	0
OTU1434	k__Fungi(100)	p__Basidiomycota(100)	c__Agaricomycetes(100)	o__Polyporales(100)	f__Meruliaceae(100)	g__Scopuloides(100)	s__Scopuloides_hydnoides(100)	56	1434	2	3	0	0	0	0	0	0	0	0	0	0	8	0	0	0	0	0	0	0	0	0	0	0	0	0	0	0	0	0	0	0	0	0	0	0	0	0	0	0
OTU1492	k__Fungi(100)	p__Basidiomycota(100)	c__Agaricomycetes(100)	o__Sebacinales(100)	f__Sebacinaceae(100)	g__Efibulobasidium(100)	s__Efibulobasidium_albescens(100)	56	1492	0	0	0	0	0	0	0	0	0	0	0	0	0	0	0	0	0	0	0	0	0	0	0	0	0	0	0	0	0	0	0	0	0	0	0	0	0	0	0	0
OTU1540	k__Fungi(100)	p__Basidiomycota(100)	c__Agaricomycetes(100)	o__Sebacinales(100)	f__Sebacinaceae(100)	g__Sebacina(100)	s__Sebacina_sp(100)	56	1540	0	0	0	0	0	0	0	1	0	0	0	0	0	0	0	0	0	0	0	1	0	0	0	0	0	0	0	0	0	0	1	0	0	0	0	0	0	0	0	0
OTU2376	k__Fungi(100)	p__Ascomycota(100)	c__Eurotiomycetes(100)	o__unclassified_Eurotiomycetes(96)	f__unclassified_Eurotiomycetes(96)	g__unclassified_Eurotiomycetes(96)	s__Eurotiomycetes_sp(96)	56	2376	0	0	0	0	0	0	0	0	0	0	0	0	0	0	0	0	0	0	0	0	0	0	0	0	0	0	0	0	0	0	0	0	0	0	0	0	0	0	0	0
OTU346	k__Fungi(100)	p__Mortierellomycota(100)	c__Mortierellomycetes(100)	o__Mortierellales(100)	f__Mortierellaceae(100)	g__Mortierella(100)	s__Mortierella_pseudozygospora(100)	56	346	0	0	8	0	0	0	12	5	0	0	0	0	0	5	0	0	0	0	0	0	0	0	0	0	0	0	0	0	0	0	0	2	1	0	0	0	0	0	0	0
OTU981	k__Fungi(100)	p__Basidiomycota(100)	c__Agaricomycetes(100)	o__Sebacinales(99)	f__Serendipitaceae(95)	g__Serendipita(95)	s__Serendipita_sp(95)	56	981	0	0	0	0	0	0	0	0	56	0	0	0	0	0	0	0	0	0	0	0	0	0	0	0	0	0	0	0	0	0	0	0	0	0	0	0	0	0	0	0
OTU1965	k__Fungi(100)	p__Ascomycota(100)	c__Leotiomycetes(85)	o__Helotiales(74)	f__Leotiaceae(69)	unclassified	unclassified	55.75	1965	1	0	0	0	0	0	0	0	0	0	0	0	0	0	2	0	0	0	0	0	0	0	0	0	0	0	0	0	0	0	0	0	0	0	0	0	0	0	0	0
OTU1629	k__Fungi(100)	p__Ascomycota(100)	c__Eurotiomycetes(100)	o__Chaetothyriales(100)	f__Herpotrichiellaceae(100)	g__Veronaea(100)	s__Veronaea_japonica(99)	55.5	1629	0	0	0	0	0	0	0	0	0	0	0	0	0	0	0	0	0	0	0	0	0	0	0	0	0	0	0	0	0	0	0	0	0	0	0	0	0	0	0	0
OTU1915	k__Fungi(100)	p__Ascomycota(97)	c__Sordariomycetes(84)	unclassified	unclassified	unclassified	unclassified	55.5	1915	0	0	0	0	0	0	0	0	0	0	0	0	0	0	0	0	0	0	0	0	0	0	0	0	0	0	0	0	0	0	0	0	0	0	0	0	0	0	0	0
OTU3447	k__Fungi(100)	p__Basidiomycota(100)	c__Agaricomycetes(100)	o__Sebacinales(100)	f__Sebacinaceae(100)	g__Sebacina(100)	s__Sebacina_sp(100)	55.5	3447	0	0	0	0	0	0	0	0	0	0	0	0	0	0	0	0	0	0	0	0	0	0	0	0	0	0	0	0	0	0	0	0	0	0	0	0	0	0	0	0
OTU4413	k__Fungi(100)	p__Ascomycota(100)	c__Eurotiomycetes(100)	o__Eurotiales(100)	f__Trichocomaceae(100)	g__Talaromyces(100)	unclassified	55.25	4413	0	0	0	0	0	0	1	1	0	0	0	0	0	0	0	0	0	0	0	0	4	0	0	0	0	0	0	0	0	0	0	0	0	0	0	0	0	0	0	0
OTU1179	k__Fungi(100)	p__Ascomycota(100)	c__Dothideomycetes(100)	o__Pleosporales(100)	f__Biatriosporaceae(67)	g__Biatriospora(67)	s__Biatriospora_mackinnonii(67)	55	1179	0	1	0	0	0	0	0	0	0	0	0	0	0	0	0	0	0	0	0	0	1	0	0	0	0	0	0	0	0	0	0	0	0	0	0	0	0	0	0	0
OTU1193	k__Fungi(100)	p__Ascomycota(99)	c__Sordariomycetes(89)	o__Microascales(62)	unclassified	unclassified	unclassified	55	1193	0	0	0	0	0	0	0	0	0	0	0	0	0	0	0	0	0	0	0	0	0	0	0	0	0	0	0	0	0	0	0	0	0	0	0	0	0	0	0	0
OTU1306	k__Fungi(100)	p__Ascomycota(99)	c__GS37(92)	o__GS37(92)	f__unclassified_GS37(92)	g__unclassified_GS37(92)	s__GS37_sp(92)	55	1306	0	0	2	0	0	0	6	9	10	1	0	0	0	0	0	0	0	0	9	3	5	0	0	0	0	0	0	0	0	0	0	0	0	0	0	0	0	0	0	0
OTU1378	k__Fungi(100)	p__Ascomycota(95)	unclassified	unclassified	unclassified	unclassified	unclassified	55	1378	0	0	0	0	0	0	0	0	0	0	0	0	0	0	0	0	0	0	0	0	0	0	0	0	0	0	0	0	0	0	0	0	12	0	43	0	0	0	0	0
OTU1386	k__Fungi(100)	p__Basidiomycota(100)	c__Microbotryomycetes(100)	o__Microbotryomycetes_ord_Incertasedis(100)	f__Chrysozymaceae(100)	g__Slooffia(100)	s__Slooffia_cresolica(100)	55	1386	0	0	0	0	0	0	0	3	3	0	2	0	0	0	0	0	0	0	1	2	7	0	0	0	3	0	0	0	0	0	6	9	8	0	0	0	1	0	0	0
OTU1500	k__Fungi(100)	p__Basidiomycota(100)	c__Agaricomycetes(100)	o__Agaricales(100)	f__Cortinariaceae(100)	g__Cortinarius(100)	unclassified	55	1500	18	15	1	0	0	0	0	0	0	0	0	0	5	1	8	0	0	0	0	0	0	0	0	0	0	0	0	0	0	0	0	0	0	0	0	0	0	0	0	0
OTU1673	k__Fungi(100)	p__Basidiomycota(100)	c__Agaricomycetes(99)	o__Agaricales(99)	f__Inocybaceae(97)	g__Inocybe(97)	unclassified	55	1673	0	0	0	0	0	0	0	0	0	0	0	0	0	0	0	0	0	0	0	0	0	0	0	0	0	0	0	0	0	0	0	0	0	0	0	0	0	0	0	0
OTU1350	k__Fungi(100)	p__Ascomycota(100)	c__Sordariomycetes(100)	o__Sordariales(99)	f__Lasiosphaeriaceae(97)	g__Apiosordaria(93)	s__Apiosordaria_otanii(93)	54	1350	0	0	2	0	0	0	0	0	0	0	0	0	0	0	0	0	0	0	0	0	0	0	0	0	0	0	0	0	0	0	0	0	0	0	0	0	3	0	0	0
OTU1402	k__Fungi(100)	p__Basidiomycota(100)	c__Agaricomycetes(100)	o__Boletales(100)	f__Melanogastraceae(100)	g__Melanogaster(100)	s__Melanogaster_macrosporus(91)	54	1402	0	0	0	0	0	0	0	0	0	0	0	0	0	0	0	0	0	0	0	0	0	0	0	0	0	0	0	0	0	0	0	0	0	0	0	0	0	0	0	0
OTU2778	k__Fungi(100)	p__Ascomycota(100)	c__Sordariomycetes(99)	o__Diaporthales(97)	f__unclassified_Diaporthales(96)	g__unclassified_Diaporthales(96)	s__Diaporthales_sp(96)	54	2778	0	0	0	0	0	0	0	0	0	0	0	0	0	0	0	0	0	0	0	0	0	0	0	0	0	0	0	0	0	0	9	10	4	0	0	0	0	0	0	0
OTU2911	k__Fungi(100)	p__Ascomycota(99)	c__Sordariomycetes(61)	unclassified	unclassified	unclassified	unclassified	54	2911	0	0	0	0	0	0	0	0	0	0	0	0	0	0	0	0	0	0	0	0	0	0	0	0	0	0	0	0	0	0	0	0	0	0	0	0	0	0	0	0
OTU649	k__Fungi(100)	p__Ascomycota(100)	c__Sordariomycetes(100)	o__Chaetosphaeriales(100)	f__Chaetosphaeriaceae(100)	g__Chaetosphaeria(81)	s__Chaetosphaeria_sp(81)	54	649	12	6	9	0	0	0	0	0	0	0	0	0	0	0	0	0	0	0	0	0	0	0	0	0	0	0	0	0	0	0	0	0	0	0	0	0	4	0	0	0
OTU1355	k__Fungi(100)	p__Ascomycota(100)	c__Sordariomycetes(99)	unclassified	unclassified	unclassified	unclassified	53	1355	5	6	6	0	0	0	0	0	0	0	0	0	0	0	0	0	0	0	0	0	0	0	0	0	0	0	0	0	0	0	0	0	0	0	0	0	0	31	5	0
OTU2070	k__Fungi(100)	p__unclassified_Fungi(97)	c__unclassified_Fungi(97)	o__unclassified_Fungi(97)	f__unclassified_Fungi(97)	g__unclassified_Fungi(97)	s__Fungi_sp(97)	53	2070	0	0	0	0	0	0	0	0	0	0	2	4	0	0	0	0	0	0	0	0	0	8	5	6	0	0	0	0	0	0	0	0	0	0	0	0	0	0	0	0
OTU236	k__Fungi(100)	p__Basidiomycota(100)	c__Agaricomycetes(100)	o__Agaricales(100)	f__Tricholomataceae(100)	g__Mycena(100)	s__Mycena_olida(100)	53	236	0	0	0	0	0	0	0	0	0	0	0	0	0	0	0	0	0	0	0	0	0	0	0	0	0	0	0	0	0	0	0	0	0	0	0	0	0	0	0	0
OTU4502	k__Fungi(100)	p__Ascomycota(100)	c__Pezizomycetes(100)	o__Pezizales(100)	f__Pyronemataceae(100)	g__Trichophaea(100)	s__Trichophaea_woolhopeia(100)	53	4502	0	0	0	0	0	0	0	5	1	0	0	0	0	0	0	0	0	0	0	0	0	0	0	0	0	0	0	0	0	0	1	0	0	0	0	0	0	0	0	0
OTU1415	k__Fungi(100)	p__Ascomycota(99)	c__Leotiomycetes(73)	o__Helotiales(69)	unclassified	unclassified	unclassified	52.75	1415	0	0	0	0	0	0	1	0	3	0	0	0	0	1	0	0	0	0	0	0	0	0	0	0	0	0	0	0	0	0	0	0	0	0	0	0	0	0	0	0
OTU1410	k__Fungi(100)	p__Ascomycota(100)	c__Sordariomycetes(100)	o__Xylariales(100)	f__Diatrypaceae(100)	g__Monosporascus(95)	unclassified	52	1410	0	0	0	0	0	0	0	0	0	0	0	0	0	0	0	0	0	0	0	0	0	0	0	0	0	0	0	0	0	0	0	0	0	0	0	0	0	0	0	0
OTU1943	k__Fungi(100)	p__Basidiomycota(100)	c__Agaricomycetes(100)	o__Sebacinales(100)	f__Sebacinaceae(100)	g__Sebacina(83)	unclassified	52	1943	0	0	0	0	0	0	0	0	0	0	0	0	0	0	0	0	0	0	26	0	4	0	0	0	0	0	0	0	0	0	1	0	0	0	0	0	0	0	0	0
OTU1960	k__Fungi(100)	p__Ascomycota(100)	c__Eurotiomycetes(100)	o__Eurotiales(87)	f__Trichocomaceae(87)	g__Talaromyces(86)	unclassified	52	1960	0	0	0	0	0	0	0	0	0	0	0	0	0	0	0	0	0	0	0	0	0	0	0	0	0	0	0	0	0	0	0	0	0	0	0	0	0	0	0	0
OTU2140	k__Fungi(100)	p__Basidiomycota(100)	unclassified	unclassified	unclassified	unclassified	unclassified	52	2140	0	0	0	0	0	0	0	0	0	0	0	0	0	0	0	0	0	0	0	0	0	0	0	0	0	0	0	0	0	0	0	3	0	0	0	0	0	0	0	0
OTU1996	k__Fungi(100)	p__Ascomycota(98)	c__Sordariomycetes(87)	o__Xylariales(83)	f__Xylariaceae(61)	unclassified	unclassified	51.75	1996	0	0	0	0	0	0	0	0	0	0	0	0	0	0	0	0	0	0	0	0	0	0	0	0	0	0	1	0	0	0	0	0	0	0	0	0	0	0	0	0
OTU1919	k__Fungi(100)	p__unclassified_Fungi(80)	c__unclassified_Fungi(80)	o__unclassified_Fungi(80)	f__unclassified_Fungi(80)	g__unclassified_Fungi(80)	s__Fungi_sp(80)	51.5	1919	0	0	0	1	2	1.5	0	0	0	0	0	0	0	0	0	1	5	0	0	0	0	0	0	0	0	0	0	3	0	1	0	0	0	0	0	0	0	0	0	0
OTU3603	k__Fungi(100)	p__Basidiomycota(100)	c__Geminibasidiomycetes(100)	o__Geminibasidiales(100)	f__Geminibasidiaceae(100)	g__Geminibasidium(100)	s__Geminibasidium_sp(98)	51.25	3603	0	0	0	0	0	0	0	1	3	0	0	0	0	0	0	0	0	0	6	3	2	0	0	0	0	0	0	0	0	0	0	0	0	0	0	0	3	0	0	0
OTU1209	k__Fungi(100)	p__Ascomycota(100)	c__Dothideomycetes(87)	o__Pleosporales(87)	unclassified	unclassified	unclassified	51	1209	0	0	0	0	0	0	4	5	0	0	0	0	0	0	0	0	0	0	5	13	24	0	0	0	0	0	0	0	0	0	0	0	0	0	0	0	0	0	0	0
OTU1313	k__Fungi(100)	p__Ascomycota(100)	c__Eurotiomycetes(100)	o__Chaetothyriales(100)	f__Herpotrichiellaceae(98)	unclassified	unclassified	51	1313	3	4	4	0	0	0	0	0	0	0	0	0	0	1	0	0	0	0	0	0	0	0	0	0	0	0	0	0	0	0	0	0	0	0	0	0	0	0	0	0
OTU1512	k__Fungi(100)	p__Basidiomycota(99)	c__GS27(96)	o__GS27(96)	f__unclassified_GS27(96)	g__unclassified_GS27(96)	s__GS27_sp(96)	51	1512	0	0	0	0	0	0	0	0	0	0	0	0	0	0	0	0	0	0	0	0	0	0	0	0	0	0	0	0	0	0	0	0	0	0	0	0	0	0	0	0
OTU2161	k__Fungi(100)	p__Glomeromycota(100)	c__Glomeromycetes(100)	o__Glomerales(100)	f__Glomeraceae(100)	g__unclassified_Glomeraceae(62)	s__Glomeraceasp(62)	51	2161	0	0	0	0	0	0	0	0	1	0	8	1	0	0	0	0	0	0	0	0	0	0	0	0	0	0	0	0	0	0	0	0	0	0	0	0	0	0	0	0
OTU3204	k__Fungi(100)	p__Ascomycota(98)	c__Archaeorhizomycetes(90)	o__Archaeorhizomycetales(90)	f__Archaeorhizomycetaceae(90)	g__Archaeorhizomyces(90)	s__Archaeorhizomyces_sp(89)	51	3204	0	0	0	0	0	0	6	1	21	0	0	0	0	0	0	0	0	0	0	3	1	0	0	0	0	0	0	0	0	0	0	0	0	0	0	0	0	0	0	0
OTU3726	k__Fungi(100)	p__Ascomycota(95)	c__Lecanoromycetes(61)	unclassified	unclassified	unclassified	unclassified	51	3726	0	0	0	0	0	0	0	0	0	0	0	0	0	0	0	0	0	0	0	0	0	0	0	0	0	0	0	0	0	0	0	0	0	0	0	0	0	0	0	0
OTU988	k__Fungi(100)	p__Basidiomycota(100)	c__Agaricomycetes(100)	o__Trechisporales(100)	f__Hydnodontaceae(100)	g__Trechispora(100)	s__Trechispora_sp(74)	51	988	3	6	0	0	0	0	0	0	0	0	0	0	2	0	0	0	0	0	0	0	0	0	0	0	0	0	0	0	0	0	0	0	0	0	0	0	0	0	0	0
OTU1689	k__Fungi(100)	p__Basidiomycota(100)	c__Agaricomycetes(100)	o__Russulales(100)	f__Russulaceae(100)	g__Russula(100)	s__Russula_olivacea(96)	50.5	1689	1	2	8	0	13	6.5	0	0	0	0	0	0	0	4	12	0	1	1	0	0	0	0	0	0	0	0	2	0	0	0	0	0	0	0	0	0	0	0	0	0
OTU1698	k__Fungi(100)	p__Ascomycota(100)	c__Leotiomycetes(100)	o__Thelebolales(83)	f__Pseudeurotiaceae(82)	g__Pseudeurotium(62)	unclassified	50.5	1698	0	2	0	0	0	0	0	0	0	0	0	0	0	0	0	0	0	0	0	0	0	0	0	0	1	0	0	0	0	0	0	0	0	0	0	0	0	0	0	0
OTU408	k__Fungi(100)	p__Ascomycota(100)	c__Sordariomycetes(100)	o__Hypocreales(100)	f__Hypocreales_fam_Incertasedis(99)	g__Trichothecium(99)	s__Trichothecium_ovalisporum(96)	50.5	408	2	1	0	0	0	0	1	0	0	0	0	0	0	0	0	0	0	0	2	2	1	0	0	0	0	0	0	0	0	0	0	1	0	0	0	0	0	0	0	0
OTU1506	k__Fungi(100)	p__Basidiomycota(100)	c__Agaricomycetes(100)	o__Boletales(100)	f__Pisolithaceae(100)	g__Pisolithus(100)	s__Pisolithus_arhizus(100)	50	1506	0	0	0	0	0	0	0	0	0	0	0	0	0	0	0	0	0	0	0	0	0	0	0	0	0	0	0	0	0	0	2	0	0	0	0	0	0	0	0	0
OTU786	k__Fungi(100)	p__Ascomycota(100)	c__Dothideomycetes(100)	o__Minutisphaerales(100)	f__Minutisphaeraceae(100)	g__Minutisphaera(100)	s__Minutisphaera_japonica(84)	50	786	0	0	0	0	0	0	0	0	0	0	0	0	0	0	0	0	0	0	0	0	0	0	0	0	0	0	0	0	0	0	0	1	2	0	0	0	0	0	0	0
OTU903	k__Fungi(100)	p__Ascomycota(100)	c__Leotiomycetes(98)	o__Helotiales(98)	f__Helotiales_fam_Incertasedis(62)	g__Leptodontidium(61)	s__Leptodontidium_trabinellum(60)	50	903	0	0	0	0	0	0	0	0	0	0	0	0	0	0	0	0	0	0	0	0	0	0	0	0	0	0	1	0	0	0	0	0	0	0	0	0	0	0	0	0
OTU944	k__Fungi(100)	p__Ascomycota(100)	c__Sordariomycetes(100)	o__Hypocreales(100)	f__Hypocreaceae(99)	g__Trichoderma(99)	s__Trichoderma_moravicum(85)	50	944	0	0	0	0	0	0	0	0	0	0	0	0	0	0	0	0	0	0	0	0	0	0	0	0	0	0	0	0	0	0	0	0	0	0	0	0	0	0	0	0
OTU1273	k__Fungi(100)	p__Basidiomycota(100)	c__Cystobasidiomycetes(96)	o__Erythrobasidiales(95)	f__Erythrobasidiales_fam_Incertasedis(87)	g__Sakaguchia(87)	s__Sakaguchia_lamellibrachiae(76)	49	1273	3	16	26	0	0	0	0	0	0	0	0	0	0	1	1	0	0	0	0	0	0	0	0	0	0	0	0	0	0	0	0	0	0	0	0	0	0	0	0	0
OTU1314	k__Fungi(100)	p__Ascomycota(100)	c__Orbiliomycetes(100)	o__Orbiliales(100)	f__Orbiliaceae(100)	g__Dactylella(98)	s__Dactylella_rhopalota(98)	49	1314	0	26	2	0	0	0	0	2	0	0	0	0	0	0	1	0	0	0	0	0	0	0	0	0	0	0	0	0	0	0	0	0	0	0	0	0	0	0	0	0
OTU1337	k__Fungi(100)	p__Ascomycota(100)	c__Dothideomycetes(100)	o__Pleosporales(100)	f__Phaeosphaeriaceae(94)	g__Paraphoma(85)	s__Paraphoma_chrysanthemicola(85)	49	1337	0	0	0	0	0	0	0	0	0	0	0	0	0	0	0	0	0	0	0	0	0	0	0	0	0	0	0	0	0	0	0	0	0	0	0	0	0	0	0	0
OTU1455	k__Fungi(100)	p__Ascomycota(100)	c__Eurotiomycetes(100)	o__Chaetothyriales(100)	f__Herpotrichiellaceae(100)	g__Cladophialophora(100)	s__Cladophialophora_chaetospira(71)	49	1455	0	0	0	0	0	0	2	39	0	0	3	0	0	0	0	0	0	0	0	2	3	0	0	0	0	0	0	0	0	0	0	0	0	0	0	0	0	0	0	0
OTU1768	k__Fungi(100)	p__Basidiomycota(100)	c__Tremellomycetes(100)	o__Cystofilobasidiales(100)	f__Cystofilobasidiaceae(100)	g__Cystofilobasidium(100)	s__Cystofilobasidium_capitatum(100)	49	1768	2	2	4	0	0	0	0	0	0	0	0	0	0	0	0	0	0	0	0	0	0	0	0	0	0	0	0	0	0	0	0	0	0	0	0	0	0	0	0	0
OTU1920	k__Fungi(100)	p__Ascomycota(100)	c__Eurotiomycetes(100)	o__Chaetothyriales(100)	f__Herpotrichiellaceae(100)	g__Capronia(96)	s__Capronia_pilosella(95)	49	1920	0	2	33	0	0	0	0	0	0	0	0	0	0	0	0	0	0	0	0	0	0	0	0	0	0	0	0	0	0	0	0	0	1	0	0	0	0	1	0	0
OTU3980	k__Fungi(100)	p__Ascomycota(99)	c__Dothideomycetes(96)	o__Pleosporales(96)	f__Sporormiaceae(93)	g__Preussia(91)	s__Preussia_sp(81)	49	3980	0	0	0	0	0	0	0	0	0	0	0	0	0	0	0	0	0	0	0	0	0	0	0	0	0	0	0	0	0	0	0	0	0	0	0	0	0	0	0	0
OTU2320	k__Fungi(100)	p__Basidiomycota(100)	c__Microbotryomycetes(100)	o__Sporidiobolales(98)	f__Sporidiobolaceae(98)	g__Sporobolomyces(98)	s__Sporobolomyces_sp(98)	48.75	2320	0	0	0	0	0	0	0	0	0	0	0	0	0	0	0	0	0	0	0	0	0	0	0	0	0	0	0	0	0	0	0	0	0	0	0	0	0	0	0	0
OTU3844	k__Fungi(100)	p__Ascomycota(100)	c__Leotiomycetes(97)	o__Helotiales(89)	f__Leotiaceae(86)	g__Alatospora(80)	unclassified	48.75	3844	0	0	0	0	0	0	0	0	0	0	0	0	0	0	0	0	0	0	0	0	0	0	0	0	0	0	0	0	0	0	0	0	0	0	0	0	0	0	0	0
OTU1051	k__Fungi(100)	p__Ascomycota(100)	c__Dothideomycetes(100)	o__Pleosporales(100)	f__Dictyosporiaceae(100)	g__Pseudodictyosporium(100)	s__Pseudodictyosporium_elegans(100)	48	1051	0	0	0	0	0	0	0	0	0	0	0	0	0	0	0	0	0	0	14	5	2	2	0	2	0	0	0	0	0	0	0	0	0	0	0	0	0	0	0	0
OTU1223	k__Fungi(100)	p__Ascomycota(87)	unclassified	unclassified	unclassified	unclassified	unclassified	48	1223	0	0	0	0	0	0	2	0	2	0	0	0	0	0	0	0	0	0	0	0	3	0	0	0	0	0	0	0	0	0	1	0	8	0	0	0	0	0	0	0
OTU1358	k__Fungi(100)	p__Basidiomycota(100)	c__Agaricomycetes(100)	o__Agaricales(100)	f__Tricholomataceae(100)	g__Mycena(100)	s__Mycena_pura(91)	48	1358	1	5	1	0	0	0	0	0	0	0	0	0	2	3	0	0	0	0	0	0	0	0	0	0	2	0	0	0	0	0	0	0	0	0	0	0	0	0	0	0
OTU1407	k__Fungi(100)	p__Ascomycota(99)	c__Eurotiomycetes(87)	o__Onygenales(68)	unclassified	unclassified	unclassified	48	1407	0	0	0	0	0	0	0	0	0	0	0	0	0	0	0	0	0	0	0	0	0	0	0	0	0	0	0	0	0	0	0	0	0	0	0	0	0	0	0	0
OTU1504	k__Fungi(100)	p__Ascomycota(100)	c__Dothideomycetes(99)	o__Pleosporales(99)	f__Pleomassariaceae(60)	unclassified	unclassified	48	1504	0	0	0	0	0	0	0	0	0	0	0	0	0	0	0	0	0	0	0	0	0	0	0	0	0	0	0	0	0	0	0	0	0	0	0	0	0	0	0	0
OTU1571	k__Fungi(100)	p__Basidiomycota(100)	c__Agaricomycetes(100)	o__Geastrales(99)	f__Geastraceae(99)	g__Geastrum(99)	unclassified	48	1571	0	0	0	0	0	0	0	0	0	0	0	0	0	0	0	0	0	0	0	0	0	0	0	0	0	0	0	0	0	0	0	0	0	0	0	0	0	0	0	0
OTU2131	k__Fungi(100)	p__unclassified_Fungi(90)	c__unclassified_Fungi(90)	o__unclassified_Fungi(90)	f__unclassified_Fungi(90)	g__unclassified_Fungi(90)	s__Fungi_sp(90)	48	2131	0	0	0	0	0	0	0	0	0	0	0	0	0	0	0	0	0	0	0	0	0	0	0	0	0	0	0	0	0	0	0	0	0	0	0	0	0	0	0	0
OTU4540	k__Fungi(100)	p__Ascomycota(100)	c__Leotiomycetes(95)	o__Helotiales(90)	unclassified	unclassified	unclassified	48	4540	0	0	0	0	0	0	0	0	0	0	0	0	0	0	0	0	0	0	0	0	0	0	0	0	0	0	0	0	0	0	0	0	0	0	0	0	0	0	0	0
OTU846	k__Fungi(100)	p__Ascomycota(100)	c__Dothideomycetes(100)	o__Pleosporales(100)	f__Cucurbitariaceae(94)	g__Pyrenochaeta(94)	s__Pyrenochaeta_sp(94)	48	846	0	0	0	0	0	0	7	14	6	0	1	0	0	0	0	0	0	0	0	0	0	0	0	0	0	0	0	0	0	0	0	0	0	0	0	0	0	0	0	0
OTU1454	k__Fungi(100)	p__Ascomycota(100)	c__Dothideomycetes(100)	o__Tubeufiales(99)	f__Tubeufiaceae(99)	g__Helicoma(99)	s__Helicoma_fumosum(99)	47.5	1454	0	0	0	0	0	0	0	2	0	0	0	0	0	0	0	0	0	0	0	0	0	0	0	0	0	0	0	0	0	0	0	0	0	0	0	0	0	0	0	0
OTU1491	k__Fungi(100)	p__Ascomycota(100)	c__Sordariomycetes(100)	o__Microascales(100)	f__Microascaceae(100)	g__Scopulariopsis(64)	s__Scopulariopsis_candida(64)	47.5	1491	0	0	0	0	0	0	0	0	0	0	0	0	0	0	0	0	0	0	0	0	0	0	1	0	0	0	0	0	0	0	21	0	0	0	0	0	0	0	0	0
OTU1661	k__Fungi(100)	p__Ascomycota(100)	c__Eurotiomycetes(100)	o__Chaetothyriales(100)	f__Herpotrichiellaceae(100)	g__Cladophialophora(100)	s__Cladophialophora_chaetospira(62)	47.5	1661	3	18	3	1	2	1.5	0	0	0	0	0	0	0	0	0	0	0	0	0	0	0	0	0	0	0	0	0	0	0	0	0	0	0	0	0	0	0	0	0	0
OTU1706	k__Fungi(100)	p__Ascomycota(100)	c__Sordariomycetes(98)	o__Myrmecridiales(69)	unclassified	unclassified	unclassified	47.5	1706	6	9	19	0	0	0	0	0	0	0	0	0	0	0	0	0	0	0	0	0	0	0	0	0	0	0	0	0	0	0	0	0	0	0	0	0	0	0	0	0
OTU2193	k__Fungi(100)	p__unclassified_Fungi(97)	c__unclassified_Fungi(97)	o__unclassified_Fungi(97)	f__unclassified_Fungi(97)	g__unclassified_Fungi(97)	s__Fungi_sp(97)	47.5	2193	0	0	0	0	0	0	0	0	0	0	0	0	0	0	0	0	0	0	0	0	0	0	0	0	0	0	0	0	0	0	0	0	0	0	0	0	0	0	0	0
OTU3953	k__Fungi(100)	p__Basidiomycota(100)	c__Agaricomycetes(100)	o__Thelephorales(100)	f__Thelephoraceae(100)	g__Tomentella(77)	s__Tomentella_sp(62)	47.5	3953	0	0	0	0	0	0	0	0	0	0	0	0	0	0	0	0	0	0	0	0	0	0	0	0	0	0	0	0	0	0	0	0	0	0	0	0	0	0	0	0
OTU2083	k__Fungi(100)	p__Ascomycota(100)	c__Sordariomycetes(100)	o__Hypocreales(100)	f__Nectriaceae(100)	unclassified	unclassified	47.25	2083	3	0	0	0	0	0	3	1	3	0	0	0	0	0	0	0	0	0	7	6	0	0	0	0	1	0	0	0	0	0	0	0	6	0	0	0	0	0	0	0
OTU1139	k__Fungi(100)	p__Ascomycota(94)	unclassified	unclassified	unclassified	unclassified	unclassified	47	1139	0	0	0	0	0	0	0	0	0	0	0	0	0	0	0	0	0	0	0	0	0	0	0	0	0	0	0	0	0	0	0	0	0	0	0	0	0	0	0	0
OTU1198	k__Fungi(100)	p__Basidiomycota(100)	c__Agaricomycetes(100)	o__Sebacinales(100)	f__Sebacinaceae(100)	g__Sebacina(100)	s__Sebacina_sp(100)	47	1198	3	8	16	0	0	0	0	0	0	0	0	0	0	2	14	0	0	0	0	0	0	0	0	0	0	1	3	0	0	0	0	0	0	0	0	0	0	0	0	0
OTU1285	k__Fungi(100)	p__unclassified_Fungi(83)	c__unclassified_Fungi(83)	o__unclassified_Fungi(83)	f__unclassified_Fungi(83)	g__unclassified_Fungi(83)	s__Fungi_sp(83)	47	1285	0	0	0	0	0	0	0	15	0	0	0	0	0	0	0	0	0	0	0	0	0	0	0	0	0	0	0	0	0	0	0	0	0	0	0	0	0	0	0	0
OTU1342	k__Fungi(100)	p__Ascomycota(100)	c__Leotiomycetes(97)	o__Helotiales(97)	f__Hyaloscyphaceae(74)	unclassified	unclassified	47	1342	0	0	0	0	0	0	0	0	0	0	0	0	1	0	0	0	0	0	0	0	0	0	0	0	0	0	0	0	0	0	0	0	0	0	0	0	0	0	0	0
OTU1384	k__Fungi(100)	p__Basidiomycota(100)	c__Agaricomycetes(100)	o__Agaricales(100)	f__Psathyrellaceae(98)	g__Psathyrella(95)	unclassified	47	1384	0	0	0	0	0	0	0	0	0	0	0	0	0	0	0	0	0	0	0	0	0	0	0	0	0	0	0	0	0	0	0	0	0	0	0	0	0	0	0	0
OTU1743	k__Fungi(100)	p__Aphelidiomycota(70)	unclassified	unclassified	unclassified	unclassified	unclassified	47	1743	0	0	0	0	0	0	0	0	0	0	0	0	0	0	0	0	0	0	0	0	0	0	0	0	0	0	0	0	0	0	0	0	0	0	0	0	0	0	0	0
OTU3512	k__Fungi(100)	p__Basidiomycota(100)	c__Agaricomycetes(100)	o__Thelephorales(100)	f__Thelephoraceae(100)	g__Pseudotomentella(100)	s__Pseudotomentella_sp(98)	47	3512	0	0	0	0	0	0	0	0	0	0	0	0	0	0	0	0	0	0	0	0	0	0	0	0	0	0	0	0	0	0	0	0	0	0	0	0	0	0	0	0
OTU795	k__Fungi(100)	p__Mortierellomycota(100)	c__Mortierellomycetes(100)	o__Mortierellales(100)	f__Mortierellaceae(100)	g__Mortierella(100)	s__Mortierella_antarctica(99)	47	795	0	0	0	0	0	0	0	0	0	0	0	0	0	0	0	0	0	0	0	0	0	0	0	0	0	0	0	0	0	0	0	0	0	0	0	0	0	0	0	0
OTU1806	k__Fungi(100)	p__Basidiomycota(100)	c__Agaricomycetes(100)	o__Thelephorales(100)	f__Thelephoraceae(100)	g__Tomentella(96)	s__Tomentella_sp(90)	46.25	1806	0	0	0	0	0	0	0	3	0	0	0	0	0	0	0	0	0	0	0	0	0	0	0	0	0	0	0	0	0	0	0	0	0	0	0	0	0	0	0	0
OTU1486	k__Fungi(100)	p__Ascomycota(100)	c__Pezizomycetes(100)	o__Pezizales(100)	f__Pyronemataceae(100)	unclassified	unclassified	46	1486	3	0	1	0	0	0	1	33	2	0	0	0	2	0	0	0	0	0	0	0	4	0	0	0	0	0	0	0	0	0	0	0	0	0	0	0	0	0	0	0
OTU1620	k__Fungi(100)	p__Ascomycota(90)	unclassified	unclassified	unclassified	unclassified	unclassified	46	1620	3	5	4	0	0	0	0	0	0	0	0	0	0	1	0	0	0	0	0	0	0	0	0	0	0	0	0	0	0	0	0	0	0	0	0	0	0	0	0	0
OTU2784	k__Fungi(100)	p__Ascomycota(92)	unclassified	unclassified	unclassified	unclassified	unclassified	46	2784	0	0	0	0	0	0	0	0	0	0	0	0	0	0	0	0	0	0	0	0	0	0	0	0	0	0	0	0	0	0	0	0	0	0	0	0	0	0	0	0
OTU3178	k__Fungi(100)	p__Ascomycota(100)	c__Sordariomycetes(100)	o__Xylariales(99)	f__Xylariaceae(99)	g__Xylaria(88)	s__Xylaria_sp(63)	46	3178	0	0	0	0	0	0	6	2	1	0	0	0	0	0	0	0	0	0	5	9	1	0	0	0	0	0	0	0	0	0	0	0	0	0	0	0	0	0	0	0
OTU3838	k__Fungi(100)	p__Ascomycota(100)	c__Leotiomycetes(97)	o__Helotiales(97)	unclassified	unclassified	unclassified	46	3838	0	0	0	0	0	0	0	0	0	0	0	0	0	0	0	0	0	0	0	0	0	0	0	0	0	0	0	0	0	0	0	0	0	0	0	0	0	0	0	0
OTU4571	k__Fungi(100)	p__Ascomycota(100)	c__Eurotiomycetes(100)	o__Eurotiales(99)	f__Aspergillaceae(99)	g__Penicillium(78)	s__Penicillium_sp(62)	46	4571	0	0	0	0	0	0	0	0	0	0	0	0	0	0	0	0	0	0	0	0	0	0	0	0	0	0	0	0	0	0	2	2	3	0	0	0	0	0	0	0
OTU1007	k__Fungi(100)	p__Ascomycota(100)	c__Eurotiomycetes(99)	o__Chaetothyriales(99)	f__Herpotrichiellaceae(98)	unclassified	unclassified	45	1007	0	0	0	0	0	0	0	0	0	0	0	0	0	0	0	0	0	0	0	0	0	0	0	0	0	0	0	0	0	0	0	0	0	0	0	0	0	0	0	0
OTU1047	k__Fungi(100)	p__Ascomycota(93)	unclassified	unclassified	unclassified	unclassified	unclassified	45	1047	0	0	0	0	0	0	21	1	6	1	2	1	0	0	0	0	0	0	4	8	0	0	0	0	0	0	0	0	0	0	0	0	0	0	0	0	0	0	0	0
OTU1230	k__Fungi(100)	p__Ascomycota(100)	c__Dothideomycetes(100)	o__Pleosporales(100)	f__Cucurbitariaceae(97)	g__Pyrenochaeta(96)	s__Pyrenochaeta_inflorescentiae(96)	45	1230	0	0	0	0	0	0	0	0	0	0	0	0	0	0	0	0	0	0	0	0	0	0	0	0	0	0	0	0	0	0	0	0	0	0	0	0	0	0	0	0
OTU1333	k__Fungi(100)	p__Basidiomycota(81)	unclassified	unclassified	unclassified	unclassified	unclassified	45	1333	0	0	0	0	0	0	0	0	0	0	0	0	1	6	11	0	0	0	0	0	0	0	0	0	10	0	12	0	0	0	0	0	0	0	0	0	5	0	0	0
OTU1338	k__Fungi(100)	p__Ascomycota(100)	c__Eurotiomycetes(100)	o__Onygenales(100)	f__Onygenaceae(68)	g__Auxarthron(68)	s__Auxarthron_sp(66)	45	1338	2	4	3	0	0	0	0	0	0	0	0	0	1	0	0	0	0	0	0	0	0	0	0	0	5	0	4	0	0	0	0	0	0	0	0	0	0	0	0	0
OTU1379	k__Fungi(100)	p__Basidiomycota(100)	c__Agaricomycetes(100)	o__Agaricales(100)	f__Cortinariaceae(100)	g__Cortinarius(100)	s__Cortinarius_fructuodorus(65)	45	1379	0	0	0	0	0	0	0	0	0	0	0	0	0	0	44	0	0	0	0	0	0	0	0	0	0	0	0	0	0	0	0	0	0	0	0	0	0	0	0	0
OTU1493	k__Fungi(100)	p__Ascomycota(100)	c__Sordariomycetes(100)	o__Myrmecridiales(99)	f__unclassified_Myrmecridiales(99)	g__unclassified_Myrmecridiales(99)	s__Myrmecridiales_sp(99)	45	1493	0	0	0	0	0	0	0	0	0	0	0	0	0	0	0	0	0	0	0	0	0	0	0	0	0	0	0	0	0	0	0	0	0	0	0	0	0	0	0	0
OTU1599	k__Fungi(100)	p__Basidiomycota(100)	c__Agaricomycetes(100)	o__Agaricales(100)	f__Cortinariaceae(100)	g__Cortinarius(100)	unclassified	45	1599	14	14	7	0	0	0	0	0	0	0	0	0	1	5	1	0	0	0	0	0	0	0	0	0	0	0	0	0	0	0	0	0	0	0	0	0	0	3	0	0
OTU1729	k__Fungi(100)	p__Ascomycota(100)	c__Eurotiomycetes(98)	o__Chaetothyriales(73)	unclassified	unclassified	unclassified	45	1729	0	0	0	0	0	0	0	0	1	0	0	0	0	0	0	0	0	0	0	0	0	0	0	0	0	0	0	0	0	0	3	4	1	0	0	0	0	0	0	0
OTU1844	k__Fungi(100)	p__Basidiomycota(100)	c__Agaricomycetes(100)	o__Agaricales(100)	f__Inocybaceae(100)	g__Inocybe(100)	s__Inocybrimosa(95)	45	1844	0	0	0	0	0	0	0	0	0	0	0	0	0	0	0	0	0	0	0	0	0	0	0	0	0	0	0	0	0	0	0	0	0	0	0	0	0	0	0	0
OTU3523	k__Fungi(100)	p__Ascomycota(100)	c__Dothideomycetes(100)	o__Mytilinidales(100)	f__Gloniaceae(100)	g__Cenococcum(98)	s__Cenococcum_geophilum(89)	45	3523	0	0	0	0	0	0	0	0	0	0	0	0	0	0	0	0	0	0	0	0	0	0	0	0	0	0	0	0	0	0	0	0	0	0	0	0	0	0	0	0
OTU1905	k__Fungi(100)	p__unclassified_Fungi(98)	c__unclassified_Fungi(98)	o__unclassified_Fungi(98)	f__unclassified_Fungi(98)	g__unclassified_Fungi(98)	s__Fungi_sp(98)	44.75	1905	0	0	0	0	0	0	0	0	0	0	0	0	0	0	0	0	0	0	0	0	0	0	0	0	0	0	0	0	0	0	0	0	0	0	0	0	0	0	0	0
OTU1194	k__Fungi(100)	p__Ascomycota(100)	c__Sordariomycetes(100)	o__Xylariales(100)	f__Xylariaceae(100)	g__Kretzschmaria(100)	s__Kretzschmaria_deusta(100)	44.5	1194	0	0	0	0	0	0	0	0	0	0	0	0	0	0	0	0	0	0	0	0	0	0	0	0	0	0	0	0	0	0	0	0	0	0	0	0	0	0	0	0
OTU1435	k__Fungi(100)	p__Ascomycota(100)	c__Pezizomycetes(99)	o__Pezizales(99)	f__Helvellaceae(99)	g__Helvella(99)	s__Helvella_sp(75)	44.5	1435	0	0	0	0	0	0	0	0	0	0	0	0	0	0	0	0	0	0	0	0	0	0	0	0	0	0	0	0	0	0	0	0	0	0	0	0	0	0	0	0
OTU4487	k__Fungi(100)	p__Ascomycota(100)	c__Sordariomycetes(100)	o__Xylariales(99)	f__Microdochiaceae(99)	g__Idriella(99)	s__Idriella_lunata(79)	44.25	4487	0	0	0	0	0	0	0	0	0	0	0	0	0	0	0	0	0	0	0	0	0	0	0	0	0	0	0	0	0	0	0	0	0	0	0	0	0	0	0	0
OTU10	k__Fungi(100)	p__Ascomycota(100)	c__Leotiomycetes(100)	o__Helotiales(100)	f__Helotiales_fam_Incertasedis(100)	g__Microglossum(100)	s__Microglossum_viride(100)	44	10	0	0	0	0	0	0	0	0	0	0	0	0	0	0	0	0	0	0	0	0	0	0	0	0	0	6	0	0	0	0	0	0	0	0	0	0	0	0	0	0
OTU1175	k__Fungi(100)	p__Ascomycota(100)	c__Sordariomycetes(100)	o__Hypocreales(99)	f__Nectriaceae(85)	unclassified	unclassified	44	1175	0	1	0	0	0	0	0	0	0	0	0	0	0	0	0	0	0	0	0	0	0	0	0	0	0	0	0	0	0	0	0	0	0	0	0	0	0	0	0	0
OTU1229	k__Fungi(100)	p__Basidiomycota(97)	unclassified	unclassified	unclassified	unclassified	unclassified	44	1229	3	3	1	0	0	0	0	0	0	0	0	0	0	0	0	0	0	0	0	0	0	0	0	0	0	0	0	0	0	0	0	0	0	0	0	0	0	0	0	0
OTU1294	k__Fungi(100)	p__Ascomycota(100)	c__Orbiliomycetes(96)	o__Orbiliales(96)	f__Orbiliaceae(91)	g__Orbilia(69)	unclassified	44	1294	0	0	0	0	0	0	29	2	8	0	0	0	0	0	0	0	0	0	3	0	2	0	0	0	0	0	0	0	0	0	0	0	0	0	0	0	0	0	0	0
OTU1296	k__Fungi(100)	p__Ascomycota(100)	c__Eurotiomycetes(100)	o__Chaetothyriales(100)	f__Trichomeriaceae(70)	g__unclassified_Trichomeriaceae(66)	s__Trichomeriaceasp(66)	44	1296	0	0	0	0	0	0	0	1	0	0	0	0	0	0	0	0	0	0	0	0	0	0	0	0	0	0	0	0	0	0	0	0	0	0	0	0	0	0	0	0
OTU1414	k__Fungi(100)	p__Ascomycota(100)	c__Sordariomycetes(100)	o__Sordariales(100)	f__Chaetomiaceae(85)	g__Zopfiella(80)	s__Zopfiella_marina(80)	44	1414	1	0	3	0	0	0	0	0	0	0	0	0	0	1	0	0	4	0	0	0	0	0	0	0	0	0	0	0	0	0	0	0	1	0	0	0	0	0	0	0
OTU1462	k__Fungi(100)	p__Ascomycota(100)	c__Dothideomycetes(100)	o__Pleosporales(100)	f__unclassified_Pleosporales(87)	g__unclassified_Pleosporales(87)	s__Pleosporales_sp(87)	44	1462	0	0	0	0	0	0	0	0	0	0	0	0	0	0	0	0	0	0	0	0	0	0	0	0	0	0	0	0	0	0	0	0	0	0	0	0	2	0	0	0
OTU1566	k__Fungi(100)	p__Ascomycota(99)	c__Sordariomycetes(77)	unclassified	unclassified	unclassified	unclassified	44	1566	4	0	3	0	0	0	0	0	0	0	0	0	0	0	0	0	0	0	0	0	0	0	0	0	0	0	0	0	0	0	0	0	0	0	0	0	0	2	0	0
OTU1577	k__Fungi(100)	p__Basidiomycota(100)	c__Agaricomycetes(100)	o__Thelephorales(100)	f__Thelephoraceae(100)	g__Tomentella(100)	s__Tomentella_badia(84)	44	1577	0	0	0	0	0	0	0	0	0	0	0	0	0	0	0	0	0	0	0	0	0	0	0	0	0	0	0	0	0	0	0	0	0	0	0	0	0	0	0	0
OTU1674	k__Fungi(100)	p__Ascomycota(100)	c__Pezizomycetes(100)	o__Pezizales(100)	f__Pezizaceae(100)	unclassified	unclassified	44	1674	0	0	0	0	0	0	0	0	0	0	0	0	0	0	0	0	0	0	0	0	0	0	0	0	0	0	0	0	0	0	0	0	0	0	0	0	0	0	0	0
OTU1685	k__Fungi(100)	p__Basidiomycota(99)	c__Agaricomycetes(99)	o__Cantharellales(99)	f__unclassified_Cantharellales(85)	g__unclassified_Cantharellales(85)	s__Cantharellales_sp(85)	44	1685	0	0	0	0	0	0	0	0	0	0	0	0	0	0	0	0	0	0	0	0	0	0	0	0	0	0	0	0	0	0	0	0	0	0	0	0	0	0	0	0
OTU1736	k__Fungi(100)	p__Basidiomycota(100)	c__Agaricomycetes(100)	o__Agaricales(100)	f__Pluteaceae(100)	g__Pluteus(100)	s__Pluteus_romellii(99)	44	1736	0	1	3	0	0	0	0	0	0	0	0	0	0	0	0	0	0	0	1	0	0	0	0	0	0	0	0	0	0	0	0	0	0	0	0	0	0	0	0	0
OTU1818	k__Fungi(100)	p__Ascomycota(100)	c__Eurotiomycetes(100)	o__Eurotiales(100)	f__Aspergillaceae(100)	unclassified	unclassified	44	1818	0	0	0	0	0	0	0	0	0	0	0	0	0	0	0	0	0	0	1	0	8	0	0	0	0	0	0	0	0	0	10	13	6	0	0	0	0	0	0	0
OTU1825	k__Fungi(100)	p__Ascomycota(100)	c__Lecanoromycetes(98)	o__Lecanorales(89)	unclassified	unclassified	unclassified	44	1825	0	0	0	0	0	0	0	0	0	0	0	0	0	0	0	0	0	0	0	0	0	0	0	0	0	0	0	0	0	0	0	0	0	0	0	0	0	0	0	0
OTU1889	k__Fungi(100)	p__Mucoromycota(100)	c__Umbelopsidomycetes(100)	o__Umbelopsidales(100)	f__Umbelopsidaceae(100)	g__Umbelopsis(100)	s__Umbelopsis_ovata(87)	44	1889	0	1	0	0	0	0	1	0	2	0	0	0	0	0	0	0	0	0	0	1	0	0	0	0	0	0	2	0	0	0	0	0	0	0	0	0	0	0	0	0
OTU3231	k__Fungi(100)	p__Ascomycota(90)	c__Eurotiomycetes(63)	unclassified	unclassified	unclassified	unclassified	44	3231	0	0	0	0	0	0	0	0	0	0	0	0	0	0	0	0	0	0	0	0	0	0	0	0	0	0	0	0	0	0	0	0	0	0	0	0	0	0	0	0
OTU3270	k__Fungi(100)	p__Ascomycota(100)	c__Leotiomycetes(85)	o__Helotiales(85)	f__Helotiales_fam_Incertasedis(83)	g__Rhynchosporium(81)	s__Rhynchosporium_commune(81)	44	3270	0	0	0	0	0	0	1	0	0	2	0	2	0	0	0	0	0	0	0	0	0	2	2	2	0	0	0	0	0	0	0	0	0	0	0	0	0	0	0	0
OTU3830	k__Fungi(100)	p__Ascomycota(99)	c__Eurotiomycetes(83)	o__Chaetothyriales(79)	f__Herpotrichiellaceae(75)	g__unclassified_Herpotrichiellaceae(74)	s__Herpotrichiellaceasp(74)	44	3830	0	0	0	0	0	0	0	0	0	0	0	0	1	0	0	0	0	0	0	0	0	0	0	0	0	0	43	0	0	0	0	0	0	0	0	0	0	0	0	0
OTU4586	k__Fungi(100)	p__Basidiomycota(100)	c__Agaricomycetes(100)	o__Sebacinales(99)	f__Serendipitaceae(99)	g__Serendipita(99)	s__Serendipita_sp(99)	44	4586	0	0	0	0	0	0	0	0	0	0	0	0	0	0	0	0	0	0	0	0	0	0	0	0	0	0	0	0	0	0	0	0	0	0	0	0	0	0	0	0
OTU2146	k__Fungi(100)	p__unclassified_Fungi(76)	c__unclassified_Fungi(76)	o__unclassified_Fungi(76)	f__unclassified_Fungi(76)	g__unclassified_Fungi(76)	s__Fungi_sp(76)	43.75	2146	0	0	0	0	0	0	0	0	0	0	0	0	0	0	0	0	0	0	0	0	0	0	0	0	0	0	0	0	0	0	0	0	0	0	0	0	0	0	0	0
OTU1334	k__Fungi(100)	p__Basidiomycota(100)	c__Agaricomycetes(100)	o__Russulales(100)	f__Russulaceae(100)	g__Zelleromyces(81)	s__Zelleromyces_gardneri(81)	43	1334	5	5	4	0	0	0	0	0	0	0	0	0	0	3	5	0	0	0	0	0	0	0	0	0	0	1	1	0	0	0	0	0	0	0	0	0	0	0	0	0
OTU1459	k__Fungi(100)	p__Ascomycota(100)	c__Eurotiomycetes(100)	o__Onygenales(100)	f__Onygenales_fam_Incertasedis(100)	g__Chrysosporium(100)	s__Chrysosporium_undulatum(100)	43	1459	0	0	0	0	0	0	0	0	0	0	0	0	0	0	0	0	0	0	0	0	0	0	0	0	0	0	0	0	0	0	0	0	0	0	0	0	0	0	0	0
OTU1567	k__Fungi(100)	p__Ascomycota(100)	c__Dothideomycetes(100)	o__Pleosporales(100)	f__unclassified_Pleosporales(73)	g__unclassified_Pleosporales(73)	s__Pleosporales_sp(73)	43	1567	5	0	2	0	0	0	0	0	2	2	2	0	0	2	0	0	0	0	0	2	0	0	0	0	0	0	0	0	0	0	0	0	0	0	0	0	0	0	0	0
OTU1576	k__Fungi(100)	p__Basidiomycota(100)	c__Agaricomycetes(100)	o__Atheliales(100)	f__Atheliaceae(100)	g__Piloderma(99)	s__Piloderma_olivaceum(63)	43	1576	0	43	0	0	0	0	0	0	0	0	0	0	0	0	0	0	0	0	0	0	0	0	0	0	0	0	0	0	0	0	0	0	0	0	0	0	0	0	0	0
OTU1590	k__Fungi(100)	p__Ascomycota(100)	c__Sordariomycetes(100)	o__Chaetosphaeriales(100)	f__Chaetosphaeriaceae(100)	g__Chloridium(97)	s__Chloridium_chloroconium(95)	43	1590	0	0	0	0	0	0	0	0	0	0	0	0	0	0	0	0	0	0	0	0	0	0	0	0	0	0	0	0	0	0	0	0	0	0	0	0	0	0	0	0
OTU1887	k__Fungi(100)	p__Ascomycota(100)	c__Dothideomycetes(100)	o__Pleosporales(100)	f__Didymellaceae(79)	unclassified	unclassified	43	1887	0	0	0	0	0	0	0	0	0	0	0	0	0	0	0	0	0	0	0	0	0	0	0	0	0	0	0	0	0	0	0	0	0	0	0	0	0	0	0	0
OTU784	k__Fungi(100)	p__Ascomycota(100)	c__Eurotiomycetes(100)	o__Eurotiales(100)	f__Aspergillaceae(100)	g__Penicillium(84)	unclassified	43	784	1	0	0	0	0	0	1	0	1	2	0	0	0	0	0	0	0	0	0	0	0	0	0	0	0	0	0	0	0	0	0	0	0	0	0	0	0	0	0	0
OTU2130	k__Fungi(100)	p__Ascomycota(100)	c__Eurotiomycetes(100)	o__Eurotiales(100)	f__Aspergillaceae(97)	g__Aspergillus(89)	s__Aspergillus_inflatus(75)	42.75	2130	7	3	4	0	0	0	0	0	0	0	0	0	0	0	1	0	0	0	0	0	0	0	0	0	0	0	0	0	0	0	0	0	0	0	0	0	0	0	0	0
OTU1292	k__Fungi(100)	p__Ascomycota(100)	c__Leotiomycetes(100)	o__Helotiales(100)	f__Rutstroemiaceae(100)	g__Lanzia(95)	s__Lanzia_echinophila(77)	42.5	1292	2	2	1	0	0	0	4	0	1	0	0	0	0	0	0	0	0	0	0	0	0	0	0	0	0	0	0	0	0	0	0	0	0	0	0	0	0	0	0	0
OTU4625	k__Fungi(100)	p__Ascomycota(100)	c__Dothideomycetes(99)	o__Mytilinidales(99)	f__Gloniaceae(99)	g__Cenococcum(98)	s__Cenococcum_geophilum(86)	42.5	4625	0	0	0	0	0	0	0	0	0	0	0	0	0	0	0	0	0	0	0	0	0	0	0	0	0	0	0	0	0	0	0	0	0	0	0	0	0	0	0	0
OTU1061	k__Fungi(100)	p__Ascomycota(100)	c__Leotiomycetes(100)	o__Helotiales(99)	unclassified	unclassified	unclassified	42	1061	0	0	0	0	0	0	0	0	0	0	0	0	0	0	0	0	0	0	0	0	0	0	0	0	0	0	0	0	0	0	0	0	0	0	0	0	0	0	0	0
OTU1252	k__Fungi(100)	p__Ascomycota(99)	c__Dothideomycetes(97)	o__Pleosporales(97)	unclassified	unclassified	unclassified	42	1252	8	2	5	0	0	0	0	0	0	0	0	0	0	0	0	0	0	0	0	0	0	0	0	0	0	0	0	0	0	0	0	0	0	0	0	0	0	0	0	0
OTU1508	k__Fungi(100)	p__Ascomycota(100)	c__Eurotiomycetes(98)	o__Chaetothyriales(81)	unclassified	unclassified	unclassified	42	1508	0	0	0	0	0	0	0	0	0	0	0	0	0	0	0	0	0	0	0	0	0	0	0	0	0	0	0	0	0	0	0	0	0	0	0	0	0	0	0	0
OTU1526	k__Fungi(100)	p__Ascomycota(100)	c__Dothideomycetes(100)	o__Pleosporales(100)	f__Leptosphaeriaceae(66)	unclassified	unclassified	42	1526	0	0	0	0	0	0	0	0	0	0	0	0	0	0	0	0	0	0	0	0	0	0	0	0	0	0	0	0	0	0	0	0	0	0	0	0	0	0	0	0
OTU1564	k__Fungi(100)	p__Ascomycota(94)	c__Archaeorhizomycetes(89)	o__Archaeorhizomycetales(76)	f__Archaeorhizomycetaceae(76)	g__Archaeorhizomyces(76)	s__Archaeorhizomyces_sp(71)	42	1564	0	0	0	0	0	0	0	0	0	0	0	0	0	0	0	0	0	0	0	0	0	0	0	0	0	0	0	0	0	0	0	0	0	0	0	0	0	0	0	0
OTU1639	k__Fungi(100)	p__Mucoromycota(100)	c__Mucoromycetes(100)	o__Mucorales(100)	f__Mucoraceae(100)	g__Mucor(100)	s__Mucor_racemosus(100)	42	1639	1	12	4	0	0	0	2	0	3	0	0	0	0	0	0	0	0	0	0	0	0	0	0	0	0	0	0	0	0	0	0	0	0	0	0	0	0	0	10	0
OTU2068	k__Fungi(100)	p__Ascomycota(100)	c__Dothideomycetes(100)	o__Botryosphaeriales(100)	f__unclassified_Botryosphaeriales(100)	g__unclassified_Botryosphaeriales(100)	s__Botryosphaeriales_sp(100)	42	2068	0	0	0	0	0	0	0	0	0	0	0	0	0	0	0	0	0	0	0	0	0	0	0	0	0	0	0	0	0	0	0	0	0	0	0	0	0	0	0	0
OTU3315	k__Fungi(100)	p__Ascomycota(97)	c__Sordariomycetes(87)	unclassified	unclassified	unclassified	unclassified	42	3315	0	0	0	0	0	0	0	0	0	0	0	0	0	0	0	0	0	0	0	0	0	0	0	0	0	0	0	0	0	0	0	0	0	0	0	0	0	1	1	0
OTU3527	k__Fungi(100)	p__Basidiomycota(100)	c__Agaricomycetes(100)	o__Agaricales(100)	f__Cortinariaceae(100)	g__Cortinarius(100)	unclassified	42	3527	3	4	2	0	0	0	0	0	0	0	0	0	7	5	2	0	0	0	0	0	0	0	0	0	0	0	10	0	0	0	0	0	0	0	0	0	0	0	0	0
OTU4572	k__Fungi(100)	p__Basidiomycota(98)	c__GS27(97)	o__GS27(97)	f__unclassified_GS27(97)	g__unclassified_GS27(97)	s__GS27_sp(97)	42	4572	0	0	0	0	0	0	0	0	0	0	0	0	0	0	0	0	0	0	0	0	0	0	0	0	0	0	0	0	0	0	0	0	0	0	0	0	0	0	0	0
OTU1600	k__Fungi(100)	p__Basidiomycota(99)	c__Agaricostilbomycetes(75)	o__Agaricostilbales(75)	unclassified	unclassified	unclassified	41.5	1600	0	6	3	0	0	0	0	0	0	0	0	0	3	0	1	0	0	0	0	0	0	0	0	0	0	0	4	0	0	0	0	0	0	0	0	0	0	0	0	0
OTU1666	k__Fungi(100)	p__Ascomycota(100)	c__Leotiomycetes(100)	o__Erysiphales(100)	f__Erysiphaceae(100)	g__Blumeria(100)	s__Blumeria_graminis(100)	41.5	1666	0	0	0	0	0	0	0	0	0	0	0	0	0	0	0	0	0	0	0	0	0	0	0	0	0	0	0	0	0	0	0	0	0	0	0	0	0	0	0	0
OTU1858	k__Fungi(100)	p__Ascomycota(100)	c__Lecanoromycetes(100)	o__Lecanorales(100)	f__Parmeliaceae(98)	g__Hypogymnia(97)	s__Hypogymnia_tubulosa(94)	41.5	1858	0	0	0	0	0	0	0	0	0	0	0	0	0	0	0	0	0	0	0	0	0	0	0	0	0	0	0	0	0	0	0	0	0	0	0	0	0	0	0	0
OTU1611	k__Fungi(100)	p__Chytridiomycota(96)	c__Rhizophydiomycetes(95)	o__Rhizophydiales(95)	f__Rhizophydiaceae(95)	g__Rhizophydium(95)	s__Rhizophydium_sp(95)	41.25	1611	4	3	0	0	0	0	0	0	0	0	0	0	0	1	0	0	0	0	0	0	0	0	0	0	0	0	0	0	0	0	0	0	0	0	0	0	0	0	0	0
OTU2928	k__Fungi(100)	p__unclassified_Fungi(100)	c__unclassified_Fungi(100)	o__unclassified_Fungi(100)	f__unclassified_Fungi(100)	g__unclassified_Fungi(100)	s__Fungi_sp(100)	41.25	2928	0	0	0	0	0	0	0	0	0	0	0	0	0	0	0	0	0	0	0	0	0	0	0	0	0	1	0	0	0	0	2	0	0	0	0	0	3	1	1	0
OTU1324	k__Fungi(100)	p__Ascomycota(100)	c__Dothideomycetes(96)	o__Pleosporales(96)	unclassified	unclassified	unclassified	41	1324	0	0	0	0	0	0	0	0	0	0	0	0	0	0	0	0	0	0	1	0	0	0	0	0	0	0	0	0	0	0	3	2	0	0	0	0	0	0	0	0
OTU1516	k__Fungi(100)	p__Chytridiomycota(69)	c__Rhizophydiomycetes(65)	o__Rhizophydiales(65)	unclassified	unclassified	unclassified	41	1516	11	3	13	0	0	0	0	0	0	0	0	0	4	0	0	0	0	0	0	0	0	0	0	0	0	0	0	0	0	0	0	0	0	0	0	0	0	0	0	0
OTU1634	k__Fungi(100)	p__Basidiomycota(100)	c__Agaricomycetes(100)	o__Thelephorales(100)	f__Thelephoraceae(100)	g__Tomentella(99)	s__Tomentella_terrestris(99)	41	1634	0	0	0	0	0	0	0	0	0	0	0	0	0	0	0	0	0	0	0	0	0	0	0	0	0	0	0	0	0	0	0	0	0	0	0	0	0	0	0	0
OTU1703	k__Fungi(100)	p__Ascomycota(100)	c__Sordariomycetes(100)	o__Xylariales(99)	f__Xylariaceae(99)	g__Xylaria(80)	unclassified	41	1703	0	0	0	0	0	0	0	0	0	0	0	0	0	0	0	0	0	0	0	0	0	0	0	0	0	0	0	0	0	0	0	0	0	0	0	0	0	0	0	0
OTU1773	k__Fungi(100)	p__Ascomycota(69)	unclassified	unclassified	unclassified	unclassified	unclassified	41	1773	0	0	0	0	0	0	0	0	0	0	0	0	0	0	0	0	0	0	0	0	0	0	0	0	0	0	0	0	0	0	0	0	0	0	0	0	0	0	0	0
OTU1824	k__Fungi(100)	p__Basidiomycota(100)	c__Agaricomycetes(97)	o__Hymenochaetales(93)	f__Schizoporaceae(92)	g__Xylodon(67)	unclassified	41	1824	0	0	0	0	0	0	0	0	0	0	0	0	0	0	0	0	0	0	0	0	0	0	0	0	0	0	0	0	0	0	0	0	0	0	0	0	0	0	0	0
OTU2077	k__Fungi(100)	p__Basidiomycota(100)	c__Agaricomycetes(100)	o__Russulales(100)	f__Russulaceae(100)	g__Russula(100)	s__Russula_luteotacta(100)	41	2077	0	0	0	0	0	0	0	0	0	0	0	0	0	0	0	0	0	0	0	0	0	0	0	0	0	0	0	0	0	0	0	0	0	0	0	0	0	0	0	0
OTU2406	k__Fungi(100)	p__unclassified_Fungi(95)	c__unclassified_Fungi(95)	o__unclassified_Fungi(95)	f__unclassified_Fungi(95)	g__unclassified_Fungi(95)	s__Fungi_sp(95)	41	2406	0	0	0	0	0	0	0	0	0	5	0	3	0	0	0	0	0	0	0	0	0	12	12	5	0	0	0	0	0	0	0	0	0	1	0	0	0	0	0	0
OTU2496	k__Fungi(100)	p__Ascomycota(100)	c__Leotiomycetes(100)	o__Helotiales(100)	f__Helotiales_fam_Incertasedis(94)	g__Leohumicola(82)	s__Leohumicola_verrucosa(72)	41	2496	0	0	0	0	0	0	0	0	0	0	0	0	0	0	0	0	0	0	0	1	2	0	0	0	0	0	0	0	0	0	14	18	0	0	0	0	0	0	0	0
OTU393	k__Fungi(100)	p__Basidiomycota(100)	c__Agaricomycetes(100)	o__Thelephorales(100)	f__Thelephoraceae(100)	g__Pseudotomentella(100)	s__Pseudotomentella_sp(100)	41	393	0	0	0	0	0	0	0	0	0	0	0	0	0	0	0	0	0	0	0	0	0	0	0	0	0	0	0	0	0	0	0	0	0	0	0	0	0	0	0	0
OTU1310	k__Fungi(100)	p__Basidiomycota(100)	c__Agaricomycetes(100)	o__Auriculariales(100)	f__unclassified_Auriculariales(100)	g__unclassified_Auriculariales(100)	s__Auriculariales_sp(100)	40.75	1310	0	0	0	0	0	0	15	0	0	0	0	0	0	0	0	0	0	0	0	0	0	0	0	0	0	0	0	0	0	0	0	0	0	0	0	0	0	0	0	0
OTU1153	k__Fungi(100)	p__Ascomycota(100)	c__Taphrinomycetes(100)	o__Taphrinales(100)	f__Taphrinaceae(100)	g__Taphrina(100)	s__Taphrina_carpini(100)	40.5	1153	0	0	0	0	0	0	0	0	0	0	0	0	0	0	0	0	0	0	0	0	0	0	0	0	0	0	0	0	0	0	0	0	0	0	0	0	5	4	0	0
OTU1834	k__Fungi(100)	p__Basidiomycota(93)	c__Agaricomycetes(87)	unclassified	unclassified	unclassified	unclassified	40.5	1834	0	0	0	0	0	0	0	0	0	0	0	0	0	0	0	0	0	0	0	0	0	0	0	0	0	0	0	0	0	0	0	0	0	0	0	0	0	0	0	0
OTU2018	k__Fungi(100)	p__Basidiomycota(100)	c__Agaricomycetes(100)	o__Agaricales(100)	f__Hygrophoraceae(100)	g__Hygrophorus(100)	s__Hygrophorus_cossus(100)	40.5	2018	0	0	0	0	0	0	0	0	0	0	0	0	0	0	0	0	0	0	0	0	0	0	0	0	0	0	0	0	0	0	0	0	0	0	0	0	0	0	0	0
OTU2872	k__Fungi(100)	p__Basidiomycota(100)	c__Microbotryomycetes(100)	o__Microbotryomycetes_ord_Incertasedis(100)	f__Chrysozymaceae(100)	g__Yurkovia(100)	s__Yurkovia_mendeliana(100)	40.5	2872	0	0	0	0	0	0	0	0	0	0	0	0	0	0	0	0	0	0	0	0	0	0	0	0	0	0	0	0	0	0	0	0	0	0	0	0	0	0	0	0
OTU1206	k__Fungi(100)	p__Basidiomycota(95)	unclassified	unclassified	unclassified	unclassified	unclassified	40	1206	3	10	2	0	0	0	0	0	0	0	0	0	5	1	0	0	0	0	0	0	0	0	0	0	0	1	0	0	0	0	0	0	0	0	0	0	0	0	0	0
OTU1420	k__Fungi(100)	p__Ascomycota(100)	c__Sordariomycetes(99)	o__Hypocreales(94)	f__Nectriaceae(63)	unclassified	unclassified	40	1420	0	0	0	0	0	0	0	0	0	0	0	0	0	0	0	0	0	0	0	0	0	0	0	0	0	0	0	0	0	0	0	0	0	0	0	0	0	0	0	0
OTU1425	k__Fungi(100)	p__Basidiomycota(100)	c__Agaricomycetes(100)	o__Thelephorales(100)	f__Thelephoraceae(100)	g__Tomentella(94)	unclassified	40	1425	0	0	0	0	0	0	0	9	2	0	0	0	0	0	0	0	0	0	13	4	1	0	0	0	0	0	0	0	0	0	4	3	2	0	0	0	0	0	0	0
OTU1439	k__Fungi(100)	p__Basidiomycota(100)	c__Agaricomycetes(100)	o__Agaricales(100)	f__Amanitaceae(100)	g__Amanita(100)	s__Amanita_groenlandica(92)	40	1439	0	0	0	0	0	0	0	0	0	0	0	0	0	0	0	0	0	0	0	0	0	0	0	0	0	0	0	0	0	0	0	0	0	0	0	0	0	0	0	0
OTU1447	k__Fungi(100)	p__Basidiomycota(100)	c__Agaricomycetes(100)	o__Agaricales(100)	f__Tricholomataceae(100)	g__Tricholoma(100)	s__Tricholoma_ustale(71)	40	1447	0	0	0	0	0	0	0	39	0	0	0	0	0	0	0	0	0	0	0	0	0	0	0	0	0	0	0	0	0	0	0	0	1	0	0	0	0	0	0	0
OTU1534	k__Fungi(100)	p__Ascomycota(100)	c__Dothideomycetes(100)	o__Pleosporales(100)	f__Cucurbitariaceae(97)	unclassified	unclassified	40	1534	0	0	0	0	0	0	0	5	0	0	0	0	0	0	0	0	0	0	0	0	2	0	0	0	0	0	0	0	0	0	0	0	0	0	0	0	0	0	0	0
OTU1537	k__Fungi(100)	p__Basidiomycota(100)	c__Agaricomycetes(100)	o__Thelephorales(96)	f__Thelephoraceae(96)	g__Pseudotomentella(96)	s__Pseudotomentella_sp(82)	40	1537	0	0	0	0	0	0	0	0	0	0	0	0	0	0	0	0	0	0	0	0	0	0	0	0	0	0	0	0	0	0	0	0	0	0	0	0	0	0	0	0
OTU1650	k__Fungi(100)	p__Ascomycota(100)	c__Leotiomycetes(90)	o__Helotiales(88)	f__Hyaloscyphaceae(67)	unclassified	unclassified	40	1650	0	0	0	0	0	0	0	0	4	0	0	0	0	0	0	0	0	0	1	2	1	0	0	0	0	0	0	0	0	0	0	0	0	0	0	0	0	0	0	0
OTU1654	k__Fungi(100)	p__Basidiomycota(100)	c__Agaricomycetes(100)	o__Agaricales(100)	f__Hygrophoraceae(100)	g__Hygrophorus(100)	s__Hygrophorus_discoideus(100)	40	1654	0	0	0	0	0	0	1	0	0	0	0	0	0	0	0	0	0	0	0	0	0	0	0	0	0	0	0	0	0	0	0	0	0	0	0	0	0	0	0	0
OTU1696	k__Fungi(100)	p__Chytridiomycota(92)	c__Spizellomycetes(92)	o__Spizellomycetales(92)	f__Spizellomycetaceae(90)	g__Spizellomyces(79)	unclassified	40	1696	0	0	2	0	0	0	0	2	0	0	0	0	0	0	0	0	0	0	5	1	13	0	0	0	0	0	0	0	0	0	2	0	7	0	0	0	1	2	0	0
OTU2158	k__Fungi(100)	p__Ascomycota(100)	c__Leotiomycetes(82)	o__Helotiales(81)	unclassified	unclassified	unclassified	40	2158	0	0	0	0	0	0	0	0	0	0	0	0	0	0	0	0	0	0	0	0	0	0	0	0	0	0	0	0	0	0	0	0	0	0	0	0	0	0	0	0
OTU2164	k__Fungi(100)	p__unclassified_Fungi(98)	c__unclassified_Fungi(98)	o__unclassified_Fungi(98)	f__unclassified_Fungi(98)	g__unclassified_Fungi(98)	s__Fungi_sp(98)	40	2164	0	0	0	0	0	0	0	0	0	0	0	2	0	0	0	0	0	0	0	0	0	0	0	3	0	0	0	0	0	0	0	0	0	5	0	4	0	0	0	0
OTU2416	k__Fungi(100)	p__Ascomycota(100)	c__Leotiomycetes(82)	o__Helotiales(80)	unclassified	unclassified	unclassified	40	2416	0	0	0	0	0	0	0	0	0	0	0	0	0	0	11	0	0	0	0	0	0	0	0	0	0	0	0	0	0	0	0	0	0	0	0	0	0	0	0	0
OTU2885	k__Fungi(100)	p__Ascomycota(96)	c__Eurotiomycetes(80)	o__Onygenales(62)	unclassified	unclassified	unclassified	40	2885	0	0	0	0	0	0	2	0	3	0	0	0	0	0	0	0	0	0	31	0	4	0	0	0	0	0	0	0	0	0	0	0	0	0	0	0	0	0	0	0
OTU3965	k__Fungi(100)	p__Basidiomycota(92)	unclassified	unclassified	unclassified	unclassified	unclassified	40	3965	6	11	14	0	0	0	0	0	0	0	0	0	1	5	3	0	0	0	0	0	0	0	0	0	0	0	0	0	0	0	0	0	0	0	0	0	0	0	0	0
OTU1277	k__Fungi(100)	p__Ascomycota(100)	c__Lecanoromycetes(92)	o__Lecanorales(86)	unclassified	unclassified	unclassified	39.5	1277	0	0	1	0	1	0.5	0	0	0	0	0	0	0	0	0	0	0	0	0	0	0	0	0	0	0	0	0	0	0	0	0	0	0	0	0	0	0	0	0	0
OTU1972	k__Fungi(100)	p__Ascomycota(100)	c__Eurotiomycetes(100)	o__Chaetothyriales(100)	f__Herpotrichiellaceae(100)	g__Cladophialophora(99)	unclassified	39.5	1972	0	2	0	0	0	0	0	2	0	0	0	0	0	0	0	0	0	0	0	0	0	0	0	0	0	0	0	0	0	0	0	0	0	0	0	0	0	0	0	0
OTU1982	k__Fungi(100)	p__Ascomycota(100)	c__Eurotiomycetes(100)	o__Chaetothyriales(100)	f__Trichomeriaceae(99)	g__Knufia(99)	unclassified	39.25	1982	0	0	0	0	0	0	0	0	0	0	0	0	0	0	0	0	0	0	0	0	0	0	0	0	0	0	0	0	0	0	0	0	0	0	0	0	0	0	0	0
OTU1321	k__Fungi(100)	p__Ascomycota(100)	c__Leotiomycetes(87)	o__Helotiales(83)	unclassified	unclassified	unclassified	39	1321	0	6	11	0	0	0	0	0	0	0	0	0	0	0	0	0	0	0	0	0	0	0	0	0	0	0	0	0	0	0	0	0	0	0	0	0	0	0	0	0
OTU1391	k__Fungi(100)	p__Ascomycota(100)	c__Sordariomycetes(100)	o__Sordariales(100)	f__Lasiosphaeriaceae(100)	g__Lasiosphaeris(100)	s__Lasiosphaeris_hispida(100)	39	1391	6	0	11	0	0	0	0	0	0	0	0	0	0	0	0	0	0	0	0	0	0	0	0	0	0	0	0	0	0	0	0	0	0	0	0	0	0	0	0	0
OTU1478	k__Fungi(100)	p__Ascomycota(99)	c__Leotiomycetes(79)	o__Helotiales(62)	unclassified	unclassified	unclassified	39	1478	4	4	22	0	0	0	0	0	0	0	0	0	0	0	0	0	0	0	0	0	0	0	0	0	0	0	0	0	0	0	0	0	0	0	0	0	0	0	0	0
OTU1588	k__Fungi(100)	p__Ascomycota(100)	c__Dothideomycetes(99)	o__Pleosporales(99)	unclassified	unclassified	unclassified	39	1588	0	0	0	0	0	0	0	0	0	0	0	0	0	0	0	0	0	0	0	0	0	0	0	0	0	0	0	0	0	0	0	0	0	0	0	0	0	0	0	0
OTU1670	k__Fungi(100)	p__Basidiomycota(100)	c__Agaricomycetes(100)	o__Hymenochaetales(97)	f__Schizoporaceae(97)	g__Xylodon(91)	s__Xylodon_erastii(87)	39	1670	0	0	0	0	0	0	0	0	0	0	0	0	0	0	0	0	0	0	0	0	0	0	0	0	0	0	0	0	0	0	0	0	0	0	0	0	0	0	0	0
OTU2004	k__Fungi(100)	p__Ascomycota(100)	c__Leotiomycetes(100)	o__Helotiales(100)	f__Hyaloscyphaceae(100)	g__Lachnum(97)	s__Lachnum_sp(60)	39	2004	0	0	0	0	0	0	6	2	0	0	0	10	0	0	0	0	0	0	0	0	0	0	0	0	0	0	0	0	0	0	0	0	0	0	0	0	0	0	0	0
OTU2015	k__Fungi(100)	p__unclassified_Fungi(97)	c__unclassified_Fungi(97)	o__unclassified_Fungi(97)	f__unclassified_Fungi(97)	g__unclassified_Fungi(97)	s__Fungi_sp(97)	39	2015	0	0	0	0	0	0	0	0	0	2	8	2	0	0	0	0	0	0	0	0	0	1	2	0	0	0	0	0	0	0	0	0	0	0	0	0	0	0	0	0
OTU2847	k__Fungi(100)	p__Basidiomycota(100)	c__Agaricomycetes(100)	o__Cantharellales(100)	f__Clavulinaceae(99)	g__Clavulina(97)	s__Clavulina_rugosa(79)	39	2847	0	0	1	0	0	0	0	0	0	0	0	0	11	8	19	0	0	0	0	0	0	0	0	0	0	0	0	0	0	0	0	0	0	0	0	0	0	0	0	0
OTU3761	k__Fungi(100)	p__unclassified_Fungi(88)	c__unclassified_Fungi(88)	o__unclassified_Fungi(88)	f__unclassified_Fungi(88)	g__unclassified_Fungi(88)	s__Fungi_sp(88)	39	3761	0	0	0	0	0	0	0	0	0	0	0	1	0	0	0	0	0	0	0	0	0	2	0	2	0	0	0	0	0	0	0	0	0	0	0	1	0	0	0	0
OTU3889	k__Fungi(100)	p__Ascomycota(100)	c__Leotiomycetes(100)	o__Helotiales(100)	f__Myxotrichaceae(100)	g__Oidiodendron(100)	s__Oidiodendron_chlamydosporicum(98)	39	3889	0	0	0	0	0	0	0	0	0	0	0	0	0	0	0	0	0	0	0	1	1	0	0	0	0	1	2	0	0	0	0	1	0	0	0	0	0	0	0	0
OTU561	k__Fungi(100)	p__Ascomycota(100)	c__Eurotiomycetes(98)	o__Chaetothyriales(98)	f__Herpotrichiellaceae(98)	unclassified	unclassified	39	561	0	0	0	0	0	0	2	2	5	0	0	0	0	0	0	0	0	0	5	8	0	0	0	0	0	0	0	0	0	0	11	0	0	0	0	0	0	0	0	0
OTU668	k__Fungi(100)	p__Ascomycota(100)	c__Leotiomycetes(100)	o__Helotiales(100)	f__Helotiaceae(99)	g__Hymenoscyphus(99)	s__Hymenoscyphus_sp(99)	39	668	3	21	1	0	0	0	0	1	0	0	0	0	0	0	0	0	0	0	0	0	0	0	0	0	0	0	0	0	0	0	0	0	0	0	0	0	0	0	0	0
OTU1552	k__Fungi(100)	p__Basidiomycota(100)	c__Agaricomycetes(100)	o__Hysterangiales(100)	f__Hysterangiaceae(100)	g__Hysterangium(100)	s__Hysterangium_nephriticum(92)	38.5	1552	0	0	0	0	0	0	0	0	0	0	0	0	0	0	0	0	0	0	0	0	0	0	0	0	0	1	2	0	0	0	0	0	0	0	0	0	0	0	0	0
OTU1976	k__Fungi(100)	p__Mucoromycota(63)	unclassified	unclassified	unclassified	unclassified	unclassified	38.25	1976	0	0	0	0	0	0	0	0	0	0	0	0	0	0	0	0	0	0	0	0	0	0	0	0	0	0	0	0	0	0	0	0	0	0	0	0	0	0	0	0
OTU1239	k__Fungi(100)	p__Ascomycota(100)	c__Leotiomycetes(87)	o__Helotiales(87)	unclassified	unclassified	unclassified	38	1239	1	2	4	0	0	0	0	2	2	0	0	0	0	0	0	0	0	0	0	0	0	0	0	0	0	0	0	0	0	0	0	0	0	0	0	0	0	0	0	0
OTU1262	k__Fungi(100)	p__Ascomycota(100)	c__Dothideomycetes(100)	o__Pleosporales(100)	f__Phaeosphaeriaceae(79)	g__Ophiosphaerella(64)	s__Ophiosphaerella_sp(64)	38	1262	0	0	0	0	0	0	0	0	0	0	0	0	0	0	0	0	0	0	0	0	0	0	0	0	0	0	0	0	0	0	0	0	0	0	0	0	0	0	0	0
OTU1412	k__Fungi(100)	p__Basidiomycota(100)	c__Agaricomycetes(100)	o__Auriculariales(100)	f__unclassified_Auriculariales(93)	g__unclassified_Auriculariales(93)	s__Auriculariales_sp(93)	38	1412	0	0	0	0	0	0	0	1	0	0	7	2	0	0	0	0	0	0	0	1	0	0	0	1	0	0	0	0	0	0	0	0	0	0	0	0	0	0	0	0
OTU1463	k__Fungi(100)	p__Basidiomycota(99)	c__Agaricomycetes(99)	o__Cantharellales(99)	f__Cantharellales_fam_Incertasedis(92)	g__Sistotrema(92)	s__Sistotrema_muscicola(92)	38	1463	0	0	0	0	0	0	0	0	0	0	0	0	0	0	0	0	0	0	0	0	0	0	0	0	0	0	0	0	0	0	0	0	0	0	0	0	0	0	0	0
OTU1714	k__Fungi(100)	p__Ascomycota(100)	c__Dothideomycetes(100)	o__Pleosporales(100)	unclassified	unclassified	unclassified	38	1714	0	0	0	0	0	0	0	0	0	0	0	0	0	0	0	0	0	0	0	0	0	0	0	0	0	0	0	0	0	0	0	0	0	0	0	0	0	0	0	0
OTU1842	k__Fungi(100)	p__Basidiomycota(93)	c__Agaricomycetes(86)	unclassified	unclassified	unclassified	unclassified	38	1842	0	0	0	0	0	0	0	0	0	0	0	0	0	0	0	0	0	0	0	0	0	0	0	0	0	0	0	0	0	0	0	0	0	0	0	0	0	0	0	0
OTU1989	k__Fungi(100)	p__Ascomycota(100)	c__Eurotiomycetes(100)	o__Chaetothyriales(100)	f__Herpotrichiellaceae(100)	unclassified	unclassified	38	1989	0	0	0	0	0	0	3	0	0	0	0	0	0	0	0	0	0	0	29	0	0	0	0	0	0	0	0	0	0	0	1	1	3	0	0	0	0	0	0	0
OTU2065	k__Fungi(100)	p__Basidiomycota(91)	c__Agaricomycetes(81)	unclassified	unclassified	unclassified	unclassified	38	2065	0	0	0	0	0	0	0	0	0	0	0	0	0	0	0	0	0	0	0	0	0	0	0	0	0	0	0	0	0	0	0	0	0	0	0	0	0	0	0	0
OTU2081	k__Fungi(100)	p__Basidiomycota(100)	c__Agaricomycetes(100)	o__Agaricales(100)	f__Strophariaceae(100)	g__Tubaria(100)	s__Tubaria_hiemalis(100)	38	2081	17	1	19	0	0	0	0	0	0	0	0	0	0	0	0	0	0	0	0	0	0	0	0	0	0	0	0	0	0	0	0	0	0	0	0	0	0	1	0	0
OTU2137	k__Fungi(100)	p__Ascomycota(100)	c__Dothideomycetes(81)	o__Pleosporales(78)	unclassified	unclassified	unclassified	38	2137	0	0	0	0	0	0	0	0	0	0	0	0	0	0	0	0	0	0	0	0	1	0	0	0	0	0	0	0	0	0	2	1	0	0	0	0	0	0	0	0
OTU2178	k__Fungi(100)	p__Glomeromycota(100)	c__Glomeromycetes(100)	o__Glomerales(100)	f__Glomeraceae(100)	unclassified	unclassified	38	2178	0	0	0	0	0	0	0	0	0	0	1	0	0	0	0	0	0	0	2	0	0	5	1	2	0	0	0	0	0	0	5	2	1	13	1	4	0	0	0	0
OTU2683	k__Fungi(100)	p__Basidiomycota(100)	c__Geminibasidiomycetes(100)	o__Geminibasidiales(100)	f__Geminibasidiaceae(100)	g__Geminibasidium(100)	s__Geminibasidium_sp(84)	38	2683	0	0	0	0	0	0	0	0	0	0	0	0	0	0	0	0	0	0	0	0	0	0	0	0	0	0	0	0	0	0	0	0	0	0	0	0	0	0	0	0
OTU35	k__Fungi(100)	p__Ascomycota(100)	c__Dothideomycetes(100)	o__Pleosporales(100)	f__Lophiostomataceae(89)	g__Lophiostoma(89)	s__Lophiostoma_sp(89)	38	35	0	0	0	0	0	0	0	0	0	0	0	0	0	0	0	1	0	0	0	0	0	0	0	0	0	0	0	0	0	0	0	0	0	0	0	0	0	0	0	3
OTU1617	k__Fungi(100)	p__Ascomycota(100)	c__Pezizomycetes(100)	o__Pezizales(100)	f__Pezizaceae(100)	g__unclassified_Pezizaceae(100)	s__Pezizaceasp(100)	37.5	1617	0	5	1	0	0	0	0	1	1	0	0	0	0	0	0	0	0	0	0	0	9	0	0	0	0	0	0	0	0	0	0	0	0	0	0	0	0	0	0	0
OTU1708	k__Fungi(100)	p__Ascomycota(100)	c__Sordariomycetes(100)	o__Hypocreales(99)	f__Hypocreales_fam_Incertasedis(70)	unclassified	unclassified	37.5	1708	2	3	7	0	0	0	0	0	0	0	0	0	0	5	0	0	0	0	0	0	0	0	0	0	2	0	0	0	0	0	0	0	0	0	0	0	0	0	0	0
OTU1769	k__Fungi(100)	p__Ascomycota(100)	c__Pezizomycetes(100)	o__Pezizales(100)	f__Pyronemataceae(100)	g__Pseudaleuria(100)	s__Pseudaleuria_sp(100)	37.5	1769	0	0	0	0	0	0	0	0	1	0	0	0	0	1	0	0	0	0	1	1	1	0	0	0	1	0	0	0	0	0	0	0	1	0	0	0	0	1	0	0
OTU1554	k__Fungi(100)	p__Rozellomycota(100)	c__Rozellomycotina_cls_Incertasedis(100)	o__GS11(100)	f__unclassified_GS11(100)	g__unclassified_GS11(100)	s__GS11_sp(100)	37.25	1554	0	0	0	0	0	0	0	0	0	0	0	0	0	0	0	0	0	0	0	0	0	0	0	0	0	0	0	0	0	0	0	0	0	0	0	0	0	0	0	0
OTU1707	k__Fungi(100)	p__Basidiomycota(93)	unclassified	unclassified	unclassified	unclassified	unclassified	37.25	1707	9	1	1	0	0	0	0	0	0	0	0	0	0	0	0	0	1	0	0	0	0	0	0	0	0	0	0	0	0	0	0	0	2	0	0	0	0	0	0	0
OTU1895	k__Fungi(100)	p__Rozellomycota(62)	c__unclassified_Rozellomycota(60)	o__unclassified_Rozellomycota(60)	f__unclassified_Rozellomycota(60)	g__unclassified_Rozellomycota(60)	s__Rozellomycota_sp(60)	37.25	1895	0	1	1	0	0	0	0	0	0	0	0	0	0	0	0	0	0	0	0	0	0	0	0	0	0	0	0	0	0	0	0	0	0	0	0	0	0	0	0	0
OTU1038	k__Fungi(100)	p__Rozellomycota(60)	c__Rozellomycotina_cls_Incertasedis(60)	o__GS10(60)	f__unclassified_GS10(60)	g__unclassified_GS10(60)	s__GS10_sp(60)	37	1038	0	0	0	0	0	0	2	0	2	0	0	0	0	0	0	0	0	0	2	6	0	0	1	0	0	0	0	0	0	0	0	0	2	0	0	0	0	0	0	0
OTU1470	k__Fungi(100)	p__Ascomycota(100)	c__Leotiomycetes(100)	o__Helotiales(100)	f__Leotiaceae(96)	g__Leotia(96)	s__Leotia_lubrica(96)	37	1470	0	1	0	0	0	0	0	0	0	0	0	0	0	21	1	0	0	0	0	0	0	0	0	0	0	0	0	0	0	0	0	0	0	0	0	0	0	0	0	0
OTU1489	k__Fungi(100)	p__Ascomycota(100)	c__Leotiomycetes(99)	o__Helotiales(99)	f__Helotiaceae(99)	g__Articulospora(99)	s__Articulospora_sp(93)	37	1489	0	0	0	0	0	0	0	0	0	0	0	0	0	0	0	0	0	0	0	0	0	0	0	0	0	0	0	0	0	0	0	0	0	0	0	0	0	0	0	0
OTU1541	k__Fungi(100)	p__Ascomycota(100)	c__Saccharomycetes(100)	o__Saccharomycetales(100)	f__Lipomycetaceae(100)	g__Lipomyces(100)	s__Lipomyces_tetrasporus(70)	37	1541	0	0	0	0	0	0	0	0	0	0	0	0	0	0	0	0	0	0	0	0	0	0	0	0	0	0	0	0	0	0	0	1	0	0	0	0	0	0	0	0
OTU1740	k__Fungi(100)	p__Ascomycota(100)	c__Sordariomycetes(100)	o__Hypocreales(100)	f__Cordycipitaceae(100)	g__Simplicillium(100)	s__Simplicillium_obclavatum(74)	37	1740	0	1	1	0	0	0	2	6	6	0	0	0	0	0	0	0	0	0	1	2	0	0	0	0	0	0	0	0	0	0	1	0	0	0	0	0	0	0	0	0
OTU1756	k__Fungi(100)	p__Ascomycota(100)	c__Sordariomycetes(100)	o__Hypocreales(99)	f__Nectriaceae(99)	g__Gibberella(99)	s__Gibberella_tricincta(99)	37	1756	0	0	0	0	0	0	0	2	0	0	0	0	0	0	0	0	0	0	2	0	0	0	0	0	0	0	0	0	0	0	0	0	0	0	0	0	0	0	0	0
OTU1997	k__Fungi(100)	p__Ascomycota(100)	c__Pezizomycetes(100)	o__Pezizales(100)	f__Pyronemataceae(100)	g__Trichophaea(100)	s__Trichophaea_woolhopeia(100)	37	1997	0	0	0	0	0	0	0	0	0	0	0	0	7	3	9	0	0	0	0	0	0	0	0	0	0	0	14	0	0	0	0	4	0	0	0	0	0	0	0	0
OTU2293	k__Fungi(100)	p__Ascomycota(90)	c__Pezizomycotina_cls_Incertasedis(71)	o__Pezizomycotina_ord_Incertasedis(71)	f__Pezizomycotina_fam_Incertasedis(71)	g__Triscelophorus(71)	s__Triscelophorus_monosporus(71)	37	2293	1	1	1	0	0	0	0	0	0	2	4	0	0	0	0	0	0	0	0	0	4	0	0	0	0	0	0	0	0	0	0	0	0	0	0	0	0	0	0	0
OTU2307	k__Fungi(100)	p__Basidiomycota(100)	c__Agaricomycetes(100)	o__Boletales(100)	f__Melanogastraceae(100)	g__Melanogaster(100)	s__Melanogaster_ambiguus(100)	37	2307	1	0	2	0	0	0	0	0	1	0	0	0	1	0	0	0	0	0	2	0	0	0	0	0	0	0	2	0	0	0	0	0	0	0	0	0	0	0	0	0
OTU2310	k__Fungi(100)	p__Ascomycota(100)	c__Lecanoromycetes(98)	o__Lecanorales(82)	unclassified	unclassified	unclassified	37	2310	0	0	0	0	0	0	0	0	0	0	0	0	0	0	0	0	0	0	0	0	0	0	0	0	0	0	0	0	0	0	0	0	0	0	0	0	0	0	0	0
OTU2703	k__Fungi(100)	p__Basidiomycota(100)	c__Agaricomycetes(100)	o__Agaricales(100)	f__Cortinariaceae(100)	g__Cortinarius(100)	s__Cortinarius_casimiri(83)	37	2703	36	0	0	0	0	0	0	0	0	0	0	0	0	0	0	0	0	0	0	0	0	0	0	0	0	0	0	0	0	0	0	0	0	0	0	0	0	0	1	0
OTU1276	k__Fungi(100)	p__Ascomycota(100)	c__Eurotiomycetes(100)	o__Eurotiales(100)	f__Aspergillaceae(100)	g__Aspergillus(100)	s__Aspergillus_ruber(100)	36.25	1276	0	0	0	0	0	0	0	0	0	0	0	0	0	2	0	0	0	0	0	0	0	0	0	0	2	0	0	0	0	0	0	0	0	0	0	0	0	0	0	0
OTU1078	k__Fungi(100)	p__Ascomycota(99)	c__Lecanoromycetes(68)	unclassified	unclassified	unclassified	unclassified	36	1078	0	0	0	0	0	0	0	0	0	0	0	0	0	0	0	0	0	0	0	0	0	0	0	0	0	0	0	0	0	0	0	0	0	0	0	0	0	0	0	0
OTU1244	k__Fungi(100)	p__Glomeromycota(98)	c__Glomeromycetes(98)	o__Diversisporales(98)	f__unclassified_Diversisporales(98)	g__unclassified_Diversisporales(98)	s__Diversisporales_sp(98)	36	1244	0	0	0	0	0	0	0	11	0	1	1	0	0	0	0	0	0	0	0	11	0	0	12	0	0	0	0	0	0	0	0	0	0	0	0	0	0	0	0	0
OTU1278	k__Fungi(100)	p__Ascomycota(100)	c__Leotiomycetes(63)	o__Helotiales(63)	unclassified	unclassified	unclassified	36	1278	0	0	0	0	0	0	0	0	0	0	0	0	0	0	1	0	0	0	0	0	0	0	0	0	0	0	0	0	0	0	0	0	0	0	0	0	0	0	0	0
OTU1413	k__Fungi(100)	p__Basidiomycota(100)	c__Agaricomycetes(100)	o__Agaricales(99)	f__Crepidotaceae(92)	g__Crepidotus(84)	unclassified	36	1413	0	0	0	0	0	0	0	0	0	0	0	0	0	0	0	0	0	0	0	0	0	0	0	0	0	0	0	0	0	0	0	0	0	0	0	0	0	0	0	0
OTU1429	k__Fungi(100)	p__Ascomycota(100)	c__Sordariomycetes(100)	o__Hypocreales(100)	f__Nectriaceae(100)	g__unclassified_Nectriaceae(83)	s__Nectriaceasp(83)	36	1429	0	0	0	0	0	0	1	1	2	0	0	0	0	1	0	0	0	0	4	3	5	0	0	0	0	0	1	0	0	0	0	0	1	0	0	0	0	0	0	0
OTU1671	k__Fungi(100)	p__Ascomycota(100)	c__Eurotiomycetes(100)	o__Chaetothyriales(100)	f__Herpotrichiellaceae(100)	g__Veronaea(94)	s__Veronaea_compacta(92)	36	1671	3	0	29	0	0	0	0	0	0	0	0	0	0	2	0	0	0	0	0	0	0	0	0	0	0	0	0	0	0	0	0	0	0	0	0	0	0	0	0	0
OTU1786	k__Fungi(100)	p__Basidiomycota(100)	c__Agaricomycetes(100)	o__Thelephorales(100)	f__Thelephoraceae(100)	unclassified	unclassified	36	1786	0	0	0	0	0	0	0	0	0	0	0	0	0	0	0	0	0	0	0	0	0	0	0	0	0	0	0	0	0	0	0	0	0	0	0	0	0	0	0	0
OTU3878	k__Fungi(100)	p__unclassified_Fungi(88)	c__unclassified_Fungi(88)	o__unclassified_Fungi(88)	f__unclassified_Fungi(88)	g__unclassified_Fungi(88)	s__Fungi_sp(88)	36	3878	0	0	0	0	0	0	0	0	0	0	0	0	0	0	0	0	0	0	0	0	0	0	0	0	0	0	0	0	0	0	0	0	0	0	0	0	0	0	0	0
OTU4497	k__Fungi(100)	p__Ascomycota(100)	c__Leotiomycetes(100)	o__Helotiales(100)	f__Myxotrichaceae(99)	g__Oidiodendron(83)	unclassified	36	4497	0	0	0	0	0	0	11	5	4	1	0	0	0	0	0	0	0	0	5	7	3	0	0	0	0	0	0	0	0	0	0	0	0	0	0	0	0	0	0	0
OTU3495	k__Fungi(100)	p__Basidiomycota(100)	c__Agaricomycetes(100)	o__Thelephorales(100)	f__Thelephoraceae(100)	g__Tomentella(88)	unclassified	35.5	3495	0	0	0	0	0	0	0	0	0	0	0	0	0	0	0	0	0	0	0	0	0	0	0	0	0	0	0	0	0	0	0	0	0	0	0	0	0	0	0	0
OTU1612	k__Fungi(100)	p__Ascomycota(91)	c__Sordariomycetes(81)	unclassified	unclassified	unclassified	unclassified	35.25	1612	0	0	0	0	0	0	0	0	0	0	0	0	0	0	0	0	0	0	0	0	0	0	0	0	0	0	0	0	0	0	0	0	0	0	0	0	0	0	0	0
OTU1353	k__Fungi(100)	p__Ascomycota(96)	c__Lecanoromycetes(68)	unclassified	unclassified	unclassified	unclassified	35	1353	27	2	6	0	0	0	0	0	0	0	0	0	0	0	0	0	0	0	0	0	0	0	0	0	0	0	0	0	0	0	0	0	0	0	0	0	0	0	0	0
OTU1419	k__Fungi(100)	p__Ascomycota(100)	c__Sordariomycetes(100)	o__Microascales(100)	f__Microascaceae(100)	g__Scedosporium(78)	s__Scedosporium_prolificans(78)	35	1419	12	14	8	0	0	0	0	0	0	0	0	0	0	0	1	0	0	0	0	0	0	0	0	0	0	0	0	0	0	0	0	0	0	0	0	0	0	0	0	0
OTU1456	k__Fungi(100)	p__Ascomycota(99)	c__Leotiomycetes(91)	o__Helotiales(91)	f__Helotiales_fam_Incertasedis(67)	g__Leohumicola(63)	s__Leohumicola_verrucosa(63)	35	1456	0	0	0	0	0	0	1	0	1	0	1	0	0	0	0	0	0	0	1	1	0	0	0	0	0	0	0	0	0	0	0	4	0	0	0	0	0	0	0	0
OTU1497	k__Fungi(100)	p__Ascomycota(100)	c__Sordariomycetes(100)	o__Glomerellales(69)	f__Plectosphaerellaceae(69)	g__Gibellulopsis(62)	unclassified	35	1497	0	1	0	0	0	0	1	0	0	0	0	0	0	0	0	0	0	0	0	0	0	0	0	0	0	0	0	0	0	0	0	1	14	0	2	0	0	0	0	0
OTU1744	k__Fungi(100)	p__Mucoromycota(69)	unclassified	unclassified	unclassified	unclassified	unclassified	35	1744	0	0	0	0	0	0	0	0	0	0	0	0	0	0	0	0	0	0	0	0	0	0	0	0	0	0	0	0	0	0	0	0	0	0	0	0	0	0	0	0
OTU1796	k__Fungi(100)	p__Basidiomycota(100)	c__Agaricomycetes(100)	o__Agaricales(100)	f__Tricholomataceae(100)	g__Floccularia(100)	s__Floccularia_luteovirens(100)	35	1796	0	0	0	0	0	0	0	0	0	0	0	0	0	0	0	0	0	0	0	0	0	0	0	0	0	0	0	0	0	0	0	0	0	0	0	0	0	0	0	0
OTU1819	k__Fungi(100)	p__Ascomycota(100)	unclassified	unclassified	unclassified	unclassified	unclassified	35	1819	0	0	0	0	0	0	0	0	0	0	0	0	0	0	0	0	0	0	0	0	0	0	0	0	0	0	0	0	0	0	0	0	0	0	0	0	0	0	0	0
OTU1838	k__Fungi(100)	p__Basidiomycota(98)	c__Agaricomycetes(95)	o__Agaricales(93)	f__Entolomataceae(84)	g__Entoloma(84)	s__Entoloma_crassicystidiatum(82)	35	1838	0	0	0	0	0	0	0	0	0	0	0	0	0	0	0	0	0	0	0	0	0	0	0	0	0	0	0	0	0	0	0	0	0	0	0	0	0	0	0	0
OTU2279	k__Fungi(100)	p__Basidiomycota(100)	c__Microbotryomycetes(76)	o__Sporidiobolales(76)	f__unclassified_Sporidiobolales(75)	g__unclassified_Sporidiobolales(75)	s__Sporidiobolales_sp(75)	35	2279	0	0	0	0	0	0	0	0	0	0	0	0	0	0	0	0	0	0	0	0	0	0	0	0	0	0	0	0	0	0	0	0	0	0	0	0	0	1	0	0
OTU940	k__Fungi(100)	p__Ascomycota(100)	c__Eurotiomycetes(76)	o__Onygenales(75)	unclassified	unclassified	unclassified	35	940	0	0	0	0	0	0	1	0	0	2	0	0	0	0	0	0	0	0	2	0	2	0	0	0	0	0	0	0	0	0	1	1	0	0	0	0	0	0	0	0
OTU1375	k__Fungi(100)	p__Ascomycota(100)	c__Dothideomycetes(99)	o__Capnodiales(99)	f__Extremaceae(64)	unclassified	unclassified	34.5	1375	11	5	3	3	6	4.5	0	0	0	0	0	0	0	0	0	0	2	0	0	0	0	0	0	0	0	0	0	0	0	0	0	0	0	0	0	0	0	0	0	0
OTU1544	k__Fungi(100)	p__Ascomycota(100)	c__Leotiomycetes(100)	o__Helotiales(100)	f__Hyaloscyphaceae(100)	g__Arachnopeziza(100)	s__Arachnopeziza_sp(97)	34.5	1544	0	0	0	0	0	0	0	0	0	0	0	0	0	0	0	0	0	0	0	0	0	0	0	0	0	0	0	0	0	0	0	0	0	0	0	0	0	0	0	0
OTU4661	k__Fungi(100)	p__Basidiomycota(100)	c__Agaricomycetes(100)	o__Boletales(100)	f__Melanogastraceae(100)	g__Melanogaster(100)	s__Melanogaster_broomeanus(100)	34.5	4661	2	3	0	0	0	0	1	0	0	0	0	0	1	0	0	0	0	0	0	0	3	0	0	0	0	2	1	0	0	0	0	0	0	0	0	0	1	3	4	0
OTU1344	k__Fungi(100)	p__Ascomycota(100)	c__Leotiomycetes(100)	o__Helotiales(100)	f__Myxotrichaceae(100)	g__Oidiodendron(89)	unclassified	34	1344	0	3	0	0	0	0	0	0	0	0	0	0	0	0	0	0	0	0	0	0	0	0	0	0	0	0	0	0	0	0	0	0	0	0	0	0	0	0	0	0
OTU1366	k__Fungi(100)	p__Basidiomycota(88)	c__Agaricomycetes(80)	unclassified	unclassified	unclassified	unclassified	34	1366	0	0	0	0	0	0	0	0	0	0	0	0	0	0	0	0	0	0	0	0	0	0	0	0	0	0	0	0	0	0	0	0	0	0	0	0	0	0	0	0
OTU1461	k__Fungi(100)	p__Ascomycota(100)	c__Leotiomycetes(97)	o__Helotiales(97)	f__Sclerotiniaceae(84)	g__Mycopappus(81)	s__Mycopappus_sp(81)	34	1461	0	0	0	0	0	0	0	0	0	0	0	0	0	0	0	0	0	0	0	0	0	0	0	0	0	0	0	0	0	0	0	0	0	0	0	0	0	0	0	0
OTU1485	k__Fungi(100)	p__Ascomycota(89)	unclassified	unclassified	unclassified	unclassified	unclassified	34	1485	0	0	0	0	0	0	0	8	1	0	2	0	0	0	0	0	0	0	1	1	0	0	0	0	0	0	0	0	0	0	0	0	0	0	0	0	0	0	0	0
OTU1687	k__Fungi(100)	p__Basidiomycota(100)	c__Agaricomycetes(100)	o__Thelephorales(100)	f__Thelephoraceae(100)	g__Tomentella(100)	s__Tomentella_punicea(100)	34	1687	3	10	7	0	0	0	1	0	0	0	0	0	1	4	0	0	0	0	0	0	0	0	0	0	0	0	0	0	0	0	0	0	0	0	0	0	0	0	0	0
OTU1735	k__Fungi(100)	p__Rozellomycota(99)	c__Rozellomycotina_cls_Incertasedis(99)	o__GS10(99)	f__unclassified_GS10(99)	g__unclassified_GS10(99)	s__GS10_sp(99)	34	1735	0	0	0	0	0	0	0	0	0	0	0	0	0	0	0	0	0	0	0	0	0	0	0	0	0	0	0	0	0	0	0	0	0	0	0	0	0	0	0	0
OTU2206	k__Fungi(100)	p__Basidiomycota(100)	c__Agaricomycetes(100)	o__Russulales(100)	f__Russulaceae(100)	g__Lactarius(100)	s__Lactarius_pallidus(96)	34	2206	0	0	0	0	0	0	0	0	0	0	0	0	0	1	0	0	0	0	0	0	0	0	0	0	0	0	0	0	0	0	0	0	0	0	0	0	0	0	0	0
OTU2719	k__Fungi(100)	p__Basidiomycota(100)	c__Agaricomycetes(100)	o__Sebacinales(98)	f__Sebacinaceae(98)	g__Sebacina(94)	s__Sebacina_sp(89)	34	2719	0	0	0	0	0	0	0	0	0	0	0	0	0	0	0	0	0	0	0	0	0	0	0	0	0	0	0	0	0	0	0	0	0	0	0	0	0	0	0	0
OTU801	k__Fungi(100)	p__Ascomycota(100)	c__Pezizomycetes(100)	o__Pezizales(100)	f__Pyronemataceae(100)	g__Geopora(100)	s__Geopora_cooperi(100)	34	801	0	2	0	0	0	0	0	2	3	0	0	0	0	0	0	0	0	0	1	2	5	0	0	3	0	0	0	0	0	0	0	0	8	0	2	0	0	0	0	0
OTU1974	k__Fungi(100)	p__Ascomycota(100)	c__Eurotiomycetes(100)	o__Chaetothyriales(100)	unclassified	unclassified	unclassified	33.5	1974	0	0	0	0	0	0	0	0	0	0	0	0	0	0	0	0	0	0	0	0	0	0	0	0	0	0	0	0	0	0	0	0	0	0	0	0	0	12	0	0
OTU3803	k__Fungi(100)	p__Ascomycota(99)	c__Leotiomycetes(79)	o__Helotiales(67)	unclassified	unclassified	unclassified	33.5	3803	1	1	1	0	0	0	0	0	0	0	0	0	0	0	0	0	0	0	0	0	0	0	0	0	0	0	0	0	0	0	0	0	0	0	0	0	0	0	0	0
OTU1155	k__Fungi(100)	p__Ascomycota(100)	c__Sordariomycetes(100)	o__Hypocreales(100)	f__Nectriaceae(100)	unclassified	unclassified	33	1155	0	0	0	0	0	0	0	3	0	0	2	1	0	0	0	0	0	0	1	1	1	0	1	1	0	0	0	0	0	0	0	2	1	0	0	0	0	0	0	0
OTU1221	k__Fungi(100)	p__Ascomycota(100)	c__Sordariomycetes(97)	unclassified	unclassified	unclassified	unclassified	33	1221	0	0	0	0	0	0	0	0	0	0	0	0	0	0	0	0	0	0	0	0	0	0	0	0	0	0	0	0	0	0	0	0	0	0	0	0	0	0	0	0
OTU1299	k__Fungi(100)	p__Ascomycota(83)	c__Lecanoromycetes(65)	o__GS36(62)	f__unclassified_GS36(62)	g__unclassified_GS36(62)	s__GS36_sp(62)	33	1299	0	31	0	0	0	0	0	0	0	0	0	0	0	0	0	0	0	0	0	0	0	0	0	0	0	0	0	0	0	0	0	0	0	0	0	0	0	0	0	0
OTU1322	k__Fungi(100)	p__Basidiomycota(100)	c__Agaricomycetes(100)	o__Thelephorales(100)	f__Bankeraceae(100)	g__Phellodon(100)	s__Phellodon_melaleucus(100)	33	1322	0	0	0	0	0	0	0	0	0	0	0	0	0	0	0	0	0	0	0	0	0	0	0	0	0	0	0	0	0	0	0	0	0	0	0	0	0	4	2	0
OTU1373	k__Fungi(100)	p__Ascomycota(99)	c__Dothideomycetes(92)	o__Pleosporales(92)	unclassified	unclassified	unclassified	33	1373	0	0	0	0	0	0	0	0	1	0	0	0	0	0	0	0	0	0	0	0	0	0	0	0	0	0	0	0	0	0	0	0	0	0	0	0	0	0	0	0
OTU1416	k__Fungi(100)	p__Ascomycota(100)	c__Sordariomycetes(100)	o__Xylariales(99)	unclassified	unclassified	unclassified	33	1416	6	4	18	0	0	0	0	0	0	0	0	0	0	0	0	0	0	0	0	0	0	0	0	0	0	0	0	0	0	0	0	0	0	0	0	0	0	0	0	0
OTU1424	k__Fungi(100)	p__Ascomycota(100)	c__Eurotiomycetes(100)	o__Onygenales(100)	f__Onygenales_fam_Incertasedis(95)	g__Arthropsis(94)	s__Arthropsis_hispanica(94)	33	1424	0	0	3	0	0	0	0	0	0	0	0	0	0	0	0	0	0	0	1	0	0	0	0	0	0	0	0	0	0	0	0	0	0	0	0	0	0	0	0	0
OTU1602	k__Fungi(100)	p__Basidiomycota(100)	c__Agaricomycetes(100)	o__Agaricales(100)	f__Cortinariaceae(100)	g__Cortinarius(100)	unclassified	33	1602	0	0	0	0	0	0	1	0	0	0	0	0	0	0	0	0	0	0	0	3	0	0	0	0	0	0	0	0	0	0	0	0	0	0	0	0	0	0	0	0
OTU1653	k__Fungi(100)	p__Ascomycota(100)	unclassified	unclassified	unclassified	unclassified	unclassified	33	1653	0	0	0	0	0	0	0	0	0	0	0	0	0	0	0	0	0	0	0	0	0	0	0	0	0	0	0	0	0	0	0	0	0	0	0	0	0	0	0	0
OTU1672	k__Fungi(100)	p__Ascomycota(97)	c__Dothideomycetes(75)	o__Capnodiales(74)	f__unclassified_Capnodiales(65)	g__unclassified_Capnodiales(65)	s__Capnodiales_sp(65)	33	1672	4	7	4	0	0	0	0	0	0	0	0	0	1	0	0	0	0	0	0	0	0	0	0	0	0	0	0	0	0	0	0	0	0	0	0	0	0	0	0	0
OTU1684	k__Fungi(100)	p__Basidiomycota(98)	c__Agaricomycetes(90)	o__Cantharellales(66)	f__Botryobasidiaceae(66)	unclassified	unclassified	33	1684	0	0	0	0	0	0	0	0	0	0	0	0	0	0	0	0	0	0	0	0	0	0	0	0	0	0	0	0	0	0	0	0	0	0	0	0	0	0	0	0
OTU1718	k__Fungi(100)	p__Ascomycota(100)	c__Dothideomycetes(100)	o__Dothideales(100)	f__Dothioraceae(95)	g__Hormonema(95)	s__Hormonema_macrosporum(95)	33	1718	0	0	0	0	0	0	0	0	0	0	0	0	0	0	0	0	0	0	0	0	0	0	0	0	0	0	0	0	0	0	0	0	0	0	0	0	0	0	0	0
OTU2153	k__Fungi(100)	p__Ascomycota(100)	c__Pezizomycetes(100)	o__Pezizales(100)	f__Tuberaceae(100)	g__Tuber(100)	s__Tuber_bernardinii(100)	33	2153	0	0	0	0	0	0	0	0	0	0	0	0	0	0	0	0	0	0	0	0	0	0	0	0	0	0	0	0	0	0	0	0	0	0	0	0	0	0	0	0
OTU3850	k__Fungi(100)	p__Basidiomycota(100)	c__Agaricomycetes(100)	o__Agaricales(100)	f__Bolbitiaceae(100)	g__Conocybe(100)	unclassified	33	3850	0	0	0	0	0	0	0	0	0	0	0	0	1	0	0	0	0	0	0	0	0	0	0	0	0	30	1	0	0	0	0	0	0	0	0	0	1	0	0	0
OTU4573	k__Fungi(100)	p__Chytridiomycota(99)	c__Rhizophydiomycetes(99)	o__Rhizophydiales(99)	f__Rhizophydiaceae(99)	g__Rhizophydium(99)	s__Rhizophydium_sp(99)	33	4573	0	0	0	0	0	0	0	0	0	0	0	0	0	0	0	0	0	0	0	0	0	0	0	0	0	0	0	0	0	0	0	0	0	0	0	0	0	0	0	0
OTU560	k__Fungi(100)	p__Ascomycota(100)	c__Sordariomycetes(99)	o__Glomerellales(77)	f__Plectosphaerellaceae(77)	unclassified	unclassified	33	560	2	3	6	0	0	0	0	0	0	0	0	0	0	0	1	0	0	0	0	0	0	0	0	0	0	0	0	0	0	0	0	0	0	0	0	0	2	0	0	0
OTU3341	k__Fungi(100)	p__Basidiomycota(100)	c__Microbotryomycetes(100)	o__Microbotryomycetes_ord_Incertasedis(98)	f__Chrysozymaceae(98)	g__Yurkovia(98)	s__Yurkovia_mendeliana(98)	32.75	3341	0	0	0	0	0	0	0	0	0	0	0	0	0	0	0	0	0	0	0	0	0	0	0	0	0	0	0	0	0	0	0	0	0	0	0	0	0	0	0	0
OTU1585	k__Fungi(100)	p__Ascomycota(100)	c__Eurotiomycetes(100)	o__Chaetothyriales(100)	f__Herpotrichiellaceae(100)	g__Cladophialophora(99)	unclassified	32.5	1585	0	0	0	0	0	0	0	0	0	0	0	0	0	0	0	0	0	0	0	0	0	0	0	0	0	0	0	0	0	0	0	0	0	0	0	0	0	0	0	0
OTU1677	k__Fungi(100)	p__Ascomycota(100)	c__Dothideomycetes(100)	o__Pleosporales(100)	f__Leptosphaeriaceae(66)	unclassified	unclassified	32.5	1677	3	0	0	0	0	0	0	2	0	0	0	0	0	0	0	0	0	0	0	0	0	0	0	0	0	0	0	0	0	0	0	0	0	0	0	0	0	0	0	0
OTU1857	k__Fungi(100)	p__Basidiomycota(100)	c__Tremellomycetes(100)	o__Filobasidiales(100)	f__Piskurozymaceae(100)	g__Piskurozyma(100)	s__Piskurozyma_cylindrica(82)	32.5	1857	0	0	0	0	0	0	0	0	1	0	0	0	0	0	0	0	0	0	0	0	0	0	0	0	0	0	0	0	0	0	0	0	0	0	0	0	0	0	0	0
OTU2028	k__Fungi(100)	p__Basidiomycota(100)	c__Agaricomycetes(100)	o__Agaricales(99)	f__Inocybaceae(89)	g__Inocybe(89)	unclassified	32.5	2028	0	0	0	0	0	0	0	0	0	0	0	0	0	0	0	0	0	0	0	0	0	0	0	0	0	0	0	0	0	0	0	0	0	0	0	0	0	0	0	0
OTU2179	k__Fungi(100)	p__Ascomycota(100)	c__Lecanoromycetes(100)	o__Lecanorales(100)	f__Ramalinaceae(100)	g__Bacidia(100)	s__Bacidia_rubella(100)	32.5	2179	0	0	0	0	0	0	0	0	0	0	0	0	0	0	0	0	0	0	0	0	0	0	0	0	0	0	0	0	0	0	0	0	0	0	0	0	0	0	0	0
OTU1174	k__Fungi(100)	p__Basidiomycota(100)	c__Tremellomycetes(92)	o__Tremellales(90)	f__Tremellaceae(82)	g__Tremella(82)	s__Tremella_sp(73)	32	1174	1	4	2	0	0	0	0	0	0	0	0	1	3	0	7	0	0	0	0	5	1	0	1	0	0	0	0	0	0	0	0	0	0	0	0	0	0	0	0	0
OTU1214	k__Fungi(100)	p__Ascomycota(99)	c__Orbiliomycetes(97)	o__unclassified_Orbiliomycetes(90)	f__unclassified_Orbiliomycetes(90)	g__unclassified_Orbiliomycetes(90)	s__Orbiliomycetes_sp(90)	32	1214	0	0	0	0	0	0	0	3	1	0	0	0	0	0	0	0	0	0	0	0	0	0	0	0	0	0	0	0	0	0	0	0	0	0	0	0	0	0	0	0
OTU1510	k__Fungi(100)	p__Ascomycota(100)	c__Leotiomycetes(95)	o__Helotiales(95)	f__Hyaloscyphaceae(85)	unclassified	unclassified	32	1510	0	0	0	0	0	0	0	0	0	0	0	0	0	0	0	0	0	0	0	0	0	0	0	0	0	0	0	0	0	0	0	0	0	0	0	0	0	0	0	0
OTU1583	k__Fungi(100)	p__Rozellomycota(100)	c__unclassified_Rozellomycota(100)	o__unclassified_Rozellomycota(100)	f__unclassified_Rozellomycota(100)	g__unclassified_Rozellomycota(100)	s__Rozellomycota_sp(100)	32	1583	2	0	1	0	0	0	0	0	0	0	0	0	1	2	1	0	0	0	0	0	0	0	0	0	0	3	0	0	0	0	0	0	0	0	0	0	0	0	0	0
OTU2054	k__Fungi(100)	p__Ascomycota(100)	c__Dothideomycetes(100)	o__Tubeufiales(86)	f__Tubeufiaceae(86)	g__Helicoma(86)	s__Helicoma_fumosum(86)	32	2054	0	0	3	0	0	0	2	3	0	0	0	0	0	0	1	0	0	0	0	3	0	0	0	0	0	0	0	0	0	0	0	0	0	0	0	0	0	0	0	0
OTU2225	k__Fungi(100)	p__Basidiomycota(98)	c__Agaricomycetes(98)	o__Agaricales(98)	f__Inocybaceae(87)	g__Inocybe(87)	unclassified	32	2225	0	0	0	0	0	0	0	0	0	0	0	0	0	0	0	0	0	0	0	0	0	0	0	0	0	0	0	0	0	0	0	0	0	0	0	0	0	0	0	0
OTU2660	k__Fungi(100)	p__Ascomycota(100)	c__Eurotiomycetes(100)	o__Chaetothyriales(100)	f__Herpotrichiellaceae(100)	g__Cladophialophora(98)	s__Cladophialophora_chaetospira(67)	32	2660	0	0	0	0	0	0	2	2	1	0	2	0	0	0	0	0	0	0	0	0	0	0	0	0	0	0	0	0	0	0	0	0	0	0	0	0	0	0	0	0
OTU3683	k__Fungi(100)	p__Ascomycota(92)	unclassified	unclassified	unclassified	unclassified	unclassified	32	3683	0	0	0	0	0	0	0	0	0	0	0	0	0	0	0	0	0	0	0	0	0	0	0	0	0	0	0	0	0	0	0	0	0	0	0	0	0	0	0	0
OTU3719	k__Fungi(100)	p__Ascomycota(100)	c__Leotiomycetes(100)	o__Helotiales(100)	f__Leotiaceae(100)	g__Leotia(100)	s__Leotia_lubrica(100)	32	3719	0	0	0	0	2	1	0	0	0	0	0	0	10	3	1	0	0	0	0	0	0	0	0	0	2	0	13	0	0	0	0	0	0	0	0	0	0	0	0	0
OTU533	k__Fungi(100)	p__Ascomycota(100)	c__Sordariomycetes(100)	o__Sordariales(100)	f__Chaetomiaceae(100)	g__Chaetomium(89)	s__Chaetomium_sp(88)	32	533	1	0	1	0	0	0	0	0	0	0	0	0	0	0	0	0	0	0	0	0	0	0	0	0	0	0	0	0	0	0	0	0	0	0	0	0	3	0	0	0
OTU1606	k__Fungi(100)	p__Ascomycota(100)	c__Sordariomycetes(100)	o__Glomerellales(97)	f__Reticulascaceae(92)	g__Reticulascus(92)	s__Reticulascus_tulasneorum(66)	31.5	1606	2	0	4	0	0	0	0	0	0	0	0	0	0	0	0	0	0	0	0	0	0	0	0	0	0	0	0	0	0	0	0	0	0	0	0	0	0	0	0	0
OTU1781	k__Fungi(100)	p__Ascomycota(100)	c__Dothideomycetes(78)	o__Pleosporales(68)	unclassified	unclassified	unclassified	31.5	1781	0	0	0	0	0	0	0	0	0	0	0	0	0	0	0	0	0	0	0	0	0	0	0	0	0	0	0	0	0	0	0	0	0	0	0	0	0	0	0	0
OTU2147	k__Fungi(100)	p__Ascomycota(100)	c__Sordariomycetes(100)	o__Sordariales(75)	f__unclassified_Sordariales(70)	g__unclassified_Sordariales(70)	s__Sordariales_sp(70)	31.5	2147	0	0	0	0	0	0	0	0	0	0	0	0	0	0	0	0	0	0	0	0	0	0	0	0	0	0	0	0	0	0	0	0	0	0	0	0	0	0	0	0
OTU2157	k__Fungi(100)	p__Ascomycota(100)	c__Eurotiomycetes(100)	o__Chaetothyriales(100)	f__Herpotrichiellaceae(100)	unclassified	unclassified	31.5	2157	0	5	0	0	0	0	0	0	0	0	0	0	0	0	0	0	0	0	0	0	0	0	0	0	0	0	0	0	0	0	0	0	0	0	0	0	0	0	0	0
OTU4444	k__Fungi(100)	p__unclassified_Fungi(98)	c__unclassified_Fungi(98)	o__unclassified_Fungi(98)	f__unclassified_Fungi(98)	g__unclassified_Fungi(98)	s__Fungi_sp(98)	31.25	4444	0	0	0	0	0	0	0	0	0	0	0	0	0	0	0	0	0	0	0	0	0	0	0	0	0	0	0	0	0	0	0	0	0	0	0	0	0	0	0	0
OTU1397	k__Fungi(100)	p__Ascomycota(100)	c__Sordariomycetes(100)	o__Chaetosphaeriales(100)	f__Chaetosphaeriaceae(100)	g__Chloridium(96)	s__Chloridium_sp(96)	31	1397	0	0	0	0	0	0	0	0	0	0	0	0	0	0	0	0	0	0	0	0	0	0	0	0	0	0	0	0	0	0	0	0	0	0	0	0	0	0	0	0
OTU1464	k__Fungi(100)	p__Ascomycota(99)	c__Dothideomycetes(99)	o__Venturiales(99)	f__Sympoventuriaceae(99)	g__Ochroconis(82)	s__Ochroconis_sp(71)	31	1464	0	2	7	0	0	0	0	0	0	0	0	0	0	0	2	0	0	0	0	0	0	0	0	0	0	0	0	0	0	0	0	0	0	0	0	0	0	17	0	0
OTU1511	k__Fungi(100)	p__Ascomycota(83)	unclassified	unclassified	unclassified	unclassified	unclassified	31	1511	0	0	0	0	0	0	0	0	0	0	0	0	0	0	0	0	0	0	0	0	0	0	0	0	0	0	0	0	0	0	0	0	0	0	0	0	0	0	0	0
OTU1542	k__Fungi(100)	p__Ascomycota(100)	c__Sordariomycetes(100)	o__Sordariales(99)	unclassified	unclassified	unclassified	31	1542	0	0	0	0	0	0	0	0	0	0	0	0	0	0	0	0	0	0	0	0	0	0	0	0	0	0	0	0	0	0	0	0	0	0	0	0	0	0	0	0
OTU1550	k__Fungi(100)	p__Ascomycota(100)	c__Sordariomycetes(100)	o__Hypocreales(100)	f__Nectriaceae(87)	g__Volutella(85)	s__Volutella_sp(85)	31	1550	1	2	0	0	0	0	0	0	1	0	0	0	0	0	0	0	0	0	0	0	0	0	0	0	0	0	0	0	0	0	0	1	0	0	0	1	0	0	0	0
OTU1614	k__Fungi(100)	p__Ascomycota(94)	c__Orbiliomycetes(89)	o__Orbiliales(89)	f__Orbiliaceae(81)	unclassified	unclassified	31	1614	0	0	0	0	0	0	0	0	2	0	0	0	0	0	0	0	0	0	0	0	0	0	0	0	0	0	0	0	0	0	0	0	0	0	0	0	0	0	0	0
OTU1636	k__Fungi(100)	p__Ascomycota(100)	c__Leotiomycetes(78)	o__Helotiales(76)	unclassified	unclassified	unclassified	31	1636	0	0	0	0	0	0	0	0	0	0	0	0	0	0	0	0	0	0	0	0	0	0	0	0	0	0	0	0	0	0	0	0	0	0	0	0	0	0	0	0
OTU1792	k__Fungi(100)	p__Ascomycota(100)	c__Leotiomycetes(100)	o__Phacidiales(99)	f__Phacidiaceae(99)	g__Phacidium(99)	s__Phacidium_lacerum(99)	31	1792	0	0	0	0	0	0	0	0	0	0	0	0	0	0	0	0	0	0	0	0	0	0	0	0	0	0	0	0	0	0	0	0	0	0	0	0	0	0	0	0
OTU1809	k__Fungi(100)	p__Ascomycota(86)	unclassified	unclassified	unclassified	unclassified	unclassified	31	1809	0	0	0	0	0	0	0	0	0	0	0	0	0	0	0	0	0	0	0	0	0	0	0	0	0	0	0	0	0	0	0	0	0	0	0	0	0	0	0	0
OTU2308	k__Fungi(100)	p__Basidiomycota(100)	c__Agaricomycetes(100)	o__Thelephorales(100)	f__Thelephoraceae(100)	g__Tomentella(92)	s__Tomentella_sp(60)	31	2308	12	16	2	0	0	0	0	0	0	0	0	0	0	0	0	0	0	0	0	0	0	0	0	0	0	0	0	0	0	0	0	0	0	0	0	0	0	0	1	0
OTU2943	k__Fungi(100)	p__Basidiomycota(63)	unclassified	unclassified	unclassified	unclassified	unclassified	31	2943	0	0	0	0	0	0	1	1	0	0	0	0	0	0	0	0	0	0	0	0	0	0	0	0	0	0	0	0	0	0	0	0	0	0	0	0	0	0	0	0
OTU3566	k__Fungi(100)	p__Ascomycota(99)	c__Dothideomycetes(78)	unclassified	unclassified	unclassified	unclassified	31	3566	0	0	0	0	0	0	0	0	0	0	0	0	0	0	0	0	0	0	0	0	0	0	0	0	0	0	0	0	0	0	0	0	0	0	0	0	0	0	0	0
OTU3956	k__Fungi(100)	p__Basidiomycota(100)	c__Agaricomycetes(100)	o__Sebacinales(99)	f__Sebacinaceae(99)	g__Helvellosebacina(99)	s__Helvellosebacina_sp(92)	31	3956	0	0	0	0	0	0	0	0	0	0	0	0	0	0	0	0	0	0	0	0	0	0	0	0	0	0	0	0	0	0	0	0	0	0	0	0	0	0	0	0
OTU654	k__Fungi(100)	p__Ascomycota(82)	unclassified	unclassified	unclassified	unclassified	unclassified	31	654	0	0	0	0	0	0	0	0	1	0	0	0	0	0	0	0	0	0	0	0	0	0	0	0	0	0	0	0	0	0	0	0	0	0	0	0	0	0	0	0
OTU2409	k__Fungi(100)	p__Basidiomycota(100)	c__GS27(100)	o__GS27(100)	f__unclassified_GS27(100)	g__unclassified_GS27(100)	s__GS27_sp(100)	30.75	2409	1	0	0	0	0	0	2	0	1	2	0	0	0	0	0	0	0	0	0	0	0	0	0	0	0	0	0	0	0	0	0	0	0	0	0	0	0	0	0	0
OTU1702	k__Fungi(100)	p__Ascomycota(100)	c__Sordariomycetes(100)	o__Hypocreales(100)	f__Nectriaceae(97)	unclassified	unclassified	30.5	1702	0	0	0	0	0	0	0	0	0	0	0	0	0	0	0	0	0	0	0	0	0	0	0	0	0	0	0	0	0	0	0	0	0	0	0	0	0	0	0	0
OTU2012	k__Fungi(100)	p__Basidiomycota(100)	c__Agaricomycetes(100)	o__Polyporales(100)	f__Meruliaceae(100)	g__Hyphodermella(92)	unclassified	30.5	2012	0	0	0	0	0	0	0	0	0	0	0	0	0	0	0	0	0	0	0	0	0	0	0	0	0	0	0	0	0	0	0	0	0	0	0	0	0	0	0	0
OTU3233	k__Fungi(100)	p__unclassified_Fungi(97)	c__unclassified_Fungi(97)	o__unclassified_Fungi(97)	f__unclassified_Fungi(97)	g__unclassified_Fungi(97)	s__Fungi_sp(97)	30.25	3233	0	0	0	0	0	0	0	0	0	0	0	0	0	0	0	0	0	0	0	0	0	0	0	0	0	0	0	0	0	0	0	0	0	0	0	0	0	0	0	0
OTU1201	k__Fungi(100)	p__Ascomycota(96)	c__Sordariomycetes(77)	unclassified	unclassified	unclassified	unclassified	30	1201	0	0	0	0	0	0	0	0	0	0	0	0	0	0	0	0	0	0	0	0	0	0	0	0	0	0	0	0	0	0	0	0	0	0	0	0	0	0	0	0
OTU1396	k__Fungi(100)	p__Mucoromycota(100)	c__Mucoromycetes(100)	o__Mucorales(100)	f__Cunninghamellaceae(100)	g__Cunninghamella(100)	s__Cunninghamella_elegans(100)	30	1396	0	0	0	0	0	0	2	4	2	0	0	0	0	0	0	0	0	0	0	0	3	0	0	0	0	0	0	0	0	0	4	3	0	0	0	0	0	0	0	0
OTU1436	k__Fungi(100)	p__Basidiomycota(100)	c__Agaricomycetes(100)	o__Agaricales(100)	f__Hygrophoraceae(86)	g__Hygrophorus(85)	unclassified	30	1436	0	0	0	0	0	0	0	0	0	0	0	0	0	0	0	0	0	0	0	0	0	0	0	0	0	0	0	0	0	0	0	0	0	0	0	0	0	0	0	0
OTU1530	k__Fungi(100)	p__Ascomycota(100)	unclassified	unclassified	unclassified	unclassified	unclassified	30	1530	1	8	19	0	0	0	0	0	0	0	0	0	0	0	0	0	0	0	0	0	0	0	0	0	0	0	0	0	0	0	0	0	0	0	0	0	0	0	0	0
OTU1658	k__Fungi(100)	p__Mortierellomycota(100)	c__Mortierellomycetes(100)	o__Mortierellales(100)	f__Mortierellaceae(100)	g__Mortierella(100)	s__Mortierella_beljakovae(81)	30	1658	0	0	0	0	0	0	0	0	0	0	0	0	0	0	0	0	0	0	0	0	0	0	0	0	0	0	0	0	0	0	0	0	0	0	0	0	0	0	0	0
OTU1771	k__Fungi(100)	p__Basidiomycota(100)	c__Agaricomycetes(100)	o__Agaricales(100)	f__Strophariaceae(100)	g__Hypholoma(100)	s__Hypholoma_fasciculare(100)	30	1771	0	0	0	0	0	0	0	0	0	0	0	0	0	1	0	0	0	0	0	0	0	0	0	0	0	0	0	0	0	0	0	0	0	0	0	0	0	0	0	0
OTU2118	k__Fungi(100)	p__Basidiomycota(100)	c__Agaricomycetes(93)	unclassified	unclassified	unclassified	unclassified	30	2118	0	0	0	0	0	0	0	0	0	0	0	0	0	1	0	0	0	0	0	0	0	0	0	0	0	0	0	0	0	0	0	0	0	0	0	0	0	0	0	0
OTU2136	k__Fungi(100)	p__Ascomycota(100)	unclassified	unclassified	unclassified	unclassified	unclassified	30	2136	0	0	0	0	0	0	0	0	0	0	0	0	0	0	0	0	0	0	0	0	0	0	0	0	0	0	0	0	0	0	0	0	0	0	0	0	0	0	0	0
OTU2192	k__Fungi(100)	p__Ascomycota(100)	c__Leotiomycetes(99)	o__Helotiales(99)	f__Helotiales_fam_Incertasedis(86)	g__Leohumicola(69)	s__Leohumicola_verrucosa(65)	30	2192	0	0	0	0	0	0	0	0	0	0	0	0	0	0	0	0	0	0	0	0	0	0	0	0	0	0	0	0	0	0	0	0	0	0	0	0	0	0	0	0
OTU2481	k__Fungi(100)	p__unclassified_Fungi(92)	c__unclassified_Fungi(92)	o__unclassified_Fungi(92)	f__unclassified_Fungi(92)	g__unclassified_Fungi(92)	s__Fungi_sp(92)	30	2481	0	0	0	0	0	0	0	0	0	0	0	0	0	0	0	0	0	0	0	0	0	0	0	0	0	0	0	0	0	0	0	0	0	0	0	0	0	0	0	0
OTU3306	k__Fungi(100)	p__unclassified_Fungi(90)	c__unclassified_Fungi(90)	o__unclassified_Fungi(90)	f__unclassified_Fungi(90)	g__unclassified_Fungi(90)	s__Fungi_sp(90)	30	3306	0	0	0	0	0	0	0	0	0	0	0	0	0	0	0	0	0	0	0	0	0	5	0	0	0	0	0	0	0	0	0	0	0	0	0	0	0	0	0	0
OTU451	k__Fungi(100)	p__Ascomycota(100)	c__Leotiomycetes(100)	o__Helotiales(100)	f__Helotiales_fam_Incertasedis(88)	g__Leohumicola(87)	s__Leohumicola_verrucosa(82)	30	451	0	0	0	0	0	0	0	0	0	0	0	0	0	0	0	0	0	0	0	0	0	0	0	0	0	0	0	0	0	0	0	0	0	0	0	0	0	0	0	0
OTU2082	k__Fungi(100)	p__Ascomycota(98)	c__Sordariomycetes(77)	o__Microascales(69)	unclassified	unclassified	unclassified	29.75	2082	0	0	0	0	0	0	0	0	0	0	0	0	0	0	0	0	0	0	0	0	0	0	0	0	0	0	0	0	0	0	0	0	0	0	0	0	0	0	0	0
OTU2218	k__Fungi(100)	p__Basidiomycota(95)	c__Agaricostilbomycetes(72)	o__Agaricostilbales(72)	f__Kondoaceae(66)	unclassified	unclassified	29.5	2218	0	0	0	0	0	0	0	0	0	0	0	0	0	4	0	0	0	0	0	0	0	0	0	0	0	0	14	0	0	0	0	0	0	0	0	0	0	0	0	0
OTU2154	k__Fungi(100)	p__Ascomycota(100)	c__Eurotiomycetes(100)	o__Chaetothyriales(100)	f__Herpotrichiellaceae(100)	g__Cladophialophora(100)	s__Cladophialophora_sylvestris(100)	29.25	2154	0	0	0	0	0	0	0	0	0	0	0	0	0	0	0	0	0	0	0	0	0	0	0	0	0	0	0	0	0	0	0	0	0	0	0	0	0	0	0	0
OTU2986	k__Fungi(100)	p__Ascomycota(100)	c__Lecanoromycetes(100)	o__Lecanorales(100)	f__Parmeliaceae(99)	g__Parmelia(94)	s__Parmelia_sulcata(94)	29.25	2986	0	0	0	0	0	0	0	0	0	0	0	0	0	0	0	0	0	0	0	0	0	0	0	0	0	0	0	0	0	0	0	0	0	0	0	0	0	0	0	0
OTU1431	k__Fungi(100)	p__Ascomycota(100)	c__Eurotiomycetes(100)	o__Chaetothyriales(100)	f__Trichomeriaceae(76)	g__Knufia(75)	unclassified	29	1431	0	0	0	0	0	0	0	1	2	0	0	0	0	0	0	0	0	0	5	2	13	0	0	0	0	0	0	0	0	0	1	0	0	0	0	0	0	0	0	0
OTU1440	k__Fungi(100)	p__Ascomycota(100)	c__Pezizomycetes(100)	o__Pezizales(100)	f__Helvellaceae(100)	g__Helvella(100)	s__Helvella_sp(88)	29	1440	0	0	0	0	0	0	0	0	0	0	0	0	0	0	0	0	0	0	0	0	0	0	0	0	0	0	0	0	0	0	0	0	0	0	0	0	0	0	0	0
OTU1621	k__Fungi(100)	p__Ascomycota(100)	c__Pezizomycetes(100)	o__Pezizales(100)	f__Sarcoscyphaceae(100)	g__Sarcoscypha(100)	s__Sarcoscypha_dudleyi(95)	29	1621	0	0	0	0	0	0	0	0	0	0	0	0	0	0	0	0	0	0	0	0	0	0	0	0	0	0	0	0	0	0	0	0	0	0	0	0	0	0	0	0
OTU1641	k__Fungi(100)	p__Ascomycota(83)	unclassified	unclassified	unclassified	unclassified	unclassified	29	1641	0	0	0	0	0	0	0	0	0	0	0	0	0	0	0	0	0	0	0	0	0	0	0	0	0	0	0	0	0	0	0	0	0	0	0	0	0	0	0	0
OTU1664	k__Fungi(100)	p__Ascomycota(99)	c__Sordariomycetes(93)	unclassified	unclassified	unclassified	unclassified	29	1664	0	1	0	0	0	0	0	0	0	0	0	0	0	0	0	0	0	0	0	0	0	0	0	0	2	0	0	1	0	0	0	0	0	0	0	0	0	0	0	0
OTU2148	k__Fungi(100)	p__Ascomycota(100)	c__Leotiomycetes(100)	o__Helotiales(100)	f__Hyaloscyphaceae(99)	g__Hyaloscypha(97)	s__Hyaloscypha_sp(94)	29	2148	0	0	0	0	0	0	0	0	0	0	0	0	0	0	0	0	0	0	0	0	0	0	0	0	0	0	0	0	0	0	0	1	18	0	1	0	0	0	0	0
OTU2387	k__Fungi(100)	p__Basidiomycota(100)	c__Agaricomycetes(100)	o__Cantharellales(100)	f__Ceratobasidiaceae(100)	g__Rhizoctonia(100)	s__Rhizoctonia_fusispora(100)	29	2387	0	0	0	0	0	0	0	0	0	0	0	0	0	0	0	0	0	0	2	0	0	0	0	0	0	0	0	0	0	0	1	0	1	0	0	0	0	0	0	0
OTU2625	k__Fungi(100)	p__Ascomycota(96)	c__Lecanoromycetes(77)	o__GS36(61)	f__unclassified_GS36(61)	g__unclassified_GS36(61)	s__GS36_sp(61)	29	2625	0	0	0	0	0	0	0	0	0	0	0	0	0	0	0	0	0	0	0	0	0	0	0	0	0	0	0	0	0	0	0	0	0	0	0	0	0	0	0	0
OTU3360	k__Fungi(100)	p__Ascomycota(100)	c__Leotiomycetes(100)	o__Helotiales(100)	f__Sclerotiniaceae(100)	unclassified	unclassified	29	3360	0	0	0	0	0	0	0	0	0	0	0	0	0	0	0	0	0	0	0	0	0	0	0	0	0	0	0	0	0	0	0	0	0	0	0	0	0	0	29	0
OTU3772	k__Fungi(100)	p__Ascomycota(100)	c__Dothideomycetes(100)	o__Minutisphaerales(100)	f__Minutisphaeraceae(100)	g__Minutisphaera(100)	unclassified	29	3772	0	0	0	0	0	0	0	0	0	0	0	0	0	0	0	0	0	0	0	0	0	0	0	0	0	8	5	0	0	0	0	0	0	0	0	0	0	0	0	0
OTU953	k__Fungi(100)	p__Ascomycota(96)	c__Dothideomycetes(68)	unclassified	unclassified	unclassified	unclassified	29	953	0	0	0	0	0	0	0	0	0	0	0	0	0	0	0	0	0	0	0	0	0	0	0	0	0	0	0	0	0	0	0	0	0	0	0	0	0	0	0	0
OTU1815	k__Fungi(100)	p__Basidiomycota(100)	c__Agaricomycetes(100)	o__Atheliales(100)	f__Atheliaceae(100)	g__unclassified_Atheliaceae(100)	s__Atheliaceasp(100)	28.5	1815	0	0	0	0	0	0	0	0	0	0	0	0	0	0	0	0	0	0	0	0	0	0	0	0	0	0	0	0	0	0	0	0	0	0	0	0	0	0	0	0
OTU1981	k__Fungi(100)	p__Ascomycota(100)	c__Geoglossomycetes(100)	o__Geoglossales(100)	f__Geoglossaceae(100)	g__Leucoglossum(100)	s__Leucoglossum_leucosporum(100)	28.5	1981	0	0	0	0	0	0	0	0	0	0	0	0	0	0	0	0	0	0	0	0	0	0	0	0	1	0	1	0	0	0	0	0	0	0	0	0	1	14	0	0
OTU2208	k__Fungi(100)	p__Ascomycota(100)	c__Dothideomycetes(100)	o__Capnodiales(100)	f__Mycosphaerellaceae(100)	g__Ramularia(88)	s__Ramularia_cynarae(86)	28.5	2208	0	0	0	0	0	0	0	0	0	0	0	0	0	0	0	0	0	0	0	0	0	0	0	0	0	0	0	0	0	0	0	0	0	0	0	0	0	0	0	0
OTU4653	k__Fungi(100)	p__Ascomycota(100)	c__Sordariomycetes(100)	o__Hypocreales(100)	f__Hypocreaceae(100)	g__Trichoderma(100)	s__Trichoderma_harzianum(100)	28.5	4653	0	0	1	0	0	0	0	0	0	0	0	0	0	0	0	0	0	0	0	0	0	0	0	0	0	0	0	0	0	0	0	0	1	0	0	0	0	0	0	0
OTU1275	k__Fungi(100)	p__Ascomycota(94)	c__Orbiliomycetes(91)	o__Orbiliales(83)	unclassified	unclassified	unclassified	28	1275	0	0	0	0	0	0	6	0	4	0	0	0	0	0	0	0	0	0	0	0	0	0	0	0	0	0	0	0	0	0	0	0	0	0	0	0	0	0	0	0
OTU1624	k__Fungi(100)	p__Ascomycota(100)	c__Laboulbeniomycetes(100)	o__Pyxidiophorales(100)	f__unclassified_Pyxidiophorales(100)	g__unclassified_Pyxidiophorales(100)	s__Pyxidiophorales_sp(100)	28	1624	5	1	2	0	0	0	0	0	8	0	0	0	1	0	0	0	0	0	3	4	0	0	0	0	0	0	0	0	0	0	0	0	0	0	0	0	0	0	0	0
OTU1733	k__Fungi(100)	p__unclassified_Fungi(94)	c__unclassified_Fungi(94)	o__unclassified_Fungi(94)	f__unclassified_Fungi(94)	g__unclassified_Fungi(94)	s__Fungi_sp(94)	28	1733	0	0	0	0	0	0	0	0	0	0	0	0	0	0	0	0	0	0	0	0	0	0	0	0	0	0	0	0	0	0	0	0	0	0	0	0	0	0	0	0
OTU1751	k__Fungi(100)	p__Basidiomycota(90)	c__Agaricomycetes(69)	unclassified	unclassified	unclassified	unclassified	28	1751	0	0	0	0	0	0	0	0	0	0	0	0	3	10	0	0	0	0	0	0	0	0	0	0	7	0	8	0	0	0	0	0	0	0	0	0	0	0	0	0
OTU1859	k__Fungi(100)	p__Basidiomycota(100)	c__Agaricomycetes(100)	o__Agaricales(100)	f__Inocybaceae(100)	g__Inocybe(100)	s__Inocybrufuloides(94)	28	1859	0	0	0	0	0	0	0	0	0	0	0	0	0	0	0	0	0	0	0	0	0	0	0	0	0	0	0	0	0	0	0	0	0	0	0	0	0	0	0	0
OTU1890	k__Fungi(100)	p__Chytridiomycota(99)	c__Rhizophlyctidomycetes(99)	o__Rhizophlyctidales(99)	f__Rhizophlyctidaceae(99)	g__Rhizophlyctis(99)	s__Rhizophlyctis_rosea(98)	28	1890	0	0	0	0	0	0	3	15	4	0	0	0	0	0	0	0	0	0	5	0	1	0	0	0	0	0	0	0	0	0	0	0	0	0	0	0	0	0	0	0
OTU1923	k__Fungi(100)	p__Ascomycota(100)	c__Eurotiomycetes(100)	o__Eurotiales(99)	f__Trichocomaceae(99)	g__Talaromyces(99)	unclassified	28	1923	0	0	0	0	0	0	2	2	0	1	0	0	0	0	0	0	0	0	2	0	0	0	0	0	0	0	0	0	0	0	0	0	0	0	0	0	0	0	0	0
OTU2002	k__Fungi(100)	p__Basidiomycota(92)	c__Agaricomycetes(82)	unclassified	unclassified	unclassified	unclassified	28	2002	0	0	0	0	0	0	1	1	0	0	0	0	0	0	0	0	0	0	18	4	0	0	0	0	0	0	0	0	0	0	0	0	4	0	0	0	0	0	0	0
OTU2046	k__Fungi(100)	p__Ascomycota(97)	unclassified	unclassified	unclassified	unclassified	unclassified	28	2046	0	0	0	0	0	0	0	0	0	0	0	0	0	0	0	0	0	0	0	0	0	0	0	0	0	0	0	0	0	0	0	0	1	0	0	0	0	0	0	0
OTU2085	k__Fungi(100)	p__Basidiomycota(100)	c__Agaricomycetes(100)	o__Agaricales(100)	f__Lycoperdaceae(100)	g__Lycoperdon(98)	s__Lycoperdon_utriforme(69)	28	2085	0	0	0	0	0	0	1	0	0	0	0	0	0	0	0	0	0	0	0	0	0	0	0	0	0	0	0	0	0	0	0	0	0	0	0	0	0	0	0	0
OTU2141	k__Fungi(100)	p__Ascomycota(100)	c__Sordariomycetes(97)	o__Sordariales(78)	unclassified	unclassified	unclassified	28	2141	0	1	0	0	0	0	0	0	0	0	0	0	0	0	0	0	0	0	0	0	2	0	0	0	0	0	0	0	0	0	0	0	0	0	0	0	0	0	0	0
OTU2658	k__Fungi(100)	p__Basidiomycota(99)	c__Agaricomycetes(96)	o__Agaricales(95)	f__Clavariaceae(62)	unclassified	unclassified	28	2658	0	0	0	0	0	0	0	0	0	0	0	0	0	0	0	0	0	0	0	0	0	0	0	0	0	0	0	0	0	0	0	0	0	0	0	0	0	0	0	0
OTU2687	k__Fungi(100)	p__unclassified_Fungi(95)	c__unclassified_Fungi(95)	o__unclassified_Fungi(95)	f__unclassified_Fungi(95)	g__unclassified_Fungi(95)	s__Fungi_sp(95)	28	2687	0	0	0	0	0	0	0	0	0	0	0	0	0	0	0	0	0	0	0	0	0	0	0	0	0	0	0	0	0	0	0	1	0	0	0	0	0	11	0	0
OTU497	k__Fungi(100)	p__Ascomycota(100)	c__Leotiomycetes(98)	o__Helotiales(96)	unclassified	unclassified	unclassified	28	497	5	0	8	0	0	0	0	0	0	0	0	0	0	0	0	0	0	0	0	0	0	0	0	0	0	0	0	0	0	0	0	0	0	0	0	0	0	0	0	0
OTU4228	k__Fungi(100)	p__Ascomycota(100)	c__Eurotiomycetes(100)	o__Eurotiales(100)	f__Aspergillaceae(99)	g__Aspergillus(67)	unclassified	27.5	4228	0	0	0	0	0	0	0	1	0	0	0	0	0	0	0	0	0	0	0	0	0	0	0	0	0	0	0	0	0	0	0	0	0	0	0	0	0	0	0	0
OTU1045	k__Fungi(100)	p__Mortierellomycota(100)	c__Mortierellomycetes(100)	o__Mortierellales(100)	f__Mortierellaceae(100)	g__Mortierella(100)	s__Mortierella_globulifera(100)	27.25	1045	4	3	5	0	0	0	0	0	0	0	0	0	1	0	0	0	0	0	0	0	0	0	0	0	0	0	0	0	0	0	0	0	0	0	0	0	0	0	0	0
OTU1393	k__Fungi(100)	p__Ascomycota(97)	c__Sordariomycetes(89)	unclassified	unclassified	unclassified	unclassified	27	1393	0	0	0	0	0	0	0	0	0	0	0	0	0	0	0	0	0	0	0	0	0	0	0	0	0	0	0	0	0	0	0	0	0	0	0	0	0	0	0	0
OTU1525	k__Fungi(100)	p__Ascomycota(100)	c__Sordariomycetes(100)	o__Microascales(100)	f__Microascales_fam_Incertasedis(60)	g__Wardomyces(60)	unclassified	27	1525	0	0	0	0	0	0	0	0	0	0	0	0	0	0	0	0	0	0	0	0	0	0	0	0	0	0	0	0	0	0	0	0	0	0	0	0	0	0	0	0
OTU1532	k__Fungi(100)	p__Ascomycota(100)	c__Sordariomycetes(100)	o__Pleurotheciales(100)	f__Pleurotheciaceae(100)	g__Pleurotheciella(100)	s__Pleurotheciella_sp(100)	27	1532	1	6	0	0	0	0	0	6	0	0	0	0	0	0	0	0	0	0	0	0	0	0	0	0	0	0	0	0	0	0	0	0	0	0	0	0	0	0	0	0
OTU1640	k__Fungi(100)	p__Basidiomycota(100)	c__Agaricomycetes(100)	o__Agaricales(100)	f__Tricholomataceae(93)	unclassified	unclassified	27	1640	0	0	0	0	0	0	0	0	0	0	0	0	0	0	0	0	0	0	0	0	0	0	0	0	0	0	0	0	0	0	0	0	0	0	0	0	0	0	0	0
OTU1678	k__Fungi(100)	p__Basidiomycota(100)	c__Agaricomycetes(100)	o__Agaricales(100)	f__Agaricaceae(100)	g__Lepiota(100)	s__Lepiota_boudieri(83)	27	1678	0	0	0	0	0	0	0	0	0	0	0	0	0	0	0	0	0	0	0	0	0	0	0	0	0	0	0	0	0	0	0	0	0	0	0	0	0	0	0	0
OTU1705	k__Fungi(100)	p__Ascomycota(100)	c__Sordariomycetes(100)	o__Hypocreales(99)	f__Bionectriaceae(89)	g__Nectriopsis(89)	s__Nectriopsis_broomeana(84)	27	1705	0	1	0	0	0	0	0	0	3	0	0	0	0	0	0	0	0	0	2	1	0	0	0	0	0	0	0	0	0	0	0	0	0	0	0	0	0	0	0	0
OTU1973	k__Fungi(100)	p__Ascomycota(100)	c__Sordariomycetes(99)	unclassified	unclassified	unclassified	unclassified	27	1973	0	0	0	0	0	0	0	0	0	0	7	0	0	0	0	0	0	0	3	0	2	2	0	1	0	0	0	0	0	0	1	0	1	0	0	0	0	0	0	0
OTU2023	k__Fungi(100)	p__Ascomycota(100)	c__Leotiomycetes(97)	o__Helotiales(76)	f__Leotiaceae(74)	unclassified	unclassified	27	2023	3	0	2	0	0	0	0	0	0	0	0	0	0	0	0	0	0	0	0	0	0	0	0	0	0	0	0	0	0	0	0	0	0	0	0	0	0	0	0	0
OTU2079	k__Fungi(100)	p__Ascomycota(100)	c__Sordariomycetes(98)	o__Xylariales(90)	unclassified	unclassified	unclassified	27	2079	2	0	10	0	0	0	0	0	0	0	0	0	0	0	0	0	0	0	0	0	0	0	0	0	0	0	0	0	0	0	0	0	0	0	0	0	0	0	0	0
OTU2195	k__Fungi(100)	p__Ascomycota(99)	c__Sordariomycetes(99)	o__Pleurotheciales(92)	f__Pleurotheciaceae(92)	unclassified	unclassified	27	2195	0	0	0	0	0	0	0	0	0	0	0	0	0	0	0	0	0	0	0	0	0	0	0	0	0	0	0	0	0	0	0	0	0	0	0	0	0	0	0	0
OTU2326	k__Fungi(100)	p__Ascomycota(99)	c__Sordariomycetes(99)	o__Microascales(98)	f__Halosphaeriaceae(98)	g__Clavatospora(98)	s__Clavatospora_longibrachiata(98)	27	2326	0	0	0	0	0	0	0	0	0	0	0	0	0	0	0	0	0	0	0	0	0	0	0	0	0	0	0	0	0	0	0	0	0	0	0	0	0	0	0	0
OTU2337	k__Fungi(100)	p__Basidiomycota(100)	c__Agaricomycetes(100)	o__Cantharellales(100)	f__Ceratobasidiaceae(100)	g__Ceratobasidium(83)	s__Ceratobasidium_sp(83)	27	2337	0	0	0	0	0	0	0	0	0	0	0	0	0	0	0	0	0	0	0	0	0	0	0	0	0	0	0	0	0	0	0	0	0	0	0	0	0	0	0	0
OTU2965	k__Fungi(100)	p__Ascomycota(100)	c__Leotiomycetes(98)	o__Helotiales(98)	unclassified	unclassified	unclassified	27	2965	0	0	0	0	0	0	0	0	0	0	0	0	0	0	0	0	0	0	0	0	0	0	0	0	0	0	0	0	0	0	0	0	0	0	0	0	0	0	0	0
OTU3864	k__Fungi(100)	p__Ascomycota(100)	c__Dothideomycetes(100)	o__Mytilinidales(100)	f__Gloniaceae(100)	g__Cenococcum(100)	s__Cenococcum_geophilum(99)	27	3864	0	0	0	0	0	0	0	0	1	0	0	0	0	0	0	0	0	0	1	0	0	0	0	0	0	0	0	0	0	0	0	2	0	0	0	0	0	0	0	0
OTU4550	k__Fungi(100)	p__Basidiomycota(96)	unclassified	unclassified	unclassified	unclassified	unclassified	27	4550	12	5	4	0	0	0	0	0	0	0	0	0	0	0	0	0	0	0	0	0	0	0	0	0	0	0	0	0	0	0	0	0	0	0	0	0	0	6	0	0
OTU4636	k__Fungi(100)	p__Basidiomycota(100)	c__Agaricomycetes(100)	o__Agaricales(100)	f__Tricholomataceae(100)	g__Mycenella(100)	s__Mycenella_bryophila(99)	27	4636	0	0	0	0	0	0	0	0	0	0	0	0	0	0	0	0	0	0	0	0	0	0	0	0	0	0	0	0	0	0	0	0	0	0	0	0	0	0	0	0
OTU524	k__Fungi(100)	p__Ascomycota(83)	unclassified	unclassified	unclassified	unclassified	unclassified	27	524	0	0	0	0	0	0	0	0	0	0	0	0	0	0	0	0	0	0	0	0	0	0	0	0	0	0	0	0	0	0	0	0	0	0	0	0	0	0	0	0
OTU697	k__Fungi(100)	p__Basidiomycota(100)	c__Agaricomycetes(100)	o__Russulales(100)	f__Russulaceae(100)	g__Gymnomyces(80)	s__Gymnomyces_parksii(62)	27	697	0	0	0	0	0	0	0	0	0	0	0	0	0	0	0	0	0	0	0	0	0	0	0	0	0	0	0	0	0	0	0	0	0	0	0	0	0	0	0	0
OTU2640	k__Fungi(100)	p__Ascomycota(100)	c__Leotiomycetes(99)	o__Helotiales(99)	unclassified	unclassified	unclassified	26.5	2640	0	0	2	0	0	0	0	0	0	0	0	0	0	0	0	0	0	0	0	0	0	0	0	0	0	0	0	0	0	0	0	0	0	0	0	0	0	0	0	0
OTU1896	k__Fungi(100)	p__Basidiomycota(100)	c__Microbotryomycetes(100)	o__Sporidiobolales(100)	f__Sporidiobolaceae(100)	g__Rhodosporidiobolus(100)	s__Rhodosporidiobolus_colostri(100)	26.25	1896	0	0	0	0	0	0	0	0	0	0	0	0	0	0	0	0	0	0	0	3	0	0	0	0	0	0	0	0	0	0	0	0	0	0	0	0	0	0	0	0
OTU1779	k__Fungi(100)	p__Ascomycota(100)	c__Eurotiomycetes(100)	o__Chaetothyriales(100)	f__Herpotrichiellaceae(100)	unclassified	unclassified	26	1779	0	0	0	0	0	0	0	0	0	0	0	0	0	0	0	0	0	0	0	0	0	0	0	0	0	0	0	0	0	0	0	0	0	0	0	0	0	0	0	0
OTU2281	k__Fungi(100)	p__Basidiomycota(94)	c__Agaricomycetes(90)	unclassified	unclassified	unclassified	unclassified	26	2281	0	0	0	0	0	0	0	0	0	0	0	0	0	0	0	0	0	0	0	0	0	0	0	0	0	0	0	0	0	0	0	0	0	0	0	0	0	0	0	0
OTU2454	k__Fungi(100)	p__Mortierellomycota(100)	c__Mortierellomycetes(100)	o__Mortierellales(100)	f__Mortierellaceae(100)	g__Mortierella(100)	s__Mortierella_hyalina(100)	26	2454	1	0	1	0	0	0	0	0	0	0	0	0	0	0	0	0	0	0	0	0	0	0	0	0	0	0	0	0	0	0	0	0	0	0	0	0	0	0	0	0
OTU2694	k__Fungi(100)	p__Ascomycota(100)	c__Pezizomycetes(100)	o__Pezizales(100)	f__Pyronemataceae(100)	g__Boubovia(100)	s__Boubovia_luteola(100)	26	2694	0	0	0	0	0	0	0	0	0	0	0	0	0	0	0	0	0	0	0	0	0	0	0	0	0	0	0	0	0	0	0	0	0	0	0	0	0	0	0	0
OTU3255	k__Fungi(100)	p__Glomeromycota(99)	c__Glomeromycetes(99)	o__Glomerales(98)	f__Glomeraceae(98)	g__Glomus(97)	s__Glomus_sp(80)	26	3255	0	0	0	0	0	0	0	0	0	2	1	0	0	0	0	0	0	0	0	0	0	9	1	2	0	0	0	0	0	0	0	0	0	2	1	0	0	0	0	0
OTU1694	k__Fungi(100)	p__Ascomycota(100)	c__Sordariomycetes(97)	o__Xylariales(97)	unclassified	unclassified	unclassified	25.5	1694	0	0	0	0	0	0	0	0	0	0	0	0	0	0	0	0	0	0	0	0	0	0	0	0	0	14	6	0	0	0	0	0	0	0	0	0	0	4	0	0
OTU1987	k__Fungi(100)	p__Basidiomycota(80)	unclassified	unclassified	unclassified	unclassified	unclassified	25.5	1987	0	0	0	0	0	0	0	0	0	0	0	0	0	0	0	0	0	0	0	0	0	0	0	0	0	0	0	0	0	0	0	0	0	0	0	0	0	0	0	0
OTU2008	k__Fungi(100)	p__Basidiomycota(100)	c__Agaricomycetes(100)	o__Thelephorales(100)	f__Thelephoraceae(100)	g__Tomentella(91)	s__Tomentella_sp(87)	25.5	2008	0	0	0	0	0	0	0	0	0	0	0	0	0	0	0	0	0	0	0	0	0	0	0	0	0	0	0	0	0	0	0	0	0	0	0	0	0	0	0	0
OTU2325	k__Fungi(100)	p__Ascomycota(100)	c__Leotiomycetes(100)	o__Helotiales(100)	f__Helotiales_fam_Incertasedis(93)	g__Chalara(93)	s__Chalara_sp(93)	25.5	2325	0	0	0	0	0	0	0	0	0	0	0	0	0	0	0	0	0	0	0	0	0	0	0	0	0	0	0	0	0	0	0	0	0	0	0	0	0	0	0	0
OTU4123	k__Fungi(100)	p__unclassified_Fungi(74)	c__unclassified_Fungi(74)	o__unclassified_Fungi(74)	f__unclassified_Fungi(74)	g__unclassified_Fungi(74)	s__Fungi_sp(74)	25.5	4123	0	0	0	0	0	0	0	0	0	0	0	0	0	0	0	0	1	0	0	0	0	0	0	0	0	0	0	1	0	0	0	0	0	0	0	0	0	0	0	0
OTU2646	k__Fungi(100)	p__Ascomycota(100)	c__Dothideomycetes(99)	o__Pleosporales(99)	f__Melanommataceae(66)	unclassified	unclassified	25.25	2646	0	0	1	0	0	0	0	0	0	0	0	0	0	0	0	0	0	0	0	0	0	0	0	0	0	0	0	0	0	0	0	0	0	0	0	0	0	0	0	0
OTU741	k__Fungi(100)	p__Basidiomycota(100)	c__Tremellomycetes(100)	o__Tremellales(100)	f__Bulleraceae(74)	g__Bullera(74)	s__Bullera_crocea(74)	25.25	741	0	0	0	0	0	0	0	0	0	0	0	0	0	0	0	0	0	0	0	0	0	0	0	0	0	0	0	0	0	0	0	0	0	0	0	0	0	0	0	0
OTU1173	k__Fungi(100)	p__Basidiomycota(100)	c__Agaricomycetes(100)	o__Agaricales(100)	f__Entolomataceae(100)	g__Clitopilus(100)	s__Clitopilus_prunulus(96)	25	1173	0	1	0	0	0	0	0	0	2	0	0	0	0	0	0	0	0	0	0	0	0	0	0	0	0	0	0	0	0	0	0	0	0	0	0	0	0	0	0	0
OTU1533	k__Fungi(100)	p__Basidiomycota(100)	c__Agaricomycetes(100)	o__Agaricales(100)	unclassified	unclassified	unclassified	25	1533	0	0	0	0	0	0	0	0	0	0	0	0	0	0	0	0	0	0	0	0	0	0	0	0	0	0	0	0	0	0	0	0	0	0	0	0	0	0	0	0
OTU1747	k__Fungi(100)	p__Ascomycota(95)	unclassified	unclassified	unclassified	unclassified	unclassified	25	1747	9	5	6	0	0	0	0	0	0	0	0	0	0	0	0	0	0	0	0	0	0	0	0	0	0	0	0	0	0	0	0	0	0	0	0	0	0	0	0	0
OTU1864	k__Fungi(100)	p__Ascomycota(100)	c__Sordariomycetes(100)	o__Hypocreales(100)	f__Hypocreales_fam_Incertasedis(100)	g__Acremonium(100)	s__Acremonium_rutilum(100)	25	1864	0	0	0	0	0	0	0	0	0	0	0	0	0	0	0	0	0	0	0	0	0	0	0	0	0	0	0	0	0	0	0	0	0	0	0	0	0	0	0	0
OTU1914	k__Fungi(100)	p__Basidiomycota(100)	c__GS27(100)	o__GS27(100)	f__unclassified_GS27(100)	g__unclassified_GS27(100)	s__GS27_sp(100)	25	1914	0	0	0	0	0	0	0	0	0	0	0	0	0	0	0	0	0	0	0	0	0	0	0	0	0	0	0	0	0	0	0	0	1	0	0	0	0	0	0	0
OTU2103	k__Fungi(100)	p__Ascomycota(100)	c__Sordariomycetes(99)	o__Hypocreales(90)	f__unclassified_Hypocreales(84)	g__unclassified_Hypocreales(84)	s__Hypocreales_sp(84)	25	2103	0	0	0	0	0	0	0	2	1	1	1	0	0	0	0	0	0	0	0	0	0	0	0	0	0	0	0	0	0	0	0	0	0	0	0	0	0	0	0	0
OTU2303	k__Fungi(100)	p__Basidiomycota(100)	c__Agaricomycetes(100)	o__Agaricales(100)	f__Cortinariaceae(100)	g__Cortinarius(100)	s__Cortinarius_aprinus(92)	25	2303	0	0	0	0	0	0	0	0	0	0	0	0	0	0	0	0	0	0	0	0	0	0	0	0	0	0	0	0	0	0	0	0	0	0	0	0	0	0	0	0
OTU3104	k__Fungi(100)	p__Ascomycota(100)	c__Eurotiomycetes(100)	o__Eurotiales(100)	f__Aspergillaceae(100)	g__Aspergillus(100)	s__Aspergillus_conicus(94)	25	3104	0	0	0	0	0	0	0	0	0	0	0	0	0	0	0	0	0	0	0	0	0	0	0	0	0	0	0	0	0	0	0	0	0	0	0	0	0	0	0	0
OTU3264	k__Fungi(100)	p__Ascomycota(100)	c__Eurotiomycetes(100)	o__Chaetothyriales(100)	f__Trichomeriaceae(74)	g__Knufia(71)	unclassified	25	3264	0	0	0	0	0	0	0	0	0	0	0	0	0	0	0	0	0	0	0	0	2	0	0	0	0	0	0	0	0	0	2	0	0	0	0	0	0	0	0	0
OTU3278	k__Fungi(100)	p__Ascomycota(100)	c__Dothideomycetes(100)	o__Venturiales(100)	f__Venturiaceae(100)	g__Pseudoanungitea(96)	s__Pseudoanungitea_vaccinii(96)	25	3278	0	2	0	0	0	0	0	0	0	0	0	0	0	0	0	0	0	0	0	4	0	0	0	0	0	0	0	0	0	0	0	0	0	0	0	0	0	19	0	0
OTU2875	k__Fungi(100)	p__Ascomycota(100)	c__Dothideomycetes(100)	o__Venturiales(100)	f__Venturiaceae(91)	unclassified	unclassified	24.75	2875	0	0	0	0	0	0	0	0	0	0	0	0	0	0	0	0	0	0	0	0	0	0	0	0	0	0	0	0	0	0	0	0	0	0	0	0	0	0	0	0
OTU2027	k__Fungi(100)	p__Ascomycota(99)	unclassified	unclassified	unclassified	unclassified	unclassified	24.5	2027	0	0	0	0	0	0	0	0	0	0	0	0	0	0	0	0	0	0	0	0	0	0	0	0	0	0	0	0	0	0	0	0	0	0	0	0	0	0	0	0
OTU2076	k__Fungi(100)	p__Basidiomycota(100)	c__Agaricomycetes(98)	o__Agaricales(97)	f__Clavariaceae(96)	g__Clavaria(94)	unclassified	24.5	2076	0	0	0	0	0	0	0	0	0	0	0	0	0	0	0	0	0	0	0	0	0	0	0	0	0	0	0	0	0	0	0	0	0	0	0	0	0	0	0	0
OTU2175	k__Fungi(100)	p__Ascomycota(100)	c__Dothideomycetes(100)	o__Pleosporales(100)	f__Didymellaceae(86)	g__Didymella(81)	s__Didymella_exigua(81)	24.5	2175	0	0	0	0	0	0	0	0	0	0	0	0	0	0	0	0	0	0	0	0	0	0	0	0	0	0	0	0	0	0	0	0	0	0	0	0	0	0	0	0
OTU3156	k__Fungi(100)	p__Basidiomycota(100)	c__Microbotryomycetes(100)	o__Leucosporidiales(100)	f__Leucosporidiaceae(100)	g__Leucosporidium(100)	s__Leucosporidium_creatinivorum(96)	24.5	3156	0	0	0	0	0	0	0	0	0	0	0	0	3	0	0	0	0	0	0	0	0	0	0	0	0	0	0	0	0	0	0	0	0	0	0	0	0	0	0	0
OTU2825	k__Fungi(100)	p__Ascomycota(100)	c__Leotiomycetes(98)	o__Helotiales(98)	f__Helotiales_fam_Incertasedis(98)	g__Cadophora(98)	s__Cadophora_sp(98)	24.25	2825	0	0	0	0	0	0	0	1	0	0	0	0	0	0	0	0	0	0	0	0	0	0	0	0	0	0	0	0	0	0	0	0	0	0	0	0	0	0	0	0
OTU1466	k__Fungi(100)	p__Ascomycota(99)	c__Eurotiomycetes(88)	o__Chaetothyriales(87)	unclassified	unclassified	unclassified	24	1466	0	0	0	0	0	0	0	0	0	0	0	0	0	0	0	0	0	0	0	0	0	0	0	0	0	0	0	0	0	0	0	0	0	0	0	0	21	0	0	0
OTU1667	k__Fungi(100)	p__Basidiomycota(100)	c__Tremellomycetes(100)	o__Cystofilobasidiales(100)	f__Cystofilobasidiaceae(100)	g__Cystofilobasidium(100)	s__Cystofilobasidium_capitatum(95)	24	1667	15	3	4	0	0	0	0	0	0	0	0	0	0	0	0	0	0	0	0	0	0	0	0	0	1	0	0	0	0	0	0	0	0	0	0	0	0	0	0	0
OTU1669	k__Fungi(100)	p__Ascomycota(100)	c__Sordariomycetes(100)	o__Hypocreales(100)	f__Clavicipitaceae(99)	g__Metarhizium(60)	s__Metarhizium_marquandii(60)	24	1669	0	0	0	0	0	0	2	8	9	0	1	0	0	0	0	0	0	0	0	1	3	0	0	0	0	0	0	0	0	0	0	0	0	0	0	0	0	0	0	0
OTU1728	k__Fungi(100)	p__Ascomycota(96)	c__Dothideomycetes(79)	o__Pleosporales(78)	unclassified	unclassified	unclassified	24	1728	0	0	0	0	0	0	0	0	0	0	0	0	0	0	0	0	0	0	0	0	0	0	0	0	0	0	0	0	0	0	0	0	0	0	0	0	0	0	0	0
OTU1737	k__Fungi(100)	p__Ascomycota(99)	c__Archaeorhizomycetes(97)	o__Archaeorhizomycetales(97)	f__Archaeorhizomycetaceae(97)	g__Archaeorhizomyces(97)	s__Archaeorhizomyces_sp(85)	24	1737	0	0	0	0	0	0	0	0	2	0	0	0	0	0	0	0	0	0	0	0	17	0	0	0	0	0	0	0	0	0	4	1	0	0	0	0	0	0	0	0
OTU1823	k__Fungi(100)	p__Ascomycota(100)	c__Sordariomycetes(99)	o__Xylariales(98)	unclassified	unclassified	unclassified	24	1823	0	0	0	0	0	0	0	0	0	0	0	0	0	0	0	0	0	0	0	0	0	0	0	0	0	0	0	0	0	0	0	0	0	0	0	0	0	0	0	0
OTU1828	k__Fungi(100)	p__Basidiomycota(100)	c__Agaricomycetes(100)	o__Agaricales(100)	f__Inocybaceae(100)	g__Inocybe(100)	s__Inocybpruinosa(100)	24	1828	0	0	0	0	0	0	0	0	0	0	0	0	0	0	0	0	0	0	0	0	0	0	0	0	0	0	0	0	0	0	0	0	0	0	0	0	0	0	0	0
OTU1947	k__Fungi(100)	p__Basidiomycota(97)	c__Agaricomycetes(92)	unclassified	unclassified	unclassified	unclassified	24	1947	10	2	3	0	0	0	0	0	0	0	0	0	0	0	4	0	0	0	0	0	0	0	0	0	0	0	0	0	0	0	0	0	0	0	0	0	0	5	0	0
OTU1950	k__Fungi(100)	p__Ascomycota(100)	c__Sordariomycetes(100)	o__Xylariales(100)	f__Diatrypaceae(95)	g__Monosporascus(91)	unclassified	24	1950	0	0	0	0	0	0	0	0	0	0	0	0	0	0	0	0	0	0	0	0	0	0	0	0	0	0	0	0	0	0	0	0	0	0	0	0	0	0	0	0
OTU1968	k__Fungi(100)	p__Ascomycota(97)	c__Sordariomycetes(88)	o__Sordariales(61)	unclassified	unclassified	unclassified	24	1968	0	0	0	0	0	0	0	0	0	0	0	0	0	0	0	0	0	0	0	0	0	0	0	0	0	0	0	0	0	0	0	0	0	0	0	0	0	0	0	0
OTU2099	k__Fungi(100)	p__Basidiomycota(100)	c__Agaricomycetes(100)	o__Agaricales(100)	f__Psathyrellaceae(100)	g__Psathyrella(100)	s__Psathyrella_tenuicula(100)	24	2099	0	0	1	0	0	0	0	0	0	0	0	0	0	0	0	0	0	0	1	3	0	0	0	0	0	0	0	0	0	0	0	0	0	0	0	0	0	0	0	0
OTU2138	k__Fungi(100)	p__Basidiomycota(100)	c__Agaricomycetes(100)	o__Cantharellales(100)	f__Ceratobasidiaceae(100)	g__Ceratobasidium(98)	s__Ceratobasidium_sp(98)	24	2138	0	1	22	0	0	0	0	0	0	0	0	0	0	0	0	0	0	0	0	0	0	0	0	0	0	0	0	0	0	0	0	0	0	0	0	0	0	0	0	0
OTU2210	k__Fungi(100)	p__Basidiomycota(100)	c__Tremellomycetes(100)	o__Holtermanniales(100)	f__Holtermanniales_fam_Incertasedis(100)	g__Holtermanniella(100)	s__Holtermanniella_takashimae(100)	24	2210	1	5	1	0	0	0	1	0	0	0	0	0	2	0	1	0	0	0	0	0	1	0	0	0	0	0	0	0	0	0	0	0	0	0	0	0	0	0	0	0
OTU2394	k__Fungi(100)	p__Ascomycota(100)	c__Pezizomycetes(100)	o__Pezizales(100)	f__Sarcoscyphaceae(100)	g__Desmazierella(100)	s__Desmazierella_acicola(100)	24	2394	0	0	0	0	0	0	0	0	0	0	0	0	0	0	0	0	0	0	0	0	0	0	0	0	0	0	0	0	0	0	0	0	0	0	0	0	0	0	0	0
OTU2613	k__Fungi(100)	p__Basidiomycota(100)	c__Agaricomycetes(100)	o__Agaricales(100)	f__Inocybaceae(100)	g__Inocybe(100)	s__Inocybpseudoreducta(98)	24	2613	0	0	0	0	0	0	0	0	0	0	0	0	0	0	0	0	0	0	0	0	0	0	0	0	0	0	0	0	0	0	0	0	0	0	0	0	0	0	0	0
OTU3330	k__Fungi(100)	p__Ascomycota(100)	c__Leotiomycetes(74)	o__Helotiales(73)	f__Hyaloscyphaceae(63)	unclassified	unclassified	24	3330	4	5	3	0	0	0	0	0	0	0	0	0	0	0	0	0	0	0	0	0	0	0	0	0	0	0	0	0	0	0	0	0	0	0	0	0	0	0	0	0
OTU3658	k__Fungi(100)	p__Ascomycota(83)	unclassified	unclassified	unclassified	unclassified	unclassified	24	3658	0	0	0	0	0	0	0	0	0	0	0	0	0	0	0	0	0	0	0	0	0	0	0	0	0	0	0	0	0	0	0	0	0	0	0	0	0	0	0	0
OTU645	k__Fungi(100)	p__Basidiomycota(100)	c__Tremellomycetes(100)	o__Trichosporonales(70)	f__Trichosporonaceae(70)	unclassified	unclassified	24	645	2	4	2	0	0	0	1	1	1	1	0	0	0	0	0	0	0	0	0	0	0	0	0	0	0	0	0	0	0	0	0	0	0	0	0	0	0	0	0	0
OTU834	k__Fungi(100)	p__Ascomycota(100)	c__Eurotiomycetes(100)	o__Eurotiales(100)	f__Aspergillaceae(100)	g__Penicillium(99)	s__Penicillium_angulare(84)	24	834	0	0	0	0	0	0	0	0	3	0	0	1	0	0	0	0	0	0	2	0	0	0	0	0	0	0	0	0	0	0	0	0	0	0	0	0	0	0	0	0
OTU1979	k__Fungi(100)	p__Ascomycota(100)	c__Dothideomycetes(100)	o__Venturiales(100)	f__Sympoventuriaceae(100)	g__Ochroconis(100)	s__Ochroconis_sp(100)	23.5	1979	0	6	1	0	0	0	1	0	0	0	0	0	0	0	0	0	0	0	0	0	0	0	0	0	0	0	0	0	0	0	0	0	0	0	0	0	0	11	0	0
OTU2122	k__Fungi(100)	p__Ascomycota(99)	c__Sordariomycetes(98)	o__Xylariales(91)	f__Diatrypaceae(78)	unclassified	unclassified	23.5	2122	2	0	0	0	0	0	0	0	0	0	0	0	0	2	0	0	0	0	0	0	0	0	0	0	0	0	0	0	0	0	0	0	0	0	0	0	0	0	0	0
OTU2294	k__Fungi(100)	p__Ascomycota(100)	c__Leotiomycetes(100)	o__Helotiales(100)	f__Helotiaceae(98)	g__Scytalidium(98)	s__Scytalidium_sp(77)	23.5	2294	0	0	0	0	0	0	0	0	0	0	0	0	0	0	0	0	0	0	0	0	0	0	0	0	0	1	0	0	0	0	0	0	0	0	0	0	0	0	0	0
OTU2204	k__Fungi(100)	p__Basidiomycota(100)	c__Agaricomycetes(100)	o__Sebacinales(100)	f__Sebacinaceae(100)	g__Sebacina(99)	s__Sebacina_sp(86)	23.25	2204	0	0	0	0	0	0	0	0	0	0	0	0	0	0	0	0	0	0	0	0	0	0	0	0	0	0	0	0	0	0	0	0	0	0	0	0	0	0	0	0
OTU1363	k__Fungi(100)	p__Ascomycota(100)	c__Leotiomycetes(100)	o__Helotiales(100)	f__Dermateaceae(95)	unclassified	unclassified	23	1363	7	1	1	0	0	0	0	0	0	0	0	0	2	2	2	0	0	0	0	0	0	0	0	0	0	0	1	0	0	0	0	0	0	0	0	0	0	0	0	0
OTU1524	k__Fungi(100)	p__Ascomycota(100)	c__Geoglossomycetes(100)	o__Geoglossales(100)	f__Geoglossaceae(100)	g__Geoglossum(100)	s__Geoglossum_sp(97)	23	1524	0	0	0	0	0	0	0	4	19	0	0	0	0	0	0	0	0	0	0	0	0	0	0	0	0	0	0	0	0	0	0	0	0	0	0	0	0	0	0	0
OTU1750	k__Fungi(100)	p__Ascomycota(100)	c__Dothideomycetes(100)	o__Capnodiales(100)	f__Teratosphaeriaceae(100)	g__Devriesia(100)	s__Devriesia_sp(98)	23	1750	0	0	0	0	0	0	0	0	0	0	0	0	0	0	0	0	0	0	0	0	0	0	0	0	0	0	0	0	0	0	0	0	0	0	0	0	0	0	0	0
OTU1752	k__Fungi(100)	p__Rozellomycota(100)	c__unclassified_Rozellomycota(100)	o__unclassified_Rozellomycota(100)	f__unclassified_Rozellomycota(100)	g__unclassified_Rozellomycota(100)	s__Rozellomycota_sp(100)	23	1752	1	0	0	0	0	0	0	0	0	0	0	0	1	4	0	0	0	0	0	0	0	0	0	0	1	0	0	0	0	0	0	0	0	0	0	0	0	0	0	0
OTU1802	k__Fungi(100)	p__Ascomycota(89)	unclassified	unclassified	unclassified	unclassified	unclassified	23	1802	0	0	0	0	0	0	0	0	0	0	0	0	0	0	0	0	0	0	0	0	0	0	0	1	0	0	0	0	0	0	0	1	0	2	0	2	0	0	0	0
OTU1810	k__Fungi(100)	p__Ascomycota(100)	c__Eurotiomycetes(100)	o__Chaetothyriales(100)	f__Herpotrichiellaceae(100)	unclassified	unclassified	23	1810	9	0	0	0	0	0	1	4	0	0	0	0	0	0	0	0	0	0	0	0	1	0	0	0	0	0	0	0	0	0	0	0	0	0	0	0	0	0	0	0
OTU2087	k__Fungi(100)	p__Ascomycota(100)	unclassified	unclassified	unclassified	unclassified	unclassified	23	2087	0	0	0	0	0	0	0	0	0	0	1	0	0	0	0	0	0	0	0	0	0	0	0	0	0	0	0	0	0	0	0	0	0	0	0	0	0	0	0	0
OTU2209	k__Fungi(100)	p__Ascomycota(100)	c__Eurotiomycetes(100)	o__Chaetothyriales(100)	f__Herpotrichiellaceae(100)	g__Cladophialophora(97)	s__Cladophialophora_sp(71)	23	2209	0	0	0	0	0	0	7	2	5	0	0	0	0	0	0	0	0	0	2	4	3	0	0	0	0	0	0	0	0	0	0	0	0	0	0	0	0	0	0	0
OTU2247	k__Fungi(100)	p__Ascomycota(100)	c__Lecanoromycetes(97)	o__Lecanorales(97)	f__unclassified_Lecanorales(95)	g__unclassified_Lecanorales(95)	s__Lecanorales_sp(95)	23	2247	0	0	0	0	0	0	0	0	0	0	0	0	0	0	0	0	0	0	0	0	0	0	0	0	0	0	0	0	0	0	0	0	0	0	0	0	0	0	14	0
OTU2420	k__Fungi(100)	p__Mucoromycota(98)	c__Mucoromycetes(98)	o__Mucorales(98)	f__Cunninghamellaceae(95)	g__Absidia(95)	unclassified	23	2420	0	0	0	0	0	0	0	0	0	0	0	0	0	0	0	0	0	0	0	0	0	0	0	0	0	0	0	0	0	0	0	0	0	0	0	0	0	0	0	0
OTU2433	k__Fungi(100)	p__Ascomycota(100)	c__Sordariomycetes(100)	o__Glomerellales(99)	f__Reticulascaceae(92)	g__Reticulascus(92)	s__Reticulascus_tulasneorum(77)	23	2433	0	0	0	0	0	0	0	0	0	0	0	0	0	0	0	0	0	0	0	0	0	0	0	0	0	0	0	0	0	0	0	0	0	0	0	0	0	0	0	0
OTU2567	k__Fungi(100)	p__Basidiomycota(100)	c__Agaricomycetes(100)	o__Hysterangiales(100)	f__Hysterangiaceae(100)	g__Hysterangium(100)	s__Hysterangium_stoloniferum(100)	23	2567	2	5	0	1	0	0.5	2	0	0	0	0	0	3	0	0	0	0	0	0	1	0	0	0	0	0	0	0	0	0	0	0	0	1	0	0	0	0	0	0	0
OTU823	k__Fungi(100)	p__Ascomycota(100)	c__Eurotiomycetes(100)	o__Eurotiales(100)	f__Aspergillaceae(99)	g__Penicillium(62)	unclassified	23	823	0	0	0	0	0	0	0	0	0	0	0	0	0	0	0	0	0	0	0	2	1	0	0	0	0	0	0	0	0	0	0	0	0	0	0	0	0	0	0	0
[truncated: 1,465 more rows]
[truncated: 195 more columns]

## Sheet: Without unclassified
OTU_ID	Kingdom	Phylum	Class	Order	Family	Genus	Species	Abundance	OTU ID	C_L1_B_S	C_L1_B_S	C_L1_B_S	C_L1_B_R	C_L1_B_R	C_L1_B_R	C_L1_O_S	C_L1_O_S	C_L1_O_S	C_L1_O_R	C_L1_O_R	C_L1_O_R	C_L2_B_S	C_L2_B_S	C_L2_B_S	C_L2_B_R	C_L2_B_R	C_L2_B_R	C_L2_O_S	C_L2_O_S	C_L2_O_S	C_L2_O_R	C_L2_O_R	C_L2_O_R	C_L3_B_S	C_L3_B_S	C_L3_B_S	C_L3_B_R	C_L3_B_R	C_L3_B_R	C_L3_O_S	C_L3_O_S	C_L3_O_S	C_L3_O_R	C_L3_O_R	C_L3_O_R	C_L4_B_S	C_L4_B_S	C_L4_B_S	C_L4_B_R
[truncated: 2,974 more rows]
[truncated: 195 more columns]
