# Supplementary material for: Deep Soil Layers of Drought-Exposed Forests Harbor Poorly Known Bacterial and Fungal Communities
Source: Front Microbiol. 2021 May 7;12:674160. doi: 10.3389/fmicb.2021.674160 (PMC8137989; doi:10.3389/fmicb.2021.674160)
Supplement: Supplementary Data Sheet 5 — Fungal guild classification, Table. [file Data_Sheet_5.XLSX]

## Sheet: Blatt1
OTU_ID	Taxon	Trophic_Mode	Guild	Growth_Morphology	Confidence_Ranking
OTU425	Ganodermataceae	Pathotroph	Plant_Pathogen	Polyporoid	Probable
OTU1162	Leptosphaeriaceae	Pathotroph	Plant_Pathogen	Microfungus	Probable
OTU1534	Cucurbitariaceae	Pathotroph	Plant_Pathogen	Microfungus	Probable
OTU2884	Leptosphaeriaceae	Pathotroph	Plant_Pathogen	Microfungus	Probable
OTU1233	Cucurbitariaceae	Pathotroph	Plant_Pathogen	Microfungus	Probable
OTU1898	Leptosphaeriaceae	Pathotroph	Plant_Pathogen	Microfungus	Probable
OTU1526	Leptosphaeriaceae	Pathotroph	Plant_Pathogen	Microfungus	Probable
OTU2642	Leptosphaeriaceae	Pathotroph	Plant_Pathogen	Microfungus	Probable
OTU1677	Leptosphaeriaceae	Pathotroph	Plant_Pathogen	Microfungus	Probable
OTU1713	Leptosphaeriaceae	Pathotroph	Plant_Pathogen	Microfungus	Probable
OTU1962	Leptosphaeriaceae	Pathotroph	Plant_Pathogen	Microfungus	Probable
OTU2362	Fomitopsidaceae	Pathotroph	Plant_Pathogen	Polyporoid	Probable
OTU2555	Coniothyrium	Pathotroph	Plant_Pathogen	NULL	Highly_Probable
OTU2419	Leptosphaeriaceae	Pathotroph	Plant_Pathogen	Microfungus	Probable
OTU2562	Leptosphaeriaceae	Pathotroph	Plant_Pathogen	Microfungus	Probable
OTU2612	Peniophoraceae	Pathotroph	Plant_Pathogen	Corticioid	Probable
OTU2829	Leptosphaeriaceae	Pathotroph	Plant_Pathogen	Microfungus	Probable
OTU3777	Ganodermataceae	Pathotroph	Plant_Pathogen	Polyporoid	Probable
OTU4655	Leptosphaeriaceae	Pathotroph	Plant_Pathogen	Microfungus	Probable
OTU3798	Peniophora	Pathotroph	Plant_Pathogen	Corticioid	Probable
OTU4155	Leptosphaeriaceae	Pathotroph	Plant_Pathogen	Microfungus	Probable
OTU4391	Stemphylium	Pathotroph	Plant_Pathogen	NULL	Highly_Probable
OTU55	Massarinaceae	Pathotroph	Plant_Pathogen	Microfungus	Probable
OTU745	Mycosphaerellaceae	Pathotroph	Plant_Pathogen	Microfungus	Probable
OTU2061	Massarina	Pathotroph	Plant_Pathogen	Microfungus	Probable
OTU2010	Lophiostomataceae	Pathotroph	Plant_Pathogen	Microfungus	Probable
OTU2367	Neodevriesiaceae	Pathotroph	Plant_Pathogen	NULL	Probable
OTU1921	Mycosphaerellaceae	Pathotroph	Plant_Pathogen	Microfungus	Probable
OTU2513	Lophiostomataceae	Pathotroph	Plant_Pathogen	Microfungus	Probable
OTU3142	Anguillospora	Pathotroph	Plant_Pathogen	Microfungus	Possible
OTU2974	Mycosphaerellaceae	Pathotroph	Plant_Pathogen	Microfungus	Probable
OTU3905	Neodevriesiaceae	Pathotroph	Plant_Pathogen	NULL	Probable
OTU3358	Neodevriesiaceae	Pathotroph	Plant_Pathogen	NULL	Probable
OTU1696	Spizellomycetaceae	Pathotroph	Plant_Pathogen	Microfungus	Probable
OTU1490	Spizellomycetaceae	Pathotroph	Plant_Pathogen	Microfungus	Probable
OTU3000	Spizellomycetaceae	Pathotroph	Plant_Pathogen	Microfungus	Probable
OTU4181	Spizellomycetaceae	Pathotroph	Plant_Pathogen	Microfungus	Probable
OTU4348	Spizellomycetaceae	Pathotroph	Plant_Pathogen	Microfungus	Probable
OTU3476	Spizellomycetaceae	Pathotroph	Plant_Pathogen	Microfungus	Probable
OTU167	Pleomassariaceae	Pathotroph	Plant_Pathogen	Microfungus	Probable
OTU350	Pleomassariaceae	Pathotroph	Plant_Pathogen	Microfungus	Probable
OTU1080	Pleomassariaceae	Pathotroph	Plant_Pathogen	Microfungus	Probable
OTU1253	Pleomassariaceae	Pathotroph	Plant_Pathogen	Microfungus	Probable
OTU1297	Pleomassariaceae	Pathotroph	Plant_Pathogen	Microfungus	Probable
OTU1504	Pleomassariaceae	Pathotroph	Plant_Pathogen	Microfungus	Probable
OTU1363	Dermateaceae	Pathotroph	Plant_Pathogen	Microfungus	Probable
OTU2073	Dermateaceae	Pathotroph	Plant_Pathogen	Microfungus	Probable
OTU2062	Pleomassariaceae	Pathotroph	Plant_Pathogen	Microfungus	Probable
OTU2122	Diatrypaceae	Pathotroph	Plant_Pathogen	Microfungus	Probable
OTU2230	Pleomassariaceae	Pathotroph	Plant_Pathogen	Microfungus	Probable
OTU3632	Pleomassariaceae	Pathotroph	Plant_Pathogen	Microfungus	Probable
OTU4439	Pleomassariaceae	Pathotroph	Plant_Pathogen	Microfungus	Probable
OTU4290	Pleomassariaceae	Pathotroph	Plant_Pathogen	Microfungus	Probable
OTU3366	Pleomassariaceae	Pathotroph	Plant_Pathogen	Microfungus	Probable
OTU215	Rhynchosporium	Pathotroph	Plant_Pathogen	NULL	Probable
OTU121	Sclerotiniaceae	Pathotroph	Plant_Pathogen	Microfungus	Probable
OTU3633	Neonectria	Pathotroph	Plant_Pathogen	NULL	Probable
OTU240	Ceratocystidaceae	Pathotroph	Plant_Pathogen	Microfungus	Probable
OTU235	Mycosphaerella	Pathotroph	Plant_Pathogen	Microfungus	Probable
OTU479	Rhizophydium	Pathotroph	Plant_Pathogen	NULL	Probable
OTU467	Rhizophydium	Pathotroph	Plant_Pathogen	NULL	Probable
OTU408	Trichothecium	Pathotroph	Plant_Pathogen	NULL	Probable
OTU3193	Devriesia	Pathotroph	Plant_Pathogen	NULL	Probable
OTU1900	Rhynchosporium	Pathotroph	Plant_Pathogen	NULL	Probable
OTU568	Neonectria	Pathotroph	Plant_Pathogen	NULL	Probable
OTU3653	Devriesia	Pathotroph	Plant_Pathogen	NULL	Probable
OTU851	Leptosphaeria	Pathotroph	Plant_Pathogen	NULL	Probable
OTU2638	Sclerotiniaceae	Pathotroph	Plant_Pathogen	Microfungus	Probable
OTU1001	Clonostachys	Pathotroph	Plant_Pathogen	NULL	Probable
OTU877	Rhizophydium	Pathotroph	Plant_Pathogen	NULL	Probable
OTU941	Polyscytalum	Pathotroph	Plant_Pathogen	NULL	Probable
OTU1020	Devriesia	Pathotroph	Plant_Pathogen	NULL	Probable
OTU1059	Veronaea	Pathotroph	Plant_Pathogen	NULL	Probable
OTU1134	Rhizophydium	Pathotroph	Plant_Pathogen	NULL	Probable
OTU1146	Venturia	Pathotroph	Plant_Pathogen	NULL	Probable
OTU948	Typhula	Pathotroph	Plant_Pathogen	NULL	Probable
OTU982	Rhizophydium	Pathotroph	Plant_Pathogen	NULL	Probable
OTU1370	Rhizophydium	Pathotroph	Plant_Pathogen	NULL	Probable
OTU1616	Ramularia	Pathotroph	Plant_Pathogen	Microfungus	Probable
OTU1756	Gibberella	Pathotroph	Plant_Pathogen	NULL	Probable
OTU4529	Mycosphaerella	Pathotroph	Plant_Pathogen	Microfungus	Probable
OTU1153	Taphrina	Pathotroph	Plant_Pathogen	Microfungus	Probable
OTU1611	Rhizophydium	Pathotroph	Plant_Pathogen	NULL	Probable
OTU1410	Monosporascus	Pathotroph	Plant_Pathogen	NULL	Probable
OTU1550	Volutella	Pathotroph	Plant_Pathogen	NULL	Probable
OTU1497	Gibellulopsis	Pathotroph	Plant_Pathogen	NULL	Probable
OTU1629	Veronaea	Pathotroph	Plant_Pathogen	NULL	Probable
OTU1888	Exobasidium	Pathotroph	Plant_Pathogen	NULL	Probable
OTU1452	Entorrhiza	Pathotroph	Plant_Pathogen	NULL	Probable
OTU1594	Meria	Pathotroph	Plant_Pathogen	NULL	Probable
OTU3270	Rhynchosporium	Pathotroph	Plant_Pathogen	NULL	Probable
OTU1671	Veronaea	Pathotroph	Plant_Pathogen	NULL	Probable
OTU1908	Entorrhiza	Pathotroph	Plant_Pathogen	NULL	Probable
OTU1461	Mycopappus	Pathotroph	Plant_Pathogen	NULL	Probable
OTU3360	Sclerotiniaceae	Pathotroph	Plant_Pathogen	Microfungus	Probable
OTU4573	Rhizophydium	Pathotroph	Plant_Pathogen	NULL	Probable
OTU1792	Phacidium	Pathotroph	Plant_Pathogen	NULL	Probable
OTU2208	Ramularia	Pathotroph	Plant_Pathogen	Microfungus	Probable
OTU1666	Blumeria	Pathotroph	Plant_Pathogen	Microfungus	Probable
OTU1848	Cylindrosympodium	Pathotroph	Plant_Pathogen	NULL	Probable
OTU1950	Monosporascus	Pathotroph	Plant_Pathogen	NULL	Probable
OTU1750	Devriesia	Pathotroph	Plant_Pathogen	NULL	Probable
OTU1772	Anthostoma	Pathotroph	Plant_Pathogen	NULL	Probable
OTU2059	Veronaea	Pathotroph	Plant_Pathogen	NULL	Probable
OTU2590	Neonectria	Pathotroph	Plant_Pathogen	NULL	Probable
OTU2434	Devriesia	Pathotroph	Plant_Pathogen	NULL	Probable
OTU2152	Venturia	Pathotroph	Plant_Pathogen	NULL	Probable
OTU2795	Sclerotiniaceae	Pathotroph	Plant_Pathogen	Microfungus	Probable
OTU4539	Plectosphaerella	Pathotroph	Plant_Pathogen	NULL	Probable
OTU4486	Sclerotiniaceae	Pathotroph	Plant_Pathogen	Microfungus	Probable
OTU3657	Rhynchosporium	Pathotroph	Plant_Pathogen	NULL	Probable
OTU2680	Curvularia	Pathotroph	Plant_Pathogen	NULL	Probable
OTU2982	Neonectria	Pathotroph	Plant_Pathogen	NULL	Probable
OTU4640	Taphrina	Pathotroph	Plant_Pathogen	Microfungus	Probable
OTU2201	Caliciopsis	Pathotroph	Plant_Pathogen	NULL	Probable
OTU3459	Powellomyces	Pathotroph	Plant_Pathogen	NULL	Probable
OTU2290	Cryptostroma	Pathotroph	Plant_Pathogen	Microfungus	Possible
OTU2550	Blumeria	Pathotroph	Plant_Pathogen	Microfungus	Probable
OTU2980	Dothiorella	Pathotroph	Plant_Pathogen	Microfungus	Probable
OTU2566	Gibellulopsis	Pathotroph	Plant_Pathogen	NULL	Probable
OTU2695	Urocystis	Pathotroph	Plant_Pathogen	Facultative_Yeast	Probable
OTU3012	Ophiostomataceae	Pathotroph	Plant_Pathogen	Microfungus	Probable
OTU3269	Venturia	Pathotroph	Plant_Pathogen	NULL	Probable
OTU2873	Taphrina	Pathotroph	Plant_Pathogen	Microfungus	Probable
OTU3654	Dothiorella	Pathotroph	Plant_Pathogen	Microfungus	Probable
OTU2626	Ramularia	Pathotroph	Plant_Pathogen	Microfungus	Probable
OTU2636	Magnaporthaceae	Pathotroph	Plant_Pathogen	Microfungus	Probable
OTU3364	Erysiphe	Pathotroph	Plant_Pathogen	Microfungus	Probable
OTU4183	Devriesia	Pathotroph	Plant_Pathogen	NULL	Probable
OTU4542	Powellomyces	Pathotroph	Plant_Pathogen	NULL	Probable
OTU2739	Typhula	Pathotroph	Plant_Pathogen	NULL	Probable
OTU2843	Veronaea	Pathotroph	Plant_Pathogen	NULL	Probable
OTU3818	Colpoma	Pathotroph	Plant_Pathogen	NULL	Probable
OTU3995	Eutypella	Pathotroph	Plant_Pathogen	NULL	Probable
OTU4149	Veronaea	Pathotroph	Plant_Pathogen	NULL	Probable
OTU4223	Leptosphaeria	Pathotroph	Plant_Pathogen	NULL	Probable
OTU2828	Exobasidium	Pathotroph	Plant_Pathogen	NULL	Probable
OTU2983	Septoria	Pathotroph	Plant_Pathogen	Microfungus	Probable
OTU3159	Stagonospora	Pathotroph	Plant_Pathogen	Microfungus	Probable
OTU3365	Veronaea	Pathotroph	Plant_Pathogen	NULL	Probable
OTU4009	Gaeumannomyces	Pathotroph	Plant_Pathogen	NULL	Probable
OTU4185	Adisciso	Pathotroph	Plant_Pathogen	NULL	Probable
OTU2539	Sawadaea	Pathotroph	Plant_Pathogen	NULL	Probable
OTU2862	Veronaea	Pathotroph	Plant_Pathogen	NULL	Probable
OTU2917	Pilidium	Pathotroph	Plant_Pathogen	NULL	Probable
OTU3981	Kochiomyces	Pathotroph	Plant_Pathogen	NULL	Probable
OTU4010	Rhynchosporium	Pathotroph	Plant_Pathogen	NULL	Probable
OTU4354	Brachybasidiaceae	Pathotroph	Plant_Pathogen	Microfungus	Probable
OTU4395	Taphrina	Pathotroph	Plant_Pathogen	Microfungus	Probable
OTU4432	Darkera	Pathotroph	Plant_Pathogen	NULL	Probable
OTU4549	Devriesia	Pathotroph	Plant_Pathogen	NULL	Probable
OTU2895	Venturia	Pathotroph	Plant_Pathogen	NULL	Probable
OTU3305	Asteromella	Pathotroph	Plant_Pathogen	NULL	Probable
OTU3809	Tilletia	Pathotroph	Plant_Pathogen	Smut	Probable
OTU3802	Aequabiliella	Pathotroph	Plant_Pathogen	Microfungus	Highly_Probable
OTU4491	Microbotryaceae	Pathotroph	Plant_Pathogen	Microfungus	Probable
OTU4638	Cryptosphaeria	Pathotroph	Plant_Pathogen	NULL	Probable
OTU4656	Ophiognomonia	Pathotroph	Plant_Pathogen	Microfungus	Highly_Probable
OTU700	Cordana	Pathotroph	Plant_Pathogen	NULL	Probable
OTU813	Clitocybe	Pathotroph	Plant_Pathogen	NULL	Probable
OTU2799	Botrytis	Pathotroph	Plant_Pathogen	Facultative_Yeast	Probable
OTU2606	Botrytis	Pathotroph	Plant_Pathogen	Facultative_Yeast	Probable
OTU317	Lecanorales	Pathotroph	Lichen_Parasite	Microfungus	Probable
OTU1825	Lecanorales	Pathotroph	Lichen_Parasite	Microfungus	Probable
OTU1277	Lecanorales	Pathotroph	Lichen_Parasite	Microfungus	Probable
OTU1549	Lecanorales	Pathotroph	Lichen_Parasite	Microfungus	Probable
OTU2247	Lecanorales	Pathotroph	Lichen_Parasite	Microfungus	Probable
OTU4613	Lecanorales	Pathotroph	Lichen_Parasite	Microfungus	Probable
OTU2310	Lecanorales	Pathotroph	Lichen_Parasite	Microfungus	Probable
OTU1877	Lecanorales	Pathotroph	Lichen_Parasite	Microfungus	Probable
OTU2067	Lecanorales	Pathotroph	Lichen_Parasite	Microfungus	Probable
OTU4214	Lecanorales	Pathotroph	Lichen_Parasite	Microfungus	Probable
OTU863	Nectriopsis	Pathotroph	Fungal_Parasite	Microfungus	Probable
OTU978	Nectriopsis	Pathotroph	Fungal_Parasite	Microfungus	Probable
OTU996	Nectriopsis	Pathotroph	Fungal_Parasite	Microfungus	Probable
OTU1705	Nectriopsis	Pathotroph	Fungal_Parasite	Microfungus	Probable
OTU2810	Helminthosporium	Pathotroph	Fungal_Parasite	Microfungus	Probable
OTU1174	Tremella	Pathotroph	Fungal_Parasite	Microfungus	Probable
OTU1151	Tremella	Pathotroph	Fungal_Parasite	Microfungus	Probable
OTU2734	Tremella	Pathotroph	Fungal_Parasite	Microfungus	Probable
OTU4603	Tremella	Pathotroph	Fungal_Parasite	Microfungus	Probable
OTU2390	Tremella	Pathotroph	Fungal_Parasite	Microfungus	Probable
OTU1075	Purpureocillium	Pathotroph	Fungal_Parasite	NULL	Probable
OTU1137	Hyphodiscus	Pathotroph	Fungal_Parasite	Microfungus	Highly_Probable
OTU2150	Cystobasidium	Pathotroph	Fungal_Parasite	Facultative_Yeast	Highly_Probable
OTU2316	Cystobasidium	Pathotroph	Fungal_Parasite	Facultative_Yeast	Highly_Probable
OTU4205	Cystobasidium	Pathotroph	Fungal_Parasite	Facultative_Yeast	Highly_Probable
OTU197	Metarhizium	Pathotroph	Animal_Pathogen	NULL	Probable
OTU367	Lecanicillium	Pathotroph	Animal_Pathogen	NULL	Probable
OTU663	Pochonia	Pathotroph	Animal_Pathogen	NULL	Probable
OTU648	Metarhizium	Pathotroph	Animal_Pathogen	NULL	Probable
OTU883	Nigrograna	Pathotroph	Animal_Pathogen	NULL	Probable
OTU888	Cutaneotrichosporon	Pathotroph	Animal_Pathogen	Yeast	Possible
OTU818	Metarhizium	Pathotroph	Animal_Pathogen	NULL	Probable
OTU1248	Metarhizium	Pathotroph	Animal_Pathogen	NULL	Probable
OTU1199	Metarhizium	Pathotroph	Animal_Pathogen	NULL	Probable
OTU1740	Simplicillium	Pathotroph	Animal_Pathogen	NULL	Probable
OTU1669	Metarhizium	Pathotroph	Animal_Pathogen	NULL	Probable
OTU1468	Hirsutella	Pathotroph	Animal_Pathogen	NULL	Probable
OTU2132	Haptocillium	Pathotroph	Animal_Pathogen	NULL	Probable
OTU2011	Myriangium	Pathotroph	Animal_Pathogen	NULL	Probable
OTU2518	Simplicillium	Pathotroph	Animal_Pathogen	NULL	Probable
OTU2139	Beauveria	Pathotroph	Animal_Pathogen	NULL	Probable
OTU2916	Simplicillium	Pathotroph	Animal_Pathogen	NULL	Probable
OTU3585	Nigrograna	Pathotroph	Animal_Pathogen	NULL	Probable
OTU4035	Hirsutella	Pathotroph	Animal_Pathogen	NULL	Probable
OTU3584	Nigrograna	Pathotroph	Animal_Pathogen	NULL	Probable
OTU4023	Myriangium	Pathotroph	Animal_Pathogen	NULL	Probable
OTU4244	Lecanicillium	Pathotroph	Animal_Pathogen	NULL	Probable
OTU147	Mycena	Pathotroph-Saprotroph	Saprotroph	Agaricoid	Probable
OTU227	Mycena	Pathotroph-Saprotroph	Saprotroph	Agaricoid	Probable
OTU160	Mycena	Pathotroph-Saprotroph	Saprotroph	Agaricoid	Probable
OTU225	Mycena	Pathotroph-Saprotroph	Saprotroph	Agaricoid	Probable
OTU323	Mycena	Pathotroph-Saprotroph	Saprotroph	Agaricoid	Probable
OTU236	Mycena	Pathotroph-Saprotroph	Saprotroph	Agaricoid	Probable
OTU280	Mycena	Pathotroph-Saprotroph	Saprotroph	Agaricoid	Probable
OTU1100	Mycena	Pathotroph-Saprotroph	Saprotroph	Agaricoid	Probable
OTU477	Mycena	Pathotroph-Saprotroph	Saprotroph	Agaricoid	Probable
OTU538	Mycena	Pathotroph-Saprotroph	Saprotroph	Agaricoid	Probable
OTU1004	Mycena	Pathotroph-Saprotroph	Saprotroph	Agaricoid	Probable
OTU907	Mycena	Pathotroph-Saprotroph	Saprotroph	Agaricoid	Probable
OTU1307	Mycena	Pathotroph-Saprotroph	Saprotroph	Agaricoid	Probable
OTU1064	Mycena	Pathotroph-Saprotroph	Saprotroph	Agaricoid	Probable
OTU1358	Mycena	Pathotroph-Saprotroph	Saprotroph	Agaricoid	Probable
OTU1220	Mycena	Pathotroph-Saprotroph	Saprotroph	Agaricoid	Probable
OTU2971	Mycena	Pathotroph-Saprotroph	Saprotroph	Agaricoid	Probable
OTU3625	Mycena	Pathotroph-Saprotroph	Saprotroph	Agaricoid	Probable
OTU3686	Mycena	Pathotroph-Saprotroph	Saprotroph	Agaricoid	Probable
OTU2735	Mycena	Pathotroph-Saprotroph	Saprotroph	Agaricoid	Probable
OTU2611	Mycena	Pathotroph-Saprotroph	Saprotroph	Agaricoid	Probable
OTU3113	Mycena	Pathotroph-Saprotroph	Saprotroph	Agaricoid	Probable
OTU4568	Mycena	Pathotroph-Saprotroph	Saprotroph	Agaricoid	Probable
OTU4111	Mycena	Pathotroph-Saprotroph	Saprotroph	Agaricoid	Probable
OTU4567	Mycena	Pathotroph-Saprotroph	Saprotroph	Agaricoid	Probable
OTU1337	Paraphoma	Pathotroph-Saprotroph	Saprotroph	Agaricoid	Probable
OTU1998	Angustimassarina	Pathotroph-Saprotroph	Fungal_Parasite	Microfungus	Highly_Probable
OTU1645	Angustimassarina	Pathotroph-Saprotroph	Fungal_Parasite	Microfungus	Highly_Probable
OTU3279	Montagnulaceae	Pathotroph-Saprotroph	Fungal_Parasite	Microfungus	Probable
OTU258	Phaeosphaeriaceae	Pathotroph-Saprotroph	Fungal_Parasite	Microfungus	Probable
OTU1182	Phaeosphaeriaceae	Pathotroph-Saprotroph	Fungal_Parasite	Microfungus	Probable
OTU957	Phaeosphaeriaceae	Pathotroph-Saprotroph	Fungal_Parasite	Microfungus	Probable
OTU1105	Phaeosphaeriaceae	Pathotroph-Saprotroph	Fungal_Parasite	Microfungus	Probable
OTU1267	Phaeosphaeriaceae	Pathotroph-Saprotroph	Fungal_Parasite	Microfungus	Probable
OTU2017	Phaeosphaeriaceae	Pathotroph-Saprotroph	Fungal_Parasite	Microfungus	Probable
OTU1635	Phaeosphaeriaceae	Pathotroph-Saprotroph	Fungal_Parasite	Microfungus	Probable
OTU2274	Phaeosphaeriaceae	Pathotroph-Saprotroph	Fungal_Parasite	Microfungus	Probable
OTU3737	Phaeosphaeriaceae	Pathotroph-Saprotroph	Fungal_Parasite	Microfungus	Probable
OTU2410	Phaeosphaeriaceae	Pathotroph-Saprotroph	Fungal_Parasite	Microfungus	Probable
OTU2773	Phaeosphaeriaceae	Pathotroph-Saprotroph	Fungal_Parasite	Microfungus	Probable
OTU2324	Phaeosphaeriaceae	Pathotroph-Saprotroph	Fungal_Parasite	Microfungus	Probable
OTU3189	Phaeosphaeriaceae	Pathotroph-Saprotroph	Fungal_Parasite	Microfungus	Probable
OTU2502	Phaeosphaeriaceae	Pathotroph-Saprotroph	Fungal_Parasite	Microfungus	Probable
OTU2517	Phaeosphaeriaceae	Pathotroph-Saprotroph	Fungal_Parasite	Microfungus	Probable
OTU4467	Phaeosphaeriaceae	Pathotroph-Saprotroph	Fungal_Parasite	Microfungus	Probable
OTU4537	Phaeosphaeriaceae	Pathotroph-Saprotroph	Fungal_Parasite	Microfungus	Probable
OTU4152	Phaeosphaeriaceae	Pathotroph-Saprotroph	Fungal_Parasite	Microfungus	Probable
OTU4483	Phaeosphaeriaceae	Pathotroph-Saprotroph	Fungal_Parasite	Microfungus	Probable
OTU4645	Phaeosphaeriaceae	Pathotroph-Saprotroph	Fungal_Parasite	Microfungus	Probable
OTU2320	Sporobolomyces	Pathotroph-Saprotroph	Fungal_Parasite	Yeast	Probable
OTU3381	Sporobolomyces	Pathotroph-Saprotroph	Fungal_Parasite	Yeast	Probable
OTU1106	Pleurotaceae	Pathotroph-Saprotroph	Endophyte	Agaricoid	Probable
OTU2030	Torula	Pathotroph-Saprotroph	Endophyte	Agaricoid	Probable
OTU5	Pezicula	Pathotroph-Saprotroph	Endophyte	Agaricoid	Probable
OTU4085	Pezicula	Pathotroph-Saprotroph	Endophyte	Agaricoid	Probable
OTU3816	Pezicula	Pathotroph-Saprotroph	Endophyte	Agaricoid	Probable
OTU644	Pleosporaceae	Pathotroph-Saprotroph	Endophyte	Agaricoid	Probable
OTU2954	Strophariaceae	Pathotroph-Saprotroph	Saprotroph	Agaricoid	Probable
OTU935	Pluteus	Pathotroph-Saprotroph	Saprotroph	Agaricoid	Probable
OTU1736	Pluteus	Pathotroph-Saprotroph	Saprotroph	Agaricoid	Probable
OTU1787	Pluteus	Pathotroph-Saprotroph	Saprotroph	Agaricoid	Probable
OTU3909	Pluteus	Pathotroph-Saprotroph	Saprotroph	Agaricoid	Probable
OTU37	Exophiala	Pathotroph-Saprotroph	Animal_Pathogen	Facultative_Yeast	Probable
OTU298	Exophiala	Pathotroph-Saprotroph	Animal_Pathogen	Facultative_Yeast	Probable
OTU352	Exophiala	Pathotroph-Saprotroph	Animal_Pathogen	Facultative_Yeast	Probable
OTU380	Cyphellophora	Pathotroph-Saprotroph	Animal_Pathogen	Facultative_Yeast	Probable
OTU667	Cyphellophora	Pathotroph-Saprotroph	Animal_Pathogen	Facultative_Yeast	Probable
OTU650	Tubeufiaceae	Pathotroph-Saprotroph	Animal_Pathogen	Facultative_Yeast	Probable
OTU796	Exophiala	Pathotroph-Saprotroph	Animal_Pathogen	Facultative_Yeast	Probable
OTU893	Arthrocladium	Pathotroph-Saprotroph	Animal_Pathogen	Facultative_Yeast	Probable
OTU833	Arthropsis	Pathotroph-Saprotroph	Animal_Pathogen	Facultative_Yeast	Probable
OTU923	Exophiala	Pathotroph-Saprotroph	Animal_Pathogen	Facultative_Yeast	Probable
OTU2054	Tubeufiaceae	Pathotroph-Saprotroph	Animal_Pathogen	Facultative_Yeast	Probable
OTU1474	Tubeufiaceae	Pathotroph-Saprotroph	Animal_Pathogen	Facultative_Yeast	Probable
OTU1454	Tubeufiaceae	Pathotroph-Saprotroph	Animal_Pathogen	Facultative_Yeast	Probable
OTU1424	Arthropsis	Pathotroph-Saprotroph	Animal_Pathogen	Facultative_Yeast	Probable
OTU1896	Sporidiobolaceae	Pathotroph-Saprotroph	Animal_Pathogen	Facultative_Yeast	Probable
OTU4126	Exophiala	Pathotroph-Saprotroph	Animal_Pathogen	Facultative_Yeast	Probable
OTU2143	Ajellomycetaceae	Pathotroph-Saprotroph	Animal_Pathogen	Facultative_Yeast	Probable
OTU3533	Tubeufiaceae	Pathotroph-Saprotroph	Animal_Pathogen	Facultative_Yeast	Probable
OTU2764	Cyphellophora	Pathotroph-Saprotroph	Animal_Pathogen	Facultative_Yeast	Probable
OTU2594	Cyphellophora	Pathotroph-Saprotroph	Animal_Pathogen	Facultative_Yeast	Probable
OTU2752	Tubeufiaceae	Pathotroph-Saprotroph	Animal_Pathogen	Facultative_Yeast	Probable
OTU3698	Tubeufiaceae	Pathotroph-Saprotroph	Animal_Pathogen	Facultative_Yeast	Probable
OTU4088	Exophiala	Pathotroph-Saprotroph	Animal_Pathogen	Facultative_Yeast	Probable
OTU4524	Cyphellophora	Pathotroph-Saprotroph	Animal_Pathogen	Facultative_Yeast	Probable
OTU3138	Exophiala	Pathotroph-Saprotroph	Animal_Pathogen	Facultative_Yeast	Probable
OTU3474	Tubeufiaceae	Pathotroph-Saprotroph	Animal_Pathogen	Facultative_Yeast	Probable
OTU4015	Tubeufiaceae	Pathotroph-Saprotroph	Animal_Pathogen	Facultative_Yeast	Probable
OTU3752	Tubeufiaceae	Pathotroph-Saprotroph	Animal_Pathogen	Facultative_Yeast	Probable
OTU4199	Cyphellophora	Pathotroph-Saprotroph	Animal_Pathogen	Facultative_Yeast	Probable
OTU3870	Tubeufiaceae	Pathotroph-Saprotroph	Animal_Pathogen	Facultative_Yeast	Probable
OTU4127	Exophiala	Pathotroph-Saprotroph	Animal_Pathogen	Facultative_Yeast	Probable
OTU4247	Exophiala	Pathotroph-Saprotroph	Animal_Pathogen	Facultative_Yeast	Probable
OTU125	Didymella	Pathotroph-Saprotroph	Animal_Pathogen	Microfungus	Probable
OTU158	Teratosphaeriaceae	Pathotroph-Saprotroph	Animal_Pathogen	Microfungus	Probable
OTU2333	Didymella	Pathotroph-Saprotroph	Animal_Pathogen	Microfungus	Probable
OTU4490	Didymella	Pathotroph-Saprotroph	Animal_Pathogen	Microfungus	Probable
OTU2175	Didymella	Pathotroph-Saprotroph	Animal_Pathogen	Microfungus	Probable
OTU1125	Coniosporium	Pathotroph-Saprotroph	Animal_Pathogen	Microfungus	Possible
OTU1202	Teratosphaeriaceae	Pathotroph-Saprotroph	Animal_Pathogen	Microfungus	Probable
OTU1494	Didymella	Pathotroph-Saprotroph	Animal_Pathogen	Microfungus	Probable
OTU1389	Didymellaceae	Pathotroph-Saprotroph	Animal_Pathogen	Microfungus	Possible
OTU1887	Didymellaceae	Pathotroph-Saprotroph	Animal_Pathogen	Microfungus	Possible
OTU1985	Didymella	Pathotroph-Saprotroph	Animal_Pathogen	Microfungus	Probable
OTU1646	Teratosphaeriaceae	Pathotroph-Saprotroph	Animal_Pathogen	Microfungus	Probable
OTU2080	Teratosphaeriaceae	Pathotroph-Saprotroph	Animal_Pathogen	Microfungus	Probable
OTU2255	Teratosphaeriaceae	Pathotroph-Saprotroph	Animal_Pathogen	Microfungus	Probable
OTU3915	Teratosphaeriaceae	Pathotroph-Saprotroph	Animal_Pathogen	Microfungus	Probable
OTU3002	Teratosphaeriaceae	Pathotroph-Saprotroph	Animal_Pathogen	Microfungus	Probable
OTU4623	Didymella	Pathotroph-Saprotroph	Animal_Pathogen	Microfungus	Probable
OTU3496	Teratosphaeriaceae	Pathotroph-Saprotroph	Animal_Pathogen	Microfungus	Probable
OTU4062	Teratosphaeriaceae	Pathotroph-Saprotroph	Animal_Pathogen	Microfungus	Probable
OTU4555	Didymella	Pathotroph-Saprotroph	Animal_Pathogen	Microfungus	Probable
OTU592	Knufia	Pathotroph-Saprotroph	Animal_Pathogen	Microfungus	Possible
OTU817	Knufia	Pathotroph-Saprotroph	Animal_Pathogen	Microfungus	Possible
OTU1982	Knufia	Pathotroph-Saprotroph	Animal_Pathogen	Microfungus	Possible
OTU1431	Knufia	Pathotroph-Saprotroph	Animal_Pathogen	Microfungus	Possible
OTU3264	Knufia	Pathotroph-Saprotroph	Animal_Pathogen	Microfungus	Possible
OTU2160	Knufia	Pathotroph-Saprotroph	Animal_Pathogen	Microfungus	Possible
OTU2839	Knufia	Pathotroph-Saprotroph	Animal_Pathogen	Microfungus	Possible
OTU4120	Knufia	Pathotroph-Saprotroph	Animal_Pathogen	Microfungus	Possible
OTU49	Herpotrichiellaceae	Pathotroph-Saprotroph	Animal_Pathogen	Facultative_Yeast	Probable
OTU127	Herpotrichiellaceae	Pathotroph-Saprotroph	Animal_Pathogen	Facultative_Yeast	Probable
OTU241	Herpotrichiellaceae	Pathotroph-Saprotroph	Animal_Pathogen	Facultative_Yeast	Probable
OTU194	Herpotrichiellaceae	Pathotroph-Saprotroph	Animal_Pathogen	Facultative_Yeast	Probable
OTU816	Herpotrichiellaceae	Pathotroph-Saprotroph	Animal_Pathogen	Facultative_Yeast	Probable
OTU290	Herpotrichiellaceae	Pathotroph-Saprotroph	Animal_Pathogen	Facultative_Yeast	Probable
OTU397	Herpotrichiellaceae	Pathotroph-Saprotroph	Animal_Pathogen	Facultative_Yeast	Probable
OTU468	Herpotrichiellaceae	Pathotroph-Saprotroph	Animal_Pathogen	Facultative_Yeast	Probable
OTU760	Herpotrichiellaceae	Pathotroph-Saprotroph	Animal_Pathogen	Facultative_Yeast	Probable
OTU561	Herpotrichiellaceae	Pathotroph-Saprotroph	Animal_Pathogen	Facultative_Yeast	Probable
OTU777	Herpotrichiellaceae	Pathotroph-Saprotroph	Animal_Pathogen	Facultative_Yeast	Probable
OTU763	Herpotrichiellaceae	Pathotroph-Saprotroph	Animal_Pathogen	Facultative_Yeast	Probable
OTU1007	Herpotrichiellaceae	Pathotroph-Saprotroph	Animal_Pathogen	Facultative_Yeast	Probable
OTU2652	Herpotrichiellaceae	Pathotroph-Saprotroph	Animal_Pathogen	Facultative_Yeast	Probable
OTU1073	Herpotrichiellaceae	Pathotroph-Saprotroph	Animal_Pathogen	Facultative_Yeast	Probable
OTU1779	Herpotrichiellaceae	Pathotroph-Saprotroph	Animal_Pathogen	Facultative_Yeast	Probable
OTU1799	Herpotrichiellaceae	Pathotroph-Saprotroph	Animal_Pathogen	Facultative_Yeast	Probable
OTU1313	Herpotrichiellaceae	Pathotroph-Saprotroph	Animal_Pathogen	Facultative_Yeast	Probable
OTU1810	Herpotrichiellaceae	Pathotroph-Saprotroph	Animal_Pathogen	Facultative_Yeast	Probable
OTU3830	Herpotrichiellaceae	Pathotroph-Saprotroph	Animal_Pathogen	Facultative_Yeast	Probable
OTU1989	Herpotrichiellaceae	Pathotroph-Saprotroph	Animal_Pathogen	Facultative_Yeast	Probable
OTU2157	Herpotrichiellaceae	Pathotroph-Saprotroph	Animal_Pathogen	Facultative_Yeast	Probable
OTU1727	Herpotrichiellaceae	Pathotroph-Saprotroph	Animal_Pathogen	Facultative_Yeast	Probable
OTU3112	Herpotrichiellaceae	Pathotroph-Saprotroph	Animal_Pathogen	Facultative_Yeast	Probable
OTU2631	Herpotrichiellaceae	Pathotroph-Saprotroph	Animal_Pathogen	Facultative_Yeast	Probable
OTU4203	Herpotrichiellaceae	Pathotroph-Saprotroph	Animal_Pathogen	Facultative_Yeast	Probable
OTU2762	Herpotrichiellaceae	Pathotroph-Saprotroph	Animal_Pathogen	Facultative_Yeast	Probable
OTU3118	Herpotrichiellaceae	Pathotroph-Saprotroph	Animal_Pathogen	Facultative_Yeast	Probable
OTU4038	Herpotrichiellaceae	Pathotroph-Saprotroph	Animal_Pathogen	Facultative_Yeast	Probable
OTU4442	Herpotrichiellaceae	Pathotroph-Saprotroph	Animal_Pathogen	Facultative_Yeast	Probable
OTU4469	Herpotrichiellaceae	Pathotroph-Saprotroph	Animal_Pathogen	Facultative_Yeast	Probable
OTU2761	Herpotrichiellaceae	Pathotroph-Saprotroph	Animal_Pathogen	Facultative_Yeast	Probable
OTU3916	Herpotrichiellaceae	Pathotroph-Saprotroph	Animal_Pathogen	Facultative_Yeast	Probable
OTU4658	Herpotrichiellaceae	Pathotroph-Saprotroph	Animal_Pathogen	Facultative_Yeast	Probable
OTU3945	Herpotrichiellaceae	Pathotroph-Saprotroph	Animal_Pathogen	Facultative_Yeast	Probable
OTU4416	Herpotrichiellaceae	Pathotroph-Saprotroph	Animal_Pathogen	Facultative_Yeast	Probable
OTU3470	Herpotrichiellaceae	Pathotroph-Saprotroph	Animal_Pathogen	Facultative_Yeast	Probable
OTU82	Tremellales	Pathotroph-Saprotroph-Symbiotroph	Fungal_Parasite	Tremelloid	Possible
OTU612	Tremellales	Pathotroph-Saprotroph-Symbiotroph	Fungal_Parasite	Tremelloid	Possible
OTU518	Tremellales	Pathotroph-Saprotroph-Symbiotroph	Fungal_Parasite	Tremelloid	Possible
OTU932	Tremellales	Pathotroph-Saprotroph-Symbiotroph	Fungal_Parasite	Tremelloid	Possible
OTU741	Tremellales	Pathotroph-Saprotroph-Symbiotroph	Fungal_Parasite	Tremelloid	Possible
OTU1287	Tremellales	Pathotroph-Saprotroph-Symbiotroph	Fungal_Parasite	Tremelloid	Possible
OTU904	Tremellales	Pathotroph-Saprotroph-Symbiotroph	Fungal_Parasite	Tremelloid	Possible
OTU894	Tremellales	Pathotroph-Saprotroph-Symbiotroph	Fungal_Parasite	Tremelloid	Possible
OTU1006	Tremellales	Pathotroph-Saprotroph-Symbiotroph	Fungal_Parasite	Tremelloid	Possible
OTU1527	Tremellales	Pathotroph-Saprotroph-Symbiotroph	Fungal_Parasite	Tremelloid	Possible
OTU3108	Tremellales	Pathotroph-Saprotroph-Symbiotroph	Fungal_Parasite	Tremelloid	Possible
OTU1569	Tremellales	Pathotroph-Saprotroph-Symbiotroph	Fungal_Parasite	Tremelloid	Possible
OTU2595	Tremellales	Pathotroph-Saprotroph-Symbiotroph	Fungal_Parasite	Tremelloid	Possible
OTU2116	Tremellales	Pathotroph-Saprotroph-Symbiotroph	Fungal_Parasite	Tremelloid	Possible
OTU2670	Tremellales	Pathotroph-Saprotroph-Symbiotroph	Fungal_Parasite	Tremelloid	Possible
OTU1977	Tremellales	Pathotroph-Saprotroph-Symbiotroph	Fungal_Parasite	Tremelloid	Possible
OTU2216	Tremellales	Pathotroph-Saprotroph-Symbiotroph	Fungal_Parasite	Tremelloid	Possible
OTU2671	Tremellales	Pathotroph-Saprotroph-Symbiotroph	Fungal_Parasite	Tremelloid	Possible
OTU2504	Tremellales	Pathotroph-Saprotroph-Symbiotroph	Fungal_Parasite	Tremelloid	Possible
OTU3144	Tremellales	Pathotroph-Saprotroph-Symbiotroph	Fungal_Parasite	Tremelloid	Possible
OTU2271	Tremellales	Pathotroph-Saprotroph-Symbiotroph	Fungal_Parasite	Tremelloid	Possible
OTU3741	Tremellales	Pathotroph-Saprotroph-Symbiotroph	Fungal_Parasite	Tremelloid	Possible
OTU2545	Tremellales	Pathotroph-Saprotroph-Symbiotroph	Fungal_Parasite	Tremelloid	Possible
OTU2988	Tremellales	Pathotroph-Saprotroph-Symbiotroph	Fungal_Parasite	Tremelloid	Possible
OTU4401	Tremellales	Pathotroph-Saprotroph-Symbiotroph	Fungal_Parasite	Tremelloid	Possible
OTU4136	Tremellales	Pathotroph-Saprotroph-Symbiotroph	Fungal_Parasite	Tremelloid	Possible
OTU4252	Tremellales	Pathotroph-Saprotroph-Symbiotroph	Fungal_Parasite	Tremelloid	Possible
OTU4456	Tremellales	Pathotroph-Saprotroph-Symbiotroph	Fungal_Parasite	Tremelloid	Possible
OTU2463	Tremellales	Pathotroph-Saprotroph-Symbiotroph	Fungal_Parasite	Tremelloid	Possible
OTU2543	Tremellales	Pathotroph-Saprotroph-Symbiotroph	Fungal_Parasite	Tremelloid	Possible
OTU4094	Tremellales	Pathotroph-Saprotroph-Symbiotroph	Fungal_Parasite	Tremelloid	Possible
OTU4234	Tremellales	Pathotroph-Saprotroph-Symbiotroph	Fungal_Parasite	Tremelloid	Possible
OTU4644	Tremellales	Pathotroph-Saprotroph-Symbiotroph	Fungal_Parasite	Tremelloid	Possible
OTU3211	Tremellales	Pathotroph-Saprotroph-Symbiotroph	Fungal_Parasite	Tremelloid	Possible
OTU2462	Tremellales	Pathotroph-Saprotroph-Symbiotroph	Fungal_Parasite	Tremelloid	Possible
OTU2877	Tremellales	Pathotroph-Saprotroph-Symbiotroph	Fungal_Parasite	Tremelloid	Possible
OTU4375	Tremellales	Pathotroph-Saprotroph-Symbiotroph	Fungal_Parasite	Tremelloid	Possible
OTU2690	Tremellales	Pathotroph-Saprotroph-Symbiotroph	Fungal_Parasite	Tremelloid	Possible
OTU3684	Tremellales	Pathotroph-Saprotroph-Symbiotroph	Fungal_Parasite	Tremelloid	Possible
OTU4382	Tremellales	Pathotroph-Saprotroph-Symbiotroph	Fungal_Parasite	Tremelloid	Possible
OTU4478	Tremellales	Pathotroph-Saprotroph-Symbiotroph	Fungal_Parasite	Tremelloid	Possible
OTU2731	Tremellales	Pathotroph-Saprotroph-Symbiotroph	Fungal_Parasite	Tremelloid	Possible
OTU3312	Tremellales	Pathotroph-Saprotroph-Symbiotroph	Fungal_Parasite	Tremelloid	Possible
OTU3524	Tremellales	Pathotroph-Saprotroph-Symbiotroph	Fungal_Parasite	Tremelloid	Possible
OTU3705	Tremellales	Pathotroph-Saprotroph-Symbiotroph	Fungal_Parasite	Tremelloid	Possible
OTU3910	Tremellales	Pathotroph-Saprotroph-Symbiotroph	Fungal_Parasite	Tremelloid	Possible
OTU3993	Tremellales	Pathotroph-Saprotroph-Symbiotroph	Fungal_Parasite	Tremelloid	Possible
OTU4037	Tremellales	Pathotroph-Saprotroph-Symbiotroph	Fungal_Parasite	Tremelloid	Possible
OTU3529	Tremellales	Pathotroph-Saprotroph-Symbiotroph	Fungal_Parasite	Tremelloid	Possible
OTU3605	Tremellales	Pathotroph-Saprotroph-Symbiotroph	Fungal_Parasite	Tremelloid	Possible
OTU3930	Tremellales	Pathotroph-Saprotroph-Symbiotroph	Fungal_Parasite	Tremelloid	Possible
OTU4278	Tremellales	Pathotroph-Saprotroph-Symbiotroph	Fungal_Parasite	Tremelloid	Possible
OTU1179	Biatriospora	Pathotroph-Saprotroph-Symbiotroph	Endophyte	Microfungus	Probable
OTU88	Chalara	Pathotroph-Saprotroph-Symbiotroph	Endophyte	Microfungus	Probable
OTU256	Chalara	Pathotroph-Saprotroph-Symbiotroph	Endophyte	Microfungus	Probable
OTU771	Chalara	Pathotroph-Saprotroph-Symbiotroph	Endophyte	Microfungus	Probable
OTU859	Chalara	Pathotroph-Saprotroph-Symbiotroph	Endophyte	Microfungus	Probable
OTU1320	Chalara	Pathotroph-Saprotroph-Symbiotroph	Endophyte	Microfungus	Probable
OTU1040	Periconia	Pathotroph-Saprotroph-Symbiotroph	Endophyte	Microfungus	Possible
OTU1515	Chalara	Pathotroph-Saprotroph-Symbiotroph	Endophyte	Microfungus	Probable
OTU4225	Chalara	Pathotroph-Saprotroph-Symbiotroph	Endophyte	Microfungus	Probable
OTU4312	Chalara	Pathotroph-Saprotroph-Symbiotroph	Endophyte	Microfungus	Probable
OTU1503	Chalara	Pathotroph-Saprotroph-Symbiotroph	Endophyte	Microfungus	Probable
OTU2039	Chalara	Pathotroph-Saprotroph-Symbiotroph	Endophyte	Microfungus	Probable
OTU2325	Chalara	Pathotroph-Saprotroph-Symbiotroph	Endophyte	Microfungus	Probable
OTU3074	Chalara	Pathotroph-Saprotroph-Symbiotroph	Endophyte	Microfungus	Probable
OTU3119	Periconia	Pathotroph-Saprotroph-Symbiotroph	Endophyte	Microfungus	Possible
OTU2266	Chalara	Pathotroph-Saprotroph-Symbiotroph	Endophyte	Microfungus	Probable
OTU3520	Chalara	Pathotroph-Saprotroph-Symbiotroph	Endophyte	Microfungus	Probable
OTU2482	Chalara	Pathotroph-Saprotroph-Symbiotroph	Endophyte	Microfungus	Probable
OTU3690	Chalara	Pathotroph-Saprotroph-Symbiotroph	Endophyte	Microfungus	Probable
OTU3813	Chalara	Pathotroph-Saprotroph-Symbiotroph	Endophyte	Microfungus	Probable
OTU441	Venturiaceae	Pathotroph-Saprotroph-Symbiotroph	Endophyte	Microfungus	Probable
OTU774	Venturiaceae	Pathotroph-Saprotroph-Symbiotroph	Endophyte	Microfungus	Probable
OTU1243	Venturiaceae	Pathotroph-Saprotroph-Symbiotroph	Endophyte	Microfungus	Probable
OTU990	Venturiaceae	Pathotroph-Saprotroph-Symbiotroph	Endophyte	Microfungus	Probable
OTU1187	Dothideaceae	Pathotroph-Saprotroph-Symbiotroph	Endophyte	Microfungus	Possible
OTU1312	Valsaceae	Pathotroph-Saprotroph-Symbiotroph	Endophyte	Microfungus	Probable
OTU1290	Dothideaceae	Pathotroph-Saprotroph-Symbiotroph	Endophyte	Microfungus	Possible
OTU3278	Venturiaceae	Pathotroph-Saprotroph-Symbiotroph	Endophyte	Microfungus	Probable
OTU3877	Venturiaceae	Pathotroph-Saprotroph-Symbiotroph	Endophyte	Microfungus	Probable
OTU2875	Venturiaceae	Pathotroph-Saprotroph-Symbiotroph	Endophyte	Microfungus	Probable
OTU2100	Dothideaceae	Pathotroph-Saprotroph-Symbiotroph	Endophyte	Microfungus	Possible
OTU3099	Venturiaceae	Pathotroph-Saprotroph-Symbiotroph	Endophyte	Microfungus	Probable
OTU2264	Valsaceae	Pathotroph-Saprotroph-Symbiotroph	Endophyte	Microfungus	Probable
OTU3506	Venturiaceae	Pathotroph-Saprotroph-Symbiotroph	Endophyte	Microfungus	Probable
OTU4192	Dothideaceae	Pathotroph-Saprotroph-Symbiotroph	Endophyte	Microfungus	Possible
OTU3857	Dothideaceae	Pathotroph-Saprotroph-Symbiotroph	Endophyte	Microfungus	Possible
OTU4248	Monodictys	Pathotroph-Saprotroph-Symbiotroph	Endophyte	Microfungus	Highly_Probable
OTU3147	Pyrenochaetopsis	Pathotroph-Saprotroph-Symbiotroph	Endophyte	Microfungus	Possible
OTU3058	Pyrenochaetopsis	Pathotroph-Saprotroph-Symbiotroph	Endophyte	Microfungus	Possible
OTU3438	Pyrenochaetopsis	Pathotroph-Saprotroph-Symbiotroph	Endophyte	Microfungus	Possible
OTU1906	Didymosphaeriaceae	Pathotroph-Saprotroph-Symbiotroph	Endophyte	Microfungus	Probable
OTU3614	Didymosphaeriaceae	Pathotroph-Saprotroph-Symbiotroph	Endophyte	Microfungus	Probable
OTU2035	Phoma	Pathotroph-Saprotroph-Symbiotroph	Endophyte	Microfungus	Possible
OTU357	Ceratobasidiaceae	Pathotroph-Saprotroph-Symbiotroph	Endomycorrhizal	Microfungus	Possible
OTU702	Ceratobasidiaceae	Pathotroph-Saprotroph-Symbiotroph	Endomycorrhizal	Microfungus	Possible
OTU3776	Ceratobasidiaceae	Pathotroph-Saprotroph-Symbiotroph	Endomycorrhizal	Microfungus	Possible
OTU2138	Ceratobasidiaceae	Pathotroph-Saprotroph-Symbiotroph	Endomycorrhizal	Microfungus	Possible
OTU1909	Ceratobasidiaceae	Pathotroph-Saprotroph-Symbiotroph	Endomycorrhizal	Microfungus	Possible
OTU2337	Ceratobasidiaceae	Pathotroph-Saprotroph-Symbiotroph	Endomycorrhizal	Microfungus	Possible
OTU2314	Ceratobasidiaceae	Pathotroph-Saprotroph-Symbiotroph	Endomycorrhizal	Microfungus	Possible
OTU206	Atheliaceae	Pathotroph-Saprotroph-Symbiotroph	Endomycorrhizal	Corticioid	Possible
OTU372	Atheliaceae	Pathotroph-Saprotroph-Symbiotroph	Endomycorrhizal	Corticioid	Possible
OTU1815	Atheliaceae	Pathotroph-Saprotroph-Symbiotroph	Endomycorrhizal	Corticioid	Possible
OTU239	Entoloma	Pathotroph-Saprotroph-Symbiotroph	Endomycorrhizal	Agaricoid	Possible
OTU1286	Entoloma	Pathotroph-Saprotroph-Symbiotroph	Endomycorrhizal	Agaricoid	Possible
OTU1838	Entoloma	Pathotroph-Saprotroph-Symbiotroph	Endomycorrhizal	Agaricoid	Possible
OTU2231	Entoloma	Pathotroph-Saprotroph-Symbiotroph	Endomycorrhizal	Agaricoid	Possible
OTU3594	Entoloma	Pathotroph-Saprotroph-Symbiotroph	Endomycorrhizal	Agaricoid	Possible
OTU2955	Entoloma	Pathotroph-Saprotroph-Symbiotroph	Endomycorrhizal	Agaricoid	Possible
OTU4264	Entoloma	Pathotroph-Saprotroph-Symbiotroph	Endomycorrhizal	Agaricoid	Possible
OTU4304	Entoloma	Pathotroph-Saprotroph-Symbiotroph	Endomycorrhizal	Agaricoid	Possible
OTU3488	Entoloma	Pathotroph-Saprotroph-Symbiotroph	Endomycorrhizal	Agaricoid	Possible
OTU255	Chloridium	Pathotroph-Saprotroph-Symbiotroph	Endomycorrhizal	Agaricoid	Possible
OTU381	Chloridium	Pathotroph-Saprotroph-Symbiotroph	Endomycorrhizal	Agaricoid	Possible
OTU519	Chloridium	Pathotroph-Saprotroph-Symbiotroph	Endomycorrhizal	Agaricoid	Possible
OTU1397	Chloridium	Pathotroph-Saprotroph-Symbiotroph	Endomycorrhizal	Agaricoid	Possible
OTU1590	Chloridium	Pathotroph-Saprotroph-Symbiotroph	Endomycorrhizal	Agaricoid	Possible
OTU3979	Chloridium	Pathotroph-Saprotroph-Symbiotroph	Endomycorrhizal	Agaricoid	Possible
OTU1996	Xylariaceae	Pathotroph-Saprotroph-Symbiotroph	Saprotroph	Xylarioid	Probable
OTU2525	Xylariaceae	Pathotroph-Saprotroph-Symbiotroph	Saprotroph	Xylarioid	Probable
OTU184	Pezoloma	Pathotroph-Saprotroph-Symbiotroph	Bryophyte_Parasite	Microfungus	Possible
OTU354	Pezoloma	Pathotroph-Saprotroph-Symbiotroph	Bryophyte_Parasite	Microfungus	Possible
OTU1317	Pezoloma	Pathotroph-Saprotroph-Symbiotroph	Bryophyte_Parasite	Microfungus	Possible
OTU620	Hymenoscyphus	Pathotroph-Saprotroph-Symbiotroph	Bryophyte_Parasite	Microfungus	Possible
OTU668	Hymenoscyphus	Pathotroph-Saprotroph-Symbiotroph	Bryophyte_Parasite	Microfungus	Possible
OTU2356	Hymenoscyphus	Pathotroph-Saprotroph-Symbiotroph	Bryophyte_Parasite	Microfungus	Possible
OTU4024	Hymenoscyphus	Pathotroph-Saprotroph-Symbiotroph	Bryophyte_Parasite	Microfungus	Possible
OTU63	Agaricales	Pathotroph-Saprotroph-Symbiotroph	Bryophyte_Parasite	Agaricoid	Possible
OTU155	Agaricales	Pathotroph-Saprotroph-Symbiotroph	Bryophyte_Parasite	Agaricoid	Possible
OTU266	Agaricales	Pathotroph-Saprotroph-Symbiotroph	Bryophyte_Parasite	Agaricoid	Possible
OTU329	Agaricales	Pathotroph-Saprotroph-Symbiotroph	Bryophyte_Parasite	Agaricoid	Possible
OTU426	Agaricales	Pathotroph-Saprotroph-Symbiotroph	Bryophyte_Parasite	Agaricoid	Possible
OTU3758	Agaricales	Pathotroph-Saprotroph-Symbiotroph	Bryophyte_Parasite	Agaricoid	Possible
OTU623	Agaricales	Pathotroph-Saprotroph-Symbiotroph	Bryophyte_Parasite	Agaricoid	Possible
OTU840	Agaricales	Pathotroph-Saprotroph-Symbiotroph	Bryophyte_Parasite	Agaricoid	Possible
OTU1451	Agaricales	Pathotroph-Saprotroph-Symbiotroph	Bryophyte_Parasite	Agaricoid	Possible
OTU1533	Agaricales	Pathotroph-Saprotroph-Symbiotroph	Bryophyte_Parasite	Agaricoid	Possible
OTU2251	Agaricales	Pathotroph-Saprotroph-Symbiotroph	Bryophyte_Parasite	Agaricoid	Possible
OTU3217	Agaricales	Pathotroph-Saprotroph-Symbiotroph	Bryophyte_Parasite	Agaricoid	Possible
OTU4610	Agaricales	Pathotroph-Saprotroph-Symbiotroph	Bryophyte_Parasite	Agaricoid	Possible
OTU3244	Agaricales	Pathotroph-Saprotroph-Symbiotroph	Bryophyte_Parasite	Agaricoid	Possible
OTU4292	Agaricales	Pathotroph-Saprotroph-Symbiotroph	Bryophyte_Parasite	Agaricoid	Possible
OTU4570	Agaricales	Pathotroph-Saprotroph-Symbiotroph	Bryophyte_Parasite	Agaricoid	Possible
OTU2906	Agaricales	Pathotroph-Saprotroph-Symbiotroph	Bryophyte_Parasite	Agaricoid	Possible
OTU3314	Agaricales	Pathotroph-Saprotroph-Symbiotroph	Bryophyte_Parasite	Agaricoid	Possible
OTU4296	Agaricales	Pathotroph-Saprotroph-Symbiotroph	Bryophyte_Parasite	Agaricoid	Possible
OTU130	Pseudogymnoascus	Pathotroph-Saprotroph-Symbiotroph	Animal_Pathogen	Microfungus	Possible
OTU4115	Pseudogymnoascus	Pathotroph-Saprotroph-Symbiotroph	Animal_Pathogen	Microfungus	Possible
OTU666	Alternaria	Pathotroph-Saprotroph-Symbiotroph	Animal_Pathogen	Microfungus	Possible
OTU785	Alternaria	Pathotroph-Saprotroph-Symbiotroph	Animal_Pathogen	Microfungus	Possible
OTU1827	Alternaria	Pathotroph-Saprotroph-Symbiotroph	Animal_Pathogen	Microfungus	Possible
OTU401	Microascaceae	Pathotroph-Saprotroph-Symbiotroph	Animal_Pathogen	Microfungus	Possible
OTU804	Microascaceae	Pathotroph-Saprotroph-Symbiotroph	Animal_Pathogen	Microfungus	Possible
OTU1086	Microascaceae	Pathotroph-Saprotroph-Symbiotroph	Animal_Pathogen	Microfungus	Possible
OTU1111	Microascaceae	Pathotroph-Saprotroph-Symbiotroph	Animal_Pathogen	Microfungus	Possible
OTU3307	Microascaceae	Pathotroph-Saprotroph-Symbiotroph	Animal_Pathogen	Microfungus	Possible
OTU2894	Microascaceae	Pathotroph-Saprotroph-Symbiotroph	Animal_Pathogen	Microfungus	Possible
OTU4519	Microascaceae	Pathotroph-Saprotroph-Symbiotroph	Animal_Pathogen	Microfungus	Possible
OTU1847	Cladosporiaceae	Pathotroph-Saprotroph-Symbiotroph	Animal_Pathogen	Microfungus	Possible
OTU3485	Cladosporium	Pathotroph-Saprotroph-Symbiotroph	Animal_Pathogen	Microfungus	Possible
OTU4582	Cladosporiaceae	Pathotroph-Saprotroph-Symbiotroph	Animal_Pathogen	Microfungus	Possible
OTU3148	Fusarium	Pathotroph-Saprotroph-Symbiotroph	Animal_Pathogen	Microfungus	Possible
OTU3695	Fusarium	Pathotroph-Saprotroph-Symbiotroph	Animal_Pathogen	Microfungus	Possible
OTU560	Plectosphaerellaceae	Pathotroph-Saprotroph-Symbiotroph	Animal_Pathogen	Microfungus	Possible
OTU717	Plectosphaerellaceae	Pathotroph-Saprotroph-Symbiotroph	Animal_Pathogen	Microfungus	Possible
OTU1811	Plectosphaerellaceae	Pathotroph-Saprotroph-Symbiotroph	Animal_Pathogen	Microfungus	Possible
OTU2805	Plectosphaerellaceae	Pathotroph-Saprotroph-Symbiotroph	Animal_Pathogen	Microfungus	Possible
OTU3593	Plectosphaerellaceae	Pathotroph-Saprotroph-Symbiotroph	Animal_Pathogen	Microfungus	Possible
OTU4517	Plectosphaerellaceae	Pathotroph-Saprotroph-Symbiotroph	Animal_Pathogen	Microfungus	Possible
OTU2924	Plectosphaerellaceae	Pathotroph-Saprotroph-Symbiotroph	Animal_Pathogen	Microfungus	Possible
OTU610	Acremonium	Pathotroph-Saprotroph-Symbiotroph	Animal_Pathogen	Microfungus	Possible
OTU1041	Acremonium	Pathotroph-Saprotroph-Symbiotroph	Animal_Pathogen	Microfungus	Possible
OTU3623	Acremonium	Pathotroph-Saprotroph-Symbiotroph	Animal_Pathogen	Microfungus	Possible
OTU1864	Acremonium	Pathotroph-Saprotroph-Symbiotroph	Animal_Pathogen	Microfungus	Possible
OTU4036	Acremonium	Pathotroph-Saprotroph-Symbiotroph	Animal_Pathogen	Microfungus	Possible
OTU2449	Nectria	Pathotroph-Saprotroph-Symbiotroph	Animal_Pathogen	Microfungus	Possible
OTU567	Nectria	Pathotroph-Saprotroph-Symbiotroph	Animal_Pathogen	Microfungus	Possible
OTU219	Aureobasidium	Pathotroph-Saprotroph-Symbiotroph	Animal_Pathogen	Microfungus	Possible
OTU828	Coniochaeta	Pathotroph-Saprotroph-Symbiotroph	Animal_Pathogen	Microfungus	Possible
OTU966	Coniochaetaceae	Pathotroph-Saprotroph-Symbiotroph	Animal_Pathogen	Microfungus	Possible
OTU2428	Coniochaeta	Pathotroph-Saprotroph-Symbiotroph	Animal_Pathogen	Microfungus	Possible
OTU2583	Coniochaeta	Pathotroph-Saprotroph-Symbiotroph	Animal_Pathogen	Microfungus	Possible
OTU15	Chaetomium	Pathotroph-Saprotroph-Symbiotroph	Animal_Pathogen	Microfungus	Possible
OTU533	Chaetomium	Pathotroph-Saprotroph-Symbiotroph	Animal_Pathogen	Microfungus	Possible
OTU969	Chaetomiaceae	Pathotroph-Saprotroph-Symbiotroph	Animal_Pathogen	Microfungus	Possible
OTU2846	Chaetomium	Pathotroph-Saprotroph-Symbiotroph	Animal_Pathogen	Microfungus	Possible
OTU3110	Chaetomium	Pathotroph-Saprotroph-Symbiotroph	Animal_Pathogen	Microfungus	Possible
OTU18	Oidiodendron	Pathotroph-Symbiotroph	Ericoid_Mycorrhizal	Endophyte	Probable
OTU1021	Oidiodendron	Pathotroph-Symbiotroph	Ericoid_Mycorrhizal	Endophyte	Probable
OTU134	Oidiodendron	Pathotroph-Symbiotroph	Ericoid_Mycorrhizal	Endophyte	Probable
OTU362	Oidiodendron	Pathotroph-Symbiotroph	Ericoid_Mycorrhizal	Endophyte	Probable
OTU443	Oidiodendron	Pathotroph-Symbiotroph	Ericoid_Mycorrhizal	Endophyte	Probable
OTU447	Oidiodendron	Pathotroph-Symbiotroph	Ericoid_Mycorrhizal	Endophyte	Probable
OTU542	Oidiodendron	Pathotroph-Symbiotroph	Ericoid_Mycorrhizal	Endophyte	Probable
OTU864	Oidiodendron	Pathotroph-Symbiotroph	Ericoid_Mycorrhizal	Endophyte	Probable
OTU1298	Oidiodendron	Pathotroph-Symbiotroph	Ericoid_Mycorrhizal	Endophyte	Probable
OTU1158	Oidiodendron	Pathotroph-Symbiotroph	Ericoid_Mycorrhizal	Endophyte	Probable
OTU3897	Oidiodendron	Pathotroph-Symbiotroph	Ericoid_Mycorrhizal	Endophyte	Probable
OTU1344	Oidiodendron	Pathotroph-Symbiotroph	Ericoid_Mycorrhizal	Endophyte	Probable
OTU3889	Oidiodendron	Pathotroph-Symbiotroph	Ericoid_Mycorrhizal	Endophyte	Probable
OTU1295	Oidiodendron	Pathotroph-Symbiotroph	Ericoid_Mycorrhizal	Endophyte	Probable
OTU4497	Oidiodendron	Pathotroph-Symbiotroph	Ericoid_Mycorrhizal	Endophyte	Probable
OTU2578	Oidiodendron	Pathotroph-Symbiotroph	Ericoid_Mycorrhizal	Endophyte	Probable
OTU1657	Oidiodendron	Pathotroph-Symbiotroph	Ericoid_Mycorrhizal	Endophyte	Probable
OTU1849	Oidiodendron	Pathotroph-Symbiotroph	Ericoid_Mycorrhizal	Endophyte	Probable
OTU3173	Oidiodendron	Pathotroph-Symbiotroph	Ericoid_Mycorrhizal	Endophyte	Probable
OTU3851	Oidiodendron	Pathotroph-Symbiotroph	Ericoid_Mycorrhizal	Endophyte	Probable
OTU1623	Oidiodendron	Pathotroph-Symbiotroph	Ericoid_Mycorrhizal	Endophyte	Probable
OTU2623	Oidiodendron	Pathotroph-Symbiotroph	Ericoid_Mycorrhizal	Endophyte	Probable
OTU4322	Oidiodendron	Pathotroph-Symbiotroph	Ericoid_Mycorrhizal	Endophyte	Probable
OTU2753	Oidiodendron	Pathotroph-Symbiotroph	Ericoid_Mycorrhizal	Endophyte	Probable
OTU3125	Oidiodendron	Pathotroph-Symbiotroph	Ericoid_Mycorrhizal	Endophyte	Probable
OTU3551	Oidiodendron	Pathotroph-Symbiotroph	Ericoid_Mycorrhizal	Endophyte	Probable
OTU3188	Oidiodendron	Pathotroph-Symbiotroph	Ericoid_Mycorrhizal	Endophyte	Probable
OTU110	Chaetothyriaceae	Pathotroph-Symbiotroph	Epiphyte	Microfungus	Possible
OTU3913	Thermomyces	Pathotroph-Symbiotroph	Epiphyte	Microfungus	Possible
OTU4408	Mollisia	Pathotroph-Symbiotroph	Endophyte	Microfungus	Probable
OTU899	Verticillium	Pathotroph-Symbiotroph	Endophyte	Microfungus	Probable
OTU74	Tricholomataceae	Pathotroph-Symbiotroph	Ectomycorrhizal	Agaricoid	Probable
OTU198	Tricholomataceae	Pathotroph-Symbiotroph	Ectomycorrhizal	Agaricoid	Probable
OTU264	Tricholoma	Pathotroph-Symbiotroph	Ectomycorrhizal	Agaricoid	Highly_Probable
OTU2649	Tricholomataceae	Pathotroph-Symbiotroph	Ectomycorrhizal	Agaricoid	Probable
OTU535	Tricholomataceae	Pathotroph-Symbiotroph	Ectomycorrhizal	Agaricoid	Probable
OTU658	Gomphidius	Pathotroph-Symbiotroph	Ectomycorrhizal	Agaricoid	Probable
OTU2754	Tricholomataceae	Pathotroph-Symbiotroph	Ectomycorrhizal	Agaricoid	Probable
OTU876	Tricholomataceae	Pathotroph-Symbiotroph	Ectomycorrhizal	Agaricoid	Probable
OTU806	Tricholomataceae	Pathotroph-Symbiotroph	Ectomycorrhizal	Agaricoid	Probable
OTU1447	Tricholoma	Pathotroph-Symbiotroph	Ectomycorrhizal	Agaricoid	Highly_Probable
OTU4636	Tricholomataceae	Pathotroph-Symbiotroph	Ectomycorrhizal	Agaricoid	Probable
OTU1640	Tricholomataceae	Pathotroph-Symbiotroph	Ectomycorrhizal	Agaricoid	Probable
OTU2186	Tricholomataceae	Pathotroph-Symbiotroph	Ectomycorrhizal	Agaricoid	Probable
OTU2507	Tricholoma	Pathotroph-Symbiotroph	Ectomycorrhizal	Agaricoid	Highly_Probable
OTU3164	Tricholomataceae	Pathotroph-Symbiotroph	Ectomycorrhizal	Agaricoid	Probable
OTU4665	Tricholomataceae	Pathotroph-Symbiotroph	Ectomycorrhizal	Agaricoid	Probable
OTU3740	Tricholoma	Pathotroph-Symbiotroph	Ectomycorrhizal	Agaricoid	Highly_Probable
OTU428	Cordyceps	Pathotroph-Symbiotroph	Animal_Pathogen	Cordyceptoid	Possible
OTU925	Tolypocladium	Pathotroph-Symbiotroph	Animal_Pathogen	Cordyceptoid	Possible
OTU173	Melanommataceae	Saprotroph	Saprotroph	Microfungus	Probable
OTU431	Melanommataceae	Saprotroph	Saprotroph	Microfungus	Probable
OTU473	Lindtneria	Saprotroph	Saprotroph	Corticioid	Probable
OTU453	Orbiliaceae	Saprotroph	Saprotroph	Microfungus	Probable
OTU446	Lindtneria	Saprotroph	Saprotroph	Corticioid	Probable
OTU510	Scytalidium	Saprotroph	Saprotroph	NULL	Probable
OTU3126	Scytalidium	Saprotroph	Saprotroph	NULL	Probable
OTU635	Heterobasidion	Saprotroph	Saprotroph	Polyporoid	Highly_Probable
OTU737	Tapinella	Saprotroph	Saprotroph	NULL	Probable
OTU951	Melanommataceae	Saprotroph	Saprotroph	Microfungus	Probable
OTU988	Trechispora	Saprotroph	Saprotroph	Corticioid	Highly_Probable
OTU1289	Orbiliaceae	Saprotroph	Saprotroph	Microfungus	Probable
OTU1404	Schizoporaceae	Saprotroph	Saprotroph	Corticioid	Probable
OTU1208	Scytalidium	Saprotroph	Saprotroph	NULL	Probable
OTU1384	Psathyrella	Saprotroph	Saprotroph	Agaricoid	Probable
OTU1475	Orbiliaceae	Saprotroph	Saprotroph	Microfungus	Probable
OTU1614	Orbiliaceae	Saprotroph	Saprotroph	Microfungus	Probable
OTU1423	Trechispora	Saprotroph	Saprotroph	Corticioid	Highly_Probable
OTU1256	Trechispora	Saprotroph	Saprotroph	Corticioid	Highly_Probable
OTU1294	Orbiliaceae	Saprotroph	Saprotroph	Microfungus	Probable
OTU2294	Scytalidium	Saprotroph	Saprotroph	NULL	Probable
OTU1413	Crepidotaceae	Saprotroph	Saprotroph	Agaricoid	Probable
OTU2646	Melanommataceae	Saprotroph	Saprotroph	Microfungus	Probable
OTU1568	Orbiliaceae	Saprotroph	Saprotroph	Microfungus	Probable
OTU1942	Postia	Saprotroph	Saprotroph	Polyporoid	Highly_Probable
OTU2099	Psathyrella	Saprotroph	Saprotroph	Agaricoid	Probable
OTU2702	Melanommataceae	Saprotroph	Saprotroph	Microfungus	Probable
OTU1853	Orbiliaceae	Saprotroph	Saprotroph	Microfungus	Probable
OTU3724	Coniophora	Saprotroph	Saprotroph	Corticioid	Probable
OTU3804	Schizoporaceae	Saprotroph	Saprotroph	Corticioid	Probable
OTU3881	Orbiliaceae	Saprotroph	Saprotroph	Microfungus	Probable
OTU3020	Orbiliaceae	Saprotroph	Saprotroph	Microfungus	Probable
OTU2095	Orbiliaceae	Saprotroph	Saprotroph	Microfungus	Probable
OTU2405	Orbiliaceae	Saprotroph	Saprotroph	Microfungus	Probable
OTU1925	Physisporinus	Saprotroph	Saprotroph	Corticioid	Highly_Probable
OTU2265	Conioscypha	Saprotroph	Saprotroph	Microfungus	Possible
OTU2408	Melanommataceae	Saprotroph	Saprotroph	Microfungus	Probable
OTU3328	Trametes	Saprotroph	Saprotroph	Polyporoid	Highly_Probable
OTU4253	Scytalidium	Saprotroph	Saprotroph	NULL	Probable
OTU2794	Orbiliaceae	Saprotroph	Saprotroph	Microfungus	Probable
OTU2813	Ischnoderma	Saprotroph	Saprotroph	Polyporoid	Highly_Probable
OTU4096	Gloeophyllum	Saprotroph	Saprotroph	Polyporoid	Highly_Probable
OTU2704	Melanommataceae	Saprotroph	Saprotroph	Microfungus	Probable
OTU2751	Psathyrella	Saprotroph	Saprotroph	Agaricoid	Probable
OTU2979	Physisporinus	Saprotroph	Saprotroph	Corticioid	Highly_Probable
OTU3725	Orbiliaceae	Saprotroph	Saprotroph	Microfungus	Probable
OTU3805	Gymnopilus	Saprotroph	Saprotroph	NULL	Probable
OTU4002	Psathyrella	Saprotroph	Saprotroph	Agaricoid	Probable
OTU4074	Melanommataceae	Saprotroph	Saprotroph	Microfungus	Probable
OTU4246	Conioscypha	Saprotroph	Saprotroph	Microfungus	Possible
OTU4525	Trechispora	Saprotroph	Saprotroph	Corticioid	Highly_Probable
OTU2944	Orbiliaceae	Saprotroph	Saprotroph	Microfungus	Probable
OTU3704	Trechispora	Saprotroph	Saprotroph	Corticioid	Highly_Probable
OTU3727	Conioscypha	Saprotroph	Saprotroph	Microfungus	Possible
OTU3860	Orbiliaceae	Saprotroph	Saprotroph	Microfungus	Probable
OTU4359	Orbiliaceae	Saprotroph	Saprotroph	Microfungus	Probable
OTU2827	Thyridariaceae	Saprotroph	Saprotroph	Microfungus	Probable
OTU3828	Trechispora	Saprotroph	Saprotroph	Corticioid	Highly_Probable
OTU4328	Polyporaceae	Saprotroph	Saprotroph	Polyporoid	Probable
OTU4370	Lindtneria	Saprotroph	Saprotroph	Corticioid	Probable
OTU3195	Postia	Saprotroph	Saprotroph	Polyporoid	Highly_Probable
OTU3334	Melanommataceae	Saprotroph	Saprotroph	Microfungus	Probable
OTU3774	Rigidoporus	Saprotroph	Saprotroph	Polyporoid	Highly_Probable
OTU3827	Trechispora	Saprotroph	Saprotroph	Corticioid	Highly_Probable
OTU4393	Ascotaiwania	Saprotroph	Saprotroph	Microfungus	Possible
OTU4448	Orbiliaceae	Saprotroph	Saprotroph	Microfungus	Probable
OTU3743	Bondarzewia	Saprotroph	Saprotroph	Polyporoid	Highly_Probable
OTU3928	Trechispora	Saprotroph	Saprotroph	Corticioid	Highly_Probable
OTU4269	Ceriporiopsis	Saprotroph	Saprotroph	Corticioid	Highly_Probable
OTU4291	Postia	Saprotroph	Saprotroph	Polyporoid	Highly_Probable
OTU4324	Trechispora	Saprotroph	Saprotroph	Corticioid	Highly_Probable
OTU250	Rhinocladiella	Saprotroph	Saprotroph	Facultative_Yeast	Probable
OTU261	Humicola	Saprotroph	Saprotroph	NULL	Probable
OTU3221	Rhinocladiella	Saprotroph	Saprotroph	Facultative_Yeast	Probable
OTU709	Chrysosporium	Saprotroph	Saprotroph	NULL	Highly_Probable
OTU1071	Rhinocladiella	Saprotroph	Saprotroph	Facultative_Yeast	Probable
OTU846	Pyrenochaeta	Saprotroph	Saprotroph	NULL	Highly_Probable
OTU824	Chrysosporium	Saprotroph	Saprotroph	NULL	Highly_Probable
OTU886	Rhinocladiella	Saprotroph	Saprotroph	Facultative_Yeast	Probable
OTU952	Pyrenochaeta	Saprotroph	Saprotroph	NULL	Highly_Probable
OTU1230	Pyrenochaeta	Saprotroph	Saprotroph	NULL	Highly_Probable
OTU1459	Chrysosporium	Saprotroph	Saprotroph	NULL	Highly_Probable
OTU2455	Pyrenochaeta	Saprotroph	Saprotroph	NULL	Highly_Probable
OTU1555	Rhinocladiella	Saprotroph	Saprotroph	Facultative_Yeast	Probable
OTU1684	Botryobasidiaceae	Saprotroph	Saprotroph	Corticioid	Probable
OTU4006	Rhinocladiella	Saprotroph	Saprotroph	Facultative_Yeast	Probable
OTU2119	Rhinocladiella	Saprotroph	Saprotroph	Facultative_Yeast	Probable
OTU1992	Chrysosporium	Saprotroph	Saprotroph	NULL	Highly_Probable
OTU2656	Rhinocladiella	Saprotroph	Saprotroph	Facultative_Yeast	Probable
OTU4143	Rhinocladiella	Saprotroph	Saprotroph	Facultative_Yeast	Probable
OTU4606	Halosphaeriaceae	Saprotroph	Saprotroph	Microfungus	Probable
OTU3782	Rhinocladiella	Saprotroph	Saprotroph	Facultative_Yeast	Probable
OTU3327	Rhinocladiella	Saprotroph	Saprotroph	Facultative_Yeast	Probable
OTU3786	Rhinocladiella	Saprotroph	Saprotroph	Facultative_Yeast	Probable
OTU10	Microglossum	Saprotroph	Saprotroph	NULL	Probable
OTU24	Geminibasidium	Saprotroph	Saprotroph	NULL	Probable
OTU33	Tetracladium	Saprotroph	Saprotroph	NULL	Probable
OTU279	Lophiostoma	Saprotroph	Saprotroph	NULL	Probable
OTU25	Leohumicola	Saprotroph	Saprotroph	NULL	Probable
OTU30	Eurotiales	Saprotroph	Saprotroph	Microfungus	Possible
OTU35	Lophiostoma	Saprotroph	Saprotroph	NULL	Probable
OTU81	Sagenomella	Saprotroph	Saprotroph	NULL	Probable
OTU1085	Tetracladium	Saprotroph	Saprotroph	NULL	Probable
OTU69	Xenopolyscytalum	Saprotroph	Saprotroph	NULL	Probable
OTU73	Hypocreales	Saprotroph	Saprotroph	Microfungus	Possible
OTU98	Clavaria	Saprotroph	Saprotroph	Clavarioid	Probable
OTU72	Sagenomella	Saprotroph	Saprotroph	NULL	Probable
OTU830	Sagenomella	Saprotroph	Saprotroph	NULL	Probable
OTU78	Eucasphaeria	Saprotroph	Saprotroph	NULL	Probable
OTU756	Geminibasidium	Saprotroph	Saprotroph	NULL	Probable
OTU2401	Tetracladium	Saprotroph	Saprotroph	NULL	Probable
OTU101	Clavaria	Saprotroph	Saprotroph	Clavarioid	Probable
OTU91	Tetracladium	Saprotroph	Saprotroph	NULL	Probable
OTU188	Leohumicola	Saprotroph	Saprotroph	NULL	Probable
OTU168	Idriella	Saprotroph	Saprotroph	NULL	Probable
OTU205	Cladophialophora	Saprotroph	Saprotroph	Facultative_Yeast	Probable
OTU187	Hypocreales	Saprotroph	Saprotroph	Microfungus	Possible
OTU138	Cistella	Saprotroph	Saprotroph	NULL	Probable
OTU238	Xenasma	Saprotroph	Saprotroph	NULL	Probable
OTU153	Plectania	Saprotroph	Saprotroph	NULL	Probable
OTU177	Saccharomycetales	Saprotroph	Saprotroph	Yeast	Possible
OTU136	Crocicreas	Saprotroph	Saprotroph	Pezizoid	Probable
OTU190	Leohumicola	Saprotroph	Saprotroph	NULL	Probable
OTU223	Cephalotrichum	Saprotroph	Saprotroph	NULL	Probable
OTU305	Neobulgaria	Saprotroph	Saprotroph	NULL	Probable
OTU3716	Idriella	Saprotroph	Saprotroph	NULL	Probable
OTU229	Xenasma	Saprotroph	Saprotroph	NULL	Probable
OTU199	Trichocladium	Saprotroph	Saprotroph	NULL	Probable
OTU233	Hemimycena	Saprotroph	Saprotroph	NULL	Probable
OTU234	Lachnum	Saprotroph	Saprotroph	Microfungus	Probable
OTU1808	Geminibasidium	Saprotroph	Saprotroph	NULL	Probable
OTU248	Eurotiales	Saprotroph	Saprotroph	Microfungus	Possible
OTU277	Cladophialophora	Saprotroph	Saprotroph	Facultative_Yeast	Probable
OTU652	Tetracladium	Saprotroph	Saprotroph	NULL	Probable
OTU344	Eurotiales	Saprotroph	Saprotroph	Microfungus	Possible
OTU439	Cladophialophora	Saprotroph	Saprotroph	Facultative_Yeast	Probable
OTU403	Hypocreales	Saprotroph	Saprotroph	Microfungus	Possible
OTU396	Xenasma	Saprotroph	Saprotroph	NULL	Probable
OTU319	Niesslia	Saprotroph	Saprotroph	NULL	Probable
OTU376	Clavaria	Saprotroph	Saprotroph	Clavarioid	Probable
OTU325	Eurotiales	Saprotroph	Saprotroph	Microfungus	Possible
OTU311	Cladophialophora	Saprotroph	Saprotroph	Facultative_Yeast	Probable
OTU335	Hypocreales	Saprotroph	Saprotroph	Microfungus	Possible
OTU333	Eurotiales	Saprotroph	Saprotroph	Microfungus	Possible
OTU558	Clavaria	Saprotroph	Saprotroph	Clavarioid	Probable
OTU661	Cladophialophora	Saprotroph	Saprotroph	Facultative_Yeast	Probable
OTU575	Clavaria	Saprotroph	Saprotroph	Clavarioid	Probable
OTU416	Leohumicola	Saprotroph	Saprotroph	NULL	Probable
OTU337	Clavaria	Saprotroph	Saprotroph	Clavarioid	Probable
OTU360	Trichoglossum	Saprotroph	Saprotroph	NULL	Probable
OTU572	Clathrosphaerina	Saprotroph	Saprotroph	NULL	Probable
OTU420	Lophiostoma	Saprotroph	Saprotroph	NULL	Probable
OTU1951	Cistella	Saprotroph	Saprotroph	NULL	Probable
OTU356	Minutisphaera	Saprotroph	Saprotroph	NULL	Probable
OTU365	Hypocreales	Saprotroph	Saprotroph	Microfungus	Possible
OTU454	Hypocreales	Saprotroph	Saprotroph	Microfungus	Possible
OTU429	Conocybe	Saprotroph	Saprotroph	NULL	Probable
OTU470	Umbelopsis	Saprotroph	Saprotroph	NULL	Probable
OTU406	Odontia	Saprotroph	Saprotroph	Corticioid	Probable
OTU577	Tephrocybe	Saprotroph	Saprotroph	Agaricoid	Probable
OTU338	Lachnum	Saprotroph	Saprotroph	Microfungus	Probable
OTU361	Lachnum	Saprotroph	Saprotroph	Microfungus	Probable
OTU404	Eurotiales	Saprotroph	Saprotroph	Microfungus	Possible
OTU514	Hemimycena	Saprotroph	Saprotroph	NULL	Probable
OTU552	Umbelopsis	Saprotroph	Saprotroph	NULL	Probable
OTU601	Hypocreales	Saprotroph	Saprotroph	Microfungus	Possible
OTU442	Odontia	Saprotroph	Saprotroph	Corticioid	Probable
OTU750	Cladophialophora	Saprotroph	Saprotroph	Facultative_Yeast	Probable
OTU411	Scleropezicula	Saprotroph	Saprotroph	NULL	Probable
OTU3767	Conocybe	Saprotroph	Saprotroph	NULL	Probable
OTU496	Cladophialophora	Saprotroph	Saprotroph	Facultative_Yeast	Probable
OTU1269	Eurotiales	Saprotroph	Saprotroph	Microfungus	Possible
OTU451	Leohumicola	Saprotroph	Saprotroph	NULL	Probable
OTU647	Clavaria	Saprotroph	Saprotroph	Clavarioid	Probable
OTU543	Warcupia	Saprotroph	Saprotroph	NULL	Probable
OTU2628	Leohumicola	Saprotroph	Saprotroph	NULL	Probable
OTU732	Hypocreales	Saprotroph	Saprotroph	Microfungus	Possible
OTU854	Mucorales	Saprotroph	Saprotroph	Microfungus	Possible
OTU755	Melanophyllum	Saprotroph	Saprotroph	NULL	Probable
OTU530	Clavaria	Saprotroph	Saprotroph	Clavarioid	Probable
OTU459	Hypocreales	Saprotroph	Saprotroph	Microfungus	Possible
OTU458	Alatospora	Saprotroph	Saprotroph	NULL	Probable
OTU642	Paraphaeosphaeria	Saprotroph	Saprotroph	NULL	Probable
OTU707	Phlebiella	Saprotroph	Saprotroph	NULL	Probable
OTU576	Eurotiales	Saprotroph	Saprotroph	Microfungus	Possible
OTU735	Xylodon	Saprotroph	Saprotroph	Corticioid	Probable
OTU578	Auricularia	Saprotroph	Saprotroph	NULL	Probable
OTU1574	Hypocreales	Saprotroph	Saprotroph	Microfungus	Possible
OTU3997	Leohumicola	Saprotroph	Saprotroph	NULL	Probable
OTU671	Cladophialophora	Saprotroph	Saprotroph	Facultative_Yeast	Probable
OTU729	Cladophialophora	Saprotroph	Saprotroph	Facultative_Yeast	Probable
OTU493	Eurotiales	Saprotroph	Saprotroph	Microfungus	Possible
OTU1213	Geminibasidium	Saprotroph	Saprotroph	NULL	Probable
OTU656	Plenodomus	Saprotroph	Saprotroph	NULL	Probable
OTU628	Scutellinia	Saprotroph	Saprotroph	Pezizoid	Probable
OTU749	Eurotiales	Saprotroph	Saprotroph	Microfungus	Possible
OTU597	Talaromyces	Saprotroph	Saprotroph	NULL	Probable
OTU684	Saccharomycetales	Saprotroph	Saprotroph	Yeast	Possible
OTU2571	Clavaria	Saprotroph	Saprotroph	Clavarioid	Probable
OTU461	Scleropezicula	Saprotroph	Saprotroph	NULL	Probable
OTU559	Clavaria	Saprotroph	Saprotroph	Clavarioid	Probable
OTU565	Paraphaeosphaeria	Saprotroph	Saprotroph	NULL	Probable
OTU2021	Cladophialophora	Saprotroph	Saprotroph	Facultative_Yeast	Probable
OTU2601	Neobulgaria	Saprotroph	Saprotroph	NULL	Probable
OTU626	Agaricaceae	Saprotroph	Saprotroph	Agaricoid	Probable
OTU579	Geoglossaceae	Saprotroph	Saprotroph	NULL	Probable
OTU2149	Cladophialophora	Saprotroph	Saprotroph	Facultative_Yeast	Probable
OTU611	Eurotiales	Saprotroph	Saprotroph	Microfungus	Possible
OTU757	Fayodia	Saprotroph	Saprotroph	NULL	Probable
OTU631	Apodus	Saprotroph	Saprotroph	NULL	Probable
OTU545	Geoglossaceae	Saprotroph	Saprotroph	NULL	Probable
OTU4631	Leohumicola	Saprotroph	Saprotroph	NULL	Probable
OTU588	Umbelopsis	Saprotroph	Saprotroph	NULL	Probable
OTU548	Lasiosphaeriaceae	Saprotroph	Saprotroph	Microfungus	Probable
OTU4114	Cladophialophora	Saprotroph	Saprotroph	Facultative_Yeast	Probable
OTU678	Kavinia	Saprotroph	Saprotroph	Clavarioid	Probable
OTU3097	Tetracladium	Saprotroph	Saprotroph	NULL	Probable
OTU711	Plenodomus	Saprotroph	Saprotroph	NULL	Probable
OTU4117	Lophiostoma	Saprotroph	Saprotroph	NULL	Probable
OTU624	Hypocreales	Saprotroph	Saprotroph	Microfungus	Possible
OTU3291	Mucorales	Saprotroph	Saprotroph	Microfungus	Possible
OTU653	Clavaria	Saprotroph	Saprotroph	Clavarioid	Probable
OTU788	Hypocreales	Saprotroph	Saprotroph	Microfungus	Possible
OTU4460	Leohumicola	Saprotroph	Saprotroph	NULL	Probable
OTU617	Cladophialophora	Saprotroph	Saprotroph	Facultative_Yeast	Probable
OTU608	Eurotiales	Saprotroph	Saprotroph	Microfungus	Possible
OTU695	Cryptodiscus	Saprotroph	Saprotroph	NULL	Probable
OTU2820	Leohumicola	Saprotroph	Saprotroph	NULL	Probable
OTU725	Talaromyces	Saprotroph	Saprotroph	NULL	Probable
OTU820	Ramariopsis	Saprotroph	Saprotroph	Clavarioid	Probable
OTU664	Cladophialophora	Saprotroph	Saprotroph	Facultative_Yeast	Probable
OTU748	Clavaria	Saprotroph	Saprotroph	Clavarioid	Probable
OTU1097	Eurotiales	Saprotroph	Saprotroph	Microfungus	Possible
OTU727	Geastraceae	Saprotroph	Saprotroph	Gasteroid	Probable
OTU683	Pleurothecium	Saprotroph	Saprotroph	NULL	Probable
OTU768	Anthracobia	Saprotroph	Saprotroph	Microfungus	Probable
OTU637	Geoglossaceae	Saprotroph	Saprotroph	NULL	Probable
OTU3445	Geminibasidium	Saprotroph	Saprotroph	NULL	Probable
OTU694	Phaeosphaeria	Saprotroph	Saprotroph	NULL	Probable
OTU687	Saccharomycetales	Saprotroph	Saprotroph	Yeast	Possible
OTU2786	Mucorales	Saprotroph	Saprotroph	Microfungus	Possible
OTU630	Leohumicola	Saprotroph	Saprotroph	NULL	Probable
OTU895	Clavaria	Saprotroph	Saprotroph	Clavarioid	Probable
OTU734	Wardomyces	Saprotroph	Saprotroph	NULL	Probable
OTU4166	Cladophialophora	Saprotroph	Saprotroph	Facultative_Yeast	Probable
OTU685	Neurospora	Saprotroph	Saprotroph	NULL	Probable
OTU792	Plenodomus	Saprotroph	Saprotroph	NULL	Probable
OTU1089	Eurotiales	Saprotroph	Saprotroph	Microfungus	Possible
OTU900	Wardomyces	Saprotroph	Saprotroph	NULL	Probable
OTU726	Virgaria	Saprotroph	Saprotroph	NULL	Probable
OTU784	Eurotiales	Saprotroph	Saprotroph	Microfungus	Possible
OTU1076	Mucorales	Saprotroph	Saprotroph	Microfungus	Possible
OTU1030	Cryptodiscus	Saprotroph	Saprotroph	NULL	Probable
OTU1581	Minutisphaera	Saprotroph	Saprotroph	NULL	Probable
OTU786	Minutisphaera	Saprotroph	Saprotroph	NULL	Probable
OTU1056	Clavaria	Saprotroph	Saprotroph	Clavarioid	Probable
OTU2235	Clavaria	Saprotroph	Saprotroph	Clavarioid	Probable
OTU1519	Cladophialophora	Saprotroph	Saprotroph	Facultative_Yeast	Probable
OTU1068	Clavulinopsis	Saprotroph	Saprotroph	Clavarioid	Probable
OTU3567	Hypocreales	Saprotroph	Saprotroph	Microfungus	Possible
OTU823	Eurotiales	Saprotroph	Saprotroph	Microfungus	Possible
OTU1011	Subulicystidium	Saprotroph	Saprotroph	Corticioid	Probable
OTU960	Biscogniauxia	Saprotroph	Saprotroph	NULL	Probable
OTU790	Hypocreales	Saprotroph	Saprotroph	Microfungus	Possible
OTU825	Saccharomycetales	Saprotroph	Saprotroph	Yeast	Possible
OTU787	Atractosporocybe	Saprotroph	Saprotroph	Agaricoid	Highly_Probable
OTU744	Crocicreas	Saprotroph	Saprotroph	Pezizoid	Probable
OTU880	Conocybe	Saprotroph	Saprotroph	NULL	Probable
OTU848	Minutisphaera	Saprotroph	Saprotroph	NULL	Probable
OTU879	Articulospora	Saprotroph	Saprotroph	NULL	Probable
OTU821	Saccharomycetales	Saprotroph	Saprotroph	Yeast	Possible
OTU1037	Sakaguchia	Saprotroph	Saprotroph	Yeast	Probable
OTU967	Clavaria	Saprotroph	Saprotroph	Clavarioid	Probable
OTU1319	Geminibasidium	Saprotroph	Saprotroph	NULL	Probable
OTU874	Eurotiales	Saprotroph	Saprotroph	Microfungus	Possible
OTU889	Virgaria	Saprotroph	Saprotroph	NULL	Probable
OTU1356	Mycoarthris	Saprotroph	Saprotroph	NULL	Probable
OTU914	Cephalotrichum	Saprotroph	Saprotroph	NULL	Probable
OTU778	Saccharomycetales	Saprotroph	Saprotroph	Yeast	Possible
OTU1195	Hypocreales	Saprotroph	Saprotroph	Microfungus	Possible
OTU2968	Hypocreales	Saprotroph	Saprotroph	Microfungus	Possible
OTU1226	Clavaria	Saprotroph	Saprotroph	Clavarioid	Probable
OTU3196	Tetracladium	Saprotroph	Saprotroph	NULL	Probable
OTU961	Xenasma	Saprotroph	Saprotroph	NULL	Probable
OTU1140	Clavaria	Saprotroph	Saprotroph	Clavarioid	Probable
OTU834	Eurotiales	Saprotroph	Saprotroph	Microfungus	Possible
OTU998	Talaromyces	Saprotroph	Saprotroph	NULL	Probable
OTU3835	Leohumicola	Saprotroph	Saprotroph	NULL	Probable
OTU2496	Leohumicola	Saprotroph	Saprotroph	NULL	Probable
OTU1027	Leohumicola	Saprotroph	Saprotroph	NULL	Probable
OTU1173	Clitopilus	Saprotroph	Saprotroph	Agaricoid	Probable
OTU2881	Eurotiales	Saprotroph	Saprotroph	Microfungus	Possible
OTU906	Cladophialophora	Saprotroph	Saprotroph	Facultative_Yeast	Probable
OTU928	Athelopsis	Saprotroph	Saprotroph	NULL	Probable
OTU1123	Dictyosporium	Saprotroph	Saprotroph	Microfungus	Probable
OTU2004	Lachnum	Saprotroph	Saprotroph	Microfungus	Probable
OTU1457	Leucothecium	Saprotroph	Saprotroph	NULL	Probable
OTU980	Cladophialophora	Saprotroph	Saprotroph	Facultative_Yeast	Probable
OTU1092	Ampulloclitocybe	Saprotroph	Saprotroph	NULL	Probable
OTU1661	Cladophialophora	Saprotroph	Saprotroph	Facultative_Yeast	Probable
OTU897	Hypocreales	Saprotroph	Saprotroph	Microfungus	Possible
OTU1175	Hypocreales	Saprotroph	Saprotroph	Microfungus	Possible
OTU3986	Umbelopsis	Saprotroph	Saprotroph	NULL	Probable
OTU962	Agaricaceae	Saprotroph	Saprotroph	Agaricoid	Probable
OTU1013	Odontia	Saprotroph	Saprotroph	Corticioid	Probable
OTU4404	Cladophialophora	Saprotroph	Saprotroph	Facultative_Yeast	Probable
OTU3290	Sakaguchia	Saprotroph	Saprotroph	Yeast	Probable
OTU1102	Cladophialophora	Saprotroph	Saprotroph	Facultative_Yeast	Probable
OTU1205	Hyalorbilia	Saprotroph	Saprotroph	NULL	Probable
OTU2045	Eurotiales	Saprotroph	Saprotroph	Microfungus	Possible
OTU944	Hypocreales	Saprotroph	Saprotroph	Microfungus	Possible
OTU1051	Pseudodictyosporium	Saprotroph	Saprotroph	NULL	Probable
OTU1340	Cladophialophora	Saprotroph	Saprotroph	Facultative_Yeast	Probable
OTU853	Cladophialophora	Saprotroph	Saprotroph	Facultative_Yeast	Probable
OTU1118	Nemania	Saprotroph	Saprotroph	NULL	Probable
OTU1057	Sakaguchia	Saprotroph	Saprotroph	Yeast	Probable
OTU1023	Volvariella	Saprotroph	Saprotroph	Agaricoid	Highly_Probable
OTU2779	Cladophialophora	Saprotroph	Saprotroph	Facultative_Yeast	Probable
OTU3603	Geminibasidium	Saprotroph	Saprotroph	NULL	Probable
OTU1155	Hypocreales	Saprotroph	Saprotroph	Microfungus	Possible
OTU1119	Leptosporomyces	Saprotroph	Saprotroph	Corticioid	Probable
OTU1458	Mucorales	Saprotroph	Saprotroph	Microfungus	Possible
OTU1228	Umbelopsis	Saprotroph	Saprotroph	NULL	Probable
OTU1022	Lasiosphaeriaceae	Saprotroph	Saprotroph	Microfungus	Probable
OTU1265	Agaricaceae	Saprotroph	Saprotroph	Agaricoid	Probable
OTU1046	Pseudeurotium	Saprotroph	Saprotroph	NULL	Probable
OTU1135	Dimorphospora	Saprotroph	Saprotroph	NULL	Probable
OTU1335	Phaeosphaeria	Saprotroph	Saprotroph	NULL	Probable
OTU3659	Eurotiales	Saprotroph	Saprotroph	Microfungus	Possible
OTU1314	Dactylella	Saprotroph	Saprotroph	NULL	Probable
OTU1433	Arthrocatena	Saprotroph	Saprotroph	Microfungus	Highly_Probable
OTU1008	Cirrenalia	Saprotroph	Saprotroph	NULL	Probable
OTU4031	Tetracladium	Saprotroph	Saprotroph	NULL	Probable
OTU1054	Protodontia	Saprotroph	Saprotroph	NULL	Probable
OTU1079	Ascocoryne	Saprotroph	Saprotroph	Agaricoid	Probable
OTU1120	Eurotiales	Saprotroph	Saprotroph	Microfungus	Possible
OTU1014	Dictyosporiaceae	Saprotroph	Saprotroph	Microfungus	Probable
OTU3501	Plenodomus	Saprotroph	Saprotroph	NULL	Probable
OTU1639	Mucor	Saprotroph	Saprotroph	NULL	Probable
OTU1262	Ophiosphaerella	Saprotroph	Saprotroph	NULL	Probable
OTU1471	Clavaria	Saprotroph	Saprotroph	Clavarioid	Probable
OTU1138	Lycoperdon	Saprotroph	Saprotroph	Gasteroid	Probable
OTU1291	Vuilleminia	Saprotroph	Saprotroph	Corticioid	Probable
OTU1308	Leohumicola	Saprotroph	Saprotroph	NULL	Probable
OTU1535	Hemimycena	Saprotroph	Saprotroph	NULL	Probable
OTU1889	Umbelopsis	Saprotroph	Saprotroph	NULL	Probable
OTU1212	Hyalodendriella	Saprotroph	Saprotroph	NULL	Probable
OTU1456	Leohumicola	Saprotroph	Saprotroph	NULL	Probable
OTU1180	Erythrobasidium	Saprotroph	Saprotroph	Yeast	Possible
OTU1331	Alatospora	Saprotroph	Saprotroph	NULL	Probable
OTU2561	Pseudeurotium	Saprotroph	Saprotroph	NULL	Probable
OTU1222	Saccharomycetales	Saprotroph	Saprotroph	Yeast	Possible
OTU2278	Tetracladium	Saprotroph	Saprotroph	NULL	Probable
OTU2660	Cladophialophora	Saprotroph	Saprotroph	Facultative_Yeast	Probable
OTU1563	Athelopsis	Saprotroph	Saprotroph	NULL	Probable
OTU1691	Lophium	Saprotroph	Saprotroph	NULL	Probable
OTU1166	Physalospora	Saprotroph	Saprotroph	NULL	Probable
OTU1448	Mucor	Saprotroph	Saprotroph	NULL	Probable
OTU2948	Hypocreales	Saprotroph	Saprotroph	Microfungus	Possible
OTU1189	Clavaria	Saprotroph	Saprotroph	Clavarioid	Probable
OTU1557	Cladophialophora	Saprotroph	Saprotroph	Facultative_Yeast	Probable
OTU2213	Umbelopsis	Saprotroph	Saprotroph	NULL	Probable
OTU1083	Hypocreales	Saprotroph	Saprotroph	Microfungus	Possible
OTU1130	Talaromyces	Saprotroph	Saprotroph	NULL	Probable
OTU1329	Anthracobia	Saprotroph	Saprotroph	Microfungus	Probable
OTU1347	Mucor	Saprotroph	Saprotroph	NULL	Probable
OTU1292	Lanzia	Saprotroph	Saprotroph	Microfungus	Probable
OTU1332	Cladophialophora	Saprotroph	Saprotroph	Facultative_Yeast	Probable
OTU1505	Clitopilus	Saprotroph	Saprotroph	Agaricoid	Probable
OTU4260	Eurotiales	Saprotroph	Saprotroph	Microfungus	Possible
OTU1238	Hypocreales	Saprotroph	Saprotroph	Microfungus	Possible
OTU1257	Alatospora	Saprotroph	Saprotroph	NULL	Probable
OTU1428	Mucor	Saprotroph	Saprotroph	NULL	Probable
OTU1401	Cryptosporiopsis	Saprotroph	Saprotroph	NULL	Probable
OTU1434	Scopuloides	Saprotroph	Saprotroph	Corticioid	Probable
OTU1571	Geastraceae	Saprotroph	Saprotroph	Gasteroid	Probable
OTU1441	Mucor	Saprotroph	Saprotroph	NULL	Probable
OTU4342	Geminibasidium	Saprotroph	Saprotroph	NULL	Probable
OTU1250	Nemania	Saprotroph	Saprotroph	NULL	Probable
OTU1276	Eurotiales	Saprotroph	Saprotroph	Microfungus	Possible
OTU1177	Filobasidium	Saprotroph	Saprotroph	Facultative_Yeast	Highly_Probable
OTU1218	Saccharomycetales	Saprotroph	Saprotroph	Yeast	Possible
OTU1644	Mucorales	Saprotroph	Saprotroph	Microfungus	Possible
OTU1700	Mucor	Saprotroph	Saprotroph	NULL	Probable
OTU1369	Botryohypochnus	Saprotroph	Saprotroph	NULL	Probable
OTU1596	Eurotiales	Saprotroph	Saprotroph	Microfungus	Possible
OTU1818	Eurotiales	Saprotroph	Saprotroph	Microfungus	Possible
OTU1194	Kretzschmaria	Saprotroph	Saprotroph	NULL	Probable
OTU1817	Filobasidium	Saprotroph	Saprotroph	Facultative_Yeast	Highly_Probable
OTU1960	Talaromyces	Saprotroph	Saprotroph	NULL	Probable
OTU2083	Hypocreales	Saprotroph	Saprotroph	Microfungus	Possible
OTU1418	Lycoperdon	Saprotroph	Saprotroph	Gasteroid	Probable
OTU1626	Alatospora	Saprotroph	Saprotroph	NULL	Probable
OTU1698	Pseudeurotium	Saprotroph	Saprotroph	NULL	Probable
OTU4413	Talaromyces	Saprotroph	Saprotroph	NULL	Probable
OTU2683	Geminibasidium	Saprotroph	Saprotroph	NULL	Probable
OTU2809	Geminibasidium	Saprotroph	Saprotroph	NULL	Probable
OTU1420	Hypocreales	Saprotroph	Saprotroph	Microfungus	Possible
OTU1631	Cladophialophora	Saprotroph	Saprotroph	Facultative_Yeast	Probable
OTU3352	Hypocreales	Saprotroph	Saprotroph	Microfungus	Possible
OTU1273	Sakaguchia	Saprotroph	Saprotroph	Yeast	Probable
OTU1455	Cladophialophora	Saprotroph	Saprotroph	Facultative_Yeast	Probable
OTU1532	Pleurotheciella	Saprotroph	Saprotroph	NULL	Probable
OTU1660	Mucorales	Saprotroph	Saprotroph	Microfungus	Possible
OTU1796	Floccularia	Saprotroph	Saprotroph	NULL	Probable
OTU1585	Cladophialophora	Saprotroph	Saprotroph	Facultative_Yeast	Probable
OTU1769	Pseudaleuria	Saprotroph	Saprotroph	NULL	Probable
OTU1907	Mucorales	Saprotroph	Saprotroph	Microfungus	Possible
OTU3252	Xenopolyscytalum	Saprotroph	Saprotroph	NULL	Probable
OTU1875	Phaeococcomyces	Saprotroph	Saprotroph	Facultative_Yeast	Probable
OTU4571	Eurotiales	Saprotroph	Saprotroph	Microfungus	Possible
OTU1396	Mucorales	Saprotroph	Saprotroph	Microfungus	Possible
OTU2189	Flagelloscypha	Saprotroph	Saprotroph	NULL	Probable
OTU1972	Cladophialophora	Saprotroph	Saprotroph	Facultative_Yeast	Probable
OTU1558	Geoglossaceae	Saprotroph	Saprotroph	NULL	Probable
OTU1824	Xylodon	Saprotroph	Saprotroph	Corticioid	Probable
OTU1708	Hypocreales	Saprotroph	Saprotroph	Microfungus	Possible
OTU4228	Eurotiales	Saprotroph	Saprotroph	Microfungus	Possible
OTU1391	Lasiosphaeris	Saprotroph	Saprotroph	NULL	Probable
OTU1429	Hypocreales	Saprotroph	Saprotroph	Microfungus	Possible
OTU3844	Alatospora	Saprotroph	Saprotroph	NULL	Probable
OTU1489	Articulospora	Saprotroph	Saprotroph	NULL	Probable
OTU1501	Mucorales	Saprotroph	Saprotroph	Microfungus	Possible
OTU4653	Hypocreales	Saprotroph	Saprotroph	Microfungus	Possible
OTU1419	Scedosporium	Saprotroph	Saprotroph	NULL	Probable
OTU1470	Leotia	Saprotroph	Saprotroph	NULL	Probable
OTU1541	Saccharomycetales	Saprotroph	Saprotroph	Yeast	Possible
OTU1670	Xylodon	Saprotroph	Saprotroph	Corticioid	Probable
OTU1771	Hypholoma	Saprotroph	Saprotroph	Agaricoid	Probable
OTU2085	Lycoperdon	Saprotroph	Saprotroph	Gasteroid	Probable
OTU2130	Eurotiales	Saprotroph	Saprotroph	Microfungus	Possible
OTU4510	Cladophialophora	Saprotroph	Saprotroph	Facultative_Yeast	Probable
OTU1718	Hormonema	Saprotroph	Saprotroph	Facultative_Yeast	Probable
OTU1544	Arachnopeziza	Saprotroph	Saprotroph	Microfungus	Probable
OTU2192	Leohumicola	Saprotroph	Saprotroph	NULL	Probable
OTU2105	Hypocreales	Saprotroph	Saprotroph	Microfungus	Possible
OTU3850	Conocybe	Saprotroph	Saprotroph	NULL	Probable
OTU1539	Eurotiales	Saprotroph	Saprotroph	Microfungus	Possible
OTU1702	Hypocreales	Saprotroph	Saprotroph	Microfungus	Possible
OTU1790	Endoconidioma	Saprotroph	Saprotroph	NULL	Probable
OTU2042	Mucor	Saprotroph	Saprotroph	NULL	Probable
OTU3104	Eurotiales	Saprotroph	Saprotroph	Microfungus	Possible
OTU1464	Sympoventuriaceae	Saprotroph	Saprotroph	Microfungus	Probable
OTU1863	Conocybe	Saprotroph	Saprotroph	NULL	Probable
OTU3719	Leotia	Saprotroph	Saprotroph	NULL	Probable
OTU1897	Microglossum	Saprotroph	Saprotroph	NULL	Probable
OTU2012	Hyphodermella	Saprotroph	Saprotroph	NULL	Probable
OTU4487	Idriella	Saprotroph	Saprotroph	NULL	Probable
OTU1923	Talaromyces	Saprotroph	Saprotroph	NULL	Probable
OTU2148	Hyaloscypha	Saprotroph	Saprotroph	NULL	Probable
OTU1621	Sarcoscypha	Saprotroph	Saprotroph	NULL	Probable
OTU1890	Rhizophlyctis	Saprotroph	Saprotroph	NULL	Probable
OTU1981	Leucoglossum	Saprotroph	Saprotroph	NULL	Probable
OTU1536	Scleropezicula	Saprotroph	Saprotroph	NULL	Probable
OTU1873	Hypocreales	Saprotroph	Saprotroph	Microfungus	Possible
OTU2019	Umbelopsis	Saprotroph	Saprotroph	NULL	Probable
OTU3772	Minutisphaera	Saprotroph	Saprotroph	NULL	Probable
OTU1525	Wardomyces	Saprotroph	Saprotroph	NULL	Probable
OTU1784	Geastraceae	Saprotroph	Saprotroph	Gasteroid	Probable
OTU3080	Scutellinia	Saprotroph	Saprotroph	Pezizoid	Probable
OTU1648	Hypocreales	Saprotroph	Saprotroph	Microfungus	Possible
OTU1901	Hypocreales	Saprotroph	Saprotroph	Microfungus	Possible
OTU1933	Eurotiales	Saprotroph	Saprotroph	Microfungus	Possible
OTU2063	Gymnoascus	Saprotroph	Saprotroph	NULL	Probable
OTU2318	Cladophialophora	Saprotroph	Saprotroph	Facultative_Yeast	Probable
OTU2394	Desmazierella	Saprotroph	Saprotroph	NULL	Probable
OTU2708	Hyphodontia	Saprotroph	Saprotroph	Corticioid	Probable
OTU3275	Articulospora	Saprotroph	Saprotroph	NULL	Probable
OTU1524	Geoglossaceae	Saprotroph	Saprotroph	NULL	Probable
OTU1651	Sympoventuriaceae	Saprotroph	Saprotroph	Microfungus	Probable
OTU2209	Cladophialophora	Saprotroph	Saprotroph	Facultative_Yeast	Probable
OTU2420	Mucorales	Saprotroph	Saprotroph	Microfungus	Possible
OTU1778	Hypocreales	Saprotroph	Saprotroph	Microfungus	Possible
OTU3565	Cladophialophora	Saprotroph	Saprotroph	Facultative_Yeast	Probable
OTU1979	Sympoventuriaceae	Saprotroph	Saprotroph	Microfungus	Probable
OTU2109	Eurotiales	Saprotroph	Saprotroph	Microfungus	Possible
OTU2417	Agaricaceae	Saprotroph	Saprotroph	Agaricoid	Probable
OTU3888	Leohumicola	Saprotroph	Saprotroph	NULL	Probable
OTU2241	Rhizophlyctis	Saprotroph	Saprotroph	NULL	Probable
OTU2344	Mucor	Saprotroph	Saprotroph	NULL	Probable
OTU2368	Dactylella	Saprotroph	Saprotroph	NULL	Probable
OTU3521	Xenasmatella	Saprotroph	Saprotroph	NULL	Probable
OTU4476	Lophiostoma	Saprotroph	Saprotroph	NULL	Probable
OTU1699	Crocicreas	Saprotroph	Saprotroph	Pezizoid	Probable
OTU1746	Talaromyces	Saprotroph	Saprotroph	NULL	Probable
OTU1840	Saccharomycetales	Saprotroph	Saprotroph	Yeast	Possible
OTU1856	Phaeothecoidea	Saprotroph	Saprotroph	NULL	Probable
OTU1957	Steccherinum	Saprotroph	Saprotroph	Corticioid	Probable
OTU2038	Cristinia	Saprotroph	Saprotroph	NULL	Probable
OTU2076	Clavaria	Saprotroph	Saprotroph	Clavarioid	Probable
OTU2103	Hypocreales	Saprotroph	Saprotroph	Microfungus	Possible
OTU2411	Lasiosphaeriaceae	Saprotroph	Saprotroph	Microfungus	Probable
OTU2514	Paraphaeosphaeria	Saprotroph	Saprotroph	NULL	Probable
OTU2768	Xylodon	Saprotroph	Saprotroph	Corticioid	Probable
OTU3344	Peniophorella	Saprotroph	Saprotroph	Corticioid	Probable
OTU4648	Leohumicola	Saprotroph	Saprotroph	NULL	Probable
OTU2214	Dactylella	Saprotroph	Saprotroph	NULL	Probable
OTU2348	Cladophialophora	Saprotroph	Saprotroph	Facultative_Yeast	Probable
OTU1839	Lopadostoma	Saprotroph	Saprotroph	NULL	Probable
OTU1958	Hypocreales	Saprotroph	Saprotroph	Microfungus	Possible
OTU2025	Hypocreales	Saprotroph	Saprotroph	Microfungus	Possible
OTU2180	Mucorales	Saprotroph	Saprotroph	Microfungus	Possible
OTU2185	Mucor	Saprotroph	Saprotroph	NULL	Probable
OTU2413	Hypocreales	Saprotroph	Saprotroph	Microfungus	Possible
OTU2497	Eurotiales	Saprotroph	Saprotroph	Microfungus	Possible
OTU2851	Phaeococcomyces	Saprotroph	Saprotroph	Facultative_Yeast	Probable
OTU3152	Eurotiales	Saprotroph	Saprotroph	Microfungus	Possible
OTU3379	Clavaria	Saprotroph	Saprotroph	Clavarioid	Probable
OTU3597	Spadicoides	Saprotroph	Saprotroph	NULL	Probable
OTU1916	Wardomyces	Saprotroph	Saprotroph	NULL	Probable
OTU1971	Hypocreales	Saprotroph	Saprotroph	Microfungus	Possible
OTU2584	Scutellinia	Saprotroph	Saprotroph	Pezizoid	Probable
OTU2024	Pleurotheciella	Saprotroph	Saprotroph	NULL	Probable
OTU2066	Agaricaceae	Saprotroph	Saprotroph	Agaricoid	Probable
OTU2292	Gymnoascus	Saprotroph	Saprotroph	NULL	Probable
OTU2317	Byssochlamys	Saprotroph	Saprotroph	NULL	Probable
OTU2396	Agaricaceae	Saprotroph	Saprotroph	Agaricoid	Probable
OTU2579	Hypocreales	Saprotroph	Saprotroph	Microfungus	Possible
OTU2592	Leohumicola	Saprotroph	Saprotroph	NULL	Probable
OTU2782	Clavaria	Saprotroph	Saprotroph	Clavarioid	Probable
OTU2990	Pyronema	Saprotroph	Saprotroph	NULL	Probable
OTU4449	Hypocreales	Saprotroph	Saprotroph	Microfungus	Possible
OTU1952	Amphisphaeriaceae	Saprotroph	Saprotroph	NULL	Possible
OTU1980	Mucor	Saprotroph	Saprotroph	NULL	Probable
OTU2032	Entocybe	Saprotroph	Saprotroph	NULL	Probable
OTU2048	Sympoventuriaceae	Saprotroph	Saprotroph	Microfungus	Probable
OTU2056	Hypocreales	Saprotroph	Saprotroph	Microfungus	Possible
OTU2243	Clavaria	Saprotroph	Saprotroph	Clavarioid	Probable
OTU2280	Buckleyzyma	Saprotroph	Saprotroph	Yeast	Probable
OTU2304	Umbelopsis	Saprotroph	Saprotroph	NULL	Probable
OTU2326	Clavatospora	Saprotroph	Saprotroph	NULL	Probable
OTU2440	Antennariella	Saprotroph	Saprotroph	NULL	Probable
OTU2536	Botryobasidium	Saprotroph	Saprotroph	Corticioid	Probable
OTU2748	Hypocreales	Saprotroph	Saprotroph	Microfungus	Possible
OTU3019	Clavatospora	Saprotroph	Saprotroph	NULL	Probable
OTU3329	Saccharomycetales	Saprotroph	Saprotroph	Yeast	Possible
OTU1967	Hodophilus	Saprotroph	Saprotroph	NULL	Probable
OTU2145	Geastraceae	Saprotroph	Saprotroph	Gasteroid	Probable
OTU2154	Cladophialophora	Saprotroph	Saprotroph	Facultative_Yeast	Probable
OTU2232	Rhizophlyctis	Saprotroph	Saprotroph	NULL	Probable
OTU2234	Ramariopsis	Saprotroph	Saprotroph	Clavarioid	Probable
OTU2352	Geminibasidium	Saprotroph	Saprotroph	NULL	Probable
OTU2480	Hypocreales	Saprotroph	Saprotroph	Microfungus	Possible
OTU2527	Eurotiales	Saprotroph	Saprotroph	Microfungus	Possible
OTU2946	Lasiosphaeria	Saprotroph	Saprotroph	NULL	Probable
OTU3050	Geastraceae	Saprotroph	Saprotroph	Gasteroid	Probable
OTU3136	Lophiostoma	Saprotroph	Saprotroph	NULL	Probable
OTU3714	Hyphodermella	Saprotroph	Saprotroph	NULL	Probable
OTU3977	Leohumicola	Saprotroph	Saprotroph	NULL	Probable
OTU3992	Phaeomollisia	Saprotroph	Saprotroph	NULL	Probable
OTU4109	Hypocreales	Saprotroph	Saprotroph	Microfungus	Possible
OTU4398	Lopadostoma	Saprotroph	Saprotroph	NULL	Probable
OTU1930	Hypocreales	Saprotroph	Saprotroph	Microfungus	Possible
OTU1988	Eurotiales	Saprotroph	Saprotroph	Microfungus	Possible
OTU2111	Saccharomycetales	Saprotroph	Saprotroph	Yeast	Possible
OTU2338	Xenasmatella	Saprotroph	Saprotroph	NULL	Probable
OTU2359	Hypocreales	Saprotroph	Saprotroph	Microfungus	Possible
OTU2540	Agaricaceae	Saprotroph	Saprotroph	Agaricoid	Probable
OTU2657	Sakaguchia	Saprotroph	Saprotroph	Yeast	Probable
OTU2668	Pleurotheciella	Saprotroph	Saprotroph	NULL	Probable
OTU2883	Sympoventuriaceae	Saprotroph	Saprotroph	Microfungus	Probable
OTU2893	Hypocreales	Saprotroph	Saprotroph	Microfungus	Possible
OTU3120	Comoclathris	Saprotroph	Saprotroph	NULL	Probable
OTU3140	Clitopilus	Saprotroph	Saprotroph	Agaricoid	Probable
OTU3590	Lophiostoma	Saprotroph	Saprotroph	NULL	Probable
OTU4102	Mucorales	Saprotroph	Saprotroph	Microfungus	Possible
OTU4241	Mucor	Saprotroph	Saprotroph	NULL	Probable
OTU4272	Saccharomycetales	Saprotroph	Saprotroph	Yeast	Possible
OTU4435	Umbelopsis	Saprotroph	Saprotroph	NULL	Probable
OTU2026	Hypocreales	Saprotroph	Saprotroph	Microfungus	Possible
OTU2275	Lophiostoma	Saprotroph	Saprotroph	NULL	Probable
OTU2488	Eurotiales	Saprotroph	Saprotroph	Microfungus	Possible
OTU2512	Saccharomycetales	Saprotroph	Saprotroph	Yeast	Possible
OTU2853	Clavaria	Saprotroph	Saprotroph	Clavarioid	Probable
OTU3045	Lasiosphaeriaceae	Saprotroph	Saprotroph	Microfungus	Probable
OTU3085	Hypocreales	Saprotroph	Saprotroph	Microfungus	Possible
OTU3247	Hyalorbilia	Saprotroph	Saprotroph	NULL	Probable
OTU3386	Paraconiothyrium	Saprotroph	Saprotroph	NULL	Probable
OTU3821	Tetracladium	Saprotroph	Saprotroph	NULL	Probable
OTU4200	Arthrocatena	Saprotroph	Saprotroph	Microfungus	Highly_Probable
OTU4301	Leohumicola	Saprotroph	Saprotroph	NULL	Probable
OTU2097	Hypocreales	Saprotroph	Saprotroph	Microfungus	Possible
OTU2202	Sympodiella	Saprotroph	Saprotroph	NULL	Probable
OTU2313	Hypocreales	Saprotroph	Saprotroph	Microfungus	Possible
OTU2398	Agaricaceae	Saprotroph	Saprotroph	Agaricoid	Probable
OTU2432	Hypocreales	Saprotroph	Saprotroph	Microfungus	Possible
OTU2552	Hypocreales	Saprotroph	Saprotroph	Microfungus	Possible
OTU2676	Cryptodiscus	Saprotroph	Saprotroph	NULL	Probable
OTU2841	Arthrobotrys	Saprotroph	Saprotroph	NULL	Probable
OTU3033	Tetracladium	Saprotroph	Saprotroph	NULL	Probable
OTU3199	Mucorales	Saprotroph	Saprotroph	Microfungus	Possible
OTU3203	Clavaria	Saprotroph	Saprotroph	Clavarioid	Probable
OTU3280	Geastraceae	Saprotroph	Saprotroph	Gasteroid	Probable
OTU3351	Saccharomycetales	Saprotroph	Saprotroph	Yeast	Possible
OTU3400	Clavaria	Saprotroph	Saprotroph	Clavarioid	Probable
OTU3487	Melanophyllum	Saprotroph	Saprotroph	NULL	Probable
OTU3703	Hypocreales	Saprotroph	Saprotroph	Microfungus	Possible
OTU3711	Hypochnicium	Saprotroph	Saprotroph	Corticioid	Probable
OTU3723	Hypocreales	Saprotroph	Saprotroph	Microfungus	Possible
OTU4344	Neosetophoma	Saprotroph	Saprotroph	NULL	Probable
OTU2006	Lachnum	Saprotroph	Saprotroph	Microfungus	Probable
OTU2261	Mucorales	Saprotroph	Saprotroph	Microfungus	Possible
OTU2531	Cladophialophora	Saprotroph	Saprotroph	Facultative_Yeast	Probable
OTU2587	Eurotiales	Saprotroph	Saprotroph	Microfungus	Possible
OTU2618	Xylodon	Saprotroph	Saprotroph	Corticioid	Probable
OTU2730	Xenasma	Saprotroph	Saprotroph	NULL	Probable
OTU2732	Leohumicola	Saprotroph	Saprotroph	NULL	Probable
OTU2967	Mucor	Saprotroph	Saprotroph	NULL	Probable
OTU3048	Spirosphaera	Saprotroph	Saprotroph	NULL	Probable
OTU3207	Hypocreales	Saprotroph	Saprotroph	Microfungus	Possible
OTU3450	Eurotiales	Saprotroph	Saprotroph	Microfungus	Possible
OTU3452	Flagelloscypha	Saprotroph	Saprotroph	NULL	Probable
OTU3558	Hypocreales	Saprotroph	Saprotroph	Microfungus	Possible
OTU3700	Clavaria	Saprotroph	Saprotroph	Clavarioid	Probable
OTU3859	Flammulaster	Saprotroph	Saprotroph	Agaricoid	Probable
OTU4014	Clavatospora	Saprotroph	Saprotroph	NULL	Probable
OTU2036	Hypocreales	Saprotroph	Saprotroph	Microfungus	Possible
OTU2238	Hypoxylon	Saprotroph	Saprotroph	NULL	Probable
OTU2542	Daldinia	Saprotroph	Saprotroph	NULL	Probable
OTU2582	Hypocreales	Saprotroph	Saprotroph	Microfungus	Possible
OTU2785	Arachnopeziza	Saprotroph	Saprotroph	Microfungus	Probable
OTU2860	Basidiodendron	Saprotroph	Saprotroph	NULL	Probable
OTU2976	Hypocreales	Saprotroph	Saprotroph	Microfungus	Possible
OTU3754	Neosetophoma	Saprotroph	Saprotroph	NULL	Probable
OTU3768	Eurotiales	Saprotroph	Saprotroph	Microfungus	Possible
OTU3839	Hyaloscypha	Saprotroph	Saprotroph	NULL	Probable
OTU3867	Umbelopsis	Saprotroph	Saprotroph	NULL	Probable
OTU4057	Hypoxylon	Saprotroph	Saprotroph	NULL	Probable
OTU4288	Curvibasidium	Saprotroph	Saprotroph	Microfungus	Possible
OTU4588	Hyalorbilia	Saprotroph	Saprotroph	NULL	Probable
OTU2084	Sympoventuriaceae	Saprotroph	Saprotroph	Microfungus	Probable
OTU2475	Alatospora	Saprotroph	Saprotroph	NULL	Probable
OTU2505	Nemania	Saprotroph	Saprotroph	NULL	Probable
OTU2523	Saccharomycetales	Saprotroph	Saprotroph	Yeast	Possible
OTU2772	Coryne	Saprotroph	Saprotroph	Microfungus	Probable
OTU2845	Cladophialophora	Saprotroph	Saprotroph	Facultative_Yeast	Probable
OTU3067	Umbelopsis	Saprotroph	Saprotroph	NULL	Probable
OTU3449	Hansfordia	Saprotroph	Saprotroph	NULL	Probable
OTU3550	Saccharomycetales	Saprotroph	Saprotroph	Yeast	Possible
OTU3636	Hypocreales	Saprotroph	Saprotroph	Microfungus	Possible
OTU3685	Tetracladium	Saprotroph	Saprotroph	NULL	Probable
OTU4332	Leohumicola	Saprotroph	Saprotroph	NULL	Probable
OTU4521	Xylodon	Saprotroph	Saprotroph	Corticioid	Probable
OTU2242	Leohumicola	Saprotroph	Saprotroph	NULL	Probable
OTU2667	Hypocreales	Saprotroph	Saprotroph	Microfungus	Possible
OTU3234	Crocicreas	Saprotroph	Saprotroph	Pezizoid	Probable
OTU3417	Hypocreales	Saprotroph	Saprotroph	Microfungus	Possible
OTU3431	Geoglossaceae	Saprotroph	Saprotroph	NULL	Probable
OTU3472	Talaromyces	Saprotroph	Saprotroph	NULL	Probable
OTU3699	Scleropezicula	Saprotroph	Saprotroph	NULL	Probable
OTU3968	Hypholoma	Saprotroph	Saprotroph	Agaricoid	Probable
OTU4138	Phaeococcomyces	Saprotroph	Saprotroph	Facultative_Yeast	Probable
OTU4454	Dictyosporiaceae	Saprotroph	Saprotroph	Microfungus	Probable
OTU4672	Saccharomycetales	Saprotroph	Saprotroph	Yeast	Possible
OTU2637	Geastraceae	Saprotroph	Saprotroph	Gasteroid	Probable
OTU2824	Pleurotheciella	Saprotroph	Saprotroph	NULL	Probable
OTU3011	Rhizophlyctis	Saprotroph	Saprotroph	NULL	Probable
OTU3172	Clathrosphaerina	Saprotroph	Saprotroph	NULL	Probable
OTU3293	Phaeosphaeria	Saprotroph	Saprotroph	NULL	Probable
OTU3382	Hypocreales	Saprotroph	Saprotroph	Microfungus	Possible
OTU3483	Glarea	Saprotroph	Saprotroph	NULL	Probable
OTU3507	Cladophialophora	Saprotroph	Saprotroph	Facultative_Yeast	Probable
OTU3721	Hypocreales	Saprotroph	Saprotroph	Microfungus	Possible
OTU3732	Talaromyces	Saprotroph	Saprotroph	NULL	Probable
OTU3739	Teichosporaceae	Saprotroph	Saprotroph	Microfungus	Probable
OTU3904	Saccharomycetales	Saprotroph	Saprotroph	Yeast	Possible
OTU4090	Mariannaea	Saprotroph	Saprotroph	NULL	Probable
OTU4112	Parasola	Saprotroph	Saprotroph	Agaricoid	Probable
OTU4255	Sympoventuriaceae	Saprotroph	Saprotroph	Microfungus	Probable
OTU4315	Cristinia	Saprotroph	Saprotroph	NULL	Probable
OTU4594	Mucorales	Saprotroph	Saprotroph	Microfungus	Possible
OTU4637	Leohumicola	Saprotroph	Saprotroph	NULL	Probable
OTU4652	Sakaguchia	Saprotroph	Saprotroph	Yeast	Probable
OTU4667	Scutellinia	Saprotroph	Saprotroph	Pezizoid	Probable
OTU2608	Hypocreales	Saprotroph	Saprotroph	Microfungus	Possible
OTU2643	Sympoventuriaceae	Saprotroph	Saprotroph	Microfungus	Probable
OTU2743	Pleurotheciella	Saprotroph	Saprotroph	NULL	Probable
OTU3087	Hypocreales	Saprotroph	Saprotroph	Microfungus	Possible
OTU3091	Spirosphaera	Saprotroph	Saprotroph	NULL	Probable
OTU3201	Eucasphaeria	Saprotroph	Saprotroph	NULL	Probable
OTU3243	Umbelopsis	Saprotroph	Saprotroph	NULL	Probable
OTU3397	Flammulaster	Saprotroph	Saprotroph	Agaricoid	Probable
OTU3518	Tetracladium	Saprotroph	Saprotroph	NULL	Probable
OTU3591	Hypocreales	Saprotroph	Saprotroph	Microfungus	Possible
OTU3680	Resinicium	Saprotroph	Saprotroph	Corticioid	Probable
OTU3806	Leohumicola	Saprotroph	Saprotroph	NULL	Probable
OTU3947	Agaricaceae	Saprotroph	Saprotroph	Agaricoid	Probable
OTU4224	Cistella	Saprotroph	Saprotroph	NULL	Probable
OTU4245	Cristinia	Saprotroph	Saprotroph	NULL	Probable
OTU4284	Agaricaceae	Saprotroph	Saprotroph	Agaricoid	Probable
OTU4325	Xylodon	Saprotroph	Saprotroph	Corticioid	Probable
OTU4378	Cephalotheca	Saprotroph	Saprotroph	NULL	Probable
OTU4394	Cristinia	Saprotroph	Saprotroph	NULL	Probable
OTU4436	Hypocreales	Saprotroph	Saprotroph	Microfungus	Possible
OTU4485	Hypocreales	Saprotroph	Saprotroph	Microfungus	Possible
OTU4508	Extremus	Saprotroph	Saprotroph	Microfungus	Possible
OTU2627	Cladophialophora	Saprotroph	Saprotroph	Facultative_Yeast	Probable
OTU2718	Leucopaxillus	Saprotroph	Saprotroph	Agaricoid	Probable
OTU2837	Saccharomycetales	Saprotroph	Saprotroph	Yeast	Possible
OTU2937	Agaricaceae	Saprotroph	Saprotroph	Agaricoid	Probable
OTU3013	Agaricaceae	Saprotroph	Saprotroph	Agaricoid	Probable
OTU3029	Resupinatus	Saprotroph	Saprotroph	Corticioid	Probable
OTU3295	Dicyma	Saprotroph	Saprotroph	NULL	Probable
OTU3582	Nemania	Saprotroph	Saprotroph	NULL	Probable
OTU3626	Clavatospora	Saprotroph	Saprotroph	NULL	Probable
OTU3780	Conocybe	Saprotroph	Saprotroph	NULL	Probable
OTU3892	Dactylella	Saprotroph	Saprotroph	NULL	Probable
OTU3922	Agaricaceae	Saprotroph	Saprotroph	Agaricoid	Probable
OTU3982	Clavatospora	Saprotroph	Saprotroph	NULL	Probable
OTU4070	Mucronella	Saprotroph	Saprotroph	Clavarioid	Probable
OTU4163	Niesslia	Saprotroph	Saprotroph	NULL	Probable
OTU4262	Xeromphalina	Saprotroph	Saprotroph	Agaricoid	Probable
OTU4287	Phialemonium	Saprotroph	Saprotroph	NULL	Probable
OTU4481	Sympoventuriaceae	Saprotroph	Saprotroph	Microfungus	Probable
OTU4579	Paraphaeosphaeria	Saprotroph	Saprotroph	NULL	Probable
OTU3169	Pleurotheciella	Saprotroph	Saprotroph	NULL	Probable
OTU3286	Pleurotheciella	Saprotroph	Saprotroph	NULL	Probable
OTU3791	Leohumicola	Saprotroph	Saprotroph	NULL	Probable
OTU3875	Hypocreales	Saprotroph	Saprotroph	Microfungus	Possible
OTU3929	Crocicreas	Saprotroph	Saprotroph	Pezizoid	Probable
OTU3939	Teichosporaceae	Saprotroph	Saprotroph	Microfungus	Probable
OTU3954	Saccharomycetales	Saprotroph	Saprotroph	Yeast	Possible
OTU4021	Hypocreales	Saprotroph	Saprotroph	Microfungus	Possible
OTU4055	Mucor	Saprotroph	Saprotroph	NULL	Probable
OTU4092	Pleurothecium	Saprotroph	Saprotroph	NULL	Probable
OTU4119	Saccharomycetales	Saprotroph	Saprotroph	Yeast	Possible
OTU4121	Phialemonium	Saprotroph	Saprotroph	NULL	Probable
OTU4133	Triangularia	Saprotroph	Saprotroph	NULL	Probable
OTU4230	Eurotiales	Saprotroph	Saprotroph	Microfungus	Possible
OTU4239	Conocybe	Saprotroph	Saprotroph	NULL	Probable
OTU4268	Conocybe	Saprotroph	Saprotroph	NULL	Probable
OTU4293	Hypocreales	Saprotroph	Saprotroph	Microfungus	Possible
OTU4320	Hyalorbilia	Saprotroph	Saprotroph	NULL	Probable
OTU4334	Talaromyces	Saprotroph	Saprotroph	NULL	Probable
OTU4452	Hyalorbilia	Saprotroph	Saprotroph	NULL	Probable
OTU4496	Hyalorbilia	Saprotroph	Saprotroph	NULL	Probable
OTU4503	Iodophanus	Saprotroph	Saprotroph	NULL	Probable
OTU4564	Cladophialophora	Saprotroph	Saprotroph	Facultative_Yeast	Probable
OTU4595	Xylodon	Saprotroph	Saprotroph	Corticioid	Probable
OTU4598	Coniocessia	Saprotroph	Saprotroph	NULL	Probable
OTU4604	Infundichalara	Saprotroph	Saprotroph	NULL	Probable
OTU1351	Leucosporidium	Saprotroph	Saprotroph	Yeast	Probable
OTU3156	Leucosporidium	Saprotroph	Saprotroph	Yeast	Probable
OTU2619	Mrakia	Saprotroph	Saprotroph	Yeast	Probable
OTU204	Apiotrichum	Saprotroph	Saprotroph	Microfungus	Possible
OTU172	Archaeorhizomyces	Saprotroph	Saprotroph	Microfungus	Probable
OTU2493	Archaeorhizomyces	Saprotroph	Saprotroph	Microfungus	Probable
OTU222	Archaeorhizomyces	Saprotroph	Saprotroph	Microfungus	Probable
OTU334	Archaeorhizomyces	Saprotroph	Saprotroph	Microfungus	Probable
OTU430	Archaeorhizomyces	Saprotroph	Saprotroph	Microfungus	Probable
OTU1984	Archaeorhizomyces	Saprotroph	Saprotroph	Microfungus	Probable
OTU409	Archaeorhizomyces	Saprotroph	Saprotroph	Microfungus	Probable
OTU374	Lepiota	Saprotroph	Saprotroph	Agaricoid	Probable
OTU3801	Archaeorhizomyces	Saprotroph	Saprotroph	Microfungus	Probable
OTU450	Archaeorhizomyces	Saprotroph	Saprotroph	Microfungus	Probable
OTU896	Archaeorhizomyces	Saprotroph	Saprotroph	Microfungus	Probable
OTU4319	Archaeorhizomyces	Saprotroph	Saprotroph	Microfungus	Probable
OTU486	Apiotrichum	Saprotroph	Saprotroph	Microfungus	Possible
OTU2237	Archaeorhizomyces	Saprotroph	Saprotroph	Microfungus	Probable
OTU398	Archaeorhizomyces	Saprotroph	Saprotroph	Microfungus	Probable
OTU3482	Archaeorhizomyces	Saprotroph	Saprotroph	Microfungus	Probable
OTU474	Archaeorhizomyces	Saprotroph	Saprotroph	Microfungus	Probable
OTU580	Archaeorhizomyces	Saprotroph	Saprotroph	Microfungus	Probable
OTU747	Archaeorhizomyces	Saprotroph	Saprotroph	Microfungus	Probable
OTU3146	Archaeorhizomyces	Saprotroph	Saprotroph	Microfungus	Probable
OTU3989	Archaeorhizomyces	Saprotroph	Saprotroph	Microfungus	Probable
OTU3204	Archaeorhizomyces	Saprotroph	Saprotroph	Microfungus	Probable
OTU858	Archaeorhizomyces	Saprotroph	Saprotroph	Microfungus	Probable
OTU4545	Archaeorhizomyces	Saprotroph	Saprotroph	Microfungus	Probable
OTU1160	Lepiota	Saprotroph	Saprotroph	Agaricoid	Probable
OTU1300	Archaeorhizomyces	Saprotroph	Saprotroph	Microfungus	Probable
OTU1271	Lepiota	Saprotroph	Saprotroph	Agaricoid	Probable
OTU1678	Lepiota	Saprotroph	Saprotroph	Agaricoid	Probable
OTU1564	Archaeorhizomyces	Saprotroph	Saprotroph	Microfungus	Probable
OTU2282	Archaeorhizomyces	Saprotroph	Saprotroph	Microfungus	Probable
OTU1737	Archaeorhizomyces	Saprotroph	Saprotroph	Microfungus	Probable
OTU1742	Archaeorhizomyces	Saprotroph	Saprotroph	Microfungus	Probable
OTU2245	Lepiota	Saprotroph	Saprotroph	Agaricoid	Probable
OTU3256	Archaeorhizomyces	Saprotroph	Saprotroph	Microfungus	Probable
OTU2614	Archaeorhizomyces	Saprotroph	Saprotroph	Microfungus	Probable
OTU4201	Lepiota	Saprotroph	Saprotroph	Agaricoid	Probable
OTU4381	Archaeorhizomyces	Saprotroph	Saprotroph	Microfungus	Probable
OTU2802	Bannozyma	Saprotroph	Saprotroph	Yeast	Probable
OTU4273	Archaeorhizomyces	Saprotroph	Saprotroph	Microfungus	Probable
OTU4578	Archaeorhizomyces	Saprotroph	Saprotroph	Microfungus	Probable
OTU4251	Archaeorhizomyces	Saprotroph	Saprotroph	Microfungus	Probable
OTU4326	Lepiota	Saprotroph	Saprotroph	Agaricoid	Probable
OTU4335	Lepiota	Saprotroph	Saprotroph	Agaricoid	Probable
OTU106	Hyaloscyphaceae	Saprotroph	Saprotroph	Microfungus	Probable
OTU157	Hyaloscyphaceae	Saprotroph	Saprotroph	Microfungus	Probable
OTU247	Hyaloscyphaceae	Saprotroph	Saprotroph	Microfungus	Probable
OTU327	Hyaloscyphaceae	Saprotroph	Saprotroph	Microfungus	Probable
OTU328	Hyaloscyphaceae	Saprotroph	Saprotroph	Microfungus	Probable
OTU482	Pseudeurotiaceae	Saprotroph	Saprotroph	Microfungus	Probable
OTU456	Chaetosphaeriaceae	Saprotroph	Saprotroph	Microfungus	Probable
OTU4184	Hyaloscyphaceae	Saprotroph	Saprotroph	Microfungus	Probable
OTU692	Chaetosphaeriaceae	Saprotroph	Saprotroph	Microfungus	Probable
OTU681	Hyaloscyphaceae	Saprotroph	Saprotroph	Microfungus	Probable
OTU814	Chaetosphaeriaceae	Saprotroph	Saprotroph	Microfungus	Probable
OTU947	Hyaloscyphaceae	Saprotroph	Saprotroph	Microfungus	Probable
OTU1082	Pseudeurotiaceae	Saprotroph	Saprotroph	Microfungus	Probable
OTU1242	Hyaloscyphaceae	Saprotroph	Saprotroph	Microfungus	Probable
OTU1650	Hyaloscyphaceae	Saprotroph	Saprotroph	Microfungus	Probable
OTU1342	Hyaloscyphaceae	Saprotroph	Saprotroph	Microfungus	Probable
OTU2156	Hyaloscyphaceae	Saprotroph	Saprotroph	Microfungus	Probable
OTU1510	Hyaloscyphaceae	Saprotroph	Saprotroph	Microfungus	Probable
OTU3330	Hyaloscyphaceae	Saprotroph	Saprotroph	Microfungus	Probable
OTU1969	Hyaloscyphaceae	Saprotroph	Saprotroph	Microfungus	Probable
OTU3622	Hyaloscyphaceae	Saprotroph	Saprotroph	Microfungus	Probable
OTU4406	Hyaloscyphaceae	Saprotroph	Saprotroph	Microfungus	Probable
OTU4363	Pseudeurotiaceae	Saprotroph	Saprotroph	Microfungus	Probable
OTU4548	Chaetosphaeriaceae	Saprotroph	Saprotroph	Microfungus	Probable
OTU4025	Hyaloscyphaceae	Saprotroph	Saprotroph	Microfungus	Probable
OTU3769	Stephanosporaceae	Saprotroph	Saprotroph	Corticioid	Probable
OTU866	Apiosporaceae	Saprotroph	Saprotroph	NULL	Probable
OTU4351	Apiosporaceae	Saprotroph	Saprotroph	NULL	Probable
OTU4621	Apenidiella	Saprotroph	Saprotroph	Microfungus	Highly_Probable
OTU1573	Mastigobasidium	Saprotroph	Saprotroph	Yeast	Probable
OTU1072	Tubaria	Saprotroph	Saprotroph	Agaricoid	Probable
OTU2081	Tubaria	Saprotroph	Saprotroph	Agaricoid	Probable
OTU1768	Cystofilobasidium	Saprotroph	Saprotroph	Yeast	Possible
OTU1667	Cystofilobasidium	Saprotroph	Saprotroph	Yeast	Possible
OTU1144	Ascobolus	Saprotroph	Saprotroph	Yeast	Probable
OTU1330	Ascobolus	Saprotroph	Saprotroph	Yeast	Probable
OTU4018	Ascobolus	Saprotroph	Saprotroph	Yeast	Probable
OTU3900	Ascobolus	Saprotroph	Saprotroph	Yeast	Probable
OTU1491	Scopulariopsis	Saprotroph	Saprotroph	Yeast	Highly_Probable
OTU1350	Apiosordaria	Saprotroph	Saprotroph	Yeast	Highly_Probable
OTU318	Agrocybe	Saprotroph	Saprotroph	Agaricoid	Probable
OTU3260	Agrocybe	Saprotroph	Saprotroph	Agaricoid	Probable
OTU369	Onygenaceae	Saprotroph	Saprotroph	Microfungus	Probable
OTU421	Onygenaceae	Saprotroph	Saprotroph	Microfungus	Probable
OTU531	Onygenaceae	Saprotroph	Saprotroph	Microfungus	Probable
OTU1604	Onygenaceae	Saprotroph	Saprotroph	Microfungus	Probable
OTU1338	Onygenaceae	Saprotroph	Saprotroph	Microfungus	Probable
OTU1944	Onygenaceae	Saprotroph	Saprotroph	Microfungus	Probable
OTU2051	Onygenaceae	Saprotroph	Saprotroph	Microfungus	Probable
OTU2736	Onygenaceae	Saprotroph	Saprotroph	Microfungus	Probable
OTU4173	Onygenaceae	Saprotroph	Saprotroph	Microfungus	Probable
OTU2876	Onygenaceae	Saprotroph	Saprotroph	Microfungus	Probable
OTU2494	Onygenaceae	Saprotroph	Saprotroph	Microfungus	Probable
OTU2570	Onygenaceae	Saprotroph	Saprotroph	Microfungus	Probable
OTU3785	Onygenaceae	Saprotroph	Saprotroph	Microfungus	Probable
OTU643	Psathyrellaceae	Saprotroph	Saprotroph	Agaricoid	Probable
OTU921	Psathyrellaceae	Saprotroph	Saprotroph	Agaricoid	Probable
OTU1036	Psathyrellaceae	Saprotroph	Saprotroph	Agaricoid	Probable
OTU1101	Psathyrellaceae	Saprotroph	Saprotroph	Agaricoid	Probable
OTU2576	Psathyrellaceae	Saprotroph	Saprotroph	Agaricoid	Probable
OTU2117	Psathyrellaceae	Saprotroph	Saprotroph	Agaricoid	Probable
OTU2932	Psathyrellaceae	Saprotroph	Saprotroph	Agaricoid	Probable
OTU2801	Psathyrellaceae	Saprotroph	Saprotroph	Agaricoid	Probable
OTU2793	Psathyrellaceae	Saprotroph	Saprotroph	Agaricoid	Probable
OTU2902	Psathyrellaceae	Saprotroph	Saprotroph	Agaricoid	Probable
OTU3155	Psathyrellaceae	Saprotroph	Saprotroph	Agaricoid	Probable
OTU3825	Psathyrellaceae	Saprotroph	Saprotroph	Agaricoid	Probable
OTU4066	Psathyrellaceae	Saprotroph	Saprotroph	Agaricoid	Probable
OTU301	Sporormiaceae	Saprotroph	Saprotroph	Microfungus	Probable
OTU349	Gymnoascaceae	Saprotroph	Saprotroph	Microfungus	Probable
OTU521	Sporormiaceae	Saprotroph	Saprotroph	Microfungus	Probable
OTU776	Sporormiaceae	Saprotroph	Saprotroph	Microfungus	Probable
OTU891	Sporormiaceae	Saprotroph	Saprotroph	Microfungus	Probable
OTU1122	Sporormiaceae	Saprotroph	Saprotroph	Microfungus	Probable
OTU1473	Sporormiaceae	Saprotroph	Saprotroph	Microfungus	Probable
OTU3980	Sporormiaceae	Saprotroph	Saprotroph	Microfungus	Probable
OTU2332	Sporormiaceae	Saprotroph	Saprotroph	Microfungus	Probable
OTU1876	Sporormiaceae	Saprotroph	Saprotroph	Microfungus	Probable
OTU1904	Sporormiaceae	Saprotroph	Saprotroph	Microfungus	Probable
OTU2487	Sporormiaceae	Saprotroph	Saprotroph	Microfungus	Probable
OTU2415	Sporormiaceae	Saprotroph	Saprotroph	Microfungus	Probable
OTU3167	Sporormiaceae	Saprotroph	Saprotroph	Microfungus	Probable
OTU3457	Nidulariaceae	Saprotroph	Saprotroph	Gasteroid	Probable
OTU1293	Schizothecium	Saprotroph	Saprotroph	Gasteroid	Highly_Probable
OTU4498	Schizothecium	Saprotroph	Saprotroph	Gasteroid	Highly_Probable
OTU1150	Cercophora	Saprotroph	Saprotroph	Microfungus	Highly_Probable
OTU1414	Zopfiella	Saprotroph	Saprotroph	Microfungus	Highly_Probable
OTU1507	Cercophora	Saprotroph	Saprotroph	Microfungus	Highly_Probable
OTU2722	Schizothecium	Saprotroph	Saprotroph	Microfungus	Highly_Probable
OTU4167	Schizothecium	Saprotroph	Saprotroph	Microfungus	Highly_Probable
OTU44	Cuphophyllus	Saprotroph-Symbiotroph	Saprotroph	Agaricoid	Highly_Probable
OTU47	Cuphophyllus	Saprotroph-Symbiotroph	Saprotroph	Agaricoid	Highly_Probable
OTU480	Cuphophyllus	Saprotroph-Symbiotroph	Saprotroph	Agaricoid	Highly_Probable
OTU3331	Cuphophyllus	Saprotroph-Symbiotroph	Saprotroph	Agaricoid	Highly_Probable
OTU4008	Cuphophyllus	Saprotroph-Symbiotroph	Saprotroph	Agaricoid	Highly_Probable
OTU4213	Cuphophyllus	Saprotroph-Symbiotroph	Saprotroph	Agaricoid	Highly_Probable
OTU189	Hygrocybe	Saprotroph-Symbiotroph	Saprotroph	Agaricoid	Probable
OTU207	Hygrocybe	Saprotroph-Symbiotroph	Saprotroph	Agaricoid	Probable
OTU413	Hygrocybe	Saprotroph-Symbiotroph	Saprotroph	Agaricoid	Probable
OTU3824	Hygrocybe	Saprotroph-Symbiotroph	Saprotroph	Agaricoid	Probable
OTU1272	Hygrocybe	Saprotroph-Symbiotroph	Saprotroph	Agaricoid	Probable
OTU23	Xylaria	Saprotroph-Symbiotroph	Endophyte	Xylarioid	Probable
OTU84	Xylaria	Saprotroph-Symbiotroph	Endophyte	Xylarioid	Probable
OTU179	Vibrisseaceae	Saprotroph-Symbiotroph	Endophyte	Microfungus	Possible
OTU528	Xylaria	Saprotroph-Symbiotroph	Endophyte	Xylarioid	Probable
OTU3178	Xylaria	Saprotroph-Symbiotroph	Endophyte	Xylarioid	Probable
OTU1274	Xylaria	Saprotroph-Symbiotroph	Endophyte	Xylarioid	Probable
OTU1703	Xylaria	Saprotroph-Symbiotroph	Endophyte	Xylarioid	Probable
OTU3086	Xylaria	Saprotroph-Symbiotroph	Endophyte	Xylarioid	Probable
OTU3914	Xylaria	Saprotroph-Symbiotroph	Endophyte	Xylarioid	Probable
OTU4528	Xylaria	Saprotroph-Symbiotroph	Endophyte	Xylarioid	Probable
OTU705	Anthostomella	Saprotroph-Symbiotroph	Endophyte	NULL	Probable
OTU1343	Acrostalagmus	Saprotroph-Symbiotroph	Endophyte	Microfungus	Probable
OTU2729	Annulohypoxylon	Saprotroph-Symbiotroph	Endophyte	Microfungus	Probable
OTU2960	Annulohypoxylon	Saprotroph-Symbiotroph	Endophyte	Microfungus	Probable
OTU3426	Ampelomyces	Saprotroph-Symbiotroph	Endophyte	Microfungus	Probable
OTU114	Bifiguratus	Saprotroph-Symbiotroph	Endophyte	Microfungus	Probable
OTU822	Bartaliniaceae	Saprotroph-Symbiotroph	Endophyte	Microfungus	Probable
OTU1763	Chaetosphaeria	Saprotroph-Symbiotroph	Endophyte	NULL	Probable
OTU649	Chaetosphaeria	Saprotroph-Symbiotroph	Endophyte	NULL	Probable
OTU1422	Chaetosphaeria	Saprotroph-Symbiotroph	Endophyte	NULL	Probable
OTU2212	Chaetosphaeria	Saprotroph-Symbiotroph	Endophyte	NULL	Probable
OTU3873	Chaetosphaeria	Saprotroph-Symbiotroph	Endophyte	NULL	Probable
OTU3677	Chaetosphaeria	Saprotroph-Symbiotroph	Endophyte	NULL	Probable
OTU4632	Menispora	Saprotroph-Symbiotroph	Endophyte	NULL	Probable
OTU48	Mortierellaceae	Saprotroph-Symbiotroph	Endophyte	Microfungus	Possible
OTU58	Mortierellaceae	Saprotroph-Symbiotroph	Endophyte	Microfungus	Possible
OTU112	Mortierellaceae	Saprotroph-Symbiotroph	Endophyte	Microfungus	Possible
OTU92	Mortierellaceae	Saprotroph-Symbiotroph	Endophyte	Microfungus	Possible
OTU460	Mortierellaceae	Saprotroph-Symbiotroph	Endophyte	Microfungus	Possible
OTU119	Mortierellaceae	Saprotroph-Symbiotroph	Endophyte	Microfungus	Possible
OTU140	Mortierellaceae	Saprotroph-Symbiotroph	Endophyte	Microfungus	Possible
OTU275	Mortierellaceae	Saprotroph-Symbiotroph	Endophyte	Microfungus	Possible
OTU342	Mortierellaceae	Saprotroph-Symbiotroph	Endophyte	Microfungus	Possible
OTU302	Mortierellaceae	Saprotroph-Symbiotroph	Endophyte	Microfungus	Possible
OTU324	Mortierellaceae	Saprotroph-Symbiotroph	Endophyte	Microfungus	Possible
OTU253	Mortierellaceae	Saprotroph-Symbiotroph	Endophyte	Microfungus	Possible
OTU309	Mortierellaceae	Saprotroph-Symbiotroph	Endophyte	Microfungus	Possible
OTU292	Mortierellaceae	Saprotroph-Symbiotroph	Endophyte	Microfungus	Possible
OTU3606	Mortierellaceae	Saprotroph-Symbiotroph	Endophyte	Microfungus	Possible
OTU3124	Mortierellaceae	Saprotroph-Symbiotroph	Endophyte	Microfungus	Possible
OTU364	Mortierellaceae	Saprotroph-Symbiotroph	Endophyte	Microfungus	Possible
OTU2323	Mortierellaceae	Saprotroph-Symbiotroph	Endophyte	Microfungus	Possible
OTU1780	Mortierellaceae	Saprotroph-Symbiotroph	Endophyte	Microfungus	Possible
OTU390	Mortierellaceae	Saprotroph-Symbiotroph	Endophyte	Microfungus	Possible
OTU475	Mortierellaceae	Saprotroph-Symbiotroph	Endophyte	Microfungus	Possible
OTU346	Mortierellaceae	Saprotroph-Symbiotroph	Endophyte	Microfungus	Possible
OTU412	Mortierellaceae	Saprotroph-Symbiotroph	Endophyte	Microfungus	Possible
OTU4011	Mortierellaceae	Saprotroph-Symbiotroph	Endophyte	Microfungus	Possible
OTU3224	Mortierellaceae	Saprotroph-Symbiotroph	Endophyte	Microfungus	Possible
OTU772	Mortierellaceae	Saprotroph-Symbiotroph	Endophyte	Microfungus	Possible
OTU485	Mortierellaceae	Saprotroph-Symbiotroph	Endophyte	Microfungus	Possible
OTU605	Mortierellaceae	Saprotroph-Symbiotroph	Endophyte	Microfungus	Possible
OTU1010	Mortierellaceae	Saprotroph-Symbiotroph	Endophyte	Microfungus	Possible
OTU636	Mortierellaceae	Saprotroph-Symbiotroph	Endophyte	Microfungus	Possible
OTU795	Mortierellaceae	Saprotroph-Symbiotroph	Endophyte	Microfungus	Possible
OTU2783	Mortierellaceae	Saprotroph-Symbiotroph	Endophyte	Microfungus	Possible
OTU1000	Mortierellaceae	Saprotroph-Symbiotroph	Endophyte	Microfungus	Possible
OTU878	Mortierellaceae	Saprotroph-Symbiotroph	Endophyte	Microfungus	Possible
OTU871	Mortierellaceae	Saprotroph-Symbiotroph	Endophyte	Microfungus	Possible
OTU1045	Mortierellaceae	Saprotroph-Symbiotroph	Endophyte	Microfungus	Possible
OTU865	Mortierellaceae	Saprotroph-Symbiotroph	Endophyte	Microfungus	Possible
OTU901	Mortierellaceae	Saprotroph-Symbiotroph	Endophyte	Microfungus	Possible
OTU4425	Mortierellaceae	Saprotroph-Symbiotroph	Endophyte	Microfungus	Possible
OTU1112	Mortierellaceae	Saprotroph-Symbiotroph	Endophyte	Microfungus	Possible
OTU1178	Mortierellaceae	Saprotroph-Symbiotroph	Endophyte	Microfungus	Possible
OTU898	Mortierellaceae	Saprotroph-Symbiotroph	Endophyte	Microfungus	Possible
OTU931	Mortierellaceae	Saprotroph-Symbiotroph	Endophyte	Microfungus	Possible
OTU918	Mortierellaceae	Saprotroph-Symbiotroph	Endophyte	Microfungus	Possible
OTU1113	Mortierellaceae	Saprotroph-Symbiotroph	Endophyte	Microfungus	Possible
OTU3966	Mortierellaceae	Saprotroph-Symbiotroph	Endophyte	Microfungus	Possible
OTU1304	Mortierellaceae	Saprotroph-Symbiotroph	Endophyte	Microfungus	Possible
OTU2878	Mortierellaceae	Saprotroph-Symbiotroph	Endophyte	Microfungus	Possible
OTU3613	Mortierellaceae	Saprotroph-Symbiotroph	Endophyte	Microfungus	Possible
OTU2957	Mortierellaceae	Saprotroph-Symbiotroph	Endophyte	Microfungus	Possible
OTU3991	Mortierellaceae	Saprotroph-Symbiotroph	Endophyte	Microfungus	Possible
OTU3010	Mortierellaceae	Saprotroph-Symbiotroph	Endophyte	Microfungus	Possible
OTU1966	Mortierellaceae	Saprotroph-Symbiotroph	Endophyte	Microfungus	Possible
OTU1438	Mortierellaceae	Saprotroph-Symbiotroph	Endophyte	Microfungus	Possible
OTU1579	Mortierellaceae	Saprotroph-Symbiotroph	Endophyte	Microfungus	Possible
OTU2454	Mortierellaceae	Saprotroph-Symbiotroph	Endophyte	Microfungus	Possible
OTU1658	Mortierellaceae	Saprotroph-Symbiotroph	Endophyte	Microfungus	Possible
OTU2050	Mortierellaceae	Saprotroph-Symbiotroph	Endophyte	Microfungus	Possible
OTU1821	Mortierellaceae	Saprotroph-Symbiotroph	Endophyte	Microfungus	Possible
OTU3041	Mortierellaceae	Saprotroph-Symbiotroph	Endophyte	Microfungus	Possible
OTU2836	Mortierellaceae	Saprotroph-Symbiotroph	Endophyte	Microfungus	Possible
OTU3644	Mortierellaceae	Saprotroph-Symbiotroph	Endophyte	Microfungus	Possible
OTU2291	Mortierellaceae	Saprotroph-Symbiotroph	Endophyte	Microfungus	Possible
OTU2935	Mortierellaceae	Saprotroph-Symbiotroph	Endophyte	Microfungus	Possible
OTU3208	Mortierellaceae	Saprotroph-Symbiotroph	Endophyte	Microfungus	Possible
OTU4518	Mortierellaceae	Saprotroph-Symbiotroph	Endophyte	Microfungus	Possible
OTU3215	Mortierellaceae	Saprotroph-Symbiotroph	Endophyte	Microfungus	Possible
OTU3421	Mortierellaceae	Saprotroph-Symbiotroph	Endophyte	Microfungus	Possible
OTU3581	Mortierellaceae	Saprotroph-Symbiotroph	Endophyte	Microfungus	Possible
OTU3402	Mortierellaceae	Saprotroph-Symbiotroph	Endophyte	Microfungus	Possible
OTU3709	Mortierellaceae	Saprotroph-Symbiotroph	Endophyte	Microfungus	Possible
OTU4113	Mortierellaceae	Saprotroph-Symbiotroph	Endophyte	Microfungus	Possible
OTU4329	Mortierellaceae	Saprotroph-Symbiotroph	Endophyte	Microfungus	Possible
OTU3257	Mortierellaceae	Saprotroph-Symbiotroph	Endophyte	Microfungus	Possible
OTU2635	Mortierellaceae	Saprotroph-Symbiotroph	Endophyte	Microfungus	Possible
OTU3580	Mortierellaceae	Saprotroph-Symbiotroph	Endophyte	Microfungus	Possible
OTU3214	Mortierellaceae	Saprotroph-Symbiotroph	Endophyte	Microfungus	Possible
OTU4366	Mortierellaceae	Saprotroph-Symbiotroph	Endophyte	Microfungus	Possible
OTU2981	Mortierellaceae	Saprotroph-Symbiotroph	Endophyte	Microfungus	Possible
OTU3238	Mortierellaceae	Saprotroph-Symbiotroph	Endophyte	Microfungus	Possible
OTU3419	Mortierellaceae	Saprotroph-Symbiotroph	Endophyte	Microfungus	Possible
OTU3618	Mortierellaceae	Saprotroph-Symbiotroph	Endophyte	Microfungus	Possible
OTU3319	Mortierellaceae	Saprotroph-Symbiotroph	Endophyte	Microfungus	Possible
OTU3322	Mortierellaceae	Saprotroph-Symbiotroph	Endophyte	Microfungus	Possible
OTU3589	Mortierellaceae	Saprotroph-Symbiotroph	Endophyte	Microfungus	Possible
OTU3608	Mortierellaceae	Saprotroph-Symbiotroph	Endophyte	Microfungus	Possible
OTU3865	Mortierellaceae	Saprotroph-Symbiotroph	Endophyte	Microfungus	Possible
OTU3952	Mortierellaceae	Saprotroph-Symbiotroph	Endophyte	Microfungus	Possible
OTU4364	Mortierellaceae	Saprotroph-Symbiotroph	Endophyte	Microfungus	Possible
OTU4465	Mortierellaceae	Saprotroph-Symbiotroph	Endophyte	Microfungus	Possible
OTU4562	Mortierellaceae	Saprotroph-Symbiotroph	Endophyte	Microfungus	Possible
OTU269	Sistotrema	Saprotroph-Symbiotroph	Ectomycorrhizal	Corticioid	Possible
OTU267	Sistotrema	Saprotroph-Symbiotroph	Ectomycorrhizal	Corticioid	Possible
OTU746	Sistotrema	Saprotroph-Symbiotroph	Ectomycorrhizal	Corticioid	Possible
OTU698	Sistotrema	Saprotroph-Symbiotroph	Ectomycorrhizal	Corticioid	Possible
OTU660	Sistotrema	Saprotroph-Symbiotroph	Ectomycorrhizal	Corticioid	Possible
OTU1171	Sistotrema	Saprotroph-Symbiotroph	Ectomycorrhizal	Corticioid	Possible
OTU1463	Sistotrema	Saprotroph-Symbiotroph	Ectomycorrhizal	Corticioid	Possible
OTU2155	Sistotrema	Saprotroph-Symbiotroph	Ectomycorrhizal	Corticioid	Possible
OTU3794	Sistotrema	Saprotroph-Symbiotroph	Ectomycorrhizal	Corticioid	Possible
OTU4605	Sistotrema	Saprotroph-Symbiotroph	Ectomycorrhizal	Corticioid	Possible
OTU2806	Sistotrema	Saprotroph-Symbiotroph	Ectomycorrhizal	Corticioid	Possible
OTU4233	Sistotrema	Saprotroph-Symbiotroph	Ectomycorrhizal	Corticioid	Possible
OTU3778	Sistotrema	Saprotroph-Symbiotroph	Ectomycorrhizal	Corticioid	Possible
OTU162	Thelephoraceae	Saprotroph-Symbiotroph	Ectomycorrhizal	Clavarioid	Probable
OTU400	Thelephoraceae	Saprotroph-Symbiotroph	Ectomycorrhizal	Clavarioid	Probable
OTU1042	Thelephoraceae	Saprotroph-Symbiotroph	Ectomycorrhizal	Clavarioid	Probable
OTU466	Albatrellaceae	Saprotroph-Symbiotroph	Ectomycorrhizal	Agaricoid	Probable
OTU424	Myxotrichaceae	Saprotroph-Symbiotroph	Ectomycorrhizal	Microfungus	Probable
OTU2260	Thelephoraceae	Saprotroph-Symbiotroph	Ectomycorrhizal	Clavarioid	Probable
OTU651	Thelephoraceae	Saprotroph-Symbiotroph	Ectomycorrhizal	Clavarioid	Probable
OTU783	Thelephoraceae	Saprotroph-Symbiotroph	Ectomycorrhizal	Clavarioid	Probable
OTU4534	Thelephoraceae	Saprotroph-Symbiotroph	Ectomycorrhizal	Clavarioid	Probable
OTU869	Myxotrichaceae	Saprotroph-Symbiotroph	Ectomycorrhizal	Microfungus	Probable
OTU1028	Thelephoraceae	Saprotroph-Symbiotroph	Ectomycorrhizal	Clavarioid	Probable
OTU1362	Thelephoraceae	Saprotroph-Symbiotroph	Ectomycorrhizal	Clavarioid	Probable
OTU1786	Thelephoraceae	Saprotroph-Symbiotroph	Ectomycorrhizal	Clavarioid	Probable
OTU1903	Albatrellaceae	Saprotroph-Symbiotroph	Ectomycorrhizal	Agaricoid	Probable
OTU1788	Myxotrichaceae	Saprotroph-Symbiotroph	Ectomycorrhizal	Microfungus	Probable
OTU2942	Thelephoraceae	Saprotroph-Symbiotroph	Ectomycorrhizal	Clavarioid	Probable
OTU2492	Thelephoraceae	Saprotroph-Symbiotroph	Ectomycorrhizal	Clavarioid	Probable
OTU3055	Thelephoraceae	Saprotroph-Symbiotroph	Ectomycorrhizal	Clavarioid	Probable
OTU472	Clavulinaceae	Saprotroph-Symbiotroph	Ectomycorrhizal	Clavarioid	Possible
OTU583	Clavulinaceae	Saprotroph-Symbiotroph	Ectomycorrhizal	Clavarioid	Possible
OTU3054	Clavulinaceae	Saprotroph-Symbiotroph	Ectomycorrhizal	Clavarioid	Possible
OTU242	Helotiaceae	Saprotroph-Symbiotroph	Ectomycorrhizal	Microfungus	Probable
OTU377	Helotiaceae	Saprotroph-Symbiotroph	Ectomycorrhizal	Microfungus	Probable
OTU448	Helotiaceae	Saprotroph-Symbiotroph	Ectomycorrhizal	Microfungus	Probable
OTU719	Helotiaceae	Saprotroph-Symbiotroph	Ectomycorrhizal	Microfungus	Probable
OTU762	Helotiaceae	Saprotroph-Symbiotroph	Ectomycorrhizal	Microfungus	Probable
OTU1482	Helotiaceae	Saprotroph-Symbiotroph	Ectomycorrhizal	Microfungus	Probable
OTU2112	Helotiaceae	Saprotroph-Symbiotroph	Ectomycorrhizal	Microfungus	Probable
OTU1680	Helotiaceae	Saprotroph-Symbiotroph	Ectomycorrhizal	Microfungus	Probable
OTU2248	Helotiaceae	Saprotroph-Symbiotroph	Ectomycorrhizal	Microfungus	Probable
OTU2060	Helotiaceae	Saprotroph-Symbiotroph	Ectomycorrhizal	Microfungus	Probable
OTU2134	Helotiaceae	Saprotroph-Symbiotroph	Ectomycorrhizal	Microfungus	Probable
OTU4222	Helotiaceae	Saprotroph-Symbiotroph	Ectomycorrhizal	Microfungus	Probable
OTU4333	Helotiaceae	Saprotroph-Symbiotroph	Ectomycorrhizal	Microfungus	Probable
OTU3266	Helotiaceae	Saprotroph-Symbiotroph	Ectomycorrhizal	Microfungus	Probable
OTU3933	Helotiaceae	Saprotroph-Symbiotroph	Ectomycorrhizal	Microfungus	Probable
OTU2528	Meliniomyces	Saprotroph-Symbiotroph	Ectomycorrhizal	Endophyte	Probable
OTU2844	Myxotrichum	Saprotroph-Symbiotroph	Saprotroph	NULL	Highly_Probable
OTU3750	Podospora	Saprotroph-Symbiotroph	Saprotroph	Microfungus	Possible
OTU520	Pyronemataceae	Saprotroph-Symbiotroph	Saprotroph	Gasteroid	Possible
OTU591	Pyronemataceae	Saprotroph-Symbiotroph	Saprotroph	Gasteroid	Possible
OTU618	Pyronemataceae	Saprotroph-Symbiotroph	Saprotroph	Gasteroid	Possible
OTU721	Pyronemataceae	Saprotroph-Symbiotroph	Saprotroph	Gasteroid	Possible
OTU752	Pyronemataceae	Saprotroph-Symbiotroph	Saprotroph	Gasteroid	Possible
OTU922	Pyronemataceae	Saprotroph-Symbiotroph	Saprotroph	Gasteroid	Possible
OTU881	Pyronemataceae	Saprotroph-Symbiotroph	Saprotroph	Gasteroid	Possible
OTU1430	Pyronemataceae	Saprotroph-Symbiotroph	Saprotroph	Gasteroid	Possible
OTU1486	Pyronemataceae	Saprotroph-Symbiotroph	Saprotroph	Gasteroid	Possible
OTU1281	Pyronemataceae	Saprotroph-Symbiotroph	Saprotroph	Gasteroid	Possible
OTU1453	Pyronemataceae	Saprotroph-Symbiotroph	Saprotroph	Gasteroid	Possible
OTU2007	Pyronemataceae	Saprotroph-Symbiotroph	Saprotroph	Gasteroid	Possible
OTU2270	Pyronemataceae	Saprotroph-Symbiotroph	Saprotroph	Gasteroid	Possible
OTU1399	Pyronemataceae	Saprotroph-Symbiotroph	Saprotroph	Gasteroid	Possible
OTU2694	Pyronemataceae	Saprotroph-Symbiotroph	Saprotroph	Gasteroid	Possible
OTU1852	Pyronemataceae	Saprotroph-Symbiotroph	Saprotroph	Gasteroid	Possible
OTU2101	Pyronemataceae	Saprotroph-Symbiotroph	Saprotroph	Gasteroid	Possible
OTU4130	Pyronemataceae	Saprotroph-Symbiotroph	Saprotroph	Gasteroid	Possible
OTU2720	Pyronemataceae	Saprotroph-Symbiotroph	Saprotroph	Gasteroid	Possible
OTU4626	Pyronemataceae	Saprotroph-Symbiotroph	Saprotroph	Gasteroid	Possible
OTU2621	Pyronemataceae	Saprotroph-Symbiotroph	Saprotroph	Gasteroid	Possible
OTU3879	Pyronemataceae	Saprotroph-Symbiotroph	Saprotroph	Gasteroid	Possible
OTU4087	Pyronemataceae	Saprotroph-Symbiotroph	Saprotroph	Gasteroid	Possible
OTU4191	Pyronemataceae	Saprotroph-Symbiotroph	Saprotroph	Gasteroid	Possible
OTU549	Peziza	Saprotroph-Symbiotroph	Saprotroph	Pezizoid	Possible
OTU2904	Peziza	Saprotroph-Symbiotroph	Saprotroph	Pezizoid	Possible
OTU1032	Pezizaceae	Saprotroph-Symbiotroph	Saprotroph	Pezizoid	Possible
OTU1476	Pezizaceae	Saprotroph-Symbiotroph	Saprotroph	Pezizoid	Possible
OTU1674	Pezizaceae	Saprotroph-Symbiotroph	Saprotroph	Pezizoid	Possible
OTU1617	Pezizaceae	Saprotroph-Symbiotroph	Saprotroph	Pezizoid	Possible
OTU1692	Pezizaceae	Saprotroph-Symbiotroph	Saprotroph	Pezizoid	Possible
OTU1730	Pezizaceae	Saprotroph-Symbiotroph	Saprotroph	Pezizoid	Possible
OTU1949	Pezizaceae	Saprotroph-Symbiotroph	Saprotroph	Pezizoid	Possible
OTU2166	Peziza	Saprotroph-Symbiotroph	Saprotroph	Pezizoid	Possible
OTU2461	Peziza	Saprotroph-Symbiotroph	Saprotroph	Pezizoid	Possible
OTU2689	Peziza	Saprotroph-Symbiotroph	Saprotroph	Pezizoid	Possible
OTU942	Trichophaea	Saprotroph-Symbiotroph	Saprotroph	Microfungus	Probable
OTU4502	Trichophaea	Saprotroph-Symbiotroph	Saprotroph	Microfungus	Probable
OTU1997	Trichophaea	Saprotroph-Symbiotroph	Saprotroph	Microfungus	Probable
OTU2387	Rhizoctonia	Symbiotroph	Orchid_Mycorrhizal	NULL	Probable
OTU981	Serendipita	Symbiotroph	Orchid_Mycorrhizal	NULL	Highly_Probable
OTU4586	Serendipita	Symbiotroph	Orchid_Mycorrhizal	NULL	Highly_Probable
OTU1592	Serendipita	Symbiotroph	Orchid_Mycorrhizal	NULL	Highly_Probable
OTU2142	Serendipita	Symbiotroph	Orchid_Mycorrhizal	NULL	Highly_Probable
OTU2524	Serendipita	Symbiotroph	Orchid_Mycorrhizal	NULL	Highly_Probable
OTU3046	Serendipita	Symbiotroph	Orchid_Mycorrhizal	NULL	Highly_Probable
OTU4523	Serendipita	Symbiotroph	Orchid_Mycorrhizal	NULL	Highly_Probable
OTU113	Clavariaceae	Symbiotroph	Lichenized	Clavarioid	Probable
OTU273	Clavariaceae	Symbiotroph	Lichenized	Clavarioid	Probable
OTU289	Clavariaceae	Symbiotroph	Lichenized	Clavarioid	Probable
OTU449	Clavariaceae	Symbiotroph	Lichenized	Clavarioid	Probable
OTU405	Clavariaceae	Symbiotroph	Lichenized	Clavarioid	Probable
OTU584	Clavariaceae	Symbiotroph	Lichenized	Clavarioid	Probable
OTU873	Clavariaceae	Symbiotroph	Lichenized	Clavarioid	Probable
OTU1632	Clavariaceae	Symbiotroph	Lichenized	Clavarioid	Probable
OTU3420	Clavariaceae	Symbiotroph	Lichenized	Clavarioid	Probable
OTU2658	Clavariaceae	Symbiotroph	Lichenized	Clavarioid	Probable
OTU3161	Clavariaceae	Symbiotroph	Lichenized	Clavarioid	Probable
OTU3635	Clavariaceae	Symbiotroph	Lichenized	Clavarioid	Probable
OTU3808	Clavariaceae	Symbiotroph	Lichenized	Clavarioid	Probable
OTU313	Placynthiella	Symbiotroph	Lichenized	Thallus	Highly_Probable
OTU351	Agonimia	Symbiotroph	Lichenized	Thallus	Highly_Probable
OTU1107	Scoliciosporum	Symbiotroph	Lichenized	Thallus	Highly_Probable
OTU1084	Acarospora	Symbiotroph	Lichenized	Thallus	Highly_Probable
OTU1210	Physcia	Symbiotroph	Lichenized	Thallus	Highly_Probable
OTU1522	Candelariaceae	Symbiotroph	Lichenized	Thallus	Highly_Probable
OTU1858	Parmeliaceae	Symbiotroph	Lichenized	Thallus	Highly_Probable
OTU1804	Melanelixia	Symbiotroph	Lichenized	Thallus	Highly_Probable
OTU2179	Bacidia	Symbiotroph	Lichenized	Thallus	Highly_Probable
OTU2986	Parmelia	Symbiotroph	Lichenized	Thallus	Highly_Probable
OTU1826	Pannariaceae	Symbiotroph	Lichenized	Thallus	Highly_Probable
OTU3070	Pannariaceae	Symbiotroph	Lichenized	Thallus	Highly_Probable
OTU2763	Phlyctis	Symbiotroph	Lichenized	Thallus	Highly_Probable
OTU4151	Verrucariaceae	Symbiotroph	Lichenized	Thallus	Highly_Probable
OTU2697	Parmeliaceae	Symbiotroph	Lichenized	Thallus	Highly_Probable
OTU4084	Melanohalea	Symbiotroph	Lichenized	Thallus	Highly_Probable
OTU2922	Melanelixia	Symbiotroph	Lichenized	Thallus	Highly_Probable
OTU2535	Rinodina	Symbiotroph	Lichenized	Thallus	Highly_Probable
OTU3765	Protoparmelia	Symbiotroph	Lichenized	Thallus	Highly_Probable
OTU3014	Buellia	Symbiotroph	Lichenized	Thallus	Highly_Probable
OTU3042	Verrucaria	Symbiotroph	Lichenized	Thallus	Highly_Probable
OTU2472	Parmeliaceae	Symbiotroph	Lichenized	Thallus	Highly_Probable
OTU3746	Candelariaceae	Symbiotroph	Lichenized	Thallus	Highly_Probable
OTU4047	Verrucaria	Symbiotroph	Lichenized	Thallus	Highly_Probable
OTU4178	Bacidina	Symbiotroph	Lichenized	Thallus	Highly_Probable
OTU1296	Trichomeriaceae	Symbiotroph	Epiphyte	Microfungus	Probable
OTU2256	Trichomeriaceae	Symbiotroph	Epiphyte	Microfungus	Probable
OTU3282	Trichomeriaceae	Symbiotroph	Epiphyte	Microfungus	Probable
OTU2351	Trichomeriaceae	Symbiotroph	Epiphyte	Microfungus	Probable
OTU2495	Trichomeriaceae	Symbiotroph	Epiphyte	Microfungus	Probable
OTU3498	Trichomeriaceae	Symbiotroph	Epiphyte	Microfungus	Probable
OTU3807	Trichomeriaceae	Symbiotroph	Epiphyte	Microfungus	Probable
OTU139	Darksidea	Symbiotroph	Endophyte	Endophyte	Highly_Probable
OTU150	Phialocephala	Symbiotroph	Endophyte	NULL	Highly_Probable
OTU718	Cadophora	Symbiotroph	Endophyte	Microfungus	Highly_Probable
OTU547	Cadophora	Symbiotroph	Endophyte	Microfungus	Highly_Probable
OTU4189	Phialocephala	Symbiotroph	Endophyte	NULL	Highly_Probable
OTU759	Capronia	Symbiotroph	Endophyte	Facultative_Yeast	Highly_Probable
OTU2020	Phialocephala	Symbiotroph	Endophyte	NULL	Highly_Probable
OTU903	Leptodontidium	Symbiotroph	Endophyte	NULL	Highly_Probable
OTU3414	Darksidea	Symbiotroph	Endophyte	Endophyte	Highly_Probable
OTU1854	Capronia	Symbiotroph	Endophyte	Facultative_Yeast	Highly_Probable
OTU1920	Capronia	Symbiotroph	Endophyte	Facultative_Yeast	Highly_Probable
OTU2293	Triscelophorus	Symbiotroph	Endophyte	NULL	Highly_Probable
OTU2205	Phialocephala	Symbiotroph	Endophyte	NULL	Highly_Probable
OTU2188	Triscelophorus	Symbiotroph	Endophyte	NULL	Highly_Probable
OTU2825	Cadophora	Symbiotroph	Endophyte	Microfungus	Highly_Probable
OTU3121	Capronia	Symbiotroph	Endophyte	Facultative_Yeast	Highly_Probable
OTU2041	Triscelophorus	Symbiotroph	Endophyte	NULL	Highly_Probable
OTU3083	Leptodontidium	Symbiotroph	Endophyte	NULL	Highly_Probable
OTU4022	Capronia	Symbiotroph	Endophyte	Facultative_Yeast	Highly_Probable
OTU2537	Phialocephala	Symbiotroph	Endophyte	NULL	Highly_Probable
OTU3537	Capronia	Symbiotroph	Endophyte	Facultative_Yeast	Highly_Probable
OTU80	Sebacina	Symbiotroph	Ectomycorrhizal	NULL	Possible
OTU141	Sebacina	Symbiotroph	Ectomycorrhizal	NULL	Possible
OTU100	Sebacina	Symbiotroph	Ectomycorrhizal	NULL	Possible
OTU159	Sebacina	Symbiotroph	Ectomycorrhizal	NULL	Possible
OTU696	Sebacina	Symbiotroph	Ectomycorrhizal	NULL	Possible
OTU148	Sebacina	Symbiotroph	Ectomycorrhizal	NULL	Possible
OTU244	Sebacina	Symbiotroph	Ectomycorrhizal	NULL	Possible
OTU1693	Sebacina	Symbiotroph	Ectomycorrhizal	NULL	Possible
OTU211	Sebacina	Symbiotroph	Ectomycorrhizal	NULL	Possible
OTU220	Sebacina	Symbiotroph	Ectomycorrhizal	NULL	Possible
OTU283	Sebacina	Symbiotroph	Ectomycorrhizal	NULL	Possible
OTU571	Sebacina	Symbiotroph	Ectomycorrhizal	NULL	Possible
OTU340	Sebacina	Symbiotroph	Ectomycorrhizal	NULL	Possible
OTU293	Sebacina	Symbiotroph	Ectomycorrhizal	NULL	Possible
OTU444	Sebacina	Symbiotroph	Ectomycorrhizal	NULL	Possible
OTU394	Sebacina	Symbiotroph	Ectomycorrhizal	NULL	Possible
OTU526	Sebacina	Symbiotroph	Ectomycorrhizal	NULL	Possible
OTU2074	Sebacina	Symbiotroph	Ectomycorrhizal	NULL	Possible
OTU438	Sebacina	Symbiotroph	Ectomycorrhizal	NULL	Possible
OTU434	Sebacina	Symbiotroph	Ectomycorrhizal	NULL	Possible
OTU2259	Sebacina	Symbiotroph	Ectomycorrhizal	NULL	Possible
OTU3963	Sebacina	Symbiotroph	Ectomycorrhizal	NULL	Possible
OTU3325	Sebacina	Symbiotroph	Ectomycorrhizal	NULL	Possible
OTU532	Sebacina	Symbiotroph	Ectomycorrhizal	NULL	Possible
OTU2719	Sebacina	Symbiotroph	Ectomycorrhizal	NULL	Possible
OTU989	Sebacina	Symbiotroph	Ectomycorrhizal	NULL	Possible
OTU3240	Sebacina	Symbiotroph	Ectomycorrhizal	NULL	Possible
OTU819	Sebacina	Symbiotroph	Ectomycorrhizal	NULL	Possible
OTU2040	Sebacina	Symbiotroph	Ectomycorrhizal	NULL	Possible
OTU766	Sebacina	Symbiotroph	Ectomycorrhizal	NULL	Possible
OTU1318	Sebacina	Symbiotroph	Ectomycorrhizal	NULL	Possible
OTU892	Sebacina	Symbiotroph	Ectomycorrhizal	NULL	Possible
OTU956	Sebacina	Symbiotroph	Ectomycorrhizal	NULL	Possible
OTU1203	Sebacina	Symbiotroph	Ectomycorrhizal	NULL	Possible
OTU1141	Sebacina	Symbiotroph	Ectomycorrhizal	NULL	Possible
OTU1540	Sebacina	Symbiotroph	Ectomycorrhizal	NULL	Possible
OTU3447	Sebacina	Symbiotroph	Ectomycorrhizal	NULL	Possible
OTU1943	Sebacina	Symbiotroph	Ectomycorrhizal	NULL	Possible
OTU1198	Sebacina	Symbiotroph	Ectomycorrhizal	NULL	Possible
OTU2107	Sebacina	Symbiotroph	Ectomycorrhizal	NULL	Possible
OTU2033	Sebacina	Symbiotroph	Ectomycorrhizal	NULL	Possible
OTU1575	Sebacina	Symbiotroph	Ectomycorrhizal	NULL	Possible
OTU2547	Sebacina	Symbiotroph	Ectomycorrhizal	NULL	Possible
OTU2204	Sebacina	Symbiotroph	Ectomycorrhizal	NULL	Possible
OTU2931	Sebacina	Symbiotroph	Ectomycorrhizal	NULL	Possible
OTU2789	Sebacina	Symbiotroph	Ectomycorrhizal	NULL	Possible
OTU3302	Sebacina	Symbiotroph	Ectomycorrhizal	NULL	Possible
OTU3571	Sebacina	Symbiotroph	Ectomycorrhizal	NULL	Possible
OTU3343	Sebacina	Symbiotroph	Ectomycorrhizal	NULL	Possible
OTU2659	Sebacina	Symbiotroph	Ectomycorrhizal	NULL	Possible
OTU3823	Sebacina	Symbiotroph	Ectomycorrhizal	NULL	Possible
OTU4509	Sebacina	Symbiotroph	Ectomycorrhizal	NULL	Possible
OTU3	Inocybaceae	Symbiotroph	Ectomycorrhizal	Agaricoid	Probable
OTU7	Boletus	Symbiotroph	Ectomycorrhizal	Boletoid	Highly_Probable
OTU20	Inocybaceae	Symbiotroph	Ectomycorrhizal	Agaricoid	Probable
OTU4	Elaphomyces	Symbiotroph	Ectomycorrhizal	Gasteroid	Highly_Probable
OTU12	Inocybaceae	Symbiotroph	Ectomycorrhizal	Agaricoid	Probable
OTU9	Inocybaceae	Symbiotroph	Ectomycorrhizal	Agaricoid	Probable
OTU17	Russula	Symbiotroph	Ectomycorrhizal	Agaricoid	Highly_Probable
OTU19	Cenococcum	Symbiotroph	Ectomycorrhizal	NULL	Highly_Probable
OTU14	Inocybaceae	Symbiotroph	Ectomycorrhizal	Agaricoid	Probable
OTU11	Inocybaceae	Symbiotroph	Ectomycorrhizal	Agaricoid	Probable
OTU13	Inocybaceae	Symbiotroph	Ectomycorrhizal	Agaricoid	Probable
OTU16	Inocybaceae	Symbiotroph	Ectomycorrhizal	Agaricoid	Probable
OTU22	Inocybaceae	Symbiotroph	Ectomycorrhizal	Agaricoid	Probable
OTU21	Inocybaceae	Symbiotroph	Ectomycorrhizal	Agaricoid	Probable
OTU699	Cenococcum	Symbiotroph	Ectomycorrhizal	NULL	Highly_Probable
OTU56	Clavulina	Symbiotroph	Ectomycorrhizal	Clavarioid	Highly_Probable
OTU45	Russula	Symbiotroph	Ectomycorrhizal	Agaricoid	Highly_Probable
OTU41	Russula	Symbiotroph	Ectomycorrhizal	Agaricoid	Highly_Probable
OTU42	Russula	Symbiotroph	Ectomycorrhizal	Agaricoid	Highly_Probable
OTU39	Inocybaceae	Symbiotroph	Ectomycorrhizal	Agaricoid	Probable
OTU29	Tomentella	Symbiotroph	Ectomycorrhizal	Corticioid	Highly_Probable
OTU28	Inocybaceae	Symbiotroph	Ectomycorrhizal	Agaricoid	Probable
OTU34	Lactarius	Symbiotroph	Ectomycorrhizal	Agaricoid	Highly_Probable
OTU31	Membranomyces	Symbiotroph	Ectomycorrhizal	NULL	Highly_Probable
OTU67	Inocybaceae	Symbiotroph	Ectomycorrhizal	Agaricoid	Probable
OTU40	Lactifluus	Symbiotroph	Ectomycorrhizal	Agaricoid	Highly_Probable
OTU43	Tomentella	Symbiotroph	Ectomycorrhizal	Corticioid	Highly_Probable
OTU57	Inocybaceae	Symbiotroph	Ectomycorrhizal	Agaricoid	Probable
OTU50	Inocybaceae	Symbiotroph	Ectomycorrhizal	Agaricoid	Probable
OTU53	Inocybaceae	Symbiotroph	Ectomycorrhizal	Agaricoid	Probable
OTU77	Russula	Symbiotroph	Ectomycorrhizal	Agaricoid	Highly_Probable
OTU108	Tomentella	Symbiotroph	Ectomycorrhizal	Corticioid	Highly_Probable
OTU99	Hygrophorus	Symbiotroph	Ectomycorrhizal	Agaricoid	Highly_Probable
OTU60	Inocybaceae	Symbiotroph	Ectomycorrhizal	Agaricoid	Probable
OTU83	Inocybaceae	Symbiotroph	Ectomycorrhizal	Agaricoid	Probable
OTU118	Tomentella	Symbiotroph	Ectomycorrhizal	Corticioid	Highly_Probable
OTU70	Russula	Symbiotroph	Ectomycorrhizal	Agaricoid	Highly_Probable
OTU62	Amanita	Symbiotroph	Ectomycorrhizal	Agaricoid	Highly_Probable
OTU103	Inocybaceae	Symbiotroph	Ectomycorrhizal	Agaricoid	Probable
OTU954	Cenococcum	Symbiotroph	Ectomycorrhizal	NULL	Highly_Probable
OTU122	Wilcoxina	Symbiotroph	Ectomycorrhizal	Pezizoid	Highly_Probable
OTU120	Tomentella	Symbiotroph	Ectomycorrhizal	Corticioid	Highly_Probable
OTU761	Cenococcum	Symbiotroph	Ectomycorrhizal	NULL	Highly_Probable
OTU64	Inocybaceae	Symbiotroph	Ectomycorrhizal	Agaricoid	Probable
OTU102	Inocybaceae	Symbiotroph	Ectomycorrhizal	Agaricoid	Probable
OTU137	Tomentella	Symbiotroph	Ectomycorrhizal	Corticioid	Highly_Probable
OTU75	Hydnum	Symbiotroph	Ectomycorrhizal	Hydnoid	Highly_Probable
OTU123	Inocybaceae	Symbiotroph	Ectomycorrhizal	Agaricoid	Probable
OTU171	Inocybaceae	Symbiotroph	Ectomycorrhizal	Agaricoid	Probable
OTU116	Tomentella	Symbiotroph	Ectomycorrhizal	Corticioid	Highly_Probable
OTU128	Inocybaceae	Symbiotroph	Ectomycorrhizal	Agaricoid	Probable
OTU129	Inocybaceae	Symbiotroph	Ectomycorrhizal	Agaricoid	Probable
OTU3380	Cenococcum	Symbiotroph	Ectomycorrhizal	NULL	Highly_Probable
OTU90	Membranomyces	Symbiotroph	Ectomycorrhizal	NULL	Highly_Probable
OTU131	Inocybaceae	Symbiotroph	Ectomycorrhizal	Agaricoid	Probable
OTU96	Inocybaceae	Symbiotroph	Ectomycorrhizal	Agaricoid	Probable
OTU85	Cortinarius	Symbiotroph	Ectomycorrhizal	Agaricoid	Highly_Probable
OTU105	Tomentella	Symbiotroph	Ectomycorrhizal	Corticioid	Highly_Probable
OTU165	Clavulina	Symbiotroph	Ectomycorrhizal	Clavarioid	Highly_Probable
OTU87	Inocybaceae	Symbiotroph	Ectomycorrhizal	Agaricoid	Probable
OTU132	Tomentella	Symbiotroph	Ectomycorrhizal	Corticioid	Highly_Probable
OTU107	Sebacinaceae	Symbiotroph	Ectomycorrhizal	Coralloid	Probable
OTU142	Tomentella	Symbiotroph	Ectomycorrhizal	Corticioid	Highly_Probable
OTU154	Tomentella	Symbiotroph	Ectomycorrhizal	Corticioid	Highly_Probable
OTU117	Hymenogaster	Symbiotroph	Ectomycorrhizal	Gasteroid	Possible
OTU191	Inocybaceae	Symbiotroph	Ectomycorrhizal	Agaricoid	Probable
OTU180	Inocybaceae	Symbiotroph	Ectomycorrhizal	Agaricoid	Probable
OTU192	Amanita	Symbiotroph	Ectomycorrhizal	Agaricoid	Highly_Probable
OTU152	Cortinarius	Symbiotroph	Ectomycorrhizal	Agaricoid	Highly_Probable
OTU246	Tomentella	Symbiotroph	Ectomycorrhizal	Corticioid	Highly_Probable
OTU2672	Tomentella	Symbiotroph	Ectomycorrhizal	Corticioid	Highly_Probable
OTU133	Thelephora	Symbiotroph	Ectomycorrhizal	Clavarioid	Highly_Probable
OTU1148	Tomentella	Symbiotroph	Ectomycorrhizal	Corticioid	Highly_Probable
OTU126	Inocybaceae	Symbiotroph	Ectomycorrhizal	Agaricoid	Probable
OTU166	Cortinarius	Symbiotroph	Ectomycorrhizal	Agaricoid	Highly_Probable
OTU115	Cenococcum	Symbiotroph	Ectomycorrhizal	NULL	Highly_Probable
OTU144	Tomentella	Symbiotroph	Ectomycorrhizal	Corticioid	Highly_Probable
OTU905	Inocybaceae	Symbiotroph	Ectomycorrhizal	Agaricoid	Probable
OTU174	Inocybaceae	Symbiotroph	Ectomycorrhizal	Agaricoid	Probable
OTU2191	Tomentella	Symbiotroph	Ectomycorrhizal	Corticioid	Highly_Probable
OTU218	Hymenogaster	Symbiotroph	Ectomycorrhizal	Gasteroid	Possible
OTU149	Russula	Symbiotroph	Ectomycorrhizal	Agaricoid	Highly_Probable
OTU143	Phellodon	Symbiotroph	Ectomycorrhizal	Hydnoid	Highly_Probable
OTU124	Cortinarius	Symbiotroph	Ectomycorrhizal	Agaricoid	Highly_Probable
OTU263	Inocybaceae	Symbiotroph	Ectomycorrhizal	Agaricoid	Probable
OTU169	Piloderma	Symbiotroph	Ectomycorrhizal	Corticioid	Highly_Probable
OTU321	Piloderma	Symbiotroph	Ectomycorrhizal	Corticioid	Highly_Probable
OTU245	Russula	Symbiotroph	Ectomycorrhizal	Agaricoid	Highly_Probable
OTU203	Inocybaceae	Symbiotroph	Ectomycorrhizal	Agaricoid	Probable
OTU791	Cenococcum	Symbiotroph	Ectomycorrhizal	NULL	Highly_Probable
OTU175	Hebeloma	Symbiotroph	Ectomycorrhizal	Agaricoid	Highly_Probable
OTU186	Inocybaceae	Symbiotroph	Ectomycorrhizal	Agaricoid	Probable
OTU343	Hebeloma	Symbiotroph	Ectomycorrhizal	Agaricoid	Highly_Probable
OTU163	Inocybaceae	Symbiotroph	Ectomycorrhizal	Agaricoid	Probable
OTU178	Piloderma	Symbiotroph	Ectomycorrhizal	Corticioid	Highly_Probable
OTU257	Tomentella	Symbiotroph	Ectomycorrhizal	Corticioid	Highly_Probable
OTU193	Suillus	Symbiotroph	Ectomycorrhizal	Boletoid	Highly_Probable
OTU228	Cortinarius	Symbiotroph	Ectomycorrhizal	Agaricoid	Highly_Probable
OTU164	Inocybaceae	Symbiotroph	Ectomycorrhizal	Agaricoid	Probable
OTU498	Inocybaceae	Symbiotroph	Ectomycorrhizal	Agaricoid	Probable
OTU201	Tomentella	Symbiotroph	Ectomycorrhizal	Corticioid	Highly_Probable
OTU2211	Tomentella	Symbiotroph	Ectomycorrhizal	Corticioid	Highly_Probable
OTU288	Tomentella	Symbiotroph	Ectomycorrhizal	Corticioid	Highly_Probable
OTU1394	Tomentella	Symbiotroph	Ectomycorrhizal	Corticioid	Highly_Probable
OTU196	Hydnum	Symbiotroph	Ectomycorrhizal	Hydnoid	Highly_Probable
OTU212	Hebeloma	Symbiotroph	Ectomycorrhizal	Agaricoid	Highly_Probable
OTU221	Tomentella	Symbiotroph	Ectomycorrhizal	Corticioid	Highly_Probable
OTU312	Tomentella	Symbiotroph	Ectomycorrhizal	Corticioid	Highly_Probable
OTU260	Tomentella	Symbiotroph	Ectomycorrhizal	Corticioid	Highly_Probable
OTU200	Tomentella	Symbiotroph	Ectomycorrhizal	Corticioid	Highly_Probable
OTU320	Tomentella	Symbiotroph	Ectomycorrhizal	Corticioid	Highly_Probable
OTU3210	Cenococcum	Symbiotroph	Ectomycorrhizal	NULL	Highly_Probable
OTU224	Sebacinaceae	Symbiotroph	Ectomycorrhizal	Coralloid	Probable
OTU252	Pseudotomentella	Symbiotroph	Ectomycorrhizal	Corticioid	Possible
OTU306	Inocybaceae	Symbiotroph	Ectomycorrhizal	Agaricoid	Probable
OTU331	Inocybaceae	Symbiotroph	Ectomycorrhizal	Agaricoid	Probable
OTU505	Melanogaster	Symbiotroph	Ectomycorrhizal	Gasteroid	Highly_Probable
OTU265	Cortinarius	Symbiotroph	Ectomycorrhizal	Agaricoid	Highly_Probable
OTU3326	Cenococcum	Symbiotroph	Ectomycorrhizal	NULL	Highly_Probable
OTU237	Inocybaceae	Symbiotroph	Ectomycorrhizal	Agaricoid	Probable
OTU262	Amphinema	Symbiotroph	Ectomycorrhizal	Corticioid	Highly_Probable
OTU251	Tuber	Symbiotroph	Ectomycorrhizal	Gasteroid	Highly_Probable
OTU254	Tomentella	Symbiotroph	Ectomycorrhizal	Corticioid	Highly_Probable
OTU300	Cortinarius	Symbiotroph	Ectomycorrhizal	Agaricoid	Highly_Probable
OTU2624	Tomentella	Symbiotroph	Ectomycorrhizal	Corticioid	Highly_Probable
OTU2616	Tomentella	Symbiotroph	Ectomycorrhizal	Corticioid	Highly_Probable
OTU564	Tomentella	Symbiotroph	Ectomycorrhizal	Corticioid	Highly_Probable
OTU270	Inocybaceae	Symbiotroph	Ectomycorrhizal	Agaricoid	Probable
OTU294	Rhodoscypha	Symbiotroph	Ectomycorrhizal	NULL	Probable
OTU348	Tomentella	Symbiotroph	Ectomycorrhizal	Corticioid	Highly_Probable
OTU297	Inocybaceae	Symbiotroph	Ectomycorrhizal	Agaricoid	Probable
OTU308	Tomentella	Symbiotroph	Ectomycorrhizal	Corticioid	Highly_Probable
OTU3451	Piloderma	Symbiotroph	Ectomycorrhizal	Corticioid	Highly_Probable
OTU1922	Cenococcum	Symbiotroph	Ectomycorrhizal	NULL	Highly_Probable
OTU286	Tomentella	Symbiotroph	Ectomycorrhizal	Corticioid	Highly_Probable
OTU310	Geopora	Symbiotroph	Ectomycorrhizal	NULL	Highly_Probable
OTU379	Inocybaceae	Symbiotroph	Ectomycorrhizal	Agaricoid	Probable
OTU285	Inocybaceae	Symbiotroph	Ectomycorrhizal	Agaricoid	Probable
OTU495	Russula	Symbiotroph	Ectomycorrhizal	Agaricoid	Highly_Probable
OTU506	Russula	Symbiotroph	Ectomycorrhizal	Agaricoid	Highly_Probable
OTU445	Tomentella	Symbiotroph	Ectomycorrhizal	Corticioid	Highly_Probable
OTU315	Inocybaceae	Symbiotroph	Ectomycorrhizal	Agaricoid	Probable
OTU392	Inocybaceae	Symbiotroph	Ectomycorrhizal	Agaricoid	Probable
OTU2930	Cortinarius	Symbiotroph	Ectomycorrhizal	Agaricoid	Highly_Probable
OTU585	Melanogaster	Symbiotroph	Ectomycorrhizal	Gasteroid	Highly_Probable
OTU3556	Tomentella	Symbiotroph	Ectomycorrhizal	Corticioid	Highly_Probable
OTU388	Strobilomyces	Symbiotroph	Ectomycorrhizal	Boletoid	Highly_Probable
OTU330	Tomentellopsis	Symbiotroph	Ectomycorrhizal	Corticioid	Highly_Probable
OTU384	Tuber	Symbiotroph	Ectomycorrhizal	Gasteroid	Highly_Probable
OTU345	Tomentella	Symbiotroph	Ectomycorrhizal	Corticioid	Highly_Probable
OTU541	Tomentella	Symbiotroph	Ectomycorrhizal	Corticioid	Highly_Probable
OTU418	Hymenogaster	Symbiotroph	Ectomycorrhizal	Gasteroid	Possible
OTU336	Inocybaceae	Symbiotroph	Ectomycorrhizal	Agaricoid	Probable
OTU501	Tomentella	Symbiotroph	Ectomycorrhizal	Corticioid	Highly_Probable
OTU556	Tomentella	Symbiotroph	Ectomycorrhizal	Corticioid	Highly_Probable
OTU2737	Tomentella	Symbiotroph	Ectomycorrhizal	Corticioid	Highly_Probable
OTU402	Sebacinaceae	Symbiotroph	Ectomycorrhizal	Coralloid	Probable
OTU353	Tomentella	Symbiotroph	Ectomycorrhizal	Corticioid	Highly_Probable
OTU529	Inocybaceae	Symbiotroph	Ectomycorrhizal	Agaricoid	Probable
OTU435	Elaphomyces	Symbiotroph	Ectomycorrhizal	Gasteroid	Highly_Probable
OTU2673	Tomentella	Symbiotroph	Ectomycorrhizal	Corticioid	Highly_Probable
OTU415	Amphinema	Symbiotroph	Ectomycorrhizal	Corticioid	Highly_Probable
OTU393	Pseudotomentella	Symbiotroph	Ectomycorrhizal	Corticioid	Possible
OTU387	Cortinarius	Symbiotroph	Ectomycorrhizal	Agaricoid	Highly_Probable
OTU417	Russula	Symbiotroph	Ectomycorrhizal	Agaricoid	Highly_Probable
OTU355	Tuber	Symbiotroph	Ectomycorrhizal	Gasteroid	Highly_Probable
OTU4174	Tomentella	Symbiotroph	Ectomycorrhizal	Corticioid	Highly_Probable
OTU455	Tomentella	Symbiotroph	Ectomycorrhizal	Corticioid	Highly_Probable
OTU534	Tomentella	Symbiotroph	Ectomycorrhizal	Corticioid	Highly_Probable
OTU3398	Tomentella	Symbiotroph	Ectomycorrhizal	Corticioid	Highly_Probable
OTU515	Inocybaceae	Symbiotroph	Ectomycorrhizal	Agaricoid	Probable
[truncated: 471 more rows]
